# Supplementary material for: iSUMOK-PseAAC: prediction of lysine sumoylation sites using statistical moments and Chou’s PseAAC
Source: PeerJ. 2021 Aug 4;9:e11581. doi: 10.7717/peerj.11581 (PMC8349168; doi:10.7717/peerj.11581)
Supplement: Supplemental Information 1 [file peerj-09-11581-s001.fasta]

>P42695
LLLEVPGSVANQVFHPVMFDKCIQTLKKSWPQESNLNRKRK
>Q8RWG2
SFSLSFLTPQIPENLCKSPTKIHIGTHGISGQSFLSHPTFS
>P26232
NTSDVINAAKKIAEAGSRMDKLARAVADQCPDSACKQDLLA
>Q96327
QKVAAAYDCKIVEGVLSHQLKQHVIDGNKVVLSVSSPETTV
>Q96BY6
MERLNLFSLDPDIDTLKLQKKDLLEPESVIKPFEEKAAKRI
>P29197
VVIEQSWGAPKVTKDGVTVAKSIEFKDKIKNVGASLVKQVA
>P13671
GNSWTPPISNSLTCEKDTLTKLKGHCQLGQKQSGSECICMS
>Q9C778
FLNIHKVARINTQVPVILEAKTFSMSLKKRRFLALECLNQA
>Q5IBC5
RSRKPSSRNKPAQSDVDGSGKIECNHKHRRKIGSFIAAARD
>Q96BY6
SEISQRLLKLYADKFGADNVKIIQDSNKVNPKDLDPKYAYI
>P55228
SSVLGIILGGGAGTRLYPLTKKRAKPAVPLGANYRLIDIPV
>O80988
QVGLTSPGFIGADVCHLNLHKTFCIPHGGGGPGMGPIGVKQ
>P0C0L5
XMRLLWGLIWASSFFTLSLQKPRLLLFSPSVVHLGVPLSVG
>Q99653
EPLNSRSNKLHFAFRLYDLDKDEKISRDELLQVLRMMVGVN
>P46032
QKPGGSPITRISQVVVASFRKSSVKVPEDATLLYETQDKNS
>P32302
EGSVGWVLGTFLCKTVIALHKVNFYCSSLLLACIAVDRYLA
>Q9FHW2
XMEEEMSNRRVSNRTRKVATKMAAALTSNDNRTQAAIARLE
>Q9XGM3
HNAVVGALGNSNAGTSSGDKKHETFGNEQRLKDLEEKLDRD
>Q9C7T7
LGLGNNHYEEGIIPESIGGLKKLTWLFLARSNLTGKIPNSI
>Q9LMJ4
YRDPSLCFLFMMNNDKYILDKAKDNELGLVLGEDWIVKHAA
>Q8NEC5
FIFLNLVITVLVDSFQTALFKGLEKAKQERAARIQEKLLED
>P07358
LYELVTATDFAYSSTVRQNMKQALEEFQKEVSSCHCAPCQG
>Q9P013
AALLAELEKIKKERAEEQARKEQEQKAEEERIRMENILSGN
>Q9HC73
AILLMVSLLLLSLWKLWRVKKFLIPSVPDPKSIFPGLFEIH
>Q84TG3
QLGVVAKLCLVLQVSCGGKTKEKAKELLKLHARVWKDSPCL
>Q8LE52
EEKYPEPPLATPPEKASVGSKIFSTFVGFLKSKDSGDGTEQ
>Q9LJL9
TPSPARHRRNKSRDGGGGESKSVTSTPLRQLARAFHPPSPA
>Q6ZY51
EECLAIGNELLAWRERDLLEKEGEEDGKTIWAMRLKATLDR
>P26232
QATQNFLEKGEQIAKESQDLKEELVAAVEDVRKQGETMRIA
>P29279
ADLEENIKKGKKCIRTPKISKPIKFELSGCTSMKTYRAKFC
>Q42572
PKTCNFTLGVPIGPMLAKPTKGVAEILNKFQDIVFTCEYKY
>Q9UHC6
SSSDWVTQYRMLYSDTGRNWKPYHQDGNIWAFPGNINSDGV
>O14646
HITASGEPVPISEESEELDQKTFSICKERMRPVKAALKQLD
>Q14185
DTVHILETYEGWYRGYTLRKKSKKGIFPASYIHLKEAIVEG
>Q7DMA9
NVAACLLKMGEWRKSIETCNKVLEAKPGHVKGLYRRGMAYI
>O04151
LLPAKKIKDPSAKKPEDWDDKEYIPDPEDTKPAGYDDIPKE
>P47999
EGLLVGISSGAAAAAAIQVAKRPENAGKLIAVVFPSFGERY
>Q42572
XXMLAIRSSNYLRCIPSLCTKTQISQFSSVLISFSRQISHL
>O65896
LKISDLDSICNGNTDSSADLKQTALAAANRSYAPYSLCPSG
>Q9SI75
VRVYSGKISAGSYVLNANKGKKERIGRLLEMHANSREDVKV
>Q17RY0
EKQQLSPSPGQEAGILPETEKAKSEENQGDNSSENGNGKEK
>O95452
MLLNVAELCYLLLKVCFRRSKRAQTQKNHPNHALKESKQNE
>P36382
LAVAALSLLLSLAELYHLGWKKIRQRFVKPRQHMAKCQLSG
>Q84JQ4
SLVIGRANALESWNRRNPPCKWTGVLCDRGFVWGLRLENLE
>Q39054
KPLLEEKGKVYFSKVLMKPGKPLTFAEIRAKPTESMLGKTV
>Q01955
MGEPGPPGPSGLPGESYGSEKGAPGDPGLQGKPGKDGVPGF
>Q42572
AALGQAAVYNEEHSKPPPNTKSPLEEAAKIVKQVFTVLPVY
>O82162
DLSRYEFKQDDFSTPTDDLNKRKLAYRHRAVAERYEKGLCP
>Q9SMQ6
XXMAGGGGYGGASGKVDYVFKVVLIGDSAVGKSQLLARFAR
>F4JYC8
KCCKCRRIRSPDCPYMDPKLKEQKQIKRIVFTNQKQRQGNS
>Q7Z7A1
EKCVKLEVLNLSYNLIGKIEKLDKLLKLRELNLSYNKISKI
>Q9C778
RINTQVPVILEAKTFSMSLKKRRFLALECLNQAPVDGSSGT
>Q42521
VIDIEKVMRELDELPSRVIHKISLGQEKSESNSDNLMVTVK
>Q9MA41
IVILVLLAVSFLALVANGEDKTIKVKKVRGNKVCTQGWECS
>Q93ZN9
LGIGDTTEPIPEVITSAMAKKAHELSTIEGYSGYGAEQGAK
>Q39183
GDLHTLRQRQPGKHFSEQAVKFYIAESLLALEYLHMLGIVY
>P21238
TLIADAASKDELQARIAQLKKELFETDSVYDSEKLAERIAK
>Q9M7T0
GAYTGVCSQQHVPSYKSHIDKFKAKGIDSVICVSVNDPFAI
>Q9BS16
QLSLLIMQVKCLTAELSQWQKKTPETIPLTEDVLITLGKEE
>Q9LYD9
EEKVGVNCENDDQTATTFLKKARGRPMGASNVRSKSRKLVS
>Q9HCG8
FTHMLPLEDDYNPEDVLNVFKMDPNFMENEEKYKAIKKEIL
>Q94JQ6
GYGSVAWKDRMEEWKRKQNEKLQVVRHEGDPDFEDGDDADF
>Q38872
IHLNKLEREEHLVSAFQYFDKDGSGYITIDELQQSCIEHGM
>Q9SLV0
SKPSSASSSLLSCKDKTHISKLETCDTDNPHYSEFRDTDSL
>Q8N3K9
QEGNLVLEKSSRDMPDHSEEKEQFKESELWKGGSVDITKES
>P32929
DDVYGGTNRYFRQVASEFGLKISFVDCSKIKLLEAAITPET
>Q38854
SLGVVELTVALHYIFNTPQDKILWDVGHQSYPHKILTGRRG
>Q8IYT2
EAIHPLLSKMTLNFGTEMKRKALFPHHVIPDSFLKRHEECC
>Q8N6G5
KADLTEYRHVTLFRPFGPLMKVKSEMIDITRSIINIIVPLA
>Q07973
RIDELCDERGHVEDLYSELNKWSFESICLVLYEKRFGLLQK
>B3LF48
FPSVEHFREVLGGYNIDKFEKLKPKMIQAVDDMLGYDIPDL
>Q9UPV0
ETRHLDEMKSAMRKGHNLLKKKEEKLNQLESSLWEEASDEG
>Q9C8L4
XXXMVMTHFSRLRQLLLLQPKFLSSQPRPLRSPPPTFLRSV
>Q9ZUZ2
IISKAKMTTAIAIEDVRREVKLLKSLSGHKYLIKYYDACED
>Q96P56
RQIIQRRKNMSHEALTSSHSKIEDSSRGASQQRESLDLSEV
>Q9LL84
MTEEIKFSVLVSLFNWIQKSKTSSQKRSKFRKFLDTYCKPS
>Q9LFE0
PFKRDEDESMVLADDAEDLYKSLEKARRLALIKKEEAGSGP
>Q05609
RVHDISCSCITTKEVVDQLAKLICNRMGGPVIMGEDELVPM
>Q6ZY51
SKSSATKKTDKNSLSKKKTDKKSLSIDDEESKPGSSSSNSL
>Q9SYP1
IEKLLNKIENHEFDQLVSIGKLITDFQEGGDSGGGRANDDE
>Q9LSE1
AKGLAFLHNEAQPPVIYRDLKTSNILLDHDYKPKLSDFGLA
>O14646
KAFLGGLNWAFIGVDEAHRLKNDDSLLYKTLIDFKSNHRLL
>P12111
TGKALNLGYALDYAQRYIFVKSAGSRIEDGVLQFLVLLVAG
>O82162
XXXXXXXXXXXXXMNNDTSKKLGTLVSDDGPVNVYVWDMDE
>Q9STX5
RKLAEEDPDEIHDDEKKDVEKSGENDEKKGQYTKFWNEFGK
>Q9SWW6
FKMHCRGWRSIYCMPKRPAFKGSAPINLSDRLNQVLRWALG
>Q96N67
MSSHTETSSFLQTLTGRLPTKKLFHEELALQWVVCSGSVRE
>Q10570
IYVLTLITDGMRSVRAFHFDKAAASVLTTSMVTMEPGYLFL
>O48538
RVRTHFARPNWKKVLTKLSSKHCNARIGVFYCGVPVLGKEL
>Q42479
PGDKFKDLVGSAYYVAPEVLKRNYGPEADIWSAGVILYILL
>Q15517
FSSSSSSQSSGKIILQPCGSKSSSSGHPCMSVSSLTLTGGP
>Q9LUD9
PLREPLTVQEAVRYSLLAGGKRVRPLLCIAVCELVGGDEAT
>Q05085
EGSMKGKQKLPHTEQFRSLDKAAIRDQEAGVTSNVFNKWTL
>P08574
SMDFVAYRHLVGVCYTEDEAKELAAEVEVQDGPNEDGEMFM
>P07358
TPIDGKWNCWSNWSSCSGRRKTRQRQCNNPPPQNGGSPCSG
>Q84JA6
GSVLGKDFEAERDGYTDAEWKERVDKWKARQEKRGLVTKGE
>P0C0L5
VTIALHHGLAVFQDEGAEPLKQRVEASISKASSFLGEKASA
>Q9H9A5
EKALHLLAVLEKMISQGNNNKNGKNETGNNNNKDGSNHKAE
>Q9C0D2
RLLQVREQERDIALQIREDIKQRRNQQFTRLAEELRAEWEE
>Q9BZC1
EKDLKPLFEEFGKIYELTVLKDRFTGMHKGCAFLTYCERES
>F4JLP5
ADLIHEASNAIALGTRIQDIKLAVHAHPTLSEVVDELFKAA
>P21240
KNAGVNGSVVSEKVLSNDNVKFGYNAATGKYEDLMAAGIID
>Q84TI6
YNLVGKIGEGTYGLVFLARTKTPPKRPIAIKKFKQSKDGDG
>Q96BY6
SEAAMCYIHIAALIAEYLKRKGYWKVEKICTASLLSEDTHP
>P84634
SLFSAAGTDDPSPKMEKDPRKIARRYQVELCKKATEENVIV
>P20908
GFPGPPGPVGLQGLPGPPGEKGETGDVGQMGPPGPPGPRGP
>Q9S814
MSPTAKGMDSQMTSSLYDSLKQQRTPGSIDSLYGLQRGSSP
>Q9UBW8
QHLTELREPAPGTNQRQPSKKASKGKGLRGSAKIWSKSNXX
>F4JHH5
LKCVDSIESDFMEKTPSSTLKRMLENRIPAIRSYVERKVNK
>Q9HCU4
TSFAVLMDVSRRENGEILPLKTLTYVALGVTLAALLLTFFF
>Q39183
QPSCTVPTTCFSPRLFSSKSKKDRKPKNDTANQVRPLPELV
>Q9M086
DLLQYAFGVLHIVTSIPDGRKAIAHATLSNNRAGIAVILDA
>Q9LJG3
TNVINRLKNDIKLLYSLGASKFVVQLLAPLGCLPIVRQEYK
>Q42572
DSKTGAKKAKTLSKTDEMKSKIGLLKKKPNDFDPEKMSCWE
>P12109
LDSSESIGLQNFEIAKDFVVKVIDRLSRDELVKFEPGQSYA
>Q39009
XXXXXXXXXXXXXXXMMASLKAEETSQMQLVEREENDEDED
>Q9H0B8
TKPKKTSAVNYMTQVVRCDTKMKDRCKGSTCNRYQCPAGCL
>Q8LAS7
GFEEFARALSVFHPNAPIDDKIHFSFQLYDLKQQGFIERQE
>P25940
LAPAATVAPQGEPETPRPRRKGKGKGRKKGRGRKGKGRKKN
>Q9SN68
AAAAIIVFDVTNQASFERAKKWVQELQAQGNPNMVMALAGN
>P20908
GPMGLTGRPGPVGPPGSGGLKGEPGDVGPQGPRGVQGPPGP
>Q9FNA4
LITGLGQLLVMTYDWALMYEKALGEVPEGGYVRETNDLSVN
>Q9FY74
ILRRSEDSLKKVDSFSKWAIKELGEMEDLQMQSSRGDIAWT
>P19835
ALENPQPHPGWQGTLKAKNFKKRCLQATITQDSTYGDEDCL
>Q6NLQ6
DEEASGIREGFQIMDTSQRGKINIDELKIGLQKLGHAIPQD
>P02461
APGPCCGGVGAAAIAGIGGEKAGGFAPYYGDEPMDFKINTD
>P47998
XXXXXXXXXXXXXXMASRIAKDVTELIGNTPLVYLNNVAEG
>Q9M7T0
GVCSQQHVPSYKSHIDKFKAKGIDSVICVSVNDPFAINGWA
>O60494
DLLVTFTFGTLSLEHHDDCNKDYLEIRDGPLYQDPLLGKFC
>Q9BS16
HEMLEILINRLFDVPHDPYVKISDSFWPPYVELLLRNGIAL
>Q8N1G2
LYIVRTVNEPWTMGFSKSFKKKFFYNKKTKDSTFDLPADSI
>Q5TZA2
SRLLLLWRQVVGFRRLVSEVKMFTERDLLQLGGELARTSRA
>Q9S841
CPTIDGGSETFSFKAGKYTGKKFCFEPTSFTVKADSVSKNA
>O80988
AHANGVKVVMATDLLALTMLKPPGEFGADIVVGSGQRFGVP
>Q9AR19
VKQGFTKEIYLEKDVWHGFIKDYDGGLLMECKIDPKLPYTD
>Q9C9G4
TACPDIYASEGIQAACDWAYKGVTEGDTLEDEYFYSRLPIV
>O22609
LFAASPAVESASAFVVSTPKKLQTDELATVRLFQENTPSVV
>Q84ND9
VAMCAMLEISNNQRLKELGWKLLLQVHDEVILEGPSESAEN
>Q8RXD9
YFDKNGQNWGFPTYNWEEMSKDNYAWWRARLTQMGKYFTAY
>Q96EP1
VYRKNEPEHNVAYLYESLSEKQGMTQESFEANKENVFHGTK
>P21240
LLRLASKVDAIKATLDNDEEKVGADIVKRALSYPLKLIAKN
>Q9FMF7
FTSEVIWLIVISFFFARGFVKTGLGDRIATYFVKWLGKSTL
>Q5IBC5
ILVLDPEVQMLPWENIPILRKQEVYRMPSVGCISAVLKKRS
>Q9NQW8
KSTPVTSEEPHTNIQDKLSKKNSSGDLTTNPDPQNAAEPTG
>Q9CA61
LTAGADTTAVVIEWAMAEMIKCPTVQEKAQQELDSVVGSER
>Q8N1G2
TLEKIRPVFDYRCMVSGSEQKFLIGLGKSQIYTWDGRQSDR
>P10635
RFEYDDPRFLRLLDLAQEGLKEESGFLREVLNAVPVLLHIP
>Q9LY09
KSKGGLKAWCKKMLKSKFGGKKGKSGGGKSKFGGKGGKSEG
>Q9HC77
QTFEDYLEEQIQLEEQELKQKQLKEAEGPLPIKAKPKQPFL
>F4KCC2
PWPSPYLDTFGEEDIDMIRGKRLYLNEERYAALTYLVGSHG
>Q8NHQ1
RNLDASPTYKGLLMSLQNQLKESKSKIDALSSEKLNLQKDL
>P21554
GSLFLTAIDRYISIHRPLAYKRIVTRPKAVVAFCLMWTIAI
>Q9SU72
ANVKRAELAGVFDEVLGLMKKCQLPDEFEGDIDWIKLATRY
>O48947
PLFGRLFFALWVIVHLYPFLKGMLGKQDKMPTIIVVWSILL
>P12111
LEKFRNMRSQHPYVLTEDTLKVYLNKFRQSSPDSVKVVIHF
>F4HW04
LPHGRPCYSLTEVKIQEDQFKKESKKRAALLADPGVEGIYE
>Q96LK0
AETMEQIQRETTIDPEEDLNKLDDKELAKRKSIMDELFEKN
>Q9FVX0
DNTYLRNELLEMESSVLNYLKFELTTPTAKCFLRRFLRAAQ
>Q9FY74
HIASESPTRPASGSLFLFDRKVLRYFRKDGHNWRKKKDGKT
>P50416
MTALAQDFAVGLGPRLQWYLKLKSWWATNYVSDWWEEYIYL
>F4JYC8
DELRVRRKKLDKLILKKEEKKKRNSPENKAVELPNQVNGVQ
>O65896
RSYAPYSLCPSGVSLVDCDGKVYRGWYMESAAYNPSMGPVQ
>Q9Y6Y1
KIMRFLRRCRHSPLVDHRLYKRSERIEKGQGTXXXXXXXXX
>Q9FY74
EEKEYLLPGTYQRDSTKQEPKGQLFRELFEEELYIWLIHKV
>Q9M0V3
KDRKKVSLGTQPITLRTFSSKSATHVFAASDRPTVIYSSNK
>Q9LM76
EVGAFEKIISKVFGIRQGDIKGMRFVNPFLEGLVRILARIT
>Q42547
EKVPTPTNSYTGIRTKCVIKKENNFKQAGDRYRSWAPDRQD
>O04151
IDNVEKQTGSLYSDWDLLPAKKIKDPSAKKPEDWDDKEYIP
>Q9UQ52
TKKSPPSQPPANIAWKLTNSKLCLNWEHVKTMENESEVLGY
>O60494
KGSAIGLPQNISSQIYQLNSKLVDLERKFQGLQQTVDKKVC
>Q9SGH6
LKTDTLLAGMRANWYGLLGKKFKDSFGHAGSSILGGVVGMK
>P29197
TDELGMNLEKVDLSMLGTCKKVTVSKDDTVILDGAGDKKGI
>Q9M1S8
DYHALESIGVSVKGCVVLARKGENLGRGAIVKIAEAKGALG
>Q84TG3
DRDSIEKWLFAGKKNSCPVTKQDITDADLTPNHTLRRLIQS
>P25696
LAVSLAVCKAGAVVSGIPLYKHIANLAGNPKIVLPVPAFNV
>Q9Y2S2
TMHLNAEGMLSYCDRYSEGIKHVLQTFGPIPEFSRATAEKV
>Q9FVW4
TSRRGSGGGPSSHEKQMWIQKPSSGTXXXXXXXXXXXXXXX
>Q94AN2
SLRHWQQMGGVNIQEDMIIDKSIRRSMNSRASVLKRYVADI
>Q12860
GACNSAGCGPPSDMIEAFTKKAPPSQPPRIISSVRSGSRYI
>Q9Y6Y1
LTTSPKTRPQNGSMILYNRKKVKYRKDGYCWKKRKDGKTTR
>Q38854
YIGPVDGHNIDDLVAILKEVKSTRTTGPVLIHVVTEKGRGY
>P42759
SSSSSDEEGEDGEKKKKEKKKKIVEGDHVKTVEEENQGVMD
>Q75QN6
IKFASSRMATQSERLGYEFSKWLGVQIPQARVIHSCNPEWT
>Q8VY27
FHRTDWVTLEHMIKNWIKAAKIGIATLFRGEKLLCDHVFSA
>Q9SP32
VKKHPYSLVMSEFYHTTPKDKRPAIFGMTASPVNLKGVSSQ
>F4IVL6
IIPRISWNYSEFSVSYRSLSKEVCVGQYYLRLLLESGNAGK
>F4K2E9
GLDFGTENTRPVHSSRRYREKSSRSQSAQESTVTTENAGTS
>Q941L0
SFESLAETSEFARKWVPFCKKYSIEPRAPEWYFAAKIDYLK
>Q9FY74
YLKEGRKQTEERLQKALTRVKSMVQYPEARDQYRRLLTVVE
>F4KCC2
DGDRGKTVTPQGDGPRRKDLKSVSKMLWDFYFPKPEDKTLK
>Q9FIJ0
WQRLWIMMLWLGICGGLFTYKFIQYKNKAAYGVMGYCVCVA
>Q8N3K9
DILSEELSSESTPEDVLSQGKESFEHISENEFASEAEQSTP
>Q9C9Z9
IHKSNSSRSTASESLPSKESKSEGISARHLLEAESAIPPLS
>P13236
VVDYYETSSLCSQPAVVFQTKRSKQVCADPSESWVQEYVYD
>Q7Z7A1
QRSQLEKNLLEQKQENSCIQKEMATIELVAQDNHERARRLM
>Q9C658
TTLDGDEDDDSPTVDEAELPKIEAKPVYNKDDFFDSLSSNT
>P19835
GNKKVTEEDFYKLVSEFTITKGLRGAKTTFDVYTESWAQDP
>Q9SWG3
RYGVTPESESSGSSSRRSTVKKTDCKASMHVKRRPDGKWII
>Q9S7E9
CLKLLEATGISTVPGSGFGQKEGVFHLRTTILPAEEEMPEI
>O80992
HAPASVVWPLIRRFDNPERYKHFVKRCRLISGDGDVGSVRE
>Q9STX5
KSDGKLTSLDQYIKRMKKSQKDIFYITGSSKEQLEKSPFLE
>Q94AN2
WITVVLFNMLLISVTVFYYLKAGWIGNDAVTPIIGEHDPYF
>O04151
GEWTAPTIPNPEYNGEWKPKKIKNPAYKGKWKAPMIDNPEF
>Q9FNR3
NLFPDETGSSLRIAFHNLSKKLADHTTTTFLKFKDAIASDE
>P42759
HKTQISEPESFVAKHEEEEHKPTLLEQLHQKHEEEEENKPS
>Q8WXI2
LKNLVNALREDPSGVILTLKKRPQSMLTSAPALLKNMRWKP
>Q9UHC6
RLLNTPDGSPYTWWVGKANEKHYYWGGSGPGIQKCACGIER
>Q9FV70
GLNGASINCRYDSSLGLLTKKFVKLIQEAEDGTLDLNYCAV
>A8TX70
KTQIQNVSKSGGFPRIDFALKKVSNMFNLHAGGRRNAGVPQ
>F4KCC2
KSVSKMLWDFYFPKPEDKTLKRLWLPPQSIVMWDTLKYSLI
>Q9SJW9
QTLSEINILPTPVKPVSTLAKFPSTPAIIDSTPVITATPPE
>Q5IBC5
QLNLVLRLYSTGLSITVCNSKLGEIKLEDSTDDWKIQAMFD
>Q9FIJ0
KTRKAYFYWVTREQGSFEWFKGIMDEISELDEEGIIELHNY
>Q9SHR7
WAMLGALGCTFPEILSKNGVKFGEAVWFKAGSQIFSEGGLD
>P25696
VGLSTGQIKTGAPCRSERLAKYNQLLRIEEELGSEAIYAGV
>P10632
IGNMLQIDVKDICKSFTNFSKVYGPVFTVYFGMNPIVVFHG
>P13671
ELKNSGLTEEEAKHCVRIETKKRVLFAKKTKVEHRCTTNKL
>Q9LQ55
SGRGRDEIYLKLRTSTAPPLKLIDLPGLDQRIVDDSMIGEH
>Q9LM76
LVDAFQNADFRTRQIAENALKHIDKIPNFSSIFPNIAXXXX
>P02748
EKTSNFNAAISLKFTPTETNKAEQCCEETASSISLHGKGSF
>Q9H799
IAENIEQDFPKPEMLDLHCDKIGPVDHIEFSSGPEFKKTLA
>Q9C5M0
SLPFDFVKTQIQKMQPDAQGKYPYTGSLDCAMKTLKEGGPL
>P15456
INVETAQQLQNQQDNRGNIVKVNGPFGVIRPPLRRGEGGQQ
>Q9LZV7
LGLVCGSQVPSNRPEMEEVVKILELIQCPSHDLEXXXXXXX
>Q8NE35
ACLEEDGKLYLCVSSPTIKDKPVQIRPWNLSDSDFVMDGSQ
>O48538
DGRITEEEVKEIIMLSASANKLSRLKEQAEEYAALIMEELD
>F4JL28
XXXXXXXXXXXXXXXXXXMAKTRPGVASKIKTGRKELDSYT
>A8TX70
GIDGLDGEEGCHGFPGIKGEKGDPGSQGSPGSRGAPGQYGE
>P02458
EIRAEGNSRFTYTALKDGCTKHTGKWGKTVIEYRSQKTSRL
>P99999
XXXXXXXXXXXXXMGDVEKGKKIFIMKCSQCHTVEKGGKHK
>Q9SN68
YAQENGLFFMETSAKTATNVKEIFYEIARRLPRVQPTENPT
>Q9XFH4
RSDLTITAPGETQAAEAFPVKGPGWEVVLPSSGGMLSSLNS
>F4JJL0
LLPKSADGDLASVCSWPDEIKHHWQWRWTSPLHYVDTPDYR
>Q9H799
EHELNSLLFDVHTTLKRHQSKTKSQNVFRAGSCFVVAPESY
>P25819
TVIHERGSPETLRDPRGFAVKFYTREGNFDLVGNNFPVFFI
>Q9LJI2
MSMLFGAWSKSPDTYMLPEDKSLFYTLGFLVLGLVWAMVIL
>F4HW04
DRRYEYKTLNKVWKGKLSEAKASGNSIKIQEAQDMVVVYDS
>Q7XJM2
GHDIWDTAADLLKPILQGVFKMPPKRFLSHYKVDGRRKRLL
>Q9LY09
SGGGSKSKSKKSKLKAKLGKKKSMSGGMSGSEEGMSGSEGG
>O04202
DLEGMELTMERLLTLINDVYKYVDSVVGGQIAPDNNIGRFI
>Q9S757
TIHASFGERYLSSVLFDELRKEAEEMKPVSVDXXXXXXXXX
>Q5IBC5
PWRCLLLGEWSNYKLPDSAQKKLVNDLKSKCKMEVNEMLLK
>P02489
HFSPEDLTVKVQDDFVEIHGKHNERQDDHGYISREFHRRYR
>Q9HCU4
PPRQSLQEQLNGVMPIAMSIKAGTVDEDSSGSEFLFFNFLH
>Q6BDA0
TCETSLKHTETSDEEKKPIAKRLKKTPKACSGSRQQEVPTT
>Q94B78
IREEIAQIEKGNADVQNNVLKGAPHPPSLLMADTWKKPYSR
>Q39085
KWLIENHGFQPQYAVSELDEKSFWRMFNGELYEECRKKYRA
>Q9FFN7
DLWQNDYEHDDNFSIQCMHDKTLEVVCVRGAWHLGKLQVGL
>Q08467
EGINVNSKEKCIIKILKPVKKKKIRREIKILQNLCGGPNIV
>Q9M548
QLTNRIRVALEPYNEEPEPPKHVQRYVIDQCKKWNLVWVGK
>Q94AN2
QGNPLRLTYGLDYEGNVCGSKHRHRDLTQLELRYWLNPNQV
>Q9CA61
SERLMTESDIPILPYLQCVVKEALRLHPSTPLMLPHKASET
>Q9FVU9
KIEDFGVHCKQYYSLDVTYFKSSLDSHLLDLLWNKYWVNTL
>Q66GI4
LSRKAKKKAIQQSPEALLKQKLDMCSKKGDVLEALRLYDEA
>Q9HBI6
GSARLDMFEHISLMTLDSLQKCVFSFESNCQEKPSEYIAAI
>F4HRT5
HDIEMRKRKLESDMQTILEEKERELQAKKKLFEEEREKELS
>Q99653
EDNEKSKDVNGPEPLNSRSNKLHFAFRLYDLDKDEKISRDE
>O22781
MKRTRMTYESLRIHLMAESMKNHVLGQGRRRRSDMAAAYIM
>P06681
FSHMLGATNPTQKTKESLGRKIQIQRSGHLNLYLLLDCSQS
>O94777
AGLLLLLFVGLFISYVMLKTKRVTKKAQXXXXXXXXXXXXX
>Q9ZT82
LCNELLLALSQARELIDAPDKWLWHKICKNEYRRCAVVEAY
>Q84ND9
PLNSDTTLDNASYKKTATISKVEKCTNLSQVRANLKKIYNR
>Q42371
PIPSTLSQIPNLKILDLAQNKLSGEIPRLIYWNEVLQYLGL
>Q941I6
SLQPVSICVSEDCRVEGFLSKPGQGTGRNLADRQYFFINGR
>O65718
SSNWRTWAAVNIQMAWRRRRKRTRGENIGGSMSPVSENSIE
>Q9AR19
KVLAENFQTSGAYIAREEALKREEQAGRLKFVCYSNDSIDE
>Q9H9A5
NLGCIHFAMSKHNLGIFYFKKALQENDNVCAQLSAGSTDPG
>Q38819
NLRVSELKRRPLPDFMERIQKDVTQSMRGILVDWLVEVSEE
>Q9SLG2
TMSLIKDDLPCMDNDDLRRGKPTTHKVFGESVAILSGGALL
>Q9HC77
FKAENASLAKLRIERESALEKLRKEIADFEQQKAKELARIE
>Q15021
QIANTETTEDVKGRIYQLLAKASYKKAIILTREATGHFQES
>P02461
GANGAPGLRGGAGEPGKNGAKGEPGPRGERGEAGIPGVPGA
>Q9AR19
DARRMFNNCRTYNSPDTIYYKCATRLETHFHSKVQAGLQSG
>Q38869
DSPSDDAKLKATDFGLSVFYKPGQYLYDVVGSPYYVAPEVL
>Q9C0D2
HQRGLRLYNQLAEVKQQKEEKTKQEAYAQNRARAKEFHKKT
>Q9M0V3
GMWTDISVRIFSLPELTLITKEQLGGEIIPRSVLLCAFEGI
>Q8VY27
QNFTQAMMEETVETADSVIRKWDPNTPSFTKIVSLFNHSRK
>Q16206
EENDSLRWQLDAYRNEVELLKQEQGKVHREDDPNKEQQLKL
>Q39253
TLVIALLSEYVVATIEEASDKWNLSVSFISIILLPIVGNAA
>P01024
TLIGASGQREVVADSVWVDVKDSCVGSLVVKSGQSEDRQPV
>Q9STX5
TSTEEEKEEDAEEEDGEKKQKTKKVKETVYEWELLNDVKAI
>Q9FNA4
VALNSQRDPKEFLPYLQELEKMPESLMHFKIDIKLQRFDSA
>Q8IWT3
PQGCDRILCRQGLGCGTTCSKCGWASCFNCSFPEAHYPASC
>Q9FKS5
LALLQAAYYRRLKWSVLKSRKLVLDVVNXXXXXXXXXXXXX
>Q9HCU4
TVSPFVPGGVSDGQWHTVQLKYYNKPLLGQTGLPQGPSEQK
>Q9FFN7
VSDMPNAKGLQNGIGGHKRNKSAALNFMKKFSLVDLPPDAR
>Q9FIL7
EGGFGTVFKGKLDDGTIVAIKRARKNNYGKSWLLEFKNEIY
>Q9LYD9
TGEHLKVRKRTTFKKKPAVCKQDAMKQTKKPVCPPTQNAXX
>Q8LK56
RTEHQVYELPDSHRLLDGMDKREPDDPSPYLLAIWTPGETA
>Q5IBC5
LSKDRVYKFAREVLSVLFGFKDRKMSVTIDISMSVLRSLSC
>O48538
XXXXXXXXXXXXXXXXXXXMKPFSKNDRRRWSFDSVSAGKT
>Q9Y6Y1
GRKIPETTMNFDPDCFLNNPKQGQTYGGGGLKAEMVSSNIR
>Q9LFQ9
NFVKLFLCSDDDLVTFDSATKALLNESQDMNMRKKVRRLYD
>Q9SRT0
XXXXXMAKTGVFDSDPTAIAKAKELKREMKKLLIKIDDEDD
>Q9LKZ3
SPLSPHKSPAAKTNGISGATKLAATPVSTAMTTAKWLRTVI
>Q8NHQ1
KLNLQKDLETRPTQHELRLYKQQVKKLEKALKKNVKLQELI
>Q49MI3
IWFRQFKKILAGFPNRPKSLKILLNPQSHKKEATQVYYEKV
>Q93YN1
ATDDFSAENKIGEGGFGSVYKGCLKDGKLAAIKVLSAESRQ
>Q8W4D0
MIRLPYIPGAVEWVYKQGDVKAKLAVSDRDSLFVHIYDPRS
>P07358
DFAYSSTVRQNMKQALEEFQKEVSSCHCAPCQGNGVPVLKG
>Q94CF0
DQVDTQQLMRVYGALMWSLGKVLNTPEVSRVYIGSFSDKPI
>Q5IBC5
PFLNKSISLLPKRLSVANSDKEARESALDLFRAYELCLDCL
>Q9FNA4
CFPSTCPWVRVAQVDASGVHKPLICGLDDMGRLSINGKNLC
>Q9M2Y6
SFSLVIVSDALDYLSPKYLNKTVPELARVASDGVVLFAGLP
>Q6NLQ6
DGRISYEEFVTMMKTGTDWRKASRQYSRERFNSISLKLMQD
>Q7Z7A1
EIEENKLKLVQQEMMFQRLQKERESEESKLETSKVTLKEQQ
>Q01955
AGLKGQKGAPAKEEDIELDAKGDPGLPGAPGPQGLPGPPGF
>Q9P013
AREKNRDRPTREHTTSSSVSKKPRLDQIPAANLDADDPLTD
>Q945F0
XXXXXXXXXXXXXXXXXMLIKSQRLTLFSPLLSKTRRIPVN
>P42697
LSIYSPNVVNLTLIDLPGLTKVAVDGQSDSIVKDIENMVRS
>Q9SYP1
KWLGSETVLPVSFRHLILPEKYPPPTELLDLQPLPVTALRN
>Q93Z81
SRELRHGRTAHNMSSSSLRKKSDLRLVQKVPCKTLKNILSN
>Q8GWW8
TQAILGGTIQVPTLTGDVVVKVRPGTQPGHKVVLRNKGIRA
>Q9LJI2
CGVAYFFSVVIGSTLGFLAYKNTEPDHPPRRFLIPWVLGGF
>Q9LUD9
LEAAAVLGVIMGGGTEEEIEKLRKYARCIGLLFQVVDDILD
>Q94JQ6
RVTKGSNVEQSTEAMQMKLEKKFGQSPVFVASARMENGGMA
>Q8TC92
PMIPGLGLVPPPPPTEVAVVKEIIHCKSCTLFPQNPNLPPP
>Q8L5Y6
VYQEACPKLIDRFKEREENVKMDVFNTFIDLLRQTGNVTKG
>P34791
EIGGEVAGRIVMGLFGEVVPKTVENFRALCTGEKKYGYKGS
>Q8N6G5
DIYFSAEFLNSCRLNAEPGKKVFYPVVFSLYNPAIVYANQE
>Q84JA6
TNTSSLIKEAIHVISCGYEEKTEWGKEIGWIYGSVTEDILT
>Q96327
VEFEENEVYAIDIVASTGDGKPKLLDEKQTTIYKKDESVNY
>Q7Z7A1
XXXXXXXXXXXXXXXXXXXMKKGSQQKIFSKAKIPSSSHSP
>Q9SLD2
ILAELLCFGDREFYKDWWNAKSVGDYWRMWNMPVHKWMVRH
>Q9SGH6
XXXMKVITSLISSILLKFIHKDFHEIYARMSLLDRFLLLIV
>Q9H799
VHWAQQDCHLCSLIPKCESVKSRGALISAFSRDGLTLAVTL
>Q94JQ6
PRPMVPQKDLAVYGYGSVAWKDRMEEWKRKQNEKLQVVRHE
>P23508
RLTKSSEIRHQQSAEFVNDLKRANSNLVAAYEKAKKKHQNK
>Q9UHC6
LGCIRSLRMNGVTLDLEERAKVTSGFISGCSGHCTSYGTNC
>O49006
YPELCISAVVTAGGVELTSQKDVIEASVNLTITAVEHNYFT
>Q8RXN6
GLSALAKMPACNVQVLGHKRKNLAGFSSATSQSRVGYLEQT
>Q01955
PGSSRPGLRGAPGWPGLKGSKGERGRPGKDAMGTPGSPGCA
>Q9LL84
SGEPSWSIVVHAAADVERFFKETVENRDEGIVLKDLESKWE
>A5YKK6
GIPLQSISAPGSGIWSDGKDKSDGAQAHTWNVEVLIDVLKE
>Q05999
QSVNWALIRCTSPPQIPQPVKPMDQAHSVRHGFSQGHGHVG
>F4HTM3
LLNIDGWIPREQILGAEALSKVPEEFVVQYPSNGNPPTLFL
>P18545
XXXXXXXXXXXXXXMNLEPPKAEFRSATRVAGGPVTPRKGP
>Q9SI75
VEVPPMNGTDPENPEITIIRKPDDDEPFAGLAFKIMSDPFV
>Q16206
LEKLKDDKLQVEKMLENLKEKESCASRLCASNQDSEYPLEK
>Q96529
DIVALKFSCQINGFASLNLTKLDVLSDLNEIQLGVAYKRSD
>Q39254
LGCAFFCGGLVFYQKDQVFDKGIATVNSGLLLMAVMGILFP
>Q9SN68
XXXXXXXXXXXXXXMAAAGNKSINAKLVLLGDVGAGKSSLV
>O04151
EGDDSDNESKSEETKEAEETKEAEETDAAHDELXXXXXXXX
>Q9MB58
MPAAAGAVAAAAVADQMLGPKEDRHLAIVLVGLPARGKTFT
>Q8WXI2
CNDPVMNEKLHRLRILKSTLKAREGEVAIIDKVLDNPDLTS
>Q9LJE4
KNAGVNGSVVSEKVLANDNVKFGYNAATGKYEDLMAAGIID
>Q7XJR9
YGKRVDFGYAKDFDHRYTIGKLLGHGQFGYTYVATDKKTGD
>Q8LAS7
DGKIDKEEWRSLVLRHPSLLKNMTLQYLKDITTTFPSFVFH
>O48947
DDGAAMLTFEALSDTAEFARKWVPFCKKFNIEPRAPEWYFS
>Q9Y6H8
RGRVRMAGALLRTYVFNIIFKTLFEVGFIAGQYFLYGFELK
>Q9LMT0
XXXXXXXXXXXXXXXMPEQPKKVADRYLKQEVLGQGTYGVV
>Q9XGM3
DDYEDRGQPLDVLLKRIEESKIVLAIFSGNYTESVWCVREL
>O48946
VRIVDPSKDLNSYGLGNVDWKERVEGWKLKQEKNMLQMTGK
>C0LGT6
VDLSSNHLGHGVPSELGSLSKLAILDLSKNNLTGNFPASLG
>Q16206
MGRLQHTFKQEMTGVGASLEKRWKFCGFEGLKLTXXXXXXX
>F4IVL6
NSVLPAPAQVIVESTAVGSGKLLLNWREFWRAFGLDHNRAD
>Q8VY16
EGYTMEAAAARQDLLMDVRDKLLFESEYAGNLKEKIAPKSP
>P55228
GANYRLIDIPVSNCLNSNISKIYVLTQFNSASLNRHLSRAY
>Q9C5S8
QGGFGQVYKGTLPNGVQVAVKRLSKTSGQGEKEFKNEVVVV
>Q10570
ELRISVLPAYLSYDAPWPVRKIPLRCTAHYVAYHVESKVYA
>O43809
FEPPQYPYIPAHITKPKEHKKLFLVQLQEKALFAVPKNYKL
>Q9SWW6
MGLIDEARQPLSRKVPIASSKINPYRMVIVARLVILAVFLR
>P47999
ANPKIHYETTGPEIWEDTRGKIDILVAGIGTGGTITGVGRF
>Q8GY31
LSQVRGPTCARRLVNYLDEKKEDTGIKNIMILERGFNGWEA
>Q84ND9
RQLFFGGISNSCNDEDLPYEKLFKVPNVDKVIEEGKKRATK
>Q9SSD2
HHRPPKAQKKKHLFRSLAATKFFQSTELDWVEVGLQVCRQG
>Q9FJ87
VVSNFNLVAFLFLYICFFEDKLSVNEDEKITEETCEDSVRE
>A7UL74
SEVLKGCIEKTLKKGSSSVPKNHKKKRNYTQFHLELGQSDF
>Q9NYQ6
VTYPPPLTLTEQTLKGRLREKLADCEQSPTSSRTSSLGSGG
>Q9FVX0
LHPSRKPWNATLEHYTSYRAKHMEACVKNLLQLCNEKLSSD
>Q9SP32
GVDLNCKQQPLIKGRGVSYCKNLLSPRFEQSGESETVLDKT
>Q12860
INDTEVDIGSDLYWPCVATGKPIPTIRWLKNGYAYHKGELR
>Q9SE83
SRATSPQPDGPTAGGSLKSMKDKPSPQDKETPEVSGLKTAG
>Q42371
STCKDLGVVKKVFQLALLCTKRQPNDRPTMHQVTRVLGSFM
>Q9STX5
QFGVGFYSAYLVADYIEVISKHNDDSQYVWESKANGKFAVS
>Q9FNA4
DTVSSESVDEEVYCFERYAQKTRSTARDSDAFSWMLKVFIS
>P78329
HLAKHPEYQERCRQEVQELLKDREPKEIEWDDLAHLPFLTM
>Q9C6B3
ETPPELILPDNVLPGGKPVAKVPSTQYFXXXXXXXXXXXXX
>Q8VYZ5
GFRRAVLPFERVRTFANSDDKVVSLEWSLDSDYLLVGSRDL
>P42695
EKYNKFPQSEREKRLFSLKGKSNKERRMKIYKFLLEHFTDE
>Q8N3K9
SEYSVPSLATKESLKKTIDRKSPLILKGVSEYMIPSEEKED
>Q9FGL5
RDLNMSSVYLKGTLPDFSQMKSLRVIDMSWNHFTGSFPLSI
>Q8N3K9
KALHSDQTVKLPDVSTSSEDKQDLGIKQFSLMRENLPLEQS
>P12111
KQCDWFQGDQPTKNLVKFGHKQVNVPNNVTSSPTSNPVTTT
>P25940
GAQGPPGSAGPPGYPGPRGVKGTSGNRGLQGEKGEKGEDGF
>Q14028
QLPDKMRLDLAIDVNYNIVSKVALFQGCDRQMIFDMLKRLR
>Q38854
PPTPLLDTINYPIHMKNLSVKELKQLSDELRSDVIFNVSKT
>Q42551
GRLAEERKSWRKNHPHGFVAKPETGQDGTVNLMVWHCTIPG
>O60494
LTGSNNTFASPDSDSNGMYDKNLNCVWIIIAPVNKVIHLTF
>Q05999
GDIGNVYLAELIGTGVSFAVKVMEKAAIAARKKLVRAQTEK
>Q9HC73
EWQSKQENTCNVTIEGLDAEKCYSFWVRVKAMEDVYGPDTY
>Q8WXI2
GTPVPETTLYHTFQQSSLQHKSKKKNKGPIAGKSKRRISCK
>Q9SRT0
SSSNLQDQKSAAKELRLLTRKGTEFRALFGESPDEITRLVN
>P55217
SIVDQPAIMSYWDLPQEERLKYGIKDNLVRFSFGVEDFEDV
>Q8L5Y6
ADKCPSAVLAVLDSLVEPLHKTISFKPKQDAVKQEHDRNED
>Q8VY07
MKVFDQTVREIKREVNLKVLKVPEMEQKVLDATDNEPWGPH
>Q8LK56
SQDVERHNSSTCVEYLDAAKKTKIQKVVQENLHGMPPEVIE
>Q05999
NVYLAELIGTGVSFAVKVMEKAAIAARKKLVRAQTEKEILQ
>F4HTM3
SKGDGLGYGGDWAVRIDVKNKGLNDDVKRSAHLFFYLADEG
>Q94JQ6
PKWYPIERETYLDRLSLRYEKEGKPSGLSPVDVFVSTVDPL
>Q9XI84
VRDACKSALSGFDTTIEEDEKLLDKGKLEPRLEMALKIRIG
>P05108
SPGDNGWLNLYHFWRETGTHKVHLHHVQNFQKYGPIYREKL
>P01024
NTLIIYLDKVSHSEDDCLAFKVHQYFNVELIQPGAVKVYAY
>Q16281
LDTLQTRFARLLAEYNATQMKMKQRLSQLESQVKGGGDKPL
>Q9FVX0
NAINKQNLQLLGVTCMMIAAKYEEVCVPQVEDFCYITDNTY
>Q43725
LSGGKPGPHKIQGIGAGFIPKNLDQKIMDEVIAISSEEAIE
>Q9SNC6
QKLGLMGPLIDLAGNGTDRGKRKAAQLLERISRLAEQQKET
>Q84TI6
QQQLRRKDPGMGMSGYAPPNKSRRLXXXXXXXXXXXXXXXX
>Q8N3K9
KEHKPLVLRPVYIGTVQYKIKMFNSVKEELIPLQFYGTLPK
>Q01955
GRKGLDGIPGTPGVKGLPGPKGELALSGEKGDQGPPGDPGS
>Q8NE01
IIRSEILDESEDYRDTVVKRKPASLMAPLKRKEEFSLFKVS
>Q10570
ISLLRYQEESKTLSLVSRDAKPLEVYSVDFMVDNAQLGFLV
>P42763
VATEESSAEVTDRGLFDFLGKKKDETKPEETPIASEFEQKV
>Q7DMA9
ALLKLKQKEQEAESKARKQFKGLFDKRPGEITEVGSEIREE
>O81223
WKDFVSLNPSLIKNMTLPYLKDINRTFPSFVSSCEEEEMEL
>P54609
LRVRLGDVISVHQCPDVKYGKRVHILPVDDTVEGVTGNLFD
>F4HTM3
LSPGSDEGSAYPPSIRRGKGKELVSIGAFKTNLKILVGLII
>Q9SP32
AQASSRKSKWQFMGARDAGAKDELRQVYGVSERTESDGAAN
>Q9LZS0
EEHGYQRSGKKCREKFENLYKYYRKTKEGKAGRQDGKHYRF
>Q9SNC6
LGLMGPLIDLAGNGTDRGKRKAAQLLERISRLAEQQKETAV
>O80345
RDGKRKKKVEGGDGFSVGEIKRWMIQILTGVDACHRNLIVH
>Q04836
ETAVEKFNRYDLNGRLLTVNKAAPRGSRPERAPRVYEPAFR
>Q75QN6
DAYELKVRLEHILERISLISKAANTEKPSMIQENLFIGGGL
>Q9M548
HLFEIPPEFVDSKYFCVAARKRGYIHNLPINNRFQIQPPPK
>Q9LJE4
PAIVCAAKELHFNKDGTTIRKLQTGVNKLADLVGVTLGPKG
>P25851
AGISNLTGVQGAVNIQGEDQKKLDVISNEVFSNCLRSSGRT
>Q9C7S5
FSDNKMTNLTGALSILQGCKKLSTLIMAKNFYDETVPSNKD
>Q7DMA9
GKIFGDTRNMLHLNVAACLLKMGEWRKSIETCNKVLEAKPG
>P08572
KGSRGDPGPPGPPPVILPGMKDIKGEKGDEGPMGLKGYLGA
>Q8IWT3
MLEILGPEEATEDKASAAVEKGAGATVLGTAFPSWDWNPMD
>Q5IBC5
GCSQCESLANDLAAMTLKGTKRSRKPSSRNKPAQSDVDGSG
>Q9SQI2
RLLFVVLTVCVSHEAQSSGSKRPRSEYASTTENIEANQPVS
>Q9SWG3
YAKSMGFTTSIKNSRRSKKTKDFIDAKFACSRYGVTPESES
>Q15517
GSPHPDPSAGAKPCGSSSAGKIPCRSIRDILAQVKPLGPQL
>P17745
PQFYMRTTDVTGKVTKIMNDKDEESKMVMPGDRVKIVVELI
>P26232
STKYQKVYGTAAVNSPVVSWKMKAPEKKPLVKREKPEEFQT
>Q8RVL2
GSVISLGAIISAKPLDDLKYKLFSARENNVTSPYTSSVYLG
>Q9FIL1
VWTDQIQETLNSKKQGDAAFKGKDFVTAVECYTQFIEDGTM
>Q8RWG2
GWANLEIKQGNISKARNLLAKGLKFCGRNEYIYQTLALLEA
>Q9LPT1
VNDMVKEKKTGDVFDKEMKGKKNCKAEMINLLKIGLRCCEE
>Q01955
NPERMFRKPIPSTVKAGELEKIISRCQVCMKKRHXXXXXXX
>Q8N3K9
SFKTIPLPDDSETVACHKTLKSRLEDEKVTPLKENKQKETH
>Q84JW1
LTRAELALIVLYLNKAEARDKICRAIQYGSKFLSGGQPGTA
>Q9LYN8
GSLDHWLRNQTGMLEVLDWSKRLKIAVGAARGLAFLHHGFI
>Q9H799
GELFLWNKDQDCLKTIPITEKPKEMIKATVASSLRLYLYVS
>Q9S814
PCSVIPLFRIASSRQIMGVHKIPQVGEFLALTTFLGFLGLN
>Q6PJW8
GKDKKIPGKRSPRSKKGTAKKIPPGLFSGDIAPLMQEKVLS
>P21238
LSPAALIAQNAGVEGEVVVEKIMFSDWENGYNAMTDTYENL
>Q9H799
VQCQREEPLETIMEEKSTEQKGMIEAFSHPGHTTPQSMQVD
>Q86XI2
RGVLSTLIAGPVVEISHQLRKVSDVEELTPPEHLSDLPPFS
>Q9AR19
CKIDPKLPYTDLSSMIRQQRKAIDERIRELSNCQNVYPKIE
>Q8VY07
IEHTYQISSLTSFEYVEPNGKDVGINVRKKAENIVALLNNK
>Q9XFT3
LRSKASYLRYDLNTIISSKPKDEKKSLKDLTTKLFDTIDNL
>P93825
AEQNRALQVARENALRANQAKAAFEQMMSDAMRCPVRSILG
>Q9M9V8
HRDLKPENFLFANKKENSPLKAIDFGLSVFFKPGDKFTEIV
>Q9Y262
YRCKTAKKSEEEIDFLRSNPKIWNVHSVLNVLHSLVDKSNI
>Q9LZS0
RARMEARDVAVIEALQYLTGKPLIKPLCSSPEERTNGNNEI
>O80988
LPISYTYIAMMGSGGLTDASKIAILNANYMAKRLESHYPVL
>Q9M5K3
KVSSVEVDLPAMLAQKDNAVKNLTRGIEGLFKKNKVTYVKG
>Q8LF21
EAKRSLLNFFYAQVGRKEKEKLGAMLDEDPQLMERRGTLAK
>O14646
RKRPYSSFSNGKDHRDWDHYKQDSRYYSDREKHRKLDDHRS
>Q16678
HIPKDTVVFVNQWSVNHDPLKWPNPENFDPARFLDKDGLIN
>Q9ZT82
ETEDGISTLYYLQTIYADEWKNFKERMHREGIKTDSELWTT
>P01024
TAEGKGQGTLSVVTMYHAKAKDQLTCNKFDLKVTIKPAPET
>O14646
EREKSSCDETESDYEPKNKVKSRKPQNRSKSKNGKKILGQK
>A8TX70
ALNFVGQYFTHSKGARLGAKKFLILITDGVAQDDVRDPARI
>Q9UIV1
TVDHSQRICEVWACNLDEEMKKIRQVIRKYNYVAMDTEFPG
>O60494
CNNEHVIVFNGIRSNSPQLEKLCSSVNVSNEIKSSGNTMKV
>Q9HCG8
QSASPIFTHVYAALVAIINSKFPQIGELILKRLILNFRKGY
>Q96EV8
VENNLLHLEDLCGQCELERCKHMQSQQLENYKKNKRKELET
>P02461
GEPGPRGERGEAGIPGVPGAKGEDGKDGSPGEPGANGLPGA
>Q9SGH6
MIHDWIDHLEDTHQIELVAPKEVASKCPLSSFRFLKTKEVP
>P02458
AGPKGDRGDVGEKGPEGAPGKDGGRGLTGPIGPPGPAGANG
>P27450
SDSGKLLESPNLKVYNFLDLKTATKNFKPDSMLGQGGFGKV
>Q8TEA8
LNLRVFEDESGKHWSKSVMDKQYEILCVSQFTLQCVLKGNK
>Q9SRT0
FNSLLCKVSSSNLQDQKSAAKELRLLTRKGTEFRALFGESP
>Q8VY16
LATEIVDLLPWDDLAITRKNKKSLESHNQRVVIDFNCFYMV
>Q6ZY51
HLGVRARQEKIVFVTCDDDDKVADIRRLVGKFVRLEASPSH
>Q94AW8
TINDRDRCPQCKGDKVIPEKKVLEVNVEKGMQHSQKITFEG
>F4JJL3
LWIVSVLVLTHLVHGALCWGKDGHYTVCKLAEGFFEDDTIA
>F4HYF3
EFVKKVASSTGVILDPVYSGKAAYGLINEITKDPKCWEGRK
>Q9SU72
AFEALTGINGDLITRSWSASKQAYLTERYHKEEAGAVVIFA
>A0SVK0
QAQDSYLEWMSLQSQRIPELKQLLAQRRSHGDEDNDNKLRK
>O94779
EPKIEVHFPFTVTAAKGTTVKMECFALGNPVPTITWMKVNG
>Q9SSF8
PGERFTEIVGSPYYMAPEVLKRNYGPEVDVWSAGVILYILL
>F4JYC8
LPSRVMKNIMEVEKTQDRNEKYWLQEAHVPLYLIKEFEESL
>Q9FY74
FLFDRKVLRYFRKDGHNWRKKKDGKTIREAHEKLKVGSIDV
>Q96BY6
KVNAGPMAYARAFLEETNAKKYPDNQVKLLKEIFRQFADAC
>Q8WVB6
LLKWLKLWDLVVFGHERPSRKPRPSVEPARVSKEATAPGKW
>Q6NPP4
HIVFVHYLEVKGNRMSTSGTKENHSNSLSGTGSVNVDSTAT
>P42697
RGPAEASVDTVHAILKDLVHKSVNETVELKQYPALRVEVTN
>Q93ZC9
LTIGNFWASVKLEPSEHLVIKPHPFHDLVQFTSLDHLLNRL
>Q0VF96
LEAKSHLKDDRSRLVKQMEDKVSQLEMELEEERNNSDLLSE
>Q94AX2
SGKYIQSHLLSRLDAVQKKMKEQIKGVEAAQSKEVHVFWIG
>Q9LJE5
IVKDVPNSLLKHITLENNENKPVTNSRDTQEVKLEQGLKIV
>Q9LL84
PLDFTLVSKSFSEMEKRLLLKKRLHVVSSHWLEESLQREEK
>Q07473
APGIHPGSGRFTAVFGFGKKKAAPKKSAKKTVTTDRPLWYP
>Q9HB71
VKVLLEKATRKRVRDALTAEKSKIETEIKNKMQQKSQKKAE
>Q9M548
TSVIIDTISKYSSDCEAGSSKSKAIDHFLAMGFDEEKVVKA
>Q42029
EGGKHQLITATVNGGKLYICKAQAGDKRWFKGARKFVESAA
>Q9Y592
KMLIDERLRCEHHKANYQTLKAEHTRLQNEHVKLQNELKHL
>Q9XI84
DYAYEIKGAGLFSRDLLFSLKSPVYVKAGEQVYIQYDLNKS
>Q9LXW7
STNVSAQKMQIEIPDLFQHGKVNLLFITDVVEEGFQVPDCS
>Q9FLN9
IRRCFDGSLFEYCAKNYAEIKEYKTYYXXXXXXXXXXXXXX
>Q8IYT2
EWHEHTAFTNKAGKIISHVRKSVNAELCTQAWCKFHEILCS
>O14646
EPKNKVKSRKPQNRSKSKNGKKILGQKKRQIDSSEEDDDEE
>Q94JU3
MSEMDKKHRKEAEEGVEEVKKSLSMKGDVDIRGNKEMFGEP
>Q6ZY51
SNSRLTCTATSSSTIEEQRKKKDGSGTKVRLNVRLDHQVNF
>Q9SE83
QSGSGENSLETAWRAESESLKSILTGAPQSKLGRIALVDTL
>Q9C6B3
NSKSFEQIEVERALRKKYARKDEDYDSMLGITRETPPELIL
>Q8RXN6
NQLSVDIENEIVIVHNFIKDKYKLKFQELESLVHHPIDYAC
>Q9H799
LWYQAQLNRRVPEADSQLTEKMTHEASTVKSLLCHLQANLQ
>P78329
KSKTLDFIDVLLLSKDEDGKKLSDEDIRAEADTFMFEGHDT
>A8TX70
KHKVIFVVSAGENYERKEFVKMMALRAKCQGYVIFVISLGS
>P05177
IFLFLAILLQQLEFSVPPGVKVDLTPIYGLTMKHARCEHVQ
>Q9SU72
KANVKRAELAGVFDEVLGLMKKCQLPDEFEGDIDWIKLATR
>Q6NLQ6
CDEFIAISVHLRKMGNDEHLKKAFAFFDQNNNGYIEIEELR
>Q9SIQ7
NLPNEEIAAIVQMFQTMDTDKNGHLTFEELRDGLKKIGQVV
>Q9LQ55
VVVPASQASEISSSRALKIAKEYDPESTRTVGIISKIDQAA
>Q9FJ87
VTSLPVTLLWMNMEKILLILKQDKKLASEAHIFLLYSVPDL
>Q9BPX3
RTYRTMDDKTVFHEEFIHYLKYVMVVYKREPAVERVIEFAA
>P25940
GPLGPSGLPGLKGDTGPKGEKGHIGLIGLIGPPGEAGEKGD
>P24462
ALSFRKGYWTFDMECYKKYRKVWGIYDCQQPMLAITDPDMI
>Q8TEA8
TIELESPAPGTATSDPKQLSKLEKQQQRKEKTRAKGPSESS
>P26992
FNVTVLHGSKIMVCEKDPALKNRCHIRYMHLFSTIKYKVSI
>P25819
IPQDYRHMDGSGVNTYMLINKAGKAHYVKFHWKPTCGVKSL
>Q9SP02
HGNGMGGESIYGEKFADENFKLKHTGPGFLSMANAGQDTNG
>P54609
SPSKGVLFYGPPGCGKTLLAKAIANECQANFISVKGPELLT
>Q9C0D2
RQTALQQQIQKHEETLKDFFKDSQISKPTVENDLKTQKMGQ
>Q8NHQ1
ESLSRACHQQNKIKDLQKEQKTLQVKCQHYKKKRTEQEETI
>P21554
YSFIDFHVFHRKDSRNVFLFKLGGVTASFTASVGSLFLTAI
>Q9FV70
QQYRMVIRSRMGPIDVYLLSKYKGDSAETSDKLGNESDQKA
>O23240
XXXMMMQKLRRSGEFIRFGCKSLISSRPNKDSVSRSVSGFV
>Q8VY07
DKAVANRNKYVGLSSTGITYKSGSSASFGGSFQSGSSNFDS
>Q9LQ55
SISAIGNERIESLIQEDQNVKRRRDRYQKQSSLLSKLTRQL
>Q9ZT82
RASSSVSTLYKGHEYGTALMKFTYVVACQIYGSQKAKKEPQ
>Q14185
KDKKKEKRNSKHQEIFEKEFKPTDISLQQSEAVILSETISP
>O81210
RKPPRPAKLDRTKSAASQALKGLKFISKTDGGAGWSAVEKR
>Q9M0V3
GLHLYDGLFKVIPFDNKGQLKEAFNIRLEELQVLDIKFLFG
>O94983
LSCAPKTRPQNGSIILYNRKKVKYRKDGYLWKKRKDGKTTR
>Q9FNA4
VSSSNATSRARDLRRQRKSGKIRAGSAGEEMALVDHLKGMR
>Q8GSA7
AGLRGFKSEALVEKMQDGTEKEEDDDFFKQGRKQTEDRLQK
>Q5TZA2
VEVREALSRATLQRDMLQAEKAEVAEALTKAEAGRVELELS
>P46032
LLAGLSLVNMAVYFFSAARYKQKKASSXXXXXXXXXXXXXX
>Q9SYP1
QAYEQQIDPQQCQVLAEELLKILAEGDDRVVEDKLLMHLQY
>Q9SKN5
YRDANGVIKRIGDEPFSDFMKATKRLTIKMDIGGDNVRKTW
>Q9FIL1
XXXXXXXXXXXXXXMGPRCSKLSLCWWPTHLKSTHNEASDL
>Q7Z7A1
SLKHHEDIVDEIECIEKTLLKRRSELREADRLLAEAESELS
>P93825
RGKSGPTVGIRVPMLRVCNFKGGTPEAIHMCYAILVCVLPL
>Q15021
CEMELLDGKQTLAAFVPLLLKVCNNPGLYSNPDLSAAASLA
>Q9S814
DSDVKEQSVLQSTVVNEVSDKDLIVETKMAKIEPMSPVEKI
>Q9S7D1
DLNLNFLKGRDHADDALHKYKVFINPSISDVLCTATAEALA
>Q9ZR37
GSPSSSSSSSSLPGIEKYNEKVKNQIQALVRVIKVARTYRD
>Q14055
FLCPTNCPPGMKGPPGLQGVKGHAGKRGILGDPGHQGKPGP
>O14936
LAKHNAVFDQLDLVTYEEVVKLPAFKRKTLVLLGAHGVGRR
>P01024
ENIVSRSEFPESWLWNVEDLKEPPKNGISTKLMNIFLKDSI
>Q38871
VLKGYIDFESDPWPVISDSAKDLIRRMLSSKPAERLTAHEV
>F4HW04
NIMSSKSFLDLPKVDQQSKLKERLKKYCQKAYKRVLDKPIT
>Q9NXG0
NPMEKSHQSADRAKSEMATMKVRSGRYDCKTTMTKVKFKAA
>Q9LYD9
SLSFQNASWSPHHQEKKTKRKDTFAPVYNTHEKPVFASSND
>Q941L3
PQAQPHHGKLIIHAEESLASKISTEIVFRCSNLESKDLFSK
>Q99062
LPGLGTPPITKLTVLEEDEKKPVPWESHNSSETCGLPTLVQ
>Q84JA6
DGYTDAEWKERVDKWKARQEKRGLVTKGEQTNEDKEDDEEE
>F4HW04
QPPSIVTDEICTACDFNRPGKTCLRKLEWVWRGVTFMGKKS
>Q9FLP9
LEEQNSMNGGSFTIVHCPSVKEEAVSNXXXXXXXXXXXXXX
>Q43725
CSPEISSLSFSSASDFSLAMKRQSRSFADGSERDPSVVCEA
>Q9Y6Y1
KHEHSHSKGSSREKRNGKVAKPVLLHQSSTEVSSTNQVEVP
>P46032
EHTDDCQYLDKAAVISEEESKSGDYSNSWRLCTVTQVEELK
>Q08467
KKIRREIKILQNLCGGPNIVKLLDVVRDQHSKTPSLIFEYV
>Q7Z7A1
KKKLEDAKSQEQVFGLDKELKKLKKAVATSDKLATAELTIA
>Q94A03
TWEGTIVGLVGCIAITILLSKYLSWPQSLFSSVAFGFLNFF
>Q9C9Z9
EEKQAKSRIWNETWLSSFFYKPCNYELFVKQSLNMEMAIVM
>Q9SJW9
NVEVKRVSSLMEEMASIPASKLFSSPITSTPVKTTSSLAKP
>Q9M9V8
YGEFVAVIIHLQKIENDELFKLAFMFFDKDGSTYIELDELR
>Q9M0V3
YPLDSFEYGCSILSCSFTEDKNVYYCVGTAYVLPEENEPTK
>F4IH31
NFEITSQVPEGLGRYVQSSRKAQANWYRKILEAWKQAKPPP
>Q9FI46
SGSDPESSSNGWSRARGLVVKTLVLIGGALLIKRLTKSTTR
>C0LGW6
LVYLDLSENLLYGDIPFSISKLKQLETLNLKNNQLTGPVPA
>Q9HC77
NQSTSEDQPLFKMDRQQLQRKTALKNKELCADNPILKKDSK
>Q9LT75
SADETAVLTKATEKVSISGNKGSSQPVQGVTVSKGEATEKP
>Q9Y6Y1
PLREQQEVAAAVIQRCYRKYKQYALYKKMTQAAILIQSKFR
>Q8LFH5
RFIIGVIGNVISFGLFAAPAKTFWRIFKKKSVEEFSYVPYV
>Q6NPP4
NTTSVLGNRDGWTSAHGNRVKGSNSQRSGDVPAWDASFENS
>Q8N3K9
EQGIQLRHSQSVPQQPEDEAKPHEVEPPSVTPDTPATMFLR
>O49006
TNQETCLDGFSHDDADKQVRKALLKGQIHVEHMCSNALAMI
>O81210
LRNKTRLGRVVPFDDNLNFHKVIAVGIIVGVTMHAGAHLAC
>Q96LI5
YATRQLYGYCPSWALNWEYRKKGIMEEIVNCDADIISLQEV
>Q42484
HLSMSGTKISVLPQELGNLRKLKHLDLQRTQFLQTIPRDAI
>Q84JQ4
GRLNHENLLPIVAYYYKKEEKLFVSDFVANGSLAAHLHGHK
>Q8W4I7
DFSTQLAESEVQMLIEAVDTKGKGTLDYGEFVAVSLHLQKV
>Q9LTB8
XMGCFHSTAAREFPDHENPVKLASETAFSVSEVEALYELFK
>Q96524
XXXXXXXXXXXXXXXMKMDKKTIVWFRRDLRIEDNPALAAA
>Q9LL84
XXXXXXXXXXXXXXXMTEEIKFSVLVSLFNWIQKSKTSSQK
>Q8VY27
PGGGIHKLTRSTMNFISSLSKYSGVLSEILADHPLPRNTRL
>Q9LZV7
ECVDPRLRGNFPAEEAIPVIKLGLVCGSQVPSNRPEMEEVV
>O64816
QQQQQSRVKEKSETLAQKIGKSIRRAGAPSKARVYADVNVV
>Q86XI2
IEGIVCLTAAVHIILVINAGKHKSSKVREVAATVHRKLKTF
>Q9FGW5
FSPIVWNAEKVGRAPSREKTKSPFPVPTTTVISNQAVAGKT
>O64817
XXXXXMSKARVYTDVNVVRPKEYWDYESLVVQWGHQDDYEV
>Q9FLH0
QKLEALKSETSELSTLEMKLKEELDDLRAQKLEMLAEADRL
>Q9C0D2
EICSSETDVPLVMKTQQIPSKVLFKKLLNKIRSQKSLWTIK
>Q0VF96
IAKEEQEDLLRKRERELTALKGALKEEVSSHDQEMDKLKEQ
>O48946
VLTNGAYLLNVDCDHYFNNSKAIKEAMCFMMDPAIGKKCCY
>Q94A03
DHSKGIDRIHNLQNVEDKQKKASQLKKRVIFGIGIGLPVGC
>F4KCC2
VCMNLLQSLAPEVVGQSGFDKVMSGSTSDEKRKAKAKERQA
>Q8IWV2
KENERITISEDGNLRIINVTKSDAGSYTCIATNHFGTASST
>Q9LFE0
KEKERNRHKDRENERDNEKEKDKDRARVKERASKKSHEDDD
>Q9SY55
QLLWVNLVTDGLPATAIGFNKQDSDVMKAKPRKVGEAVVTG
>O82804
MVAPSSHHSIRFQEVNQTGSKQNVCLATCSKPEVRDQVKAN
>Q96EV8
CASAGELVDSEVVMLSAHWEKKKTSLVELQEQLQQLPALIA
>Q9SIQ7
PWIRNAERAPNVNLGDNVRTKIQQFLLMNRFKKKVLRIVAD
>P42695
QVRGSVMPSVIRAHAIITLGKLCLQHEDLAKKSIPALVREL
>Q42449
NHLTAAAILGQDGSVWAQSAKFPQLKPQEIDGIKKDFEEPG
>Q9FPF0
IAEESEEIEAIALVDILRRAKANVVIAAVGNSLEVEGSRKA
>Q8TEA8
DPKQLSKLEKQQQRKEKTRAKGPSESSKERNTPRKEDRSAS
>Q9LFE0
DSSDTKEITPDENIHEVAVGKGLSGALKLLKDRGTLKEKVE
>P42695
SVANQVFHPVMFDKCIQTLKKSWPQESNLNRKRKKEQPKSS
>Q9S7D1
KFNHVVGIVHTNYLEYIKREKNGALQAFFVNHVNNWVTRAY
>Q8L778
MTCNCWPKWCLFCCGLRKNRKSKTTDKKKKNREASKQIHAL
>Q9M2Y6
DADSHCKSFVSKGLVRVADIKFPLPYRAKSFSLVIVSDALD
>Q7DMA9
MILGLLEGIPTMHKGEIAMFKMKPEMHYAEIDCPVSAPENF
>P10632
PTGVPHAVTTDTKFRNYLIPKGTTIMALLTSVLHDDKEFPN
>O65718
ILPVPQAVFWLVVPKLIREEKVKLIMTILLLIFLFQFLPKI
>P09622
QGFKFKLNTKVTGATKKSDGKIDVSIEAASGGKAEVITCDV
>Q8L5Y6
GSLVPGIERALNDKSSTSNLKIEALVFTKLVLASHAPPVFH
>Q9LY75
QFFILFKRQPHLDGKHVVFGKVVEGMAVIKKMELVGTSDGK
>Q9NQC7
HINDIIPALSESVTQERRPPKLAFMSRGVGDKGSSSHNKPK
>Q9STX5
PPKAPHDLYESYYNSNKANLKLYVRRVFISDEFDELLPKYL
>Q9LKF9
ATEPVHRLGLLTMYDQFLSRKQVSDFDLFTLDDIDSAFQNV
>Q8L5Y6
YSHKFKGLMGDMKRSVPLWEKFQTIRNEXXXXXXXXXXXXX
>Q9C5S8
YLCKGDLSPESCRECVIFAAKDTRSRCPGGKEFLIQYDECM
>Q9LVW7
PGPHDSDNAFREFIELMKRSKQSSXXXXXXXXXXXXXXXXX
>F4HW04
WSVARHLPEYIERDFIIIIAKFIFDPWKFAIENKKGSSESL
>Q7XJR9
FDIDGDGFITAEELRMHTGLKGSIEPLLEEADIDNDGKISL
>Q9LXW7
GEVYSSFSLLLESTLAEDVGKVEMDLYLVRKLVKASVSPCG
>P41240
QLVEHYTSDADGLCTRLIKPKVMEGTVAAQDEFYRSGWALN
>Q9SXY1
FSPSGELLASGADGGELFIWKLHPSETNQSWKVHKSLSFHR
>Q9XIJ5
IQENAMAGILNLSKHVTGKSKIAGEGLKILVEILNEGAKTE
>P29279
VCTDGRCCTPHRTTTLPVEFKCPDGEVMKKNMMFIKTCACH
>O65896
XXXXXXXXXXMDKPSFVIQSKEAESAAKQLGVSVIQLLPSL
>F4KCC2
IGIAQGTEKESLLSLLVSLMKTRMGDGRHQFPEPGSCNISS
>Q9M8D3
LSEKTSFLRDMWEDTSFQLEKLQRLASCVEMEKEGLKFRHE
>P51589
QAWKEQRRFTLTALRNFGLGKKSLEERIQEEAQHLTEAIKE
>P45432
LLLDIHLHDHVDTLYDQIRKKALIQYTLPFVSVDLSRMADA
>Q9SLV0
SGLSMGMEPICGQAYGAKQMKLLGLTLQRTVLLLLSCSVPI
>Q9SRW9
HTRWLFETKGTYGYGNAVWPKDGYGIGSGGGGNGYETPPEF
>Q9H9A5
WLRLAECCIAANKGTSEQETKGLPSKKGIVQSIVGQGYHRK
>Q6BDA0
WQWARTEHLRLHTGERPYICKVDGCGLSFRFVSDYSRHRRK
>Q9BZG8
PGRGRAPRGRVANQIPPEILKNPQLQAAIRVLPSNYNFEIP
>O94985
GIVTENDNTVLLDPPLIALDKDAPLRFAESFEVTVTKEGEI
>O48538
VLSLWIMIMIGLFLWKFFQYKQKDAFHVMGYCLLTAKGAAE
>F4IVL6
GALHVLYALASTPELAWAAAKHGGVVYILELLLPLQKEIPL
>Q96N67
AKGYQTSPDLRLTWLQNMAGKHSERSNHAEAAQCLVHSAAL
>Q8L5Y6
LDRINGVDYSHKFKGLMGDMKRSVPLWEKFQTIRNEXXXXX
>Q9XEC6
TLRFDLGMILIATNEFSLENKLGQGGFGSVYKGILPSGQEI
>P10632
YLIPKGTTIMALLTSVLHDDKEFPNPNIFDPGHFLDKNGNF
>Q9LY09
SEEGMSGSEGGMSSGGGSKSKSKKSKLKAKLGKKKSMSGGM
>Q42484
EKLICPKLTTLMLQQNSSLKKIPTGFFMHMPVLRVLDLSFT
>Q94KE0
DISEEANTIKETMILFDEGPKSRVMDLFQRRYAPSVVIGVG
>Q8W4B1
PRCVSLSEEIVQIVGELNAVKNALAIVSSRLRESQHRDRSN
>A8TX70
FPGDPGNPGQNNNIKGQKGSKGEQGRQGRSGQKGVQGSPSS
>A8TX70
YLVYLPSQMFEPQKLMINYEKDQKSAEIASLTSGHENYGRK
>Q14185
NYEKAFFTDRYLQEHPEAHEKIEKLKDLIAWQIPFLAEGIR
>Q9HCU4
LSYVVLSKEVRKALKLACSRKPSPDPALTTKSTLTSSYNCP
>Q9SP32
GSNELVYRSGTWEADHERDVKKVSGGNRECDVKAEENKSKP
>Q9FGQ6
EVSKLVKGRPLDNLEFMQWMKKYCDSVNGGQHNYHALERRE
>Q7Z7A1
EAFERFSLEEVERLERDLEKKMIETEELKSKQTRFLEEIKN
>P42697
EVDPSGDRTFGVLTKIDLMDKGTDAVEILEGRSFKLKYPWV
>Q9LZS0
TLTLLEIRSRLDHKFKEANQKGPLWDEVSRIMSEEHGYQRS
>Q9FNY2
FDFNSTPFELHDDNFVLKTMKFCDQPPQQPNGRNNSQLVCH
>O24606
RQSQEQARRKKMSRAQDGILKYMLKMMEVCKAQGFVYGIIP
>Q9FGR9
ELYERWRSHHTVARSLEEKAKRFNVFKHNVKHIHETNKKDK
>Q9LYU4
DEEALSTCCLVMEESLDNVYKRCRFKDGSIGPLEIRVVRQG
>Q9FRL8
PDVLGDCPFSQRVLLTLEEKKLPYKTHLINVSDKPQWFLDI
>Q9FY74
PVMKILRRSEDSLKKVDSFSKWAIKELGEMEDLQMQSSRGD
>Q9NYQ6
ILDVINPLDFEDVQKYSLSIKAQDGGRPPLINSSGVVSVQV
>Q9LY09
SMSGGGMSGGSGSKHKIGGGKHGGLRGKFGKKRGMSGSEGG
>P0C0L5
GKPVQGVAYVRFGLLDEDGKKTFFRGLESQTKLVNGQSHIS
>Q8N3K9
KPVSGLSVEQVKSETISSSVKTAHFPAEGVEPALGNEKEAH
>Q96EP1
EEDVQSMDARNKITQDMLQPKVRRSFSDEEGSSEDLLELSD
>P25696
LKVNQIGSVTESIEAVKMSKKAGWGVMTSHRSGETEDTFIA
>Q7L5Y1
PLWIEEPTSPDDILGHATISKALVPLGIGIATGEQCHNRVI
>Q38819
VIGSSTVPDIPKFVDIDSDDKDPLLCCLYAPEIHYNLRVSE
>Q8S944
YRENLFEEMLQEPDEIAVKRKRTQETLHVLQQAYRTLDELP
>O82804
TTRTTVTQTTRDGGGVTRVIKVVPHNAKLASENAARIFQSI
>Q8TC92
RLMNEKATHEQEMEEAKENFKNALTGILTQFEQIVAVFNAS
>Q9FGW5
VSEEQQCYSSGSGSGHLSVEKLSADGNSGREYYSSDHDELE
>Q941L0
INNSKALREAMCFLMDPNLGKQVCYVQFPQRFDGIDKNDRY
>Q14055
GIRGYPGMAGPKGETGPHGYKGMVGAIGATGPPGEEGPRGP
>Q9BZG8
WTVNHGQDRRPHAPGRPARGKVQEGSARPPSAVACEDCSCR
>Q9FMK7
RLCDAPDLCLKCMRFIHYKFKTVEQTEGWKFLQEHDPFLEL
>Q9M5K2
KVSSVEVDLPAMLAQKDTAVKNLTRGVEGLFKKNKVNYVKG
>P12111
QEVLSHISNMSYIGGTNQTGKGLEYIMQSHLTKAAGSRAGD
>F4IH31
GRCVGDLYCNGIFVQEAMLKKGLAWHYLAYDKRPVLAKWEK
>Q9LPT1
XXXMRNWEDPFTLACNTALKKNLPSCIFIIIFISVLCPVAM
>P42759
APHSVEDHKPEEEEKKGFMDKIKEKLPGHSKKPEDSQVVNT
>Q9H799
LQLLKVKIEPPEVRQGKDSKKRQRRRAEKELQEKRCEKLRR
>P16070
NHSEGSTTLLEGYTSHYPHTKESRTFIPVTSAKTGSFGVTA
>P02461
GLAGPPGMPGPRGSPGPQGVKGESGKPGANGLSGERGPPGP
>Q9UPV0
VEENNASPHFEPDLHIEDLRKSLGTNQTKEVSSSLSQSKED
>Q9LKF9
DNTSEWDDFGEIINPDDYVIKDEDMDRGAMHNGGDVDGRLD
>Q7XJ60
GPKSAKAAEVQALSKELVDLKISTDLLEKERDFYFSKLRDV
>O48538
SQINDESFDSRLQIFFDIVDKNEDGRITEEEVKEIIMLSAS
>P12111
PSLEQKLLTPITTLTSEQIQKLLASTRYPPPAVESDAADIV
>Q96N67
AYTAVVYHNRSPDFHEEIKVKLPATLTDHHHLLFTFYHVSC
>P19835
ASAAKLGAVYTEGGFVEGVNKKLGLLGDSVDIFKGIPFAAP
>Q13609
HTAVKDFVIIPLHTTPETSVKEIDELVEVYTDVKHRWKAEN
>Q9XFT3
NTIISSKPKDEKKSLKDLTTKLFDTIDNLDYAAKKKSPSQA
>Q42551
ADPAQTDGYHLFCQDPVEYKKRVKLQSKQYPALVXXXXXXX
>Q9C7T7
SIGGLKKLTWLFLARSNLTGKIPNSIFDLNALDTFDIANNA
>P02748
NITSENLIDDVVSLIRGGTRKYAFELKEKLLRGTVIDVTDF
>Q8VZD4
SFSRNFAVLVKVEGPDPKGLKMRKHAFHQYHSGNATLSASG
>Q7XJR9
ILQALTGHENVVRFYNAFEDKNSVYIVMELCEGGELLDRIL
>Q9LYU7
VKHLSTTSTSSTPLESRITSKVIVISIVSGILTGLVSALVL
>P78329
PVISRHVTQDIVLPDGRVIPKGIICLISVFGTHHNPAVWPD
>Q99439
VDIGVKYSEKQERNFDDATMKAGQCVIGLQMGTNKCASQSG
>Q9HCG8
RGINAIFERLRNILHESEIDKRVQYMIEVMFAVRKDGFKDH
>Q38873
EHTWILNAKKAPNVSLGETVKARLKQFSVMNKLKKRALRVI
>Q84ND9
EVLLEWHPQPGQEKPPVPLLKDAFASERRKAKMLNFSIAYG
>A8TX70
YLPSQMFEPQKLMINYEKDQKSAEIASLTSGHENYGRKEEP
>P12111
RVILQAKCKGYFFVVLGIGRKVNIKEVYTFASEPNDVFFKL
>Q96N67
QSTGWERMFGTYFRVGFYGTKFGDLDEQEFVYKEPAITKLA
>Q9SYP1
GDGGRGRRDVADRDSESGWVKGQRQMLDLESLAFDQGGLLM
>P27658
KEYPHLPQYMKEIQPAPRMGKEAVPKKGKEIPLASLRGEQG
>Q6NQ88
GSSRSLFIWRPQDNTEMVEEKKDKKIIICYGDSKKKGKKQK
>Q9SP32
ESMLLAVQLKNLISYPIPTSKILEALTAASCQETFCYERAE
>Q9C9Q8
CGIDWDQKDGLLLVEIDRVLKPGGYFVWTSPLTNPRNKDHL
>P55217
PVVLKSVDEEVVVAEEGIREKIGSVQLTDSKHSFLSSDGSL
>Q8WXI2
LSPLGEHRISTKMEYKLSFIKRCNDPVMNEKLHRLRILKST
>Q6XAT2
SHSSDTTTPQWFVQFREDISKSSLXXXXXXXXXXXXXXXXX
>P40259
ASGNVSWLWKQEMDENPQQLKLEKGRMEESQNESLATLTIQ
>P41240
PFCKGDVLTIVAVTKDPNWYKAKNKVGREGIIPANYVQKRE
>Q9M7T0
SAAPGVSLQKARSWDEGVSSKFSTTPLSDIFKGKKVVIFGL
>Q9LQ55
TAWRAESESLKSILTGAPQSKLGRIALVDTLASQIRSRMKL
>Q9SSD2
FLKVIHTSVWAGQKRLGQLAKWKTAEEVAALVRSLPVEEQP
>P10643
PHCFPLSLVPTEFCPSPPALKDGFVQDEGTMFPVGKNVVYT
>Q9Y592
ITDIKLETARAKSELERERNKIQSELDGLQSDNEILKAAVE
>Q8NHQ1
TQHELRLYKQQVKKLEKALKKNVKLQELINHKKAEDTEKKD
>Q6UX04
EELRKEARQLKRELLAAKQKKVENAAKQAEKRSEEEEAPPD
>Q9C7T7
SSNILLDGDYESKIADFGVAKVADKGYEWSCVAGTHGYMAP
>Q9C0D2
TQQIPSKVLFKKLLNKIRSQKSLWTIKSMSEDESEMITTVS
>P29279
PHRTTTLPVEFKCPDGEVMKKNMMFIKTCACHYNCPGDNDI
>Q9LMT0
RLGKQREGVNITALREIKMLKELKHPHIILLIDAFPHKENL
>Q9LJE4
QTETELKEKKLRVEDALNATKAAVEEGIVVGGGCTLLRLAS
>Q8N3K9
LSHPETQSQNSADRNVSKDTKRDVDSKSPGMPLFEAEEGVL
>Q9M9V8
ENSPLKAIDFGLSVFFKPGDKFTEIVGSPYYMAPEVLKRDY
>Q9LZS0
XXMDQDQHPQYGIPELRQLMKGGGRTTTTTPSTSSHFPSDF
>Q9LJG3
RKDLPQTYWPYGKSRDYPNGKFSDGHIVPDFIADFISIPNG
>Q06738
DKSVSGRDYVAEKLTTEEEDKAFSDMVAEKLQIGGEEEKKE
>Q9LTB8
FIERQEVKQMLIALLCESEMKLADDTIEMILDQTFEDADVD
>Q8LPK5
NFTVTSKTADDLEFGELYIVKWTTLLIPPTSLLIINLVGVV
>Q940G6
XXXXXXXXMAGSEEVNLIESKTVVPLNTWVLISNFKLAYNL
>P13671
FLAGEPRGEVLDNSFTGGICKTVKSSRTSNPYRVPANLENV
>Q49MI3
KEATQVYYEKVEPLLKLAGIKTDVTIMEYEGHALSLLKECE
>Q9LXW7
KASVSPCGQIRLSQEELVKAKYFQQFFFNGMFGKLFVGSKS
>Q0WT48
SEYSEDEDEKKDMDEKRGSKKANGSVKQKKESSSEESGSEE
>Q7Z7A1
YYPSEYAEIDKAPDESPYIGKSRYKRNMFATESYIIDSAQA
>Q96528
ADSQRHRLGPNYLQLPVNAPKCAHHNNHHDGFMNFMHRDEE
>Q8W1S1
AVLEEPEHLTWFHHGQKWKTKFNYVIGIVHTNYLEYVKREK
>Q9C9Z9
VSMFKKNYDHLPKDTYFGMYKEATRNNPNYFLTYGNGKSVA
>Q94B78
DHIDSLIDATVPKSIRLDSMKFSKFDAGLTESQMIQHMVDL
>Q38846
VQVKDTGCGIHTQDIPLLFTKFVQPRTGTQRNHSGGGLGLA
>O81210
IVSGTRVMSHFAKPNWRNVYKRIAMDHPNTKVGVFYCGAPA
>Q9LL84
VGKAVRPQLAMRIGDVNAAWKKLHGKDVVAECKFDGDRIQI
>Q8WWI5
VALCVAACPRQELKTLSDVQKFAEINGSALCSYNLKPSEYT
>F4HVY0
XXXXXXXXXXXXXXXXXMATKPGVLTDWPWTPLGSFKYIVI
>Q9LXW7
VSPKLKELFHLLDSFRGDKQKQCLILVERIITAKVIERFVK
>Q9H799
HLGESQESNLRGCGDVEDSNKNLKERFFIKPQSMGENAREP
>Q9SSA5
QASRTLQQGKSIIVAGFAESKKDHGNEMIEKLEAGMQDMLK
>Q9C6P3
RQIVNVVNICHFMGVMHRDLKPENFLLSSKDEKALIKATDF
>P05177
VTTAISWSLMYLVTKPEIQRKIQKELDTVIGRERRPRLSDR
>Q06738
EDDDDDELEPEVIDAPGVTGKPRETNVPASEEIIPPGTKVF
>Q84MC7
KAPLHLVWSLVRRFDQPQKYKPFVSRCTVIGDPEIGSLREV
>Q39183
EPMQLQRSVTNPRAVGIPESKRLPESFRKRSSDPAVCKPDF
>Q9LL84
LKDLESKWEPGDRSGKWMKLKPEYIRAGADLDVLIIGGYYG
>O64816
ATDNEKCVIKILKPVKKKKIKREIKILQNLCGGPNIVKLLD
>P42742
HNKQMSCPAMAQLLSNTLYFKRFFPYYAFNVLGGLDEEGKG
>O14936
SGCLPFYGTKERLFEGIIKGKYKMNPRQWSHISESAKDLVR
>Q9FLP9
SNYQKDETVEEGGCGRNCLSKCCINGARLPLYTCKNLDKSV
>Q0VF96
DNDDATKRKVNLVFEKIQTLKSRAAGSAQGNNQACNSTSEV
>Q42484
CINISHCNKLKNVSWVQKLPKLEVIELFDCREIEELISEHE
>P42695
RPMSLSTIAILNSVKKAVESKSRHRSRSLGVLPFTLNSGSP
>P43320
VGYQYPGYRGLQYLLEKGDYKDSSDFGAPHPQVQSVRRIRD
>Q9M5K2
TIDEKKIVSSTGALSLTEIPKKLIVIGAGYIGLEMGSVWGR
>Q39254
KVPVLIEAQVEMVSANELENKSLFRQEEDATQTKEASLMEQ
>Q84ND9
TSDPKVLGGTETKEEAELFGKISMKKIFGKGKLKKDGSEGK
>Q96BY6
RVAFYGQGFFEEEEGKEYIYKEPKLTGLSEISQRLLKLYAD
>P42697
DFAAVRKEIQDETDRETGRSKAISSVPIHLSIYSPNVVNLT
>Q8GY82
WVVHRDIKPGNILLDSDLKPKIVGFELARTMQQGENAAETT
>Q9SIH4
STTIDVGEPSTVTKSSSHVVKDAKKKGFVAVASRGGAKRGL
>P41240
NFVHRDLAARNVLVSEDNVAKVSDFGLTKEASSTQDTGKLP
>P29197
GAPKVTKDGVTVAKSIEFKDKIKNVGASLVKQVANATNDVA
>Q949U7
PTCSQKHVPGFVSKAGELRSKGIDVIACISVNDAFVMEAWR
>Q9FLH0
ALALCAKREEAVSERESSLLKKEQELLVAEEKIASKESELI
>Q9UBW8
PLTEAQKNKLRHLSVVTLAAKVKCIPYAVLLEALALRNVRQ
>Q94F30
HAPSRGILRYGKAKSNDYCEKDANFFVRKYDDAKRSALEAL
>Q9SSD2
TAFSRLILILRALHVNNEKAKMLLKPDKSVVTEPHHIWPSL
>Q9UPV0
RRWLERVKNDPRLPLFSSTPKPKATLSLLQLGLDEHNRVKV
>Q9C778
SSSSFSRNISVVSSPQIPGLKSGPNGTAFISSGIRDLDRIL
>F4IIM1
AARLLEVLLNNVKIRDSKATKTAILPLSQYLLDPQTQAQQA
>Q9LYD9
NSSVIESKSKFNSLTIIDHEKEKKTDIADNAIEEKVGVNCE
>P09543
LKPGLEKDFLPLYFGWFLTKKSSETLRKAGQVFLEELGNHK
>Q7L5N1
TGSGENSTVAEHLIAQHSAIKMLHSRVKLILEYVKASEAGE
>Q9SSF8
LRTHAPLRVIPMSHQSQISDKYILGRELGRGEFGITYLCTD
>Q9C0D2
NITAQQGNMKALQEQLDLQKKVLQATQEAQEQLLLCKQKEV
>Q9LKF9
FTETGQFGTLARMLQSAPPPKFVKVTMSKRVPLAGEELIAY
>P25819
INKAGKAHYVKFHWKPTCGVKSLLEEDAIRVGGTNHSHATQ
>O94983
LYEAARVIQTAFRKYKGRRLKEQQEVAAAVIQRCYRKYKQL
>Q42371
VLIAACRPHNPPPFLDGSLDKPVTYSTPKLVILHMNMALHV
>Q6NQ88
KNNILLSGDKKGQIGVWDFGKVYEKNVYGNIHSVQVNNMRF
>Q9H799
VVNPVQQPGHRLLILWRILYKKTLWYQAQLNRRVPEADSQL
>Q9NQC7
LEQPHAVLFVDEKDVVEINEKFTELLLAITNCEERFSLFKN
>Q14028
QDVSTSPQGTEVVPAYEEENKAVEKMPRELSRIEEEKEDEE
>O95628
GDNSQQISNSDTPSPPPGLSKSNPVIPISSSNHSARSPFEG
>O64827
KKHRPHTGMVKPDDSSSFLVKRKVSEIMSTLETNQCQDLVP
>O94985
KLDCELQKDYSFTIQAYDCGKGPDGTNVKKSHKATVHIQVN
>O14646
EEEREKSSCDETESDYEPKNKVKSRKPQNRSKSKNGKKILG
>Q8IWV2
PEELQNGRGFGYVVAFRPYGKMIWMLTVLASADASRYVFRN
>Q14028
ILPPRAGTPKLFNAALAMTGKMGGKGAKGGKLAHLRARLKE
>P84634
EVDLSLTIPSKLLGKRDREQKNCEEEKNKNKKAKKQQKDPI
>Q9C0D2
DLDALAQRAAERKRKADLRHKEALKVQKNQKEILLKQKTWH
>Q9LL84
FVAVRLIIPSLDRERGSYGLKESVLATCLIDALGISRDAPD
>Q9C0D2
SWKSERPTAISEHWDQGQRLKLSPNKYQPIQPIQTSKLEQD
>Q8W4D0
IEYWSATTLQFPEDEVNFKLKSDTNLFEIIKCKTTISAIEV
>Q7XA74
LGSPPETMTLSQQVKKFSENKNKWTNQTRSEAIYLIYIGSD
>Q9LR30
LMVNPPKPGDISYDQFARESKGILESLRRRARLMTDGFNSC
>Q94JU3
KKHRKEAEEGVEEVKKSLSMKGDVDIRGNKEMFGEPSGVMD
>Q9SP32
MHPVRELQERCQQQAEGLEYKASRSGNTATVEVFIDGVQVG
>Q9SNC6
ENNKGAIVSAGAIPGIVQVLKKGSMEARENAAATLFSLSVI
>O48538
LDRTRSSAQRALRGLRFISNKQKNVDGWNDVQSNFEKFEKN
>Q9MB58
WRALDEINAGVCDGMTYEEVKKNMPEEYESRKKDKLRYRYP
>Q9FLP9
TKVIPGKYGFIAQLNEGRHLKKRPTEFRVDKVLQPFDGNKF
>Q05999
AEVLLAMEYLHMLGIIYRDLKPENVLVREDGHIMLSDFDLS
>Q9M5K2
TRGVEGLFKKNKVNYVKGYGKFLSPSEVSVDTIDGENVVVK
>Q9SQI2
IVATPLQPPILSWNLYIPLLKVLEYLPRGSPSEACLMKIFV
>Q9C5S8
LLTSLSSNNAYFSLGSHSLTKGQNSDMVFGLYLCKGDLSPE
>Q8LK56
VKDHGGIDLEWLRESPPDKAKDYLLSIRGLGLKSVECVRLL
>Q0WT48
FMSVRSELNLDLKNMKQEQAKFWKQHPAIVKTELLIQAQLT
>A0A178VEK7
XXXXXXXXXXXXXMRKMEAKKEEIKKGPWKAEEDEVLINHV
>Q94F30
DDDEEKKNLQPSFSSGVTDVKKGENFRVEDTSMMLDSLSLD
>Q8W4B1
NLQQVSTILPQFKEGFGSVAKAGESEHREEVPVTTSRMAVP
>Q9C5Z2
PPLRVVQIEGLAVLKIIKHCKEFSPTLVTGQLLGLDVGSVL
>Q5TZA2
RLLQERLGSLQRALAQLEAEKREVERSALRLEKDRVALRRT
>O94985
TQFFRGNLAGLTLRSGKLADKKVIDCLYTCKEGLDLQVLED
>F4JJL3
LPESVDGGGLADFCSWPDEIKKLSQWQWTSTLHYVNTPEYR
>Q9LYA9
ANVANVVGGETFDVVLDNNGKDLDTVRPVVDWAKSSGVKQF
>Q8TC92
EIIQEVFEQCGDITAIRKSKKNFCHIRFAEEFMVDKAIYLS
>Q8TEY5
LPLTKAEERVLKKVRRKIRNKQSAQDSRRRKKEYIDGLESR
>A5YKK6
NPEIFCFADYPCHTVATDILKAPPEDDNREIATWKSLDLIE
>O22682
VGAISGKSSTGTKSKSKTKRKPPPPPPVTTVAEEQHIAESE
>Q9NYQ6
NDNPPVLPDFQILFNNYVTNKSNSFPTGVIGCIPAHDPDVS
>Q42551
GFFPLTMHFSEDYPSKPPKCKFPQGFFHPNVYPSGTVCLSI
>Q9ZT82
FNEAFSRGLRIMQIVTGKKSKGDVXXXXXXXXXXXXXXXXX
>Q9C658
GSKSSSAADSYVGSLISLTSKSEIRYEGILYNINTDESSIG
>Q9LYN8
WKLPLMALDLDSNNFTGEIPKSLWKSTNLMEFTASYNRLEG
>Q9FFN7
NGNGQSLNGKLLEDSVSDPVKTVVNGLVVKKLRRDRSIDCL
>Q9H799
PFEMLQDDNTSAGLHFMASVKKKAIGSQDASTNTDPEHEPL
>O23240
GSDETNDREKLEAFLLKSLEKGLVSDGVIAQDINQASSFWR
>Q5YDB6
VKSGFKKSLFNVFLDGTCHPKMALVIDDRLKVWDEKDQPRV
>Q7Z7A1
AVATSDKLATAELTIAKDQLKSLHGTVMKINQERAEELQEA
>Q38869
GLCDTPLDDMIKEIDLDNDGKIDFSEFTAMMKKGDGVGRSR
>P19835
VFGKPFATPTGYRPQDRTVSKAMIAYWTNFAKTGDPNMGDS
>Q5TZA2
AQALQDRVDSLQRQVADSEVKAGTLQLTVERLNGALAKVEE
>Q42572
CIFAFDMLYLNGQQLIQENLKIRREKLYESFEEDPGYFQFA
>Q96N67
LMVKSMVHHLYFNDKLEAPRKSRFPERFMDDIAALVSTIAS
>Q8N137
QTRVLELQQQLAVAVAADRKKDTMIEQLDKTLARVVEGWNR
>Q9SJW9
PEFASTPARLMSTSLAARPLKRSNGHTNPDDISADPPTKLV
>P52569
ILVLLFVMVAGFVKGNVANWKISEEFLKNISASAREPPSEN
>P40259
VYQGCGTELRVMGFSTLAQLKQRNTLKDGIIMIQTLLIILF
>P36383
PGYNIAVKPDQIQYTELSNAKIAYKQNKANTAQEQQYGSHE
>Q9LY75
RRGERKSKGRSGKKKARPDRKPSTNSSSDTESSSSSDDEKV
>Q93YN1
RREATEVDGEIAAIDNVKIYKYREIRQATDDFSAENKIGEG
>Q84JA6
LLFDTLSETSEFARRWVPFCKKYNVEPRAPEFYFSEKIDYL
>Q8IWV2
EKKVKLNCEVKGNPKPHIRWKLNGTDVDTGMDFRYSVVEGS
>Q9H799
RQGKDSKKRQRRRAEKELQEKRCEKLRRKPNVTFRPENSII
>Q9SP32
ESVLKSIDFVGLERALKYEFKEKGLLVEAITHASRPSSGVS
>P12109
GFPGFPGYPGNRGAPGINGTKGYPGLKGDEGEAGDPGDDNN
>Q9BZC1
DNPASAQTAIQAMNGFQIGMKRLKVQLKRPKDANRPYXXXX
>P18545
RKGPPKFKQRQTRQFKSKPPKKGVQGFGDDIPGMEGLGTDI
>P38605
SLHKIVEPVLMRWPGANLREKAIRTAIEHIHYEDENTRYIC
>Q8W586
AIEASAEEYMETYKADLDMRKADKERLEEERKKHEMEKLRK
>Q94F30
CHYFNTFFYKKLVSDSGYNFKAVRRWTTQRKLGYALIDCDM
>Q8VYZ5
QNRCLFINLPRRVVLHRITFKDKVGALKFSPNGKFIAVGIG
>Q9FGW5
LTVEDALNHGWFHEVPLPKSKDFMPTYPPKRXXXXXXXXXX
>Q9H799
REKCLIQRSSNHIFWTPKSIKTRRCIFKAIQCNDINPQEDL
>P42697
KVYNVFDNQLPAALKRLQFDKQLAMDNIRKLVTEADGYQPH
>Q93ZC9
CLGAMNIEMVEVARRVGAASKFTGSGGAVVVFCPEGPSQVK
>Q67YC0
EEIRLEEEKEKMLTSAENNCKMQTISIGINNVHHEPILPRA
>Q9FJ87
PVTLLWMNMEKILLILKQDKKLASEAHIFLLYSVPDLVAQS
>O04151
EDTKPAGYDDIPKEIPDTDAKKPEDWDDEEDGEWTAPTIPN
>P02748
LTYYRRPWNVASLIYETKGEKNFRTEHYEEQIEAFKSIIQE
>Q9S814
ASSNVDAEAKLLQSFRHCILKLIKLEGSEWLFGQSDGVDEE
>O64817
NLCGGPNIVKLYDIVRDEHSKTPSLVFEFVNSVDFKVLYPT
>Q9SXY1
VRFCPVAFKLRGSSSEEGFFKLPYRLVFAIATLNSVYIYDT
>Q6NPP4
ILRWRRKGSGLRGFKRDTISKPTEPVCPAPQEDDYDFLKEG
>Q94JQ6
WGKEIGWIYGSVTEDILTGFKMHSHGWRSVYCTPKLAAFKG
>Q8RXD9
PFRSAFKDVIFHHSFDVKVEKPLGVFMNKSDQDDSVVVQFK
>P93825
HFGGYAGFSIPISESDVVRIKRSEEVNMLSPGSVLASVTSR
>P25940
GQPGPKGDVGQDGAPGIPGEKGLPGLQGPPGFPGPKGPPGH
>Q8N3K9
DRKSPLILKGVSEYMIPSEEKEDTGSFTPAVAPASEPSLSP
>Q9SWW6
HELPRLVYVSREKRPGFQHHKKAGAMNALVRVAGVLTNAPF
>P02461
GVAGPPGGSGPAGPPGPQGVKGERGSPGGPGAAGFPGARGL
>Q9S814
AGDVAFPKGKENLASVLKRYKRRLSNKPVGMNQDGPGSRKN
>Q9S841
GYDNAVALPAGGRGDEEELSKENVKNTAASVGEITLKITKS
>Q940G6
LLNPMFGGTERTESEKRLDGKYFVTVRDRDWYWRAFLPEGE
>Q6NPP4
YLEKLTVDAKENSSADSSGAKAVLTVAERTATPMSYGDVPE
>Q9UHC6
YHLPSSSDTLFNSPKSLFLGKVIETGKIDQEIHKYNTPGFT
>Q9FLH0
RKLKEVESREDDLTRRLASFKSECETKENEMVIERQTLNER
>Q10570
LSFKDAKLSVVEYDPGTHDLKTLSLHYFEEPELRDGFVQNV
>O82162
ESFNGSKDVKRGVEIGRMWEKHILKICDDFFFYEQVEECNE
>Q15021
VDASVGTIQCLEEILCEFVQKDELKPAVTQLLWERATEKVA
>A7UL74
FISSQRISGCLVAEPIKEAFKLIASPDDERQLQKESSSSPS
>Q14185
YKAEAKKLEDAATYLSLPSTKAELEEKGHSATGKSMQSLGS
>Q7XJR9
EEDSPLKATDFGLSDFIKPGKKFHDIVGSAYYVAPEVLKRR
>F4HW04
VTYTGAKIIQNARLLIERIGKPLELDTDGIWCCLPGSFPEN
>A7UL74
EPIKEAFKLIASPDDERQLQKESSSSPSTSIQFGNIVLQRE
>A8TX70
KKLSQYLGNIAERTCCCTFCKCPGIPGPHGTRGLQAMKGSQ
>Q9LYN8
MGLNSFSGQIPSEIGNISLLKNFAAPSCFFNGPLPKEISKL
>Q8IWV2
LEKNRGRIQGYEVKYWRHEDKEENARKIRTVGNQTSTKITN
>Q9M086
CALAAHRKFAAMFVERRGILKLLAVPRVSETFYGLSSCLYT
>O94779
ALGNPVPTITWMKVNGYIPSKARLRKSQAVLEIPNVQLDDA
>P15456
PQGFSVMKHAIGEQFEWIEFKTNENAQVNTLAGRTSVMRGL
>Q9SQI2
STTENIEANQPVSNNQTANRKSRNVKGQGPVAAFDSYVLAA
>O65718
EKVKLIMTILLLIFLFQFLPKIYHCICLMRRMQKVTGYIFG
>O80842
SEIKDALKESVLEMLAKKNSKTELQLGFRKPAVIMIVGVNG
>Q5IBC5
KLDNCSATFLMGCSSGSLWLKGCYIPQGVPLSYLLGGSPAI
>Q39016
KKMALRVIAERLSEEEIGGLKELFKMIDTDNSGTITFEELK
>Q8IZJ3
YPDGSPAEGVTVQIKAELTPKDNIYTSEVVSQRGLVGFEIP
>Q06738
EFKESRDDFEETRDEKTEEPKQSTYTEKFASMLGYSGEIPV
>Q9FNR3
DTKVEDAGFSEIKKRFKEAVKRIRSWETNQSTMFEAGLSEA
>F4KCC2
LKAERFLDQDVMKKLHDLFLKLIGDPVFKCEFAKAFVSYYP
>Q96ST8
MKQAMKELQLKLKGMEKEKRKLKEAEKASSQEVAAPELLYL
>Q8WXI2
NKMKRDSRRENSLLRYMSNEKIAQEEYMFQRNSKKDTGKKS
>Q9SYP1
LAEGDDRVVEDKLLMHLQYEKFSLVKFLLRNRLKVVWCTRL
>O94779
LGAAQNYYSPINLYHSSDAFKQDESVDYGPVFVQEPDDIIF
>P42830
NLQVFAIGPQCSKVEVVASLKNGKEICLDPEAPFLKKVIQK
>Q9FLP9
ISKLLNYPVRGLLVEGGNTIKDLADTVSDASVCLQNNNIPF
>Q9LNU1
SADASEGSARACDSDSLDQEKVKGKIVLCENVGGSYYASSA
>Q8WXI2
SCKDLGRGDCEGWLWKKKDAKSYFSQKWKKYWFVLKDASLY
>Q9LL84
KESESTQDNPKVNKSSKRGEKKNVSLVPSQFIQTDVSDIKG
>Q9FVX0
WNATLEHYTSYRAKHMEACVKNLLQLCNEKLSSDVVAIRKK
>Q5TCH4
WTHRACQLAHQHTDQVIQLRKAQLQKEGELEKIKRKRHLDF
>Q9UQB3
GLLCGEANGKDAESSGCWGKKKKKKKSQDQWDGVGPLPDCA
>Q9UFF9
HILNLFFPSIYDVKYLMKSCKNLKGGLQEVADQLDLQRIGR
>P23321
LTCSFQSDFKDFTGKCSDAVKIAGFALATSALVVSGASAEG
>O04200
TYPLLVVKSRLQAKQVTTGDKRQQYKGTLDAILKMIRYEGL
>Q6ZY51
SRTSKSSATKKTDKNSLSKKKTDKKSLSIDDEESKPGSSSS
>Q7L5Y1
TLMMDANQRWDVPEAVEWMSKLAKFKPLWIEEPTSPDDILG
>O48947
GTGCVFRRQALYGFDAPKKKKPPGKTCNCWPKWCCLCCGLR
>O75712
VAYREERERRHRQKHGDQCAKLYDNAGKKHGGLWWTYLFSL
>Q96BY6
SENNLHADFAKYLTETEDTVKTTRNMERLNLFSLDPDIDTL
>Q9XFT3
KASYLRYDLNTIISSKPKDEKKSLKDLTTKLFDTIDNLDYA
>Q9UPV0
WLERVKNDPRLPLFSSTPKPKATLSLLQLGLDEHNRVKVYR
>Q06738
AVSDYLSGVSNYQSKVTDPTKEETGGVPEIAESFGNMEVTD
>Q9SRW9
NIEPRNPEAYFGQKRNFLKNKVRLDFVRERRRVKREYDEFK
>O60494
LNSKLVDLERKFQGLQQTVDKKVCSSNPCQNGGTCLNLHDS
>Q8N1G2
LMAKMGFREGEGLGKYSQGRKDIVEASSQKGRRGLGLTLRG
>Q9MB58
PLHTIIEIQMGVSGVQEKRYKLMDXXXXXXXXXXXXXXXXX
>Q3E991
MGDIIMVNTDKGSFGLPDLMKAAAEVLGNGSLGSAYKAVMT
>Q7XJR9
DNDGKISLQEFRRLLRTASIKSRNVRSPPGYLISRKVXXXX
>O48946
EEDLEPNIIVKSCCGSRKKGKSSKKYNYEKRRGINRSDSNA
>Q43125
EKGSNALLARAWSPGWSNGDKALTTFINGPLLEYSKNRRKA
>Q9NXG0
KKVKTLTEECSNKKVSIDSLKQRLNVAVKEKSQYEQMYQKS
>B3LF48
FAMSKLSRQELKQVWAVADSKRQGFLGLSEFITAMKLVSLA
>O94985
QFSQICSYEIITPDVPFTVDKDGYIKNTEKLNYGKEHQYKL
>Q9ZSA2
XXXMGCFSSKHRKTQNDGGEKSIPINPVQTHVVPEHRKPQT
>Q5YDB5
VVPHLCVARNVACNVRGYFFKEFDESLMSSISLVYYEDDVE
>P34791
GMKLVRTLESQETRAFDVPKKGCRIYACGELPLDAXXXXXX
>O95628
XXXXXXXXXXXXXMSRSPDAKEDPVECPLCMEPLEIDDINF
>Q9FHW2
HKGSKRKTRQAKALEARKAPKSFLELLQEANLESLPSHVPT
>P12109
GFDGIQGPPGPKGDPGAFGLKGEKGEPGADGEAGRPGSSGP
>Q9LXW7
HHAHNLLVDFNEEMVVKTEPKAGNVRKRKPNIHAHLPPELL
>Q8W104
ALPSLYQETREDGIYAGKRRKLEKEMCTIIHXXXXXXXXXX
>Q8VY07
GIWADSLSRGLIDLNITAPKKASLADVGVVGDLSNEDGNKA
>O22850
NFLKEQKGGLFGDAIKWNFAKFLVDRQGNVVDRYAPTTSPL
>Q9S814
PASHQRASPTSANGMLPPAAKPAKGKCTTAVTLLDLIKDVE
>O64827
VTVTGPIGKNGEGESSPSEPKWLQQDEPIALWVKWRGKWQA
>Q38819
ITNVNSNTAILEAKNSKQIKKGRGHGLASTSQLATSVTSEV
>Q9MAA7
VVVAGLDLIRDWQLAYAEGLKKAGQEVKLMHLEKATVGFYL
>Q92600
KTRPFEYLRLTSLGVIGALVKTDEQEVINFLLTTEIIPLCL
>Q8W1S1
LNPSTTDVVCTTTAEALAMGKIVVCANHISNKFFKQFPNCR
>O82656
XXXXXXXXXXXXXXXXMATGKTSSAANLFTGSTRFDLSSAD
>Q945F0
VLGVIGTAVPGLFPGVYTHDKVIISEMHRLLIPFFMALSAL
>Q08467
KVGRGKYSEVFEGINVNSKEKCIIKILKPVKKKKIRREIKI
>Q9LL84
LIAAEVLQRRQGMASGGLTIKELNDLLDRLASSENRAEKTL
>Q9FGH9
XXXXXXXXXXXXXMAENGEEKLLAVARHIAKTLGHNESMAD
>P0C0L5
LAASRYLDKTEQWSTLPPETKDHAVDLIQKGYMRIQQFRKA
>F4HRT5
ITDQKEKLERHIHLEEERLKKEKQAANENMERELETLEVAK
>O14646
HHQTKRLKFNILLTTYEILLKDKAFLGGLNWAFIGVDEAHR
>Q9S745
RSLLREKIVPFESYANTLVTKKEVSLDVKAKNSSYSVWEAN
>Q84JQ4
DWPTRFNIVKGVGRGLLYLHKNLPSLMAPHGHLKSSNVLLS
>Q8VYZ5
EAGPIDLIDDDNSDEEGGIDKQSRGNLGYDLPGSRPNRGRP
>Q01667
GAFDPLGYSKDPKKLEELKVKEIKNGRLALLAFVGFCVQQS
>Q941L0
KYSIEPRAPEWYFAAKIDYLKDKVQTSFVKDRRAMKREYEE
>P26232
NATNEQDLANRFKEFGKEMVKLNYVAARRQQELKDPHCRDE
>Q9M2R1
EEAGFITPEKKLLNSIDKVEKIVMAEIQKLKSTPQAKREER
>Q13057
VFGNKKQLKILTDIMWPIIAKLAREEMDRAVAEGKRVCVID
>Q6ZY51
TARPEGGELDDICDQIHEVMKTLQVPKETINSISKAFLKDA
>Q94B78
LDEGTAAAEAMAMCNNILKGKKKTFVIASNCHPQTIDVCKT
>Q38854
GLYYIGPVDGHNIDDLVAILKEVKSTRTTGPVLIHVVTEKG
>Q9Y262
HSLLGDYYQAIKVLENIELNKKSMYSRVPECQVTTYYYVGF
>P42736
NTAEEAAMAYDVAAKQIRGDKAKLNFPDLHHPPPPNYTPPP
>Q94B78
ELDRFCDALISIREEIAQIEKGNADVQNNVLKGAPHPPSLL
>Q7XJM2
XXXXXXXXXXXXXMSLPIPPKFLPPLKSPPIHHHQTPPPLA
>Q14028
VEEEHYCDMLCCKFKHRPWKKYQFPQSIDPLTNLMYVLWLF
>Q9LFQ9
TIFENRFIDGSASLCDRNVPKKRAFGTELTNVNAKRNKSGC
>Q8N1G2
SRPDMNPIRVKEVYRLEEMEKIFVRLEMKIIKGSSGTPKLS
>Q9SJF3
ITAAHVTFYEFNIELSQWSRKDVEGSLFVVKRSTQPRFQFI
>F4IIM1
PNPEWDESFSWSFESPPKGQKLHISCKNKSKMGKSSFGKVT
>Q9Y2S2
IKHVLQTFGPIPEFSRATAEKVNQDMCMKVPDDPEHLAARR
>Q9FJJ5
LQTNNMHHPPVATSNKPAGPKQAKSHGIGGGSNSSAEVQAL
>Q9SP32
LSKGKLMMADGCMVAEDLIGKIVTAAHSGKRFYVDSICYDM
>Q9NXG0
RLQVTNPDLTQVVSLVVEREKQKSEAKDRKVLEILQVKDAK
>Q680B9
SDQHRSRRHDESSSRPNKKKKVSRNPETNLLFNLNSCSKSK
>B3LF48
KPKMIQAVDDMLGYDIPDLLKKFRNPYDNXXXXXXXXXXXX
>Q94F30
RETREPKKYLKCHYFNTFFYKKLVSDSGYNFKAVRRWTTQR
>Q9FVU9
SKGYKPPDEPVSEYQTIPLNKIEDFGVHCKQYYSLDVTYFK
>Q9C7T7
ANNAISDDFPILISRLVNLTKIELFNNSLTGKIPPEIKNLT
>Q8NHQ1
SRAANQEQRANDLEQIMESVKSKIGELEDESLSRACHQQNK
>A5YKK6
FLKRRCPSILGGLAPEKDQPKSAQLPPETLATMLACLQACA
>Q8W1S1
LEVDLYGDGEDSEEIKEAARKLDLTVNVYPGRDHADSLFHN
>Q9LJE4
RKLQTGVNKLADLVGVTLGPKGRNVVLESKYGSPRIVNDGV
>Q9LHG8
IISMNTDILDSWVRENQGKTKNLVDLDVDNAFECGDTLSKQ
>Q9LXV3
PLKSRSLSLPRPPSSSLNLTKPLRSLDSRFSLLKSPLPVSL
>Q96BY6
DLTKRIRTVLMATAQMKEHEKDPEMLVDLQYSLANSYASTP
>O60762
GSFRLYRKEVLEKLIEKCVSKGYVFQMEMIVRARQLNYTIG
>O14646
SGSEEDSSSSEDSDDSSSEVKRKKHKDEDWQMSGSGSPSQS
>Q8W5S1
CLGHSSSHDESKKREKRSKHKSHRSSNDTPNGAPPPIGXXX
>Q9SXY1
VCQHVIMKADQQRGDETKTIKTHLFHDETLPSFFRRLSWSP
>F4HRT5
QMIVKQREDRANESDKIIKQKGKELEEAQKKIDAANLAVKK
>Q42479
AVLSRMKQFRAMNKLKKMALKVIAENLSEEEIIGLKEMFKS
>Q7Z7A1
AAEERVRTLQEEERWCESLEKTLSQTKRQLSEREQQLVEKS
>P53673
ACANHRDSRLTIFEQENFLGKKGELSDDYPSLQAMGWEGNE
>Q9H799
DADILSETFQLLIDSAKDFSKRLWGLVPFGLYLPAPPLYCP
>Q96EV8
LERCKHMQSQQLENYKKNKRKELETFKAELDAEHAQKVLEM
>Q8GWW8
DVVVKVRPGTQPGHKVVLRNKGIRARKSTKFGDQYVHFNVS
>A4GNA8
EISDSTEKPIWNSEKKLLLEKNGPSLARISVFETNRLLKNN
>Q9SLG2
LVNEEDDFGFSFDFKPYMISKAETINRALDEAIPLIEPLNI
>Q94F30
PYFQASKKRRFSFAMSEDSGKPASSNPTISRISRYPDAKAP
>Q42601
QTIPASCLQTIRTWTTKLAKKLNVCGLMNCQYAITTSGDVF
>Q9FLH0
ESDLTHMREKSAYVSALAEAKKREESLKKDVGIAKECISSL
>Q6UX04
SHDLLKDDPHLSSVPVVESEKGDAPDLVDDGEDESAEHDEY
>O14646
SDYEPKNKVKSRKPQNRSKSKNGKKILGQKKRQIDSSEEDD
>A0A140G945
QSLFRTVLDSGISEVRSDRDKFVIFLDVKHFSPEDLTVKVQ
>Q08467
GINVNSKEKCIIKILKPVKKKKIRREIKILQNLCGGPNIVK
>Q9UBW8
LREPAPGTNQRQPSKKASKGKGLRGSAKIWSKSNXXXXXXX
>O49006
XXXXXXXXXXXXXXXMAPSMKEIFSKDNFKKNKKLVLLSAA
>Q8TEY5
EEKRLLGQEGVSLPSHLPLTKAEERVLKKVRRKIRNKQSAQ
>Q7Z7A1
GLKYSASTPVRKPRPGQQDGKEGSQPPPASGYWVYSPIRSG
>Q9SQT8
HDIVKNPSLICAPVMADSIDKMVIETSKAHELGADLVEIRL
>Q9C0D2
NLEEHQAWLDTEKEAFHFSQKTQENTSSEQTGSSSFIPQLV
>F4IIM1
QQQECAVALLCLLSNENDESKWAITAAGGIPPLVQILETGS
>Q42512
TDKTKEALADGEKAKDYVVEKNSETADTLGKEAEKAAAYVE
>Q8LLV8
ISPCYISISYLLVAKLFKLFKIHXXXXXXXXXXXXXXXXXX
>Q9LJL9
XMGGCTSKPSSSVKPNPYAPKDAVLQNDDSTPAHPGKSPVR
>Q99439
AELRTWIEGLTGLSIGPDFQKGLKDGTILCTLMNKLQPGSV
>Q8N3K9
EKASFKTIPLPDDSETVACHKTLKSRLEDEKVTPLKENKQK
>Q8RY71
QKGGTGPGPRSSHGIAAVGDKLYSFGGELTPNKHIDKDLYV
>P02461
GPPGPAGFPGAPGQNGEPGGKGERGAPGEKGEGGPPGVAGP
>Q96BY6
QAVFSVSNPHSEIVLVAKIEKVLMGNIASGAEPYIKNPDSN
>P26232
PQEEKAKIAEQVEIFHQEKSKLDAEVAKWDDSGNDIIVLAK
>Q9FUZ2
TSPLTSSVRAEVKRVSRKDDKVASATDVQFETPLKIVEYPD
>A4GNA8
GKKMNSVESAQNIPSFLEFFKDQINMAEVKYPLDHFKTFNE
>Q42029
NVFGKPKTNTDFLPYNGDGFKVQVPAKWNPSKEIEYPGQVL
>Q9SXY1
PQTKSKGVEKMNYVCQHVIMKADQQRGDETKTIKTHLFHDE
>Q07473
LGKPAEYLQFDIDSLDQNLAKNLAGDVIGTRTEAADAKSTP
>Q38873
MMDVNKRGKINLEELKYGLQKAGQQIADTDLQILMEATDVD
>Q38846
INELFNSAQAMHIPHSCPLAKIGPPVGRYSPPEVVSVRVPL
>Q93WF6
XXXXXXXXXXXXMARSISNVKIVSAFVSRELSNAIFRRGYA
>F4HRT5
REFELEMEQKRKSIDDSLKSKVAEVEKREAEWKHMEEKVAK
>Q0WT48
EGTYNLTCFCLCDTWIGCDKKQALKVKVLKRTRAGTRGLVS
>Q5IBC5
KKLVNDLKSKCKMEVNEMLLKVILGGGTDNFKGEACVAQLS
>Q9NYQ6
LHYRLVDTASTFLGGGSAGPKNPAPTPDFPFQIHNSSGWIT
>Q0VF96
PQRPLSQERRGKQSVGRTFAKLQGAAHGASCAHSRPPQPNI
>Q9SGH6
NEGVGSQNSFFGRNCPPVDQKSKLRRPDPMVVATKLLGRKK
>Q42484
WDEKETGENRALKIYRALRQKRFLLLLDDVWEEIDLEKTGV
>P41240
MEGTVAAQDEFYRSGWALNMKELKLLQTIGKGEFGDVMLGD
>O82587
IPYVVALFSAMLWLYYATQKKDVFLLVTINSFGCFIETIYI
>Q9C0D2
TTQNEKYFENSAETDIPKITKKLSQLGESELFASSGSFSLQ
>Q9H799
AEIFVKAFPYPEDVRVPLRDKYHSLHQRLRHCVVKGPQTEE
>O65718
LLLFTLLIGNIQVFLHAVMAKKRKMQIRCRDMEWWMKRRQL
>Q9MB58
MTIVVPDSSNIYSAFGEAESKSVETLSPFQQKDGQKGLFVD
>Q9FMK7
PLCRQYKNRGEKDKKMVEDTKWKVLVRRVASAKAMSSLSQS
>F4KCC2
IKDTIRKYSLPFLRRCALLWKLLKSTPRKLHEESDMFDLPS
>F4JYC8
GLLENVPRRVHPRFAKTSAYKEKEVTDSSTNESKDLDSRCT
>P08034
KMLRLEGHGDPLHLEEVKRHKVHISGTLWWTYVISVVFRLL
>O60494
RQMGRYCGVDLPPPGSTTSSKLQVLLLTDGVGRREKGFQMQ
>P08572
PKGWKGDAGECRCTEGDEAIKGLPGLPGPKGFAGINGEPGR
>Q01955
QCPYIPGPPGLPGLPGLHGVKGIPGRQGAAGLKGSPGSPGN
>Q9LXW7
EKVASSKSKSSSSAAGSKKRKELHGTTCANALSGTWGENID
>Q9UQB3
DRVVCAVATALRNMALDVRNKELIGKYAMRDLVHRLPGGNN
>Q9FNX5
SYRLQHPWVGIVNRSQADINKNVDMMLARRKEREYFDTSPD
>F4IIM1
EDIRVGATSRKAIPLLVELLKPIPDRPGAPLLSLNLLTQLA
>Q8W4P1
LTNRVITLWYRPPELLLGATKYGPAIDMWSVGCIFAELLNG
>Q8GZB6
ELTYDYGYALDSVHGPDGKVKQLACYCGALNCRKRLYXXXX
>Q9Y6H8
ACASLLLNMLEIYHLGWKKLKQGVTSRLGPDASEAPLGTAD
>Q8IWV2
EVFWASPLEKNRGRIQGYEVKYWRHEDKEENARKIRTVGNQ
>Q9LKF9
PMIIDTKTTHDVIGSHGPAYKDILIDGFVPPSSSVAPMFPY
>Q9SY55
DAMLACMTAGIRVIVVTGDNKSTAESLCRKIGAFDNLVDFS
>Q9FNY0
IILRSTMGPIDVYLVSEFEGKFEDTNGSGAAPPACLPIASS
>F4IVL6
RTKSADSAGFVLCPMYGRKSKAFRAAPGTTNSSIVASLAKT
>Q8LGU6
GEGCRLSYMYRCQEALDTYMKLPHKHYNTGWVLSQVGKAYF
>Q9LQ55
RYPPFKREVVAIASAALDGFKNEAKKMVVALVDMERAFVPP
>Q9FKW4
SSSRRSSQTKSKAAPTPIDTKASTKRRTGSIPCGKRTDFGY
>Q84WB7
YPRFVDQTMTYSAEKFARSHKGYNMILTGAAFMDVRFAFDM
>O22609
VTVEVLRGDHKEKISVTLEPKPDESXXXXXXXXXXXXXXXX
>P55034
DESKRTEEEESSSKKGEDEKKXXXXXXXXXXXXXXXXXXXX
>Q9XGM3
GVDGRVNKKKKTRMDNGRPKKKQRSGRDDNQTRMQVELQEG
>Q8VY27
KWDPNTPSFTKIVSLFNHSRKEAKEFIRCVRDLRRAMHFLV
>Q9XFH4
KLQNELCPLLTGGQLKSYQLKGVKWLISLWQNGLNGILADQ
>O80920
VRCNLQSLAKIAENTAAESKKKMSLXXXXXXXXXXXXXXXX
>Q9C9G4
HVSYASDKGGNTIEVHWYTRKANLHHIWDSNIIETAEADLY
>Q94CF0
IPKKACDRRINEFVKRARAAKIHAYIISHLKKEMPAIMGKA
>O94983
EDADSPQAVDVIPVDMISLAKQIIEATPERIKREDFVGLPE
>Q7XJR9
NGRRHGETIPYGKRVDFGYAKDFDHRYTIGKLLGHGQFGYT
>Q9LJE5
ATAESASKESPAAVQTSSDVKVAENGSVAKPVTGDVVANGC
>Q8L8A5
SNVTSDHIQQYLDENKSLILKIVESQNSGKLSECAENQARL
>Q9S814
LFGQSDGVDEELIDRVAAREKFIYEAEAREINQVGHMGEPL
>Q7XA74
GRWSDGSIVPDYLAKFMGIPKISPILLTTADFSHGANFAIA
>Q9FGH9
FLEESMSRLGLQKLSIEEVHKMPWQELEDEIDRWIKAANVA
>P13671
KKDSSFIRIHKVMKVLNFTTKAKDLHLSDVFLKALNHLPLE
>Q94JQ6
YGFDAPKKKKGPRKTCNCWPKWCLLCFGSRKNRKAKTVAAD
>Q08466
HELRKLRLIDWGLAEFYHPGKEYNVRVASRYFKGPELLVDL
>Q39016
DSPKDDAKLKATDFGLSVFYKPGQYLYDVVGSPYYVAPEVL
>P42697
RLSSLLNEDPAIMERRSAISKRLELYRAAQSEIDAVAWSKX
>Q6NQ88
ARIWDMRKLQPKASLHDLAHKRVVNSAYFSPSSGTKILTTC
>Q9SY55
TDDEATPLKKKLDEFGSFLAKVIAGICVLVWVVNIGHFSDP
>Q8VYZ5
CAGTLDSFEIFVWSKKTGQIKDILSGHEAPVHGLMFSPLTQ
>Q8TC92
DSKISANEIEMLLMRLPRMFKQEFTGVGATLEKRWKLCAFE
>P06681
KNQGILEFYGDDIALLKLAQKVKMSTHARPICLPCTMEANL
>Q9Y6Y1
ILYNRKKVKYRKDGYCWKKRKDGKTTREDHMKLKVQGVECL
>P10632
VLCLSFMLLFSLWRQSCRRRKLPPGPTPLPIIGNMLQIDVK
>Q9SSD2
IEFMDLYSYLIPVYEIEPLEKITDAYLDQYLWYEGDKRHLF
>Q7Z7A1
SLSQLESSLTEDSQLGQNQEKNASARXXXXXXXXXXXXXXX
>P50416
HLKEAMTDIITLFGLSSNSKKXXXXXXXXXXXXXXXXXXXX
>Q9S7W1
DPRPGTGRVQARFGFSFGKKKPAPPPKKSRQVQDDGDRLVW
>Q7XJR9
XXXXXXXXXXXMGLCFSSAAKSSGHNRSSRNPHPHPPLTVV
>Q0WT48
KKDMDEKRGSKKANGSVKQKKESSSEESGSEEEXXXXXXXX
>P56778
XXXXXXXXXXXXXXXXXXXMKTLYSLRRFYHVETLFNGTLA
>O64827
KFCGCSRTCQNRVLQNGIRAKLEVFRTESKGWGLRACEHIL
>Q39254
SANELENKSLFRQEEDATQTKEASLMEQGSLSTSFPQHTPK
>Q6BDA0
DVPGSAFGEPEDHFRHFRQRKRRGRGFYQRKTENNDPSGKN
>Q8W4D0
NERYLRVALYQGDQGGKKVRKIPAAAANVNESKEPLTDPTI
>Q9LFE0
EDLNSSAKVSSDYFSQEEMLKFKKPKKKKQLRKKDKLDLSM
>Q9FPF0
NVITSRAPGTAMEFSLAIVEKFYGREKALQLGKATLVXXXX
>Q8L778
NGVRDVENNELPRLVYVSREKRPGFDHHKKAGAMNSLIRVS
>Q9LJE4
VEGMQFDRGYISPYFVTDSEKMSVEYDNCKLLLVDKKVTNA
>Q9LMT0
FPAVSDDALDLLSKMFTYDPKARISIKQALEHRYFTSAPAP
>Q9LZP9
ASHARDKKKADGSDPLEEYCKDNPETNECRTYDNXXXXXXX
>Q9S7D1
SAATQDLPKSVVCNVHGVNPKFLMIGEKIAEERSRGEQAFS
>Q9XIJ5
SVDLTTEVNELIDLVVRQARKYGVQPETNDKRAVSSINRIL
>P01024
VPVTVTVHDFPGKKLVLSSEKTVLTPATNHMGNVTFTIPAN
>Q9NZN8
MSSSGLGSPNRSSPSIICMPKQQPSRQPFTVNSMSGFGMNR
>Q42601
LAKYAALVMSGKSLKDLNFEKEVIPKHVSVKEAVFPFEKFQ
>O24606
LPKDQGPAPYKKPHDLKKAWKVGVLTAVIKHMFPDIAKIRK
>Q9UBW8
GTYADYLAEARNLPPLTEAQKNKLRHLSVVTLAAKVKCIPY
>Q9LJL9
IVMELCGGGELLDRILARGGKYSEDDAKAVLIQILNVVAFC
>Q8GXV7
XXXXXXXXXXXXXXXXXXXMKLTYQFFIFWFFLPFFAISGD
>Q10570
VADPYVVIMSAEGHVTMFLLKSDSYGGRHHRLALHKPPLHH
>O48538
RTSSNRFRQFSQELKAEAVAKAKQLSQELKRFSWSRSFSGN
>P84634
EVEDAPNMTLECYGEARATKKGAAEHAAQAAIWCLKHSGFL
>Q96N67
SCFEYKGKKVFERMNSLTFKKSKDMRAKLEEAILGSIGARQ
>A5YKK6
PNFHSLYSNFLDTLKNPEFNKMVLNETYRNIKVLLTSDKAA
>O65282
ARSLASLDGLRASSVKFSSLKPGTLRQSQFRRLVVKAASVV
>Q9LY75
PNTNGSQFFILFKRQPHLDGKHVVFGKVVEGMAVIKKMELV
>Q9C0D2
KVLFKKLLNKIRSQKSLWTIKSMSEDESEMITTVSEIESKA
>Q9FVU9
PWENDPHYFKRVKISALALLKMVVHARSGGTIEIMGLMQGK
>P50416
RKPMLYSFQTSLPRLPVPAVKDTVNRYLQSVRPLMKEEDFK
>P01024
QLTCNKFDLKVTIKPAPETEKRPQDAKNTMILEICTRYRGD
>Q8L5Y6
SANEYTDDEDASWKVRRAAAKCLAGLIVSRSEMLTKVYQEA
>Q9NQW8
RGGDIIVDSNELRKHYRTSTKFQLDVASIIPFDICYLFFGF
>Q16206
LLQQALQGMQQHLLKVQEEYKKKEAELEKLKDDKLQVEKML
>O65572
KVKEKLENFGNELYEMRFNMKTGSASQKKLSASAVDFPRIN
>Q9LY09
SGGSGSKHKIGGGKHGGLGGKFGKKRGMSGSGGGMSGSEGG
>Q8IWV2
IFARSLSATDIEVFWASPLEKNRGRIQGYEVKYWRHEDKEE
>Q96BY6
RGYVFKMVNNYISMFSSGDLKTLCQYKFDFLQEVCQHEHFI
>Q6ZY51
SMELALKQNNSEEKFASLLEKLETARPEGGELDDICDQIHE
>P50416
AGDRVPWARCRQAYFGRGKNKQSLDAVEKAAFFVTLDETEE
>O65572
XMAEKLSDGSSIISVHPRPSKGFSSKLLDLLERLVVKLMHD
>P12109
SSVDAVKYFGKGTYTDCAIKKGLEQLLVGGSHLKENKYLIV
>P01024
LQEVEVKAAVYHHFISDGVRKSLKVVPEGIRMNKTVAVRTL
>F4I1S7
FIDGRLVNHQPLSILSASMDKTMMIWRPEKKTGVWVNVVCV
>Q7DMA9
EVELVHFIQVRDMLGDGRLIKRRIRDGRGEFPMDCPLQDSR
>Q9FGR9
CDTNKENAPVVSIDGHEDVPKNSEDDLMKAVANQPVSVAID
>Q7Z7A1
QVLKESEVLLQAKRAELEKLKSQVTSQQQEMAVLDRQLGHK
>O60494
SRCGSNFTGPSGYIISPNYPKQYDNNMNCTYVIEANPLSVV
>Q15517
AFQPVGTGGVQLCGGGSTGSKGPCSPSSSRVPSSSSISSSS
>Q39054
LTSGGVSMGDRDFVKPLLEEKGKVYFSKVLMKPGKPLTFAE
>P93825
LVTLLPLLLKAKVREFMLSKKTRELDREVGIIMKQTETSLH
>Q9C778
KELEKLLTGYKDINGFLNIHKVARINTQVPVILEAKTFSMS
>P93825
QVAVAISHAVILEESQLMREKLAEQNRALQVARENALRANQ
>Q96LK0
XXXXXXXXXXXXXXMMCTAKKCGIRFQPPAIILIYESEIKG
>P20908
GEKGKLGVPGLPGYPGRQGPKGSIGFPGFPGANGEKGGRGT
>Q38868
SVNSQPPPWRAAAAAPGLSPKTTTKSNSILENAFEDVKLFY
>Q38819
DYHFLKFLPSVVAASAVFLAKWTMDQSNHPWNPTLEHYTTY
>F4I1S7
IIWACSWNPFGHQFATSSRDKTVKIWSVENDARIKQILVLP
>Q9H799
KMVENRDTGCQIGPNIERESKSDAGGSVAVATPGGTEERNG
>P11597
LTCDSGRVRTDAPDCYLSFHKLLLHLQGEREPGWIKQLFTN
>Q9SU72
VTFGAPLVGDSIFSHALGREKWSRFFVNFVSRFDIVPRIML
>Q9XFH4
ILRPFILRRMKCDVELSLPRKKEIIMYATMTDHQKKFQEHL
>Q8N3K9
DIGSTAATPVSEQFSSSQKQKAETFPLMSPLEDLSLPPSTD
>Q9LYN8
LANNRFSGEIPHEIEDCPMLKHLSLASNLLSGSIPRELCGS
>Q8N137
LTVPSWEEAPQVPRIPPPVHKTKVPLAMASSLFRVPEPPSS
>O64816
EGIHATDNEKCVIKILKPVKKKKIKREIKILQNLCGGPNIV
>P17745
ELIVPVACEQGMRFAIREGGKTVGAGVIGTILEXXXXXXXX
>O75462
KPGTVYFVQVRCNPFGIYGSKKAGIWSEWSHPTAASTPRSE
>Q9SE83
LNSLAANVPKAVVLCQVEKAKEDMLNQLYSSISAIGNERIE
>Q6NQ88
EDEAVKNGGKIELEKNKAKGKAPITVKLIKKVCKVCKQPGH
>Q8N1G2
PWTMGFSKSFKKKFFYNKKTKDSTFDLPADSIAPFHICYYG
>Q8RVL2
SSSCRSVVQEPEAGTSYFMDKVSDQNNTLVVCSSSGLDSQG
>Q9NXG0
EMLQNLDKKVKTLTEECSNKKVSIDSLKQRLNVAVKEKSQY
>Q8N3K9
RKRTHKSKHGSPSLRRKGNRKRNSFESQDVPTNKKGSPLTS
>P20908
GPIGIPGRPGPQGPPGPAGEKGAPGEKGPQGPAGRDGLQGP
>Q9SSD2
RTDVIQALGGVEGILEHTLFKGTYFPTWEGLFWEKASGFEE
>Q9LKZ3
RNSFTSPVKDRLLALGNVKSKMLPPPLQSAFASPTRPNPGG
>P27658
GKPGMPGMPGKPGAMGMPGAKGEIGQKGEIGPMGIPGPQGP
>O14936
LITKHPDRFAYPIPHTTRPPKKDEENGKNYYFVSHDQMMQD
>O15182
DEAIDYHELKVAMRALGFDVKKADVLKILKDYDREATGKIT
>Q9UPV0
VIQERAKLSTSGAIKKKKKKKEKKDKKDRDPPKSSLALGSS
>P43254
EIGAPDLDKDLLCPICMQIIKDAFLTACGHSFCYMCIITHL
>Q9FN02
GIGLLWGPDCTEDFLKKYELKLIIRSHEGPDAREKRTGLGG
>Q94AW8
XXXXXXXMFGRGPSKKSDNTKFYEILGVPKSASPEDLKKAY
>Q9H799
AGRWSQVIPEEAVLLPSTEDKEAVVNAVFIKNELFGDCCLC
>Q9C9Q8
VRTILDIGCGYGSFGAHLLSKQILTMCIANYEASGSQVQLT
>P36383
KVGSKAGSNKSTASSKSGDGKTSVWIXXXXXXXXXXXXXXX
>Q9HC77
DQQICKGHRMSSTPVKAVPQKTNPADPISHCNRSEDLDHTA
>P36382
EAERAKEVRGSGSYEYPVAEKAELSCWEEGNGRIALQGTLL
>Q84ND9
EIVAKAEQEIAVSRFRNWASKHCPDAKHMNVGSDTQLRQLF
>P11597
XMLAATVLTLALLGNAHACSKGTSHEAGIVCRITKPALLVL
>P78310
RCYVDGSEEIGSDFKIKCEPKEGSLPLQYEWQKLSDSQKMP
>Q9LUD9
AAVLGVIMGGGTEEEIEKLRKYARCIGLLFQVVDDILDVTK
>Q9FG74
VDWWTFGIFLYELLFGKTPFKGSGNRATLFNVVGQPLRFPE
>Q9C7S5
LFLPVNRLSGKIDNGITRLTKLTLLELYSNHIEGEIPKDIG
>F4KCC2
GISKFLCKLSSSSGRNIPESKMSWPRRDLLNVETGGSVSSN
>P02458
VYPNPANVPKKNWWSSKSKEKKHIWFGETINGGFHFSYGDD
>Q9S814
HNFYIHSYFAGESTSSSDVDKSSLCQDHLFAIFGVFSGLSL
>Q6BDA0
NLDSQTGKKEEKIIQYSRKKKLNPKPSAEQVQELATLAKSK
>Q07325
QKKKQKNGKKHQKKKVLKVRKSQRSRQKKTTXXXXXXXXXX
>Q9LT75
HNCPPIHLVTSFCQSAYSWLKEDIENVVVVHCKAGMARTGL
>Q96KN2
PADRGDGWLTDPYVLTEVDGKLYGRGATDNKGPVLAWINAV
>Q39085
VIKRLKGRDASKDGLVCTARKPWIAVGMRNVDYKRARHFEV
>Q9C7T7
TEVSVAEMEILGKIRHRNVLKLYACLVGRGSRYLVFEFMEN
>Q8N3K9
IGPLPPTGNLKAQVMGDILDKLSEETGHPNSSQVLQSITEP
>Q8RVL2
DVDLYDRDDVDWDGQYSSGRKRRSGRDFVMSVDSFARRHRK
>O80588
NREIFKSNGPDLLPTIRTQAKAFNTPTASPLSRSLSSDDAS
>Q86XI2
LKALETSKADLESLLQTPGGKPRGFSEAAAPRAFGLHCRLS
>P99999
XXXXXXXXXXXXXXXMGDVEKGKKIFIMKCSQCHTVEKGGK
>Q9SQT8
QFEIFTGLPAPKELYWQIMSKYXXXXXXXXXXXXXXXXXXX
>P21554
IICWGPLLAIMVYDVFGKMNKLIKTVFAFCSMLCLLNSTVN
>O80842
PKITVRIVERLREDIMSGKLKSGSEIKDALKESVLEMLAKK
>F4IIM1
ARDCVSSIAKRVINTRDPKIKIGGAAIIICAAKVDDQKMIE
>Q9M5K3
VDYDKVPGVVYTHPEVASVGKTEEQLKKEGVSYRVGKFPFM
>O43174
RTILGSGCLSNLHDSSHKQRKKVIMRAFSREALECYVPVIT
>Q9LL84
NGTTQKQKESESTQDNPKVNKSSKRGEKKNVSLVPSQFIQT
>Q9C5M0
SGFCAAACSLPFDFVKTQIQKMQPDAQGKYPYTGSLDCAMK
>Q8N3K9
TSLSGPEALSAVKMEMKHDSKITTTPIVLHSASSGVEKQVE
>Q9FGW5
XXXXMAAGGVDVSRSSVAVKKDYDFYRNGSRDVYVRQSGRD
>Q9LYU4
XXXXXXXXXXXXXXXXXXXMKPIFDINETFEKQLKDLTSNV
>P02748
LKKQNLERAIEDYINEFSVRKCHTCQNGGTVILMDGKCLCA
>Q9SYP1
DSLRYPKTKEEGWWLVVGDTKTNQLLAIKRVSLQRKVKVKL
>Q9LY09
GGEGGKSKSGKGKLKAKLEKKKGMSGGSESEEGMSGSEGGM
>O60494
VVHGRILEMDIEEIQNCYYDKLRIYDGPSIHARLIGAYCGT
>Q680B9
FFQKWKERHQVRYTFVKGNLKLEMPSPFSVVIQESEKGSWH
>P48165
KVAVPEGEKVETPGVDKEGEKEEPQSEKVSKQGLPAEKTPS
>O75175
RKLIETQMERFKVVERETKTKAYSKEGLGLAQKVDPAQKEK
>P02458
QPGPKGQKGEPGDIKDIVGPKGPPGPQGPAGEQGPRGDRGD
>Q8LFH5
GTFLALSQLIVYFMYYKSTPKEKTVKPSEVEISATERVXXX
>C0LGW6
PIPSELGNMSRLSYLQLNDNKLVGTIPPELGKLEQLFELNL
>Q9FMK7
LVRRVASAKAMSSLSQSKKKKSEVLFKEEAEDLIRIRNKLM
>O60888
EKRLAACVNLIPQITSIYEWKGKIEEDSEVLMMIKTQSSLV
>Q7DMA9
ATTVSTERKRKWSEKAWPFLKNVMLQIGIQLGVVLIGILIF
>A9LNK9
NWKHEHGTAQYGRNFSVKWLKLCELSFHKTRNLRNPYNENL
>Q96N67
ADMRRPSSVLRRLRPITAQLKIDISPAPENPHYCLTPELLQ
>Q9SSM7
EHRLNNYRSVTSVNEFVVLEKDKKKRVYSVVLESYIVDIPQ
>P54609
RPVRKGDLFLVRGGMRSVEFKVIETDPAEYCVVAPDTEIFC
>Q940G6
AYDDGWAVLKWVNSSSWLRSKKDSKVRIFLAGDSSGGNIVH
>Q93V47
LLPETTGPVNATWDQWFEGPKEAKRCGCSILXXXXXXXXXX
>Q9MB58
QKDGQKGLFVDRGVGSPRLVKSLSASSFLIDTKQIKNSMPA
>Q15021
LPLTERGLRKMLDNFDCFGDKLSDESIFSAFLSVVGKLRRG
>F4KCC2
GVYLSSCGHAVHQSCLERYLKSLKERSGRRTVFEGAHIVDL
>O80588
LDSKIKVETKELAEALVVASKSMEGIVQNIGNLVPKTQEME
>Q96ST8
ELNKSSAVTSEEWRQLQTQAKLVLEENKLLLEQLEIQQRKA
>Q9M0V3
FNIRLEELQVLDIKFLFGCAKPTIAVLYQDNKDARHVKTYE
>O82162
LLRSLLNGTYAESFNGSKDVKRGVEIGRMWEKHILKICDDF
>Q96BY6
NPDSNKYAQKILKSNRQFCSKLGKYRMPFAWAVRSVFKDNQ
>Q8LE52
MATAASPLEICVKASITTPNKLGDCPFCQKVLLTMEEKNVP
>Q7Z7A1
HHNLENEVSRLEDIMQHLKSKKREERWMRASKRQSEKEMEE
>O14646
RKNLWIFVSKFTEFDARKLHKLYKHAIKKRQESQQNSDQNS
>F4HW04
LDYISESSTMSKSLADYGEQKSCAVTTAKRLAEFLGVTMVK
>Q9STX5
EDLIKNLGTIAKSGTSAFVEKMQSSGDLNLIGQFGVGFYSA
>O60494
VFLTGSAQNIEFRTGSLGKIKLNDEDLSECLHQIQKNKEDI
>Q14185
PGDDIKNSPGQYIQCFTVKPKLDLPPKFHRPVSEQIVSFYR
>Q05085
LALGFFFSSVLVTIVEKFTGKAHPWIADDLNKGRLYNFYWL
>Q9FPF0
EFSLAIVEKFYGREKALQLGKATLVXXXXXXXXXXXXXXXX
>Q5IBC5
LFLYFGHGSGAQYIPRREIEKLDNCSATFLMGCSSGSLWLK
>Q9S814
MKADSFGKDISSGYCMSPTAKGMDSQMTSSLYDSLKQQRTP
>P34802
SEPSSFDFMSYIITKAELVNKALDSAVPLREPLKIHEAMRY
>Q9FGL5
RVELKSGEVVAVKKLWSQSNKDSASEDKMHLNKELKTEVET
>Q42547
HSHATKDLHDAIASGNYPEWKLFIQTMDPADEDKFDFDPLD
>P47999
KPELKVIGVEPTESAILSGGKPGPHKIQGIGAGFVPKNLDL
>Q94B38
RSRPLDINIELPDEQSAQKLKIGIYFATWWALNVVFNIYNK
>Q8RWG2
AVNLDLSLYKAKVLARNFRYKDAEKILEKCIAYWPEDGRPY
>F4JL28
ASKIKTGRKELDSYTIKGTNKVVRAGDCVLMRPSDAGKPPY
>Q9SWW6
PYPSSEAGSEGGWRERMDDWKLQHGNLGPEPDDDPEMGLID
>Q9FGL5
DSCFGENKNIVNWVSTKIDTKEGLIETLDKRLSESSKADMI
>Q05609
MEQDFHAERVNEFLREVAIMKRLRHPNIVLFMGAVTQPPNL
>Q9XFH4
EFLLEKMEDITINGIESESQKAEPEKTGRGRKRKAASQYNN
>Q9C5S8
TYDTPEEDDITTAGSLQFDFKVIEAATDKFSMCNKLGQGGF
>Q9SP32
GGEHVDEVIGAAVADGKVTPKVQSLIKLLLKYQHTADFRAI
>Q9ZSA2
QHFDKDNSGHITRDELESAMKEYGMGDEASIKEVISEVDTD
>Q39016
ISAHEALCHPWIVDEQAAPDKPLDPAVLSRLKQFSQMNKIK
>Q9FN50
PAFQVAVSLAACVYFLNEKTKSLGRACLIGIGALVAGWFCG
>Q9NXG0
SVEEAMVTRTQLLEEELSSLKEELALCQADKEFVWSLWKRL
>Q7XJR9
HRDMKPENFLFKSTEEDSPLKATDFGLSDFIKPGKKFHDIV
>O48538
YCGVPVLGKELSKLCNTFNQKGSTKFEFHKEHFXXXXXXXX
>Q96286
DEADKTGSMTDNSGIRKILPKSEICDFEFEPCGYSMNSIEG
>Q84JQ4
QELMVAYKSPEYVKQSRVTKKTDVWGLGVLILEILTGKLLE
>Q9LXW7
HCLDNLGLICAHLAAEVCLEKISDTKEESETYKECSMVCKE
>Q3MV14
GWDHRIRVYNYRKGNALAILKYHRATCNAVSYSPDCELMAS
>Q9HC77
MLKCSNRKSLSPSGLKIQTGKKCDGQFRDQIKFENKVTSNN
>Q6NQ88
CKQPGHEAGFKGATYIDCPMKPCFLCKMPGHTTMSCPHRVV
>O43809
NFEPPQYPYIPAHITKPKEHKKLFLVQLQEKALFAVPKNYK
>Q9HCS2
AWTYAFYNNCRRLQCFPQPPKRNWFWGHLGLITPTEEGLKN
>Q5YDB6
EMDPQRLAVIVAEMKRYQDDKNLLKQYIESDQVVENGEVIK
>Q9CAD0
SNHVNMDDDVHYQGVISTIFKTTHQLILGPQFQNFDKRSSF
>P61604
IQPVSVKVGDKVLLPEYGGTKVVLDDKDYFLFRDGDILGKY
>Q9ZR37
DFIDEAKRQGGSVLVHCFVGKSRSVTIVVAYLMKKHGMTLA
>P92948
DEDRPADQVKFPTTIEELEGKRRADVEAHLRKQDVARNKIA
>A8TX70
EFYITDYSNDIDLRKAIFNIKQLTGGTYTGKALDYILQIIK
>P42697
GVVNRSQADINKNVDMIAARKREREYFSNTTEYRHLANKMG
>Q8L5Y6
NLIKGLLPELLPLLYDQTVIKKELIRTVDLGPFKHVVDDGL
>Q9BPX3
SYIGNLMTKEFIGQQLILIIKSLDTSEEGGRKKLLAVLQEI
>Q9Y592
EEVEKYRAVYNKLRYEHTFLKSEFEHQKEEYARILDEGKIK
>Q8L778
TKGTNDAAKSPEAAQLKLEKKFGQSPVFVASAGMENGGLAR
>Q94K85
XXXXXXXXXXXXXXMAVYNTKLCLASVFLLLGLLLAFDLKG
>Q96EP1
DEKSGQVTLEDTSTSGTVINKLKVVKKQTCPLQTGDVIYLV
>Q94CF0
VAYRFNDFVSPLLTNSDFDAKPMVMLLGQYSTGKTTFIKHL
>Q9SE83
TAWRAESESLKSILTGAPQSKLGRIALVDTLASQIRSRMKL
>Q9H0I2
EGISLGPGASLKRKDPKDHEKENLRRIREIQKRFREQERSR
>Q14185
NMVQNKVFLRAINQYADMLNKKFLDQANFELQLWNNYFHLA
>P51686
LPFVVMACCYTIIIHTLIQAKKSSKHKALKVTITVLTVFVL
>Q39183
AESLLALEYLHMLGIVYRDLKPENVLVREDGHIMLSDFDLS
>Q9LSE1
VMGTHGYCAPEYANTGKLTLKSDIYSFGVVLLELISGRKAL
>P12111
GGKSVEDAQDVSLALTQRGVKVFAVGVRNIDSEEVGKIASN
>Q9S7H1
KITYQFYRVFPNGEVQYLHPKDGVYPEKANPGREGVGLNMR
>Q9MB58
GVGSPRLVKSLSASSFLIDTKQIKNSMPAAAGAVAAAAVAD
>P43254
CPCCSQHLTNNQLYPNFLLDKLLKKTSARHVSKTASPLDQF
>Q9SRT0
GVFDSDPTAIAKAKELKREMKKLLIKIDDEDDLGVQTIDQL
>Q7XA74
SGGRKFAFQNLAPLGCLPAVKQASGNVQECVKLPSEMAALH
>Q9UQ52
YANAELRVLASAPDFSKSPVKKKSFVQVGGDIVIGCKPNAF
>Q9XIJ5
IVTLLDSLIQLAGDILTFKSKHFSTNKQSFRETLRRIQNLL
>Q9LPT1
SHLHANNSAGLDWITRLKIIKGVAKGLSYLFDELPTLTIPH
>Q99895
QPVVDHATCSRIDWWGFRVKKTMVCAGGDGVISACNGDSGG
>Q8LCA1
TTELPEIVKTAQEAWEKVDDKYAIGSLAFAGVVALWGSAGM
>Q5TZA2
VKKAESERISLKLANEDKEQKLALLEEARTAVGKEAGELRT
>Q9LFE0
EKDHRSKDKEKDYDREKIRDKDHRRDKEKERDRKRSRDEDT
>P55228
YWEDIGTIEAFYNANLGITKKPVPDFSFYDRSAPIYTQPRY
>Q9SWW6
NFTVTSKATDDDDFGELYAFKWTTLLIPPTTVLIINIVGVV
>F4JYC8
AAVAGATKGAMKIFSGLFPLKNGEGVLSSIAAYILYLEESL
>Q5YDB5
XXXXXXXXXXXXXXMNRLGHKSVVYHGDLRLGELDVNHVSS
>P27658
GKPGGPGLPGQPGPKGDRGPKGLPGPQGLRGPKGDKGFGMP
>Q8IUI8
LDERLVTLLQEVDTIEQETIKPLDDCQKLIEHGVNTAEDLV
>Q16206
LQHTFKQEMTGVGASLEKRWKFCGFEGLKLTXXXXXXXXXX
>Q84Y95
NLKLKPTKFRCSASALTPQLKDTLEKLVNSEKVVLFMKGTR
>Q9SAD4
FFPEESSDTGLLQEVVQEFLKKNRGVPPSPPTPPPVTSHHD
>Q9BPX3
SDDEQESKEVEETATAKNVLKLLSDFLDSEVSELRTGAAEG
>Q9H9A5
GECLRCMFWNNLGCIHFAMSKHNLGIFYFKKALQENDNVCA
>Q9NSA3
XXXXXXXXXXXXMNREGAPGKSPEEMYIQQKVRVLLMLRKM
>Q8IZJ3
SIPTSAQHVWLETKVMALNGKPVGAQYLPSYLSLGSWYSPS
>Q9H799
VNPVQQPGHRLLILWRILYKKTLWYQAQLNRRVPEADSQLT
>Q9UBW8
TNQRQPSKKASKGKGLRGSAKIWSKSNXXXXXXXXXXXXXX
>B3LF48
VSKTNVDVEDNVVTKPQVTAKTPWFKSKSIIKPQVNVVTIV
>P0DML2
SMFANNLVYDTSDSDDYHLLKDLEEGIQTLMGRLEDGSRRT
>Q15517
PCSPPGTGSFSSSSSSQSSGKIILQPCGSKSSSSGHPCMSV
>Q8RXN3
LFAMWYLFNIYFNIYNKQVLKALHAPMTVTLVQFAVGSVLI
>Q86XI2
YSLLEDPYPMVRSTGILGVCKITSKYWEMMPPTILIDLLKK
>Q8WWI5
ENACARCVLKSCICCLWCLEKCLNYLNQNAYTATAINSTNF
>Q9UHY7
KAEFFADVVPAVRKWREAGMKVYIYSSGSVEAQKLLFGHST
>Q9SGH6
KSKLRRPDPMVVATKLLGRKKFIDTGKQFNMIAASWIQFMI
>Q8TC92
GLVPPPPPTEVAVVKEIIHCKSCTLFPQNPNLPPPSTRERP
>P47998
EPCSSVKDRIGFSMISDAEKKGLIKPGESVLIEPTSGNTGV
>F4JHH5
LTPLYRAYHIHQTLSLGDTFKQYYYNNRDLQLTSDFQIAGF
>Q9LV85
YGNKLGSFATNFEQTFSSTLKILKLTNECANPHQSNNNDGG
>Q9SAD4
PNPLTKFFTEPTASPVSRNRKLSSKDTTVTIAGAGSSTTRY
>Q5TCH4
LDFLDILLLAKMENGSILSDKDLRAEVDTFMFEGHDTTASG
>Q67YC0
SMEMILIGTIEEIRLEEEKEKMLTSAENNCKMQTISIGINN
>Q9C5S8
VAISVLICVAVFSFHASKRAKKTYDTPEEDDITTAGSLQFD
>Q7XJJ7
CFPKLLSHNGSNAIGSLRLGKYTKWFNDVSSSDISDKCEDI
>Q93YN1
VAGTIGYLAPEYAVRGQLTRKADIYSFGVLLMEIVSGRSNK
>Q9ZT82
EKEVEIFRVKLPGPVKLGEGKPENQNHAMIFTRGDAVQTID
>Q9FHW2
DLGYLQKKQHKGSKRKTRQAKALEARKAPKSFLELLQEANL
>O23702
RKTPLEVMQESSPNQLVMSSKKFIGKSSELLKDGYVVALYA
>P24462
VVMIPSYVLHHDPKYWTEPEKFLPERFSKKNKDNIDPYIYT
>Q9STX5
DEKKDVEKSGENDEKKGQYTKFWNEFGKSVKLGIIEDAANR
>Q42547
FVKFHWKPTCGIKNLTDEEAKVVGGANHSHATKDLHDAIAS
>Q13609
NCAYDRIVLRGQEIVSSVVPKSNSVFDFQKAYKLTEEEALD
>Q9SE83
VIVPASQASEISSSRALKIAKEYDPESTRTIGIIGKIDQAA
>Q94CF0
INPPTMEGLGVLMAKKKHSSKSSDPNMNGSPAADTSLTAHW
>P42759
SAPEIKERGMFDFLKKKEEVKPQETTTLASEFEHKTQISEP
>Q9BPX3
IGQQLILIIKSLDTSEEGGRKKLLAVLQEILILPTIPISLV
>Q9FKW4
FTEFVAAALHVHQLEEHDSEKWQLRSRAAFEKFDLDKDGYI
>F4JHH5
EIEEVCKAHYQDFIHAVDDLKSLLSDVESLKSALSDSNSKL
>Q8L5Y6
DGDRHVRRAAVSALSTFAHYKPNLIKGLLPELLPLLYDQTV
>Q9C7T7
QIGLSTELSQLILQNNRFSGKIPRELGRLTNIERIYLSNNN
>P92965
FGRKGRRLRVEWTKSERGGDKRSGGGSRRSSSSMRPSKTLF
>Q9FIU5
ARGLEYLHDGAVPPVIHRDIKSSNILLDQSMRARVADFGLS
>Q9HC77
EQQKAKELARIEEFKKEEMRKLQKERKVFEKYTTAARTFPD
>F4IVL6
RDENTESVGGEFTVNVRTDGKGKFKAMKFSSRCRASILTEL
>P42695
NVSHSTLVALFYHFVQIVHKKNVSVQYREYGLHAAGLYFLL
>P12111
GPKGIRGRRGNSGPPGIVGQKGDPGYPGPAGPKGNRGDSID
>Q8N3K9
SKHHLEAAEDTRVKEPLSSAKSNYAQFISNTSASNADKMVS
>Q9CA61
GTILDHVWWLKWVSSWFFSDKEFLAHKDRRTKWFRGAIMVE
>Q9M548
SLFTGIGGGEVALHRLQIKMKLVVSVEISKVNRNILKDFWE
>B3LF48
PHPVLDQITLVDTPGVLSGEKQRMQRSYDFTGVISWFASKC
>P25696
KIVLPVPAFNVINGGSHAGNKLAMQEFMILPVGAASFKEAM
>B3LF48
EFVKRARSAKINAYIMSHLKKEMPAMMGKSKAQQRLMDNLE
>Q56XY2
MSEHSLGPNGGLVYCMEYLEKNIDWLESKLKPLLKDHYILF
>Q5IBC5
GDEGNQTGSSSIGGHRNYNNKTHDSCKDRNKITCWPQYVDA
>Q9SY55
KVYVLEFTRDRKMMSVLCSHKQMDVMFSKGAPESIIARCNK
>Q66GI4
KKAIQQSPEALLKQKLDMCSKKGDVLEALRLYDEARRNGVQ
>Q9LY75
TTRHKGRRGERKSKGRSGKKKARPDRKPSTNSSSDTESSSS
>Q9SFB0
TAYSMVGVAAISIAAVIYMAKTNGFIGIWIALTIYMALRAI
>Q9FGW5
WIIHRDLKPSNLLMNNCGELKICDFGMARQYGSPIKPYTQM
>P36383
LNIWEMLHLGFGTIRDSLNSKRRELEDPGAYNYPFTWNTPS
>O64816
KFINSENQHLAVPEAVDFVDKLLRYDHQERPTAKEAMAHPY
>Q9FVX0
LSRNWNLGILDSGLPPKPNAKSNIIVPYEDTELLQSDDSLL
>O14646
QTKRLKFNILLTTYEILLKDKAFLGGLNWAFIGVDEAHRLK
>P41088
PGSSILFALSPTGSLTVAFSKDDSIPETGIAVIENKLLAEA
>P08572
TMPFLYCNPGDVCYYASRNDKSYWLSTTAPLPMMPVAEDEI
>P27450
KLLGYCREDKELLLVYEFMPKGSLESHLFRRNDPFPWDLRI
>Q8LK56
WNLLMGKGDEKEGDEEKDKKKEKWWEEERRVFRGRADSFIA
>O82587
VIGFVLGALQMILYVVYKYCKTPSDLVEKELEAAKLPEVSI
>Q9LD47
EKVEVDLSNQVVRILGSSPVKAMTQALEQTGRKARLIGQGV
>Q8LPK5
LTSVICEIWFAVSWVLDQFPKWSPINRETYIDRLSARFERE
>Q9SSD2
KMNSSCADVLLFAAHKWPMSKPSLVAESKDMFDQKASNKYW
>Q9SFB0
LVQAIFLIFSSKLLLGVMGVKPNSPMLSPAHKYLSIRALGA
>Q8IWT3
ELQFGKQILHVSTVQMWLLLKFNQTEEVSVETLLKDSDLSP
>Q84WB7
IDTSKFSGVAISGNTNQHYRKRSKCLRRFSDLYGSLVDRRW
>Q941L0
GKPMKNIVPQTCQICSDNVGKTVDGDRFVACDICSFPVCRP
>Q9LNU1
WGPSAIRSAIMTTATQTNNDKGLITTETGATATPYDSGAGE
>Q16206
DNKICTSDVECLMGRLQHTFKQEMTGVGASLEKRWKFCGFE
>F4JYC8
LEQMKAFSLVAPRFFWPSPDKKEITRERCGWCHSCRLTSAS
>P40259
LLLSAEPVPAARSEDRYRNPKGSACSRIWQSPRFIARKRGF
>P55228
FSFYDRSAPIYTQPRYLPPSKMLDADVTDSVIGEGCVIKNC
>P13765
AFLLGLIFLLVGIVIQLRAQKGYVRTQMSGNEVSRAVLLPQ
>Q8RWG2
HVWGVFEAGVGNVERGRKLLKIGHALNPRDPVLLQSLGLLE
>Q9SSD2
LPPPSNPTPPVEPTPEEAEAKLEEKARKWMQLNSKRYGDKR
>Q9SQT8
IRLDWLKDFNPLEDLKTIIKKSPLPTLFTYRPKWEGGQYEG
>Q9C5Z3
LYQYRTLCSNLERSLSALWGKLASEILMQNWDIALEELNRL
>P84634
SIPEIAEVSGHRVLEALTTEKCHERLSLERLEVLGDAFLKF
>Q9HCS2
RERRRTLPTQGIDDFFKDKAKSKTLDFIDVLLLSKDEDGKA
>Q9MA79
YEVFPMSFLMEQAGGQAFTGKKRALDLVPEKIHERSPIFLG
>Q9UBT7
AGAVYGSGSSGFALDSGLEIKTRSVEQTLLPLVSQITTLIN
>Q9SRW9
PLDAATVAEAISVISCFYEDKTEWGKRVGWIYGSVTEDVVT
>Q7L5N1
EGRNIEVMNSFELLSHTVEEKIIIDKEYYYTKEEQFKQVFK
>O64827
SWADMQLVRSINEFPDPIAYKSHKIGLKLVKDLTAARRYIM
>Q9FNX5
PDYGHLASKMGSEYLAKLLSKHLESVIRTRIPSILSLINKS
>Q9MA41
PIKRAQPSAHDIFVGNWKPTKNDTLSKRGPTFGSTMNVLYG
>P10643
SVTNLPQVIKQKLTPLYELVKEVPCASVKKLYLKWALEEYL
>Q9LL84
VLVSLFNWIQKSKTSSQKRSKFRKFLDTYCKPSDYFVAVRL
>P55228
ATAFGLMKIDEEGRIIEFAEKPKGEHLKAMKVDTTILGLDD
>Q96BT3
DKYFQHLCDDLEVFAAHAGRKTVKPEDLELLMRRQGLVTDQ
>Q42371
LYLHSNKLTGSIPPELGNMSKLHYLELNDNHLTGHIPPELG
>Q8RVL2
HARVLALEEAIDTEWVYMWDKFGGYLLLLLGLTAKAERVQD
>Q9FNA4
IDEKRFEDAATTYLCCCKLEKASKAYRECGDWSGVLRVGAL
>P78560
QTTGLRKTMLLLDILPSRGPKAFDTFLDSLQEFPWVREKLK
>Q9LV85
LVSVFSMLASMVLGVYNFSIKRIEDATSVCDQSEEKSSSWW
>Q9FHX5
PIRPECDLTIFVFALFNENMKPGPTSERNYGLFNPDGTPVY
>Q84TG3
SYGVERIPTPRPPICKSEIEKLIRDSASSHENQVKCLKRLR
>Q9C5Z3
GAQKKMKECEEVIVNDPFLGKRVEDGNFSTVPLRDEFLENA
>Q6BDA0
PKTWYAVPCDYALDFEEVIRKNSYGRNIDQLAALTQLGEKT
>Q14185
RAHEIASKQVEERLQEEKSQKQNIDINRQAKFAATPSLALF
>P27658
PPQIPQYQPLGQQVPHMPLAKDGLAMGKEMPHLQYGKEYPH
>Q9C9M7
APPLRTIFPMASDDALDLLAKMFIYDPRQRITIQQALDHRY
>Q84WB7
YSSSPLGTWKPHKKNPIYNGKRSIGARNGGRAFLYDGSLYR
>O00574
IVVVKATKAYNQQAKRMTWGKVTSLLIWVISLLVSLPQIIY
>F4HW04
XXXMSGDNRRRDRKDTRWSKKPKVVNTAEDELESKLGFGLF
>O48946
SGGLDTDGNELPRLIYVSREKRPGFQHHKKAGAMNALIRVS
>P23321
FKPGKYAGKKFCFEPTSFTVKADSVSKNAPPEFQNTKLMTR
>Q94JQ6
GTGCVFRRQALYGFDAPKKKKGPRKTCNCWPKWCLLCFGSR
>F4HW04
IYETKVPLEFSAICQIGCVCKIDNKAKHRNTQDGWEVGELH
>Q84JW1
KVFRLFKFVNDFHGLISPVPKGTPLPLVLLGKSKNALLSTF
>Q9LNU1
HGFSGFAARLTAEEAKVIAKKPGVVSVFPDPHFQLHTTHSW
>Q8LE52
FQPSTTAGVLSASVSRAGFIKRCGSTKPGRVGRFVTMATAA
>P02458
EGNSRFTYTALKDGCTKHTGKWGKTVIEYRSQKTSRLPIID
>Q9H799
NKDQDCLKTIPITEKPKEMIKATVASSLRLYLYVSGNGKRI
>P29197
ALMLKGVEDLADAVKVTMGPKGRNVVIEQSWGAPKVTKDGV
>P43255
ENGWTVDAASQMASVKKQAVKREQKVDSSKLQRLTEYVFHL
>Q9C942
AIKDPEKLKIIASNPQRYTGKPRVGTMRELLRKTQYVQENF
>Q13609
LAMRICSFNVRSFGESKQEDKNAMDVIVKVIKRCDIILVME
>O14646
SQSESESDTSRENKVQAKPPKVDGAEFWKSSPSILAVQRSA
>Q9HCU4
GTCVNQWDAFSCECPLGFGGKSCAQEMANPQHFLGSSLVAW
>Q9LPT1
ANNSAGLDWITRLKIIKGVAKGLSYLFDELPTLTIPHGHMK
>Q15021
ITHLLGVALTRYNHMLSATVKIIQMLQHFEHLAPVLVAAVS
>P55228
SSVTSSDDKISLKSTVSRLCKSVVRRNPIIVSPKAVSDSQN
>O14936
INTKSSPQIRNPPSDAVQRAKEVLEEISCYPENNDAKELKR
>O48947
DILTGFKMHCHGWRSVYCMPKRAAFKGSAPINLSDRLHQVL
>F4JHH5
STLKRMLENRIPAIRSYVERKVNKEFGDWLVEIRVVSRNLG
>Q8TC92
DFYEWECKQRMRAREERHRRKLEEDRLRPPSPPAIMHYSEH
>F4HVY0
IVIAPWAVHSTYRFVTDDPEKRDLGYFLVFPFLLFRILHNQ
>Q9FGL5
GVCSYFPNLRVLRLSHNHLNKSSSFLNTIPNCSLLRDLNMS
>Q9STX5
MKKSQKDIFYITGSSKEQLEKSPFLERLIKKGYEVIFFTDP
>Q38868
GQFGVTYLCTENSTGKKYACKSISKKKLVTKADKDDMRREI
>O80988
GSGGLTDASKIAILNANYMAKRLESHYPVLFRGVNGTVAHE
>F4IVL6
SKKDIDWTTKCRALGMSDWKKLRDIRELRWAVAVRVPVLTP
>P78329
AKSKTLDFIDVLLLSKDEDGKKLSDEDIRAEADTFMFEGHD
>Q9H799
SPVTFQKGSNAPCHSLQHTKKHGSAGLAPQTKQVCVEYERE
>Q9SCY3
SSSFSCLCSSSSDCEPKLSVKKRVFGVGLGFLASSILSLTP
>Q9SRT0
NAIVILHTICFSDRTKWKEIKEEENAHGTITKLSREGTSRA
>O14646
LDQKTFSICKERMRPVKAALKQLDRPEKGLSEREQLEHTRQ
>Q9MB58
SALMSELSFVVPPDHETLDFKFLLKPKNRNTPCIVEEGENR
>Q9SLD2
PLFMCCISLSIFPLAAFTVEKLVLQKYISEPVVIFLHIIIT
>P08574
IAKDVCTFLRWASEPEHDHRKRMGLKMLMMMALLVPLVYTI
>Q8LGU6
NTSSEDYSPRQSKHTQSHGLKDISGNFHSHGVNGGVSNMSF
>Q0VF96
QERAARQDLECDKISLERQNKDLKSRIIHLEGSYRSSKEGL
>Q38944
LAFTFNLLNGYIQARWVSHYKDDYEDGNWFWWRFVIGMVVF
>Q9FVX0
LEMESSVLNYLKFELTTPTAKCFLRRFLRAAQGRKEVPSLL
>Q3E9C0
CHSMGVIHRDLKPENFLLLSKDENSPLKATDFGLSVFYKPG
>Q8RWG2
QTLALLEAKAGRYEQARYLFKQATICNSRSCASWLAWAQLE
>P27450
ESPNLKVYNFLDLKTATKNFKPDSMLGQGGFGKVYRGWVDA
>O95628
DENGLCPACRKPYPEDPAVYKPLSQEELQRIKNEKKQKQNE
>Q9C9Q8
DRLLRPEGWVIIRDTAQLVEKARETITQLKWEARVIEVESS
>Q8GY31
XXXXXXXXXXMGRSIFSFFTKKKKMAMARSISYITSTQLLP
>Q9SP02
SLLLLGTLSAIQAKKSKENLKEITHKVYFDVEIDGKAAGRI
>P10643
TPLYELVKEVPCASVKKLYLKWALEEYLDEFDPCHCRPCQN
>Q9FIL1
VKAPNVVYKGRLEDDRWIAVKRFNRSAWPDTRQFLEEAKAV
>Q9SMQ6
AVGKSQLLARFARDEFSMDSKATIGVEFQTRTLSIEQKSIK
>Q12860
DPALDLTFVWSFNGYVIDFNKENIHYQRNFMLDSNGELLIR
>P42695
NFEPVLHECHVTQARALNQAKYIPELAYYGLYLLCSPIHGE
>P42695
NKFPQSEREKRLFSLKGKSNKERRMKIYKFLLEHFTDEQRF
>P01024
GQQRTFISPIKCREALKLEEKKHYLMWGLSSDFWGEKPNLS
>O43174
GLLCKSNQDNKLDMEILEQLKYIGCVIKETLRLNPPVPGGF
>Q8W453
VDTSVAIDLCGMSQDELNECKPAVSKENPTSPSQPCCTALQ
>P19875
CLNPASPMVKKIIEKMLKNGKSNXXXXXXXXXXXXXXXXXX
>Q8N3K9
DQKQKSLLSFDVVDKVPQQPKSASSNFASKNITKESEKPES
>Q06738
EKISTEKAASEEGEAVEEEVKGGGGMVGRIKGWFGGGATDE
>Q9H799
XXXXMEIRLEILTSTGIKQKKPWPRVSWLGKEKEAVFLLDD
>O22609
SVNGTKVSNGSDLYRILDQCKVGDEVTVEVLRGDHKEKISV
>O94779
GYKVFYRQEGHSNSQVIETQKLQAVVPLPDAGVYIIEVRAY
>P02458
RGQPGVMGFPGPKGANGEPGKAGEKGLPGAPGLRGLPGKDG
>P21240
STIVGDGSTQDAVKKRVTQIKNLIEQAEQDYEKEKLNERIA
>Q9M086
KNDLDADAQFKTPISFPRKRKLSELRDSSVPGKRIDLGERR
>Q9SWW6
GHSGEFPVGGGYGNGEHGLHKRVHPYPSSEAGSEGGWRERM
>Q9M9V8
XMGNCNACVRPDSKESKPSSKPKKPNRDRKLNPFAGDFTRS
>Q9M2R1
VMAEIQKLKSTPQAKREEREKRVRTLMTMRXXXXXXXXXXX
>A5YKK6
DLAALASRREYLKLDKWLTDKIREHGEPFIQACMTFLKRRC
>Q3MV14
ADDKIVMYNLNHSTGSCTIRKEITLERPGVSGTSIRVDGKI
>Q8W4I7
WPNISETAKNLVRQMLEPDPKRRLTAKQVLEHPWIQNAKKA
>A8TX70
QPVYSQCDLIRFLREHSPCWKEKCPAYPTELVFALDNSYDV
>Q9SSD2
SFTGVKHTLSMKYSVKLGSPKEFYHEEHRPTHFLEFSNMEE
>Q96ST8
NDGLKMTVHRLNVELSRYQTKFRHLSKEESLNIEGLPSKGP
>P49238
IFAIGLVGNLLVVFALTNSKKPKSVTDIYLLNLALSDLLFV
>Q7Z7A1
VAVLEEKLELENLQQISQQQKGEIEWQKQLLERDKREIERM
>Q8GSA7
YQKELRTIPVTDSSIMVDKSKTINSPGVTNGLKNRKSIDSQ
>Q9C5S8
GSHSLTKGQNSDMVFGLYLCKGDLSPESCRECVIFAAKDTR
>Q94AW8
KKAYKKAAIKNHPDKGGDPEKFKELAQAYEVLSDPEKREIY
>O14646
SDEDDDKLSESKSDGRERSKKSSVSDAPVHITASGEPVPIS
>Q7DMA9
EWRKSIETCNKVLEAKPGHVKGLYRRGMAYIAGGEYDDARN
>Q9FLH0
LQQSLTSLEDKRKRVDSATQKLEALKSETSELSTLEMKLKE
>P26232
TDFTRGKGPLKNTSDVINAAKKIAEAGSRMDKLARAVADQC
>Q9FIJ0
HIRTLGDWTRKLRTVFSEVCKPPTAGKSGLLRADGGDGNLP
>O60888
TSIYEWKGKIEEDSEVLMMIKTQSSLVPALTDFVRSVHPYE
>Q9FY74
AVQTVSERTAAPMTYGDVPEKLSLKDSLTAVRNATQAADRL
>Q01955
VIVTLTGPDNRTDLKGEKGDKGAMGEPGPPGPSGLPGESYG
>Q7XJ60
SGAVQCQMLDMTFPGVVPMHKVNFDAKNEYDMIQNYKVLQD
>A9LNK9
AQYGRNFSVKWLKLCELSFHKTRNLRNPYNENLPVKISRDC
>Q8L778
GIDKSDRYSNRNVVFFDINMKGLDGLQGPIYVGTGCVFRRQ
>Q42484
IVGCAQVLCESMNMAERRGHKTDLRQAITDLETAIGDLKAI
>Q01955
ETGLLRAPPGPRGNPGAQGAKGDRGAPGFPGLPGRKGAMGD
>Q9MB58
LSFVVPPDHETLDFKFLLKPKNRNTPCIVEEGENRLLTGGS
>Q9ZT82
YTNIWKQKRQDRQWSNAATTKIYQFLYAVGAFLVPEILALA
>Q8W1E3
LRIDDPNEAAKSSIWTTLGIKNEVMFNGFGSKKEVKLSNKE
>B3LF48
DQVDTQQLMRVYGALMWSLGKVLNTPEVVRVYIGSFNDKPI
>F4HRT5
TQREFELEMEQKRKSIDDSLKSKVAEVEKREAEWKHMEEKV
>Q01955
GEPGLRGIPGSMGNMGMPGSKGKRGTLGFPGRAGRPGLPGI
>Q9NYQ6
GFDPDCNKTNGQCQCKENYYKLLAQDTCLPCDCFPHGSHSR
>Q9LYU7
LVLAFLVRSIVKFMKQTPILKGPVVFSPKITPKSLHAALSN
>Q9LY75
PRHRSRSQSPRKRQPISQDLKSRLGPQRSPIRGGRTSPAES
>P12109
SDEVEIIQGLTRMPGGRDALKSSVDAVKYFGKGTYTDCAIK
>F4K2E9
KGLRKAREVRSQLLDILKQLKIELRSCGPDWDIVRKAICSA
>Q84JA6
ASTLMENGGLPEATNTSSLIKEAIHVISCGYEEKTEWGKEI
>Q6UX04
EAEEEEEEVNRVSQSMKGKSKSSHDLLKDDPHLSSVPVVES
>Q9LL84
TIKELNDLLDRLASSENRAEKTLVLSTLIQKTNAQEMKWVI
>Q8N3K9
DKARKKKTTSNTPPITGAIYKEHKPLVLRPVYIGTVQYKIK
>Q7X6P3
AADIEERLQLGSKLSDVIHNKEEAIALFDLYRNEGYILTEH
>F4I1S7
SILAHGYGGAFHLWRNVSSSKESENWQMQKVPSGHFAAVTD
>Q9LQ55
LEECSIEEISDDEGEKSKSSKDKKSNGPDSKGPGLVFKITC
>P22680
YDRYLDENGKTKTTFYCNGLKLKYYYMPFGSGATICPGRLF
>Q84JW1
FGFTTSLISCYQLLPSRPKLKTPXXXXXXXXXXXXXXXXXX
>Q8L5Y6
HPIYNAIMSRLTNQDQDQEVKECAITCMGLVISTFGDQLRA
>Q8TC92
MVDKAIYLSGYRMRLGSSTDKKDSGRLHVDFAQARDDFYEW
>Q9XFH4
ASQYNNTKAKRAVAAMISRSKEDGETINSDLTEEETVIKLQ
>Q9Y592
QLLNVDLTKDSKRVEQLAREKVYLCQKLKGLEAEVAELKAE
>Q9M101
WIKGGEAPEKPIDSTVLSRMKQFRAMNKLKKLALKVSAVSL
>O00574
ACLNPVLYAFVSLKFRKNFWKLVKDIGCLPYLGVSHQWKSS
>Q75QN6
MQKSVPRTPNSENKEDGSSPKSRESWHGRSGKGGESLSSQR
>Q9C0D2
VILGAKEGTQEFVHTESELEKRISSEQTGTSSSLSQVDESE
>Q5IBC5
CADKSTCIDFWMDCLKDSKAKLIGFQQNFHDLHNKDEGPFQ
>Q9M5K2
GGYVAAIKAAQLGLKTTCIEKRGALGGTCLNVGCIPSKALL
>Q9XGM3
TLKAFPHDMKKMKMLAFLNLKGCTSLESLPEMNLISLKTLT
>O80340
DFRGAKAKTNFPTFLELSDQKVPTGFARSPSQSSTLDCASP
>Q9SLV0
SVISGLSMGMEPICGQAYGAKQMKLLGLTLQRTVLLLLSCS
>F4JJL0
YRRKTNLHHVWDNMIIESALKTYYNKSLPLMIEALQANLTN
>O48946
AGSYRRNELVRIRHESDGGTKPLKNMNGQICQICGDDVGLA
>Q96242
REEATHNLLFATCFNTWGGMKILFPNMVKRIGRAGHQVHNR
>F4HRT5
DGQSRMKGKGKARTRRTRSVKDVVDDAKALYGESINLYEPN
>Q96LI5
YFTLFLPALKERGYDGFFSPKSRAKIMSEQERKHVDGCAIF
>Q8RWL2
KSNGREYACKSISKRKLIRRKDIEDVRREVMILQHLTGQPN
>P54609
IYIPLPDEDSRLNIFKAALRKSPIAKDVDIGALAKYTQGFS
>A5YKK6
RLIVNRPHPWGLLITFIELIKNPAFKFWNHEFVHCAPEIEK
>Q9LKZ3
LQAKEVQANFVHLSLLSKYYKRGFREFFLTYDANAEKNSAN
>Q9H799
HCDKIGPVDHIEFSSGPEFKKTLASKTISISEEVRFLTHMD
>O94983
XXXXXXXXXXXXXXXXXMNTKDTTEVAENSHHLKIFLPKKL
>Q5IBC5
KHIEKHNEDGKISEIRTFSIKNFQVYRLLATDFWPCGNFLW
>Q39085
ASKEEAKKKGNKINNVGWWFKPWFYQHAQTALKKGQFVEYI
>Q9NTM9
VAMGASLSCSEYSLKVTDVTKVRTLNAIAKNILVXXXXXXX
>Q9FY74
KKYRGWKKRKEFLLIRQRIVKIQAHVRGHQVRKQYRTVIWS
>Q9LY09
GGMSSGGGSKSKSKKSKLKAKLGKKKSMSGGMSGSEEGMSG
>F4HRT5
LEEKERELQAKKKLFEEEREKELSNINYLRDVARREMMDMQ
>Q941L3
KNDLNPIWKPVFLSVQQVGSKDSPVIIECSDFNSNGKHSLI
>Q9SWG3
GMSTSQRSESVNSFFDKYIHKKITLKEFLRQYGVILQNRYE
>O80588
LETTEALLNASLRLPLDSKIKVETKELAEALVVASKSMEGI
>Q42547
ANFTRERIPERVVHARGISAKGFFEVTHDISNLTCADFLRA
>Q6BDA0
YNLNKSLLKCPELVSDVDISKVCKEDRAVFTTRQQELGQTV
>Q05085
LIGSPMTQVAAVIVAAWRNRKLELPADPSYLYDVDDIIAAE
>Q07325
FLLGIILLVLIGVQGTPVVRKGRCSCISTNQGTIHLQSLKD
>O22781
IEGQPMMGSAVMRFAQTLRNKPSMVRPTGYVSFDLSNKKEN
>P36222
DFLRGATVHRILGQQVPYATKGNQWVGYDDQESVKSKVQYL
>Q01955
PGRCIEGPRGAQGLPGLNGLKGQQGRRGKTGPKGDPGIPGL
>Q9M8K7
SRSVTIVVAYLMKKHGMGFSKAMELVRSRRHQAYPNPGFIS
>Q8L5Y6
KKQYILLHSLKEVIVRQSVDKADFQNSSVEKILALLFNHCE
>Q9C7T7
SLDFSGNRLTGEIPASLVKLKLSFIDLSGNQLSGRIPPDLL
>Q9SSD2
LRTEYRIAFPHLYNNRPRKVKLCVYHSPMIMYIKTEDPDLP
>Q42484
KGYFLIGDLKAACLLETGDEKTQVKMHNVVRSFALWMASEQ
>Q9SP02
FRALCTGEKGIGKNGKALHYKGSSFHRIIPSFMLQGGDFTH
>C0LGW6
FTLVNLNVSFNNLSGIVPPMKNFSRFAPASFVGNPYLCGNW
>P42799
FFFAEGPVYNFADSKKSDTEKFGRFFRGMLEEGVYFAPSQF
>Q9M101
NKLKKLALKVSAVSLSEEEIKGLKTLFANMDTNRSGTITYE
>P30825
ATCFYAFVGFDCIATTGEEVKNPQKAIPVGIVASLLICFIA
>Q39085
AIRNYYHDMHVIQDMLVPLYKVGDALEWVHREMEVYPIWLC
>Q8WXI2
IPRDEKGNLPCEDLRGHMVGKPVHKGSESPNSFLDQEYRKR
>Q99439
PKINRSMQNWHQLENLSNFIKAMVSYGMNPVDLFEANDLFE
>Q9NQC7
GVELLEEGRGQGFTDGVYQGKQLFQCDEDCGVFVALDKLEL
>P47999
SRHRPFKYSPELSSLSLSSRKAAAFDVSSAAFTLKRQSRSD
>Q86XI2
IQDLCVTWWEKGLPAKEDTGKTAFVMLLRRSLETKTGADVC
>Q9STX5
VLYVPPKAPHDLYESYYNSNKANLKLYVRRVFISDEFDELL
>Q9LY75
SNKNFSPGDVSDREAKETRKKESNEKRIKRKRRYSSSDSYS
>Q01955
AVHSQTTDIPPCPHGWISLWKGFSFIMFTSAGSEGTGQALA
>Q7DMA9
ATAALLKLKQKEQEAESKARKQFKGLFDKRPGEITEVGSEI
>Q42029
GKLYICKAQAGDKRWFKGARKFVESAATSFSVAXXXXXXXX
>Q9LJG3
ASILGAPVESMTLNQQVVKFKNMKSNWNDSYIEKSLFMIYI
>O64817
LAEFYHPGKEYNVRVASRYFKGPELLVDLQDYDYSLDMWSL
>Q9NYQ6
CAVSKGFDPDCNKTNGQCQCKENYYKLLAQDTCLPCDCFPH
>F4HW04
TNVKNEVELLQRWFYHMQELKPGIYVTYNGDFFDWPFIERR
>Q6NPP4
ALLKKEDSLKKVDSFSRWVSKELGEMEDLQMQSSSGGIAWT
>Q8WXI2
XXXXXXXXXXXMALIMEPVSKWSPSQVVDWMKGLDDCLQQY
>P08574
LLVPLVYTIKRHKWSVLKSRKLAYRPPKXXXXXXXXXXXXX
>P20908
PGLAGKEGTKGDPGPAGLPGKDGPPGLRGFPGDRGLPGPVG
>Q8IWT3
LHRLASMHKDYAVVLCCLGAKEILSKVLDKHSAQLLLGCEL
>P0C0L5
DQPIYNPGQRVRYRVFALDQKMRPSTDTITVMVENSHGLRV
>Q9LL84
IGDVNAAWKKLHGKDVVAECKFDGDRIQIHKNGTDIHYFSR
>P53673
FPGYRGFQYVLECDHHSGDYKHFREWGSHAPTFQVQSIRRI
>F4HVY0
KVRLVDGSRLAAAVVINSVPKATTSVVMTGNLTKVAYTIAS
>P24903
VDQGEEFSGRGDYPAFFNFTKGNGIAFSSGDRWKVLRQFSI
>Q9S757
SFGAELVLTDPAKGMGGTVKKAYDLLDSTPDAFMCQQFANP
>Q8LF21
MGSEYLAKLLSQHLETVIRQKIPSIVALINKSIDEINAELD
>P26992
YIPNTFNVTVLHGSKIMVCEKDPALKNRCHIRYMHLFSTIK
>Q8NEC5
WGKEEGQFQKRKTGRLQRTRKKGHSTNLFQWLWEKLTFLIQ
>Q9H0B8
KVKVQDLDCYTTVAQLCPFEKPATHCPRIHCPAHCKDEPSY
>Q9UBW8
TEAQKNKLRHLSVVTLAAKVKCIPYAVLLEALALRNVRQLE
>P49238
PLIYAFAGEKFRRYLYHLYGKCLAVLCGRSVHVDFSSSESQ
>Q9C6P3
TGKRFACKSISKKKLVTKGDKEDMRREIQIMQHLSGQPNIV
>Q5IBC5
VDYCAHKFRAAGDMYCAKVSKKLNEMAAIFVEAIPQLNLVL
>Q9ZT82
AGRGETDYYSVLVKYDHQLEKEVEIFRVKLPGPVKLGEGKP
>Q9H2A7
HRCLYYTRFQLLSWSVCGGNKDPWVQELMSCLDLKECGHAY
>Q9P013
RFVNDTLRSEFHKKFMEKYIKXXXXXXXXXXXXXXXXXXXX
>Q39054
AGSSVSAIIVSDISAFSIDKKASLSEPGSIRKEKKYDEVPG
>Q14185
GLLKWRSNTSLLQQNLRQLMKVDGGEVVKFLQDTLDALFNI
>Q9H0I2
AELDRKLVQVEEAIKIFSRPKVFVKMDDXXXXXXXXXXXXX
>Q9AR19
WHGFIKDYDGGLLMECKIDPKLPYTDLSSMIRQQRKAIDER
>Q12860
MNPMKKKILAAKGGRVIIECKPKAAPKPKFSWSKGTEWLVN
>A8R7E6
XXXXXXXXXXXXXXXXXMKLKISLIAPILLLFSFFFAVESK
>P25025
SCLNPLIYAFIGQKFRHGLLKILAIHGLISKDSLPKDSRPS
>F4HW04
CGPTVAVIECPDFTFMKEGIKALDDFPCVRIPFNDDDNSYQ
>P12111
NNTGSVNFAVILDFLVNLLEKLPIGTQQIRVGVVQFSDEPR
>Q96LK0
IMPVRNFSKFSDCTRAAEQLKNNPRHKSYLEQVSLRQLEKL
>O94985
IITPDVPFTVDKDGYIKNTEKLNYGKEHQYKLTVTAYDCGK
>O48947
FKMHCHGWRSVYCMPKRAAFKGSAPINLSDRLHQVLRWALG
>B3LF48
PKMIQAVDDMLGYDIPDLLKKFRNPYDNXXXXXXXXXXXXX
>P08572
GEAGFFGIPGLKGLAGEPGFKGSRGDPGPPGPPPVILPGMK
>P24462
KVFPFLTPILEALNITVFPRKVISFLTKSVKQIKEGRLKET
>Q9XI84
CKSALSGFDTTIEEDEKLLDKGKLEPRLEMALKIRIGEKRV
>Q9LFE0
KDKEKDYDREKIRDKDHRRDKEKERDRKRSRDEDTEKEISR
>Q10570
EPPASAVREAADKEEPPSKKKRVDATAGWSAAGKSVPQDEV
>Q9M5A9
XXXXXXXXXXXXXXXMVLSVKQTLSPKIGLFRRNPSSSLGR
>P42799
GPAIIGHADDEVLAALAETMKKGTSFGAPCLLENVLAEMVI
>Q07325
RCSCISTNQGTIHLQSLKDLKQFAPSPSCEKIEIIATLKNG
>P08572
KFDVPCGGRDCSGGCQCYPEKGGRGQPGPVGPQGYNGPPGL
>Q9SVC6
SVLYHLDTSETALKSLLNNKKGTNLVKTLTKIMQRGIYESR
>P42695
PARNKDTPACSRRSLRKTPLKTANXXXXXXXXXXXXXXXXX
>A4GNA8
KIGLRLMDQGAKEILQNLSEKQGKKMNSVESAQNIPSFLEF
>Q16281
RSAWPLAKCNTNTSNNTEEEKKTKKKDAIVVDPSSNLYYRW
>Q9SU72
IEDEYKPKCQAHKNGYYDSFKVSNEENDFKANVKRAELAGV
>Q7XJR9
EDSPLKATDFGLSDFIKPGKKFHDIVGSAYYVAPEVLKRRS
>Q941I6
ISTLGDNHGECSVASSYKTSKTDSICPSRVRAMLASRACRS
>Q9SU35
ATNCNCKPSPKPKPVPSPKPKPVQCPPPPRPSVPSPNPRPV
>P25696
KGVSKAVGNVNNIIGPALIGKDPTQQTAIDNFMVHELDGTQ
>F4K5T2
GTGGTVTGTGKFLKEKNKDIKVCVVEPSESAVLSGGKPGPH
>Q6PJW8
HQDPLLSKHKIAAVEKSQERKCSTQLLVSEDPKEGGATTKE
>Q14028
QAGQVQVLGGPDGKSVLVTLKAGSVFGEISLLAVGGGNRRT
>Q9NQW8
KVDLFKGCDTQMIYDMLLRLKSVLYLPGDFVCKKGEIGKEM
>Q9SSD2
LILKATEPQMVLFNIYDDWLKSISSYTAFSRLILILRALHV
>Q9HCU4
SSAQPHKGILKKKCLPTISEKSSLLRLPLEQCTGSSRGSSA
>Q96318
LPLEVISNGFQISPEEARKIKFNTLETTLTRAAGRQQQQLI
>P24462
DEEWKRIRSLLSPTFTSGKLKEMVPIIAQYGDVLVRNLRRE
>Q9HBI6
FNILKPYMKIFNKSVNIMHDKWQRLASEGSARLDMFEHISL
>Q7DMA9
LFDKRPGEITEVGSEIREESKTIEEVDETKDNDDDETLEEE
>Q9NQW8
PPRKDLALLFPPKEETPKLFKTLLGGTGKASLARLLKLKRE
>Q8RXD9
IPLSQEELEKEGIWDFDRLSKPYIQKKFLEEKFGDFWPFIA
>P08572
GFPGLRGYPGLSGEKGSPGQKGSRGLDGYQGPDGPRGPKGE
>Q9AR19
VDGLTHFLTYADNNAVGYFVKQGFTKEIYLEKDVWHGFIKD
>Q8W586
RSSSPITFMSNMLYACSILYKTRLPLVLAFNKTDVADHKFA
>Q8GWS0
TVVIYSKTWCSYCTEVKTLFKRLGVQPLVVELDQLGPQGPQ
>Q8RWE8
TEFRVDKVLQSFDGSKFNFTKVGQEELLFQFEAGEDAQVQF
>Q9LV85
DVSKAAFRAEKFKTELEDTRKEEMVTRIMDWLLVSVFSMLA
>O23702
LGIVGRSVSARYLASRSLAFKMSVLYFDVPEGDEERIRPSR
>Q9FNA4
LGLYDLNLAAIVALNSQRDPKEFLPYLQELEKMPESLMHFK
>Q9HC77
SPNLFSEAQYQEAPVEKNNLKEENRNHPTGESILCWEKVTE
>Q5TCH4
CQLAHQHTDQVIQLRKAQLQKEGELEKIKRKRHLDFLDILL
>Q941I6
GTTVTVRKLFSNLPVRSKEFKRNIRKEYGKLVSLLNAYALI
>Q9STX5
HGGLSTDSDVVHRESESMSKKTLRSNAEKFEFQAEVSRLMD
>F4IIM1
STTEGFWSETIRAGGVDVLVKLLTSGQSSTLSNVCFLLACM
>Q9M0V3
CRLIGLHLYDGLFKVIPFDNKGQLKEAFNIRLEELQVLDIK
>Q86XI2
QVGHILELVDNWLPTEHAQAKSNTASKGRVQIHDTRPVKPE
>Q8W1S1
YYIGKMVWSKGYKELLKLLEKHQKELAELEVDLYGDGEDSE
>Q66GI4
QVSKSTFDMIEEWFKSEVATKTGVKKWDVKKIRDAVVSGGG
>Q14185
VCKIGEDAEVLMSLYDPVESKFISENYLVRWSSSGLPKDID
>P09543
LKKSYSKAFTLTISALFVTPKTTGARVELSEQQLQLWPSDV
>Q9LY09
QSLIKKSKAKSKGGLKAWCKKMLKSKFGGKKGKSGGGKSKF
>F4JHH5
LEVLSKHRDKYHELLLSDCRKQITEALSADKFEQMLMKKEY
>Q9SYP1
KTARAIRDTAMANDTLSRFLKEDSVTRDVLHSHEDIVKNSD
>Q9LFE0
RSRDEDTEKEISRGRDKEREKDKSRDRVKEKDKEKERNRHK
>Q8RXN3
AFGTGIALAGVFLYSRVKGIKPKPKTAXXXXXXXXXXXXXX
>Q9NXG0
SRSLSPKSSFTDSEELQKLRKAERKIENLEKALQLKSQEND
>Q9FMK7
KVLVRRVASAKAMSSLSQSKKKKSEVLFKEEAEDLIRIRNK
>Q5YDB6
IVFDLDETLVVANTMRSFEDKIDGFQRRINNEMDPQRLAVI
>Q7Z7A1
HLQVLKESEVLLQAKRAELEKLKSQVTSQQQEMAVLDRQLG
>Q9UQ52
LYIAKVEPSDVGNYTCFITNKEAQRSVQGPPTPLVQRTDGV
>P41240
TECIAKYNFHGTAEQDLPFCKGDVLTIVAVTKDPNWYKAKN
>Q5TZA2
EGQQRQAQLVQRLQGKILQYKKRCSELEQQLLERSGELEQQ
>Q9S841
LTYTLDEIEGPFEVGSDGSVKFKEEDGIDYAAVTVQLPGGE
>Q9SQI2
RSVLAEKPELSFSVVSLLWHKLIAAPEIQPTAESTSAQQGW
>P92948
LTPRIGLTPSRDGSSFSMTPKGTPFRDELHINEDMDMHESA
>Q84ND9
ATKFRNIKLHRISDRPLPTEKFTASGWPSVSGDTLKALAGK
>Q9SYP1
LLGKLEELDPFVEQIREETLKETLCHGIGYLHEGLSSLDQE
>Q01955
PGIGFPGPPGPKGDQGFPGTKGSLGCPGKMGEPGLPGKPGL
>Q9C9Q8
ENDRFCGPGSKQECLELPPVKYRVPLRWPTGKDIIWHSNVK
>O48946
ELPRLIYVSREKRPGFQHHKKAGAMNALIRVSAVLTNGAYL
>Q8GZB6
EENVDGSPKRRSPPKLTAMQKGKQKLSVSLNGKDVNLEPHL
>Q6UX04
EHDEYIDGDEKNLMRERIAKKLKKDTSANVKSAGEGEVEKK
>Q9UHC6
PYRFRNKKMKTLKDVIALNFKTSESEGVILHGEGQQGDYIT
>Q01955
PAASKGCVCKDKGQCFCDGAKGEKGEKGFPGPPGSPGQKGF
>P08574
AEVEVQDGPNEDGEMFMRPGKLFDYFPKPYPNSEAARAANN
>Q14185
EERLQEEKSQKQNIDINRQAKFAATPSLALFVNLKNVVCKI
>Q9SSD2
KLLKCYVLNELHHRPPKAQKKKHLFRSLAATKFFQSTELDW
>Q9XF89
KKKPAPAKSKAVSETSDELAKWYGPDRRIFLPDGLLDRSEI
>Q9FLV0
PRLSVASFLCPADCAVMSPAKPLWEAEDDETKPVYKDFTYA
>Q94K85
YPTPKCSRKCVSDNKLWSESKHYSVSTYTVKSNPQDIMAEV
>P33261
PGTHNKLLKNLAFMESDILEKVKEHQESMDINNPRDFIDCF
>Q8W4I7
LGDVVKSRLKQFSVMNRFKRKALRVIAEFLSTEEVEDIKVM
>Q9LZV7
LSSNLLNGTLPSEIGGAVSLKQLHLHRNRLSGQIPAKISNC
>Q9SSD2
LILRALHVNNEKAKMLLKPDKSVVTEPHHIWPSLTDDQWMK
>Q9SSD2
AMNKIMKSNPALYVLRERIRKGLQLYSSEPTEPYLSSQNYG
>Q96BY6
VKVNAGPMAYARAFLEETNAKKYPDNQVKLLKEIFRQFADA
>Q9H799
SFLINRPGKVKYMSKPSYIHKRKSFGQPQGSPWPHGTATFT
>P16070
DDEDFISSTISTTPRAFDHTKQNQDWTQWNPSHSNPEVLLQ
>Q8N3K9
AAFSLFEHYDDSSARSDQMLKQVAVPQPPRLEPQEPNSATS
>Q84ND9
WISYSALDSISTLKLYESMKKQLQAKKWFLDGKLISKKNMF
>Q9LXV3
THYGIGSAPIFYGANYVPLAKWWGYGFLISIVNILIWLGVG
>P78310
DQVIILYSGDKIYDDYYPDLKGRVHFTSNDLKSGDASINVT
>Q14185
GDTVHILETYEGWYRGYTLRKKSKKGIFPASYIHLKEAIVE
>Q7L5Y1
VMIQRASYMPPKDPGYSTEMKEESVKKHQYPDGEVWKKLLP
>Q9SRW9
PEAIRRRSDAYNVHEELRAKKKQMEMMMGNNPQETVIVPKA
>A5YKK6
LLFGQKGAFGVGQEQIDAFLKTLRRDFPQERCPVVLAPLLY
>Q96P56
DSLFRYFELLEKLQYNLEERKKLQEFAVQALMNLEDKXXXX
>Q39183
XXXMASTRKPSGHGAEVEAQKRSSSNSSTKSAKAETFEPMQ
>Q9SSD2
EPLEKITDAYLDQYLWYEGDKRHLFPNWIKPADSEPPPLLV
>Q8TAV3
VFTVHLGRQKTVVLTGFEAVKEALAGPGQELADRPPIAIFQ
>Q38873
KTIVEVVQICHKQGVMHRDLKPENFLFANKKETSALKAIDF
>Q7XA74
IADATVLGSPPETMTLSQQVKKFSENKNKWTNQTRSEAIYL
>Q9FVU9
DTSQTRFQQEKPWENDPHYFKRVKISALALLKMVVHARSGG
>Q9MB58
YSAFGEAESKSVETLSPFQQKDGQKGLFVDRGVGSPRLVKS
>Q9SA52
GKKKAFPFRDQHFFASVEKAKHVLGWKPEFDLVEGLTDSYN
>Q0VF96
GAAHGASCAHSRPPQPNIDGKVLETEGSQESTVIRAPSLGA
>Q9FLH0
TPNSRVLKSPLTEEIMWKRLKDAGFDEQSIKNRDKAALIAY
>Q38868
KKLALKVIAENIDTEEIQGLKAMFANIDTDNSGTITYEELK
>A8TX70
NVSGPTHLNAQFLRSLWDTFKDKSASRGQVLLIFSDGLQSE
>Q39085
EWVHREMEVYPIWLCPHKLFKQPIKGQIYPEPGFEYENRQG
>P47999
DILVAGIGTGGTITGVGRFIKERKPELKVIGVEPTESAILS
>O64827
GEIAQPDSKSVFNSDVQASRKRPKLEIRRAETTNATHMESD
>Q8RWL2
RINYEEFVAMMRKGTTDSDPKLIRXXXXXXXXXXXXXXXXX
>Q6NLQ6
HKHGVMHRDLKPENFLFGNKKETAPLKAIDFGLSVFFKPGE
>O64827
DWAKTEASRNADAGVGEFLMKLVSNERERLTRIWGFATGAD
>Q8RXN6
QAGSNRLRVSSVPSKLKINAKVAKKLKERQYAGGATTSGLT
>Q9BPX3
MKICNEILTSPCSPEIRVYTKALSSLELSSHLAKDLLVLLN
>Q949U7
AVPGAFTPTCSQKHVPGFVSKAGELRSKGIDVIACISVNDA
>P43254
DCKVKVWCTRQEASVINIDMKANICCVKYNPGSSNYIAVGS
>Q9SSD2
ADGLQYIFSHVGQLTGMYRYKYRLMRQIRMCKDLKHLIYYR
>Q9UPV0
LESSLWEEASDEGTLGGSPTKKAVTFDLSDMDSLSSESSES
>Q8RVL2
REKEMEEESLMQRREEEGRGKERRKALLEKEERKWKEIEAS
>A0SVK0
AQRRSHGDEDNDNKLRKLTGKIIGDFKNYAAKRADLAHRCS
>P19835
LFGESAGGASVSLQTLSPYNKGLIRRAISQSGVALSPWVIQ
>Q9FNY2
QIIPMPETNNVTSSADTAPVKSPSLPGIMNSSMKPENXXXX
>P34972
ASVVFACSFVNFHVFHGVDSKAVFLLKIGSVTMTFTASVGS
>Q9Y6Y1
VAAAVIQRCYRKYKQYALYKKMTQAAILIQSKFRSYYEQKK
>Q8N3K9
LAEKQNSVAPLELRDSNEIGKTQITLGSRSTELKESKADAM
>Q9HC77
KEREEIQTLKQQIADLREDLKRKETKWSSTHSRLRSQIQML
>P09543
XXXXXXMNRGFSRKSHTFLPKIFFRKMSSSGAKDKPELQFP
>Q39016
LHMNKMEREENLVAAFSYFDKDGSGYITIDELQSACTEFGL
>Q9SP32
LLQCELLEGAAAEKVAAEVGKPENGNAHDEMEEGELPDDPV
>O14810
KAKYAKMEAEREAVRQGIRDKYGIKKKEEREAEAQAAMEAN
>Q96BY6
ATVSWDIRTLYSTVPEDAEHKAENLLVKEACKFYSSQWHVV
>Q9Y262
QAQLSTIRSFLKLYTTMPVAKLAGFLDLTEQEFRIQLLVFK
>Q67YC0
DLFNQLLPTMPWNTLMDRMMKELHDQGKTIEEIKQVLRTIP
>Q42484
WEEIDLEKTGVPRPDRENKCKVMFTTRSIALCNNMGAEYKL
>Q96ST8
EVSKLTKQLMLLEAKTHGQEKELAENREQLEILRAKCQELK
>Q9BZC1
GSQTMPGASSSLVVKFADTDKERTMRRMQQMAGQMGMFNPM
>O14646
LGDINSRNMIRTHEWTHHQTKRLKFNILLTTYEILLKDKAF
>P30825
CLDNNSPLPDAFKHVGWEGAKYAVAVGSLCALSASLLGSMF
>Q0VF96
KVEENSTLQQRLEESEGELRKNLEELFQVKMEREQHQTEIR
>A8TX70
KAHLEEISALVVDKQQEKEDKEMEATDIXXXXXXXXXXXXX
>Q04836
GNLPWDVDNGRLEQLFSEHGKVVEARVVYDRETGRSRGFGF
>Q9UPV0
LLQSNQQLREILDELQARKLKLESQVDLLQAQSQQLQKHFS
>Q8LPK5
VEIFLSRHCPLWYGCSGGRLKLLQRLAYINTIVYPFTSLPL
>Q9NYQ6
VDEQVQLTFSAGETTTTVAPKVPSGVSDGRWHSVQVQYYNK
>O22781
IAEFIRISELFRSAFKPLQVKGLDGVSVYGLDSGAIVAVPE
>Q42601
NPRVSRSSALASKATGFPIAKMAAKLSVGYTLDQIPNDITR
>O14646
TTGKTVLHTGSAPSSSTPFNKEELSAILKFGAEELFKEPEG
>Q9S814
GTAAGDVAFPKGKENLASVLKRYKRRLSNKPVGMNQDGPGS
>Q42472
PSKISKKMGIEGIAENVKEKKMEKEILMEVIVGWRKFVKER
>Q9FNR3
XXXXXXXXXXXXXXMAEFDSKVPVSGMNNHVFEACHHVVKA
>Q9FIJ0
YDVVLLVGLGIGATPMISILKDIINNMKGPDRDSDIENNNS
>O14646
TDDLHKQYQIVERIIAHSNQKSAAGYPDYYCKWQGLPYSEC
>Q8VYZ5
RCLFINLPRRVVLHRITFKDKVGALKFSPNGKFIAVGIGKL
>Q9HBI6
PTVWPDPEVYDPFRFDQENIKERSPLAFIPFSAGPRNCIGQ
>Q14185
ILLEHCRKHKYLAKTGETFVKLVVRLMERLLDYRTIMHDEN
>Q9Y6Y1
DYPAPKKHKLNPEYFQTRQEKLLPTALSLEEPNIRKQSPSS
>Q9XIJ5
PDEINRILDHVGIRKWGDCVKEINFLGEEIDAERLDEKKKK
>Q14185
XXXXXXXXXXXXXMTRWVPTKREEKYGVAFYNYDARGADEL
>Q9C5S8
PPPVSAPPLPLVSTPSFPPGKGKNSTVIIIAIVVPVAISVL
>P47999
FDVSSAAFTLKRQSRSDVVCKAVSIKPEAGVEGLNIADNAA
>Q9XFH4
KNGDSSLISEAMAQEEEQLLKLREDEEKANNAGSAVAPNLN
>F4IVL6
FRAAPGTTNSSIVASLAKTAKSMVGVFLSVDDSQLLTVSEY
>Q12860
SDLYWPCVATGKPIPTIRWLKNGYAYHKGELRLYDVTFENA
>Q94K85
TKLCLASVFLLLGLLLAFDLKGIEAESLTKQKLDSKILQDE
>Q8LAZ7
HVSEYQTIPLNKIEDFGVHCKQYYSLDITYFKSSLDSHLLD
>F4KCC2
PNLYQDLLQRCIKKRCVNCTKVIEEPVLCLLCGSLCSPIWS
>Q9LPT1
VKEKKTGDVFDKEMKGKKNCKAEMINLLKIGLRCCEEEEER
>Q84TI6
LVFLARTKTPPKRPIAIKKFKQSKDGDGVSPTAIREIMLLR
>Q9C658
GDEDDDSPTVDEAELPKIEAKPVYNKDDFFDSLSSNTIDRE
>Q9LPT1
VFDKEMKGKKNCKAEMINLLKIGLRCCEEEEERRMDMREVV
>O49006
SAAVALLFVAAVAGISAGASKANEKRTLSPSSHAVLRSSCS
>Q3E991
SFSISPSLQYVSESEPLVRFKNSVKITKGDLNSWREGTDPC
>Q8L493
IGVKVVTSSIPIKPPEFATVKSVNYLPNVLSQMEAEAKGAY
>F4K5T2
ENPEIHYRTTGPEIWRDSAGKVDILVAGVGTGGTVTGTGKF
>Q9M5K2
ASVGKTEEQLKKEGVSYNVGKFPFMANSRAKAIDTAEGMVK
>P51589
EWATPDTFNPDHFLENGQFKKREAFMPFSIGKRACLGEQLA
>F4K2E9
DWDIVRKAICSAYFHNSARLKGVGEYVNCRTGMPCHLHPSS
>Q5TA50
XXXXXXXXXXMDDSETGFNLKVVLVSFKQCLDEKEEVLLDP
>A5YKK6
KYLAPFLRNVELTKPMQILYKGTLRVLLVLLHDFPEFLCDY
>P13671
KESCGYDTCYDWEKCSASTSKCVCLLPPQCFKGGNQLYCVK
>Q8LK56
PTDMHQLVMSTGGQQHGLLIKNQQPGSLIRGQQPCVPLIDQ
>P25851
KAGRIYSFNEGNYQMWDDKLKKYIDDLKDPGPTGKPYSARY
>P18545
RSATRVAGGPVTPRKGPPKFKQRQTRQFKSKPPKKGVQGFG
>Q9LZS0
NSETQNENGSDQTMTNNVCVKGSSSCWGEQEILKLMEIRTS
>Q9FLH0
DHIFARSQELAELEKGLDTAKTTFEEERKAFEDKKSNLEIA
>Q12860
DLTSDRYSMVGGNLVINNPDKQKDAGIYYCLASNNYGMVRS
>P11509
LVALLVCLTVMVLMSVWQQRKSKGKLPPGPTPLPFIGNYLQ
>Q8NE35
EYCWASIHSRAGREFHKPLVKEGGDRPRHVPFRWSXXXXXX
>Q8W453
AIDLCGMSQDELNECKPAVSKENPTSPSQPCCTALQHADFA
>F4HW04
KVYSCVDLYFVTQDGFSFKTKYKFRPYFYAATKDKMELELE
>Q38854
KYHGVVKFDPATGRQFKTTNKTQSYTTYFAEALVAEAEVDK
>Q8GWE6
FRSLQSYRVGNLVEAYLAFDKFANAFVQEFRNWESAWALEA
>P92948
ELLQLLEHDNAKYPLDDKAEKKKGAKNRTNRSASQVLAIDD
>Q10570
WEAIPNARIELQEWEHVTCMKTVSLRSEETVSGLKGYVAAG
>Q38944
ARASHKWYIAKFKEEYPKTRKAVIPFVYXXXXXXXXXXXXX
>Q6NQ88
RGSDDEDDEDDIFSSKGKNIKVNKYQAKTTKKTKTXXXXXX
>Q9LKF9
DVDGRLDEATASLMLDTRPSKVMSNELIVTVSCSLVKMDYE
>Q8WXI2
QLKNLVNALREDPSGVILTLKKRPQSMLTSAPALLKNMRWK
>Q9SKN5
VKAADVRSAMRIRWCSGMRFKMAFETEDSSRISWFMGTVSA
>Q7XJJ7
XXXXXXXXXXXXXMGKYQVMKRASEVDLSTVKYKAETMKAP
>Q94C69
GSDGKTKAIEVTAPGGGSLNKKENSSRGSGGNCFNCGEVGH
>Q7Z7A1
LNFSQVHIMDEHWRGEALREKLRHREDRLKAQLRHCMSKQA
>Q84JA6
SSKKKSGIKSLFSKLKKKTKKKSDDKTMSSYSRKRSSTEAI
>Q9XIJ5
IILGRIERDDHHNHHEDGIKKDHDLIRGLKVEDLLCPISLE
>Q6NLQ6
GGRPLKLIVLNDPTGREIESKYTLGRELGRGEFGVTYLCTD
>F4JYC8
LTYIHCTKCEKWFHTEAVKLKDSQIPEVVGFKCCKCRRIRS
>Q9LYU7
SLGQWLKHLQQSGEAREALDKTILGEEVEEDEMLMALRITI
>O22914
RVVVRPVARVLGPVRLNYPWKFGSMKRMVVVKATSEGEISE
>Q9XGM3
LKFPLETLPNDFNPINLVDLKLPYSEMEQLWEGDKDTPCLR
>Q9LV85
NNLGKAALELDVSKAAFRAEKFKTELEDTRKEEMVTRIMDW
>Q9UPV0
AIKKKKKKKEKKDKKDRDPPKSSLALGSSLAPVHVPLGGLA
>Q9LHG8
SMRRAREAEAEELLSLQAGLKRREDELNIGLKEMVEEKETL
>P42799
SSPASNRCCIKMSVSVDEKKKSFSLQKSEEAFNAAKNLMPG
>Q9XGM3
LPQMLLGELSKLNHPHVDNLKDPYSQLHERKVLVVLDDVSK
>Q9XFT3
AARAKESAKDIINVKPLIDRKAWPYVQNDLRSKASYLRYDL
>Q9SLD2
TTVTENGGGEFVDLDRLRRRKSRSDSSNGLLLSGSDNNSPS
>Q9S814
DQLFGTDQKSASSMKADSFGKDISSGYCMSPTAKGMDSQMT
>O81445
XXXXXXXXXXXXXXMGCFHSKAAKEFRGHEDPVKLASETAF
>P92948
GRHRKRKRKGIDYNAEIPFEKRAPAGFYDTADEDRPADQVK
>P01024
EVQVGQQRTFISPIKCREALKLEEKKHYLMWGLSSDFWGEK
>Q9FNY0
NDESDYWLLSNAEISMTDIWKTDSGIDWDYGIADVSTPPPG
>Q93Z81
NATELIIAILALANNKVAVVKYSLLGSILSNLLLVLGTSLF
>P54609
XXXXXXXXMSTPAESSDSKSKKDFSTAILERKKSPNRLVVD
>F4KCC2
LIRECLKVLETCLGNDEGISKFLCKLSSSSGRNIPESKMSW
>Q8H7F6
KVPPGNKSGNNTFVKQTPRKKSDIRLTPGRHVELTVPLEEL
>Q9FNX5
RGPAEASVDAVHYVLKELVRKSISETEELKRFPSLQVELAA
>Q9XGM3
LNLKGCTSLESLPEMNLISLKTLTLSGCSTFKEFPLISDNI
>P45432
LIQYTLPFVSVDLSRMADAFKTSVSGLEKELEALITDNQIQ
>Q39054
KILIQTKKGTDIRRVGCDIEKDATVLTTGERIGASEIGLLA
>Q8TCG5
TDPQCLALFRVAVDKHQALLKAAMSGQGVDRHLFALYIVSR
>Q8W5S1
HINRKLKSCLGHSSSHDESKKREKRSKHKSHRSSNDTPNGA
>P42697
SKRLELYRAAQSEIDAVAWSKXXXXXXXXXXXXXXXXXXXX
>Q8RWL2
EEDSPIKATDFGLSVFIEEGKVYRDIVGSAYYVAPEVLHRN
>O80845
VEVGEMGRLSSSMKKIEKGLKNGNKYQDEDYRAKLKKSNER
>Q96KP4
SLHGIEGAFSGSGAKTVIPRKVVGKFSIRLVPNMTPEVVGE
>F4HRT5
ALVEKVSGENQAQLSEINKEKDELRVTEEERSEYLRLQTEL
>Q8RWE8
XXXXXXXXXXXXXXXXMLKIKRVPTVVSNYQKDDGAEDPVG
>Q9FFN7
GHVRRKRHRGKNGNGQSLNGKLLEDSVSDPVKTVVNGLVVK
>Q9LFE0
KDKSRDRVKEKDKEKERNRHKDRENERDNEKEKDKDRARVK
>P07358
FSHTKSVFLHARSDLEVAHYKLKPRSLMLHYEFLQRVKRLP
>Q96529
DRLEPYITDTVHFINDSISQKKKVLVEGGQATMLDIDFGTY
>P80162
RVNPKTIGKLQVFPAGPQCSKVEVVASLKNGKQVCLDPEAP
>Q9FRS6
VQGLNYLHNDCYPPIIHRDIKSNNILLDSNLEARIADFGLA
>P18545
KGPPKFKQRQTRQFKSKPPKKGVQGFGDDIPGMEGLGTDIT
>Q9Y6Y1
SMILYNRKKVKYRKDGYCWKKRKDGKTTREDHMKLKVQGVE
>Q42371
FCLSLVATVTSEEGATLLEIKKSFKDVNNVLYDWTTSPSSD
>Q9M5K2
XXXXXXXXXXXMAMASLARRKAYFLTRNISNSPTDAFRFSF
>Q9XI84
EVVLEIPKRLWINPETVTASKIGPLCGGLKPWVSVALFLIR
>Q9MB58
NTEEDDDGSNGGGGQLYVSLKMENSKVEGELTPHVYGSLPL
>Q9LY75
KHRKRKSTTRHKGRRGERKSKGRSGKKKARPDRKPSTNSSS
>Q9FNA4
SKAYRECGDWSGVLRVGALMKLGKDEILKLAYELCEEVNAL
>Q8W4I7
ENSPLKAIDFGLSIFFKPGEKFSEIVGSPYYMAPEVLKRNY
>Q9S814
YYGVPSSGNTDTVGAAVANEKKYSSMPDISGLSMSARNMHL
>Q9FY74
RGHQVRKQYRTVIWSVGLLEKIILRWRRKGNGLRGFKRNAV
>P02461
GTPGLQGMPGERGGLGSPGPKGDKGEPGGPGADGVPGKDGP
>P24100
VVHSEKRLYLVFEYLDLDLKKHMDSTPDFSKDLHMIKTYLY
>Q14185
NSPGQYIQCFTVKPKLDLPPKFHRPVSEQIVSFYRVNEVQR
>Q96528
EGNFDLVGNNFPVFFVRDGMKFPDMVHALKPNPKSHIQENW
>A5YKK6
FLAQPMKQAWATDDVAQIYDKCITELEQHLHAIPPTLAMNP
>Q8LCA1
WFTYKNLVFKPDREALFEKVKSTYKDILGSSXXXXXXXXXX
>Q9HC77
EENKNDFIPDLASEFKEGAYKDPLFKKLEQLKEVQQKKQEQ
>P59226
GTVALREIRKYQKSTELLIRKLPFQRLVREIAQDFKTDLRF
>Q94CF0
VDFKNINPPTMEGLGVLMAKKKHSSKSSDPNMNGSPAADTS
>O00574
YSVIIKTLLHAGGFQKHRSLKIIFLVMAVFLLTQMPFNLMK
>Q9LY09
KSKFGGKKGKSGGGKSKFGGKGGKSEGEEGMSSGDEGMSGS
>Q9LJE5
KTCILDDFSFYEVRQKTILEKKAKQTQKQVSEEKVTDEKKE
>P12111
KPMVKMSREVQVFEITENSAKLHWERAEPPGPYFYDLTVTS
>Q8RXN6
REEIRKKIEKWQEPPPARQPKPLPVPDSEPKKRRGGRRLRK
>Q84WV9
YGKSSVRKVDLRTGKVEILEKMDNTYFGEGLTLLGERLFQV
>P54609
TNGEVERRIVSQLLTLMDGLKSRAHVIVMGATNRPNSIDPA
>P20908
EGRQGEKGAKGEAGLEGPPGKTGPIGPQGAPGKPGPDGLRG
>Q9SLV0
FVYFTSVHSDTWVPITIDSLKGWSALLSLAIPTCVSVCLEW
>Q9BPX3
ARINLLKETEQLEIKEVHIEKNDAETLQKCLILCYELLKQM
>Q0VF96
LERRVAQLQRQIEDLKGDEAKAKETLKKYEGEIRQLEEALV
>Q9UBW8
QPSKKASKGKGLRGSAKIWSKSNXXXXXXXXXXXXXXXXXX
>Q6ZY51
ELEHICSKKDATPEEVLVARKIHPCLPSFKAEFTAAVPLTR
>P17745
DLVGLRETRSYTVTGVEMFQKILDEALAGDNVGLLLRGIQK
>O81210
NHAKNGVDIVSGTRVMSHFAKPNWRNVYKRIAMDHPNTKVG
>O04151
EETWGKHKDAEKAAFDEAEKKREEEESKDAPAESDAEEEAE
>Q14055
PGPPGVPGSDGIDGDNGPPGKAGPPGPKGEPGKAGPDGPDG
>O80345
VLVLEFLRSDLAAVIRDGKRKKKVEGGDGFSVGEIKRWMIQ
>P23508
EDEQRLKDYIQQLKNDRAAVKLTMLELESIHIDPLSYDVKP
>Q8LSZ4
DEDDDEESSQPHSSSQTDSSKPGSLPQSSDPSKIDNRREKS
>P42763
KEEEKKGFMEKLKEKLPGHKKPEDGSAVAAAPVVVPPPVEE
>O14646
VDKSETDLRRLGELVHNGCIKALKDSSSGTERTGGRLGKVK
>Q39016
SNTVLPYQTPRLRDHYLLGKKLGQGQFGTTYLCTEKSTSAN
>Q01955
GFPGRAGRPGLPGIHGLQGDKGEPGYSEGTRPGPPGPTGDP
>Q9XGM3
LASSDLGSAEAMSAVKSLTDKFLINTCDGRVEMHDLLYKFS
>Q9FEB5
RPDLIVGSCLQTPEDVDKLRKIGVKTIFCLQQDPDLEYFGV
>F4K2E9
SRQRFWELAGSNLGNILGIEKSAEQIDADTAVVGDDGEVDF
>Q8RXN6
CDRALDLDSARKKVLEFVESKMGSIAPNLSAIVGSAVAAKL
>Q93ZR1
YGTLLMEEAERIARREHRSNKIGVISGVGTRHYYRKLGYEL
>Q84ND9
IKKVWHNYSFDNHIIRNYGIKLSGFHGDTMHMARLWDSSRR
>Q9C6P3
QDPSKISTGTNQPPPWRNPAKHSGAAAILEKPYEDVKLFYT
>Q9LH50
GTRIIIPSEQESGKRGGCCGKSXXXXXXXXXXXXXXXXXXX
>Q9FEB5
HNEAEPFIGPNKDGHTNNYAKVVDDPTSVDGTTRERLSSED
>P38605
PGRMWCHCRMVYLPMSYLYGKRFVGPITSTVLSLRKELFTV
>Q94JQ6
KYCIEPRAPEWYFCHKMDYLKNKVHPAFVRERRAMKRDYEE
>Q8IWV2
IFIQEPSPVMFPLDSEEKKVKLNCEVKGNPKPHIRWKLNGT
>Q9H799
LDQYVGQENLTPQQDSSVFIKPEKLFDVKPGTLEISPHHSF
>O49686
XXXXXXXMPSELTPEERSELKNSIAEFHTYQLDPGSCSSLH
>Q8NEC5
RLQRTRKKGHSTNLFQWLWEKLTFLIQGFREMIRNLTQSLA
>Q9Y592
KSLHENKLKRLQEKVEVLEAKKEELETENQVLNRQNVPFED
>Q14185
SDSTPSRPGSDGFALEPLLPKKMHSRSQDKLDKDDLEKEKK
>Q8LPK5
FVACHECSFPICKACLEYEFKEGRRICLRCGNPYDENVFDD
>Q9M7T0
GWAEKLGAKDAIEFYGDFDGKFHKSLGLDKDLSAALLGPRS
>Q9FNR3
LRKLLSDLEMHLSTFGIADTKVEDAGFSEIKKRFKEAVKRI
>Q9FNY0
ITLTPSGSCRYDSSLGLLTKKFVNLIKQAKDGMLDLNKAAE
>Q9Y6H8
PAADFKLLALTEARGKGQSAKLYNGHHHLLMTEQNWANQAA
>O49006
HNYFTVKKLIKKRKGLTPREKTALHDCLETIDETLDELHET
>Q8GSA7
VWFQGQDMELNAISNLASNEKAPYLSTMKQHLLHGALGEEG
>Q9S7D1
LGKMVWAKGYRELIDLMAKHKSELGSFNLDVYGNGEDAVEV
>Q7L5Y1
TEVVVCAVNALAHHVLNKDLKDIVGDFRGFYRQLTSDGQLR
>Q8VY07
ATNTTSPLSFADSKPQHLQKKDPFQVKSGIWADSLSRGLID
>O04151
SEDYRFYAISAEFPEFSNKDKTLVFQFSVKHEQKLDCGGGY
>P20908
IGFPGFPGANGEKGGRGTPGKPGPRGQRGPTGPRGERGPRG
>O64817
DDYEVVRKVGRGKYSEVFEGKNVNTNERCVIKILKPVKKKK
>Q9HCG8
ERPTDDSVEVAIGFLKECGLKLTQVSPRGINAIFERLRNIL
>Q8NEC5
MQTHSFAIYHQSLFRILKVFKSLRALRAIRVLRRLSFLTSV
>O81210
WQRCWVIVLWFIVMAILFTYKYIQYRRSPVYPVMGDCVCMA
>P17745
TKIMNDKDEESKMVMPGDRVKIVVELIVPVACEQGMRFAIR
>Q5TZA2
LRLLEDARDGLRRELLEAQRKLRESQEGREVQRQEAGELRR
>Q9SE83
KSSKDKKANGPDSKGPGLVFKITCKVPYKTVLKAHNALVLK
>Q9M5A9
IGIYFATWWALNVVFNIYNKKVLNAYPYPWLTSTLSLAAGS
>Q9Y6Y1
HNDVSEGKHEHSHSKGSSREKRNGKVAKPVLLHQSSTEVSS
>Q9MAA7
AYDDGWIALNWVNSRSWLKSKKDSKVHIFLAGDSSGGNIAH
>P48165
EEAERLTTEEQEKVAVPEGEKVETPGVDKEGEKEEPQSEKV
>Q9Y6Y1
INTDKKEWAKWTKEELIGQLKPMFHGIKWTCSNGNSSSGFS
>O94985
PFDAVVVDKSTGEGVIRSKEKLDCELQKDYSFTIQAYDCGK
>Q9LFE0
SDALSWVARSRKIEEKRNAEKQRAQQLSRIFEEQDNLNQGE
>Q94B38
TGFMGAMISNLAFVFRNIFSKKGMKGKSVSGMNYYACLSMM
>Q9SKN5
EQQVMNRKRFLEEEAEAEEEKGLVARGLTWNYSLQGLETGH
>Q9FIU5
IRGTFGYLDPEYISTRTFTKKSDVYGFGVLLFELIAGRNPQ
>Q9C8L4
YAMNTHVHADHVTGTGLLKTKLPGVKSVISKASGSKADLFL
>Q14185
DYEQLSELLKKQAQFYENIVKVIRPKPDYFAVGYYGQGFPT
>O65572
IGDLKGFFGLLMVNVQQLRTKLKILDNTYGNGTANTALVYH
>Q14028
PGPEPGEQILSVKMPEEREEKAEXXXXXXXXXXXXXXXXXX
>Q941L0
KDEDGLADEGTVEFNYPQKEKISERMLGWHLTRGKGEEMGE
>Q8GWW8
NGSGMTSLRRGMLSIQTTCQKCGGAGQTFSSICKSCRGARV
>Q969H4
LRGLDDSLQDYPFEDWQLPGKNLLQLCPQSLEALAVRSLGH
>Q9FN02
IISGRVYTAHGGLFRSPVLPKRTTRGKKNRRVVLLEPEPSS
>P13671
LCVCQSGTYGENCEKQSPDYKSNAVDGQWGCWSSWSTCDAT
>Q9LSE1
IIDHTIRKERRTRRRLLGGNKDGAGTSRSPDETMMRMLEEE
>P55217
AAAASSAAAAPVAAAPPVVLKSVDEEVVVAEEGIREKIGSV
>Q43125
AFWERCLSMPYDPESPLLPPKKIISGDVSKCVADPLVFEDD
>Q9MB58
GELTPHVYGSLPLIGSWDPSKALPMQRESALMSELSFVVPP
>P26232
SATSLIQAAKNLMNAVVLTVKASYVASTKYQKVYGTAAVNS
>O64827
SNIELEVDECHCIMEAHHFSKRPFGNTAVLCKDISFGKESV
>Q9LMJ4
GEEDNDTSDGVIVARPITDYKIVIEALQSSVIGDLNAIAVR
>Q39054
LILTLGGTGFTPRDVTPEATKKVIERETPGLLFVMMQESLK
>Q9LXW7
TREVPLDPKFFTENMTIKIGKSCDMGHRWVVSKSVSDCAEA
>Q9UQB3
FEDQVHHRPPASEYTMHLGLKSTGNYVDFYSAARPYSELNY
>Q9M101
VDGNGTIDYYEFISATMHRYKLHHDEHVHKAFQHLDKDKNG
>Q8VY26
AYKAAKKHNRLCYREFSETPKSVIINKNPFSGIGEIVRLFS
>Q01955
GLRGQPGRKGLDGIPGTPGVKGLPGPKGELALSGEKGDQGP
>O22850
XXXMPRSSRWVNQRATSKIKKFILFLGVAFVFYLYRYPSSP
>P46032
VKLYAEDGSVDFNGNPPLKEKTGNWKACPFILGNECCERLA
>Q9FPF0
VFDLIVLPGGLPGGETLKNCKSLENMVKKQDSDGRLNAAIC
>F4KCC2
LATGDFTHSQLVKSLPRDLSKSDELQEVLDDVSVYCNPSGM
>P12111
NMRSQHPYVLTEDTLKVYLNKFRQSSPDSVKVVIHFTDGAD
>A8TX70
LVVITSGDPRYDVADAVKTLKDLGICVLVLGIGDVYKEHLL
>Q9LUD9
SERLNPDKVGLEHLEFIHLHKTAALLEAAAVLGVIMGGGTE
>F4HYF3
NGTELWIKRDDFTGMELSGNKVRKLEFLMAEAVDQHADTVI
>O43174
EQNIRAKICGLRASEAGQGCKDALQLLIEHSWERGERLDMQ
>Q8IYT2
FKTYNERKMLEALSWKDKVAKGYFNSWAEEHGVYHPGQSSI
>Q9M9Y4
XXXXXXXXXXXXXXXXXMMIKVKKETMRACLSCSICDNILR
>Q84MC7
LLDDEEHILGIKIIGGDHRLKNYSSILTVHPEIIEGRAGTM
>Q05609
NRELGLDGDDMDIPWCDLNIKEKIGAGSFGTVHRAEWHGSD
>Q8RXD9
DYCYYVVDDSKSVLRSEFGMKRKLVVPETLTGGESVHLRDL
>P26232
DLLAYLQRIALYCHQLNICSKVKAEVQNLGGELIVSGTGVQ
>Q9UBW8
XMSAEVKVTGQNQEQFLLLAKSAKGAALATLIHQVLEAPGV
>O80842
LREDIMSGKLKSGSEIKDALKESVLEMLAKKNSKTELQLGF
>Q9XF91
VGRVAMIGFAASLLGEALTGKGILAQLNLETGIPIYEAEPL
>Q9LFE0
DGLTEVNDTDMDAAEDSSDTKEITPDENIHEVAVGKGLSGA
>Q14185
DLFTQHDCREILLPMMTDQLKYHLERQEDLEACCQLLSHIL
>Q9C6B3
QNTRIPSGEVWGGNPAKFMRKLTDEEIVYISQSAKNYINLA
>P48165
HSIAVSSIQKAKGYQLLEEEKIVSHYFPLTEVGMVETSPLP
>Q9M5K3
LLHSSHMYHEAKHSFANHGIKVSSVEVDLPAMLAQKDNAVK
>Q9FG74
QPSCISMAPTSCFGPRFFSSKSKKDKKPKTENGNHQVTPLP
>Q8LPK5
FTSLPLVAYCTLPAICLLTGKFIIPTLSNLASMLFLGLFIS
>Q94AN2
GTIPDHWFWRMAHYTSRGCLKSVEWTIKSVNRNAYIMIAIT
>O65282
DEEGKITPLPVSTGSTVLYSKYAGNDFKGKDGSNYIALRAS
>Q9SSM7
PNKYKHFIKSCTIRVNGNGIKEIKVGTIREVSVVSGLPAST
>Q8VY07
GSSASFGGSFQSGSSNFDSYKDRDSREDKNDYESFQKSRRG
>Q9LKF9
TLARMLQSAPPPKFVKVTMSKRVPLAGEELIAYEEEQNRLK
>Q8W5S1
GSLTYPKDKVGSGDQADKKLKPLSADEERFMRAFYEAKVQE
>Q8GW31
TKPVVDHSQDIKPGGSFINFKFNQSVILQALESGNSAXXXX
>Q9FN50
LELLTSLVAYVFLFLSCTFLKXXXXXXXXXXXXXXXXXXXX
>A0A178VEK7
XXXXMRKMEAKKEEIKKGPWKAEEDEVLINHVKRYGPRDWS
>Q84JA6
DIEEGLEGYDELEKSSLMSQKNFEKRFGMSPVFIASTLMEN
>P78329
RRRTLPSQGVDDFLQAKAKSKTLDFIDVLLLSKDEDGKKLS
>P11597
SVAYTFEEDIVTTVQASYSKKKLFLSLLDFQITPKTVSNLT
>O48946
EPNIIVKSCCGSRKKGKSSKKYNYEKRRGINRSDSNAPLFN
>Q9FIL7
VGTGEKARNVSVLGAIRRAAKKVFVIIFLGQRKLKPTECRS
>Q9M086
SVRTGANTDRSAPEVMTSSEKQMAFHTCFALRQYFRAHLLL
>Q5IBC5
VREAERFNGDLVISFCDLTVKEHYKSALSKDRVYKFAREVL
>Q9FGL5
PIIHRDIKSTNILLDVNYQPKVADFGIAKVLQARGKDSTTT
>Q42521
GVGTVGSSEAIMLAGLAFKRKWQNKRKAEGKPVDKPNIVTG
>Q42521
LMVTVKKSDIDKQRDIITGWKKFVADRKKTSGICXXXXXXX
>Q8H7F6
LPITEADSIPSASGVYAVYDKSDELQFVGISRNIAASVSAH
>Q16281
WANKKTVDEKEVLKSLPDKLKAEIAINVHLDTLKKVRIFQD
>F4HW04
VANPVPRVLHPDWLHKKVREKDDKFRQRKLVDMFSSANKDV
>Q8W1E3
XXXXXXXXXXXMLETKDPAIKLFGMKIPFPTVLEVADEEEE
>Q38854
KSTSLSSSRSLVTDLPSPCLKPNNNSHSNRRAKVCASLAEK
>Q8W4P1
PCDPKSLPTYESSHEFQTKKKRQQMRHNEEAAKKQKLQHPQ
>Q9NQW8
DKKTLQEILVHYPDSERILMKKARVLLKQKAKTAEATPPRK
>Q9FGH9
TLLTVQMSWIMELLESNLEVKSKVYKDPALCYVFLMNNGRY
>O94779
YGPVFVQEPDDIIFPTDSDEKKVALNCEVRGNPVPSYRWLR
>Q84TI6
LARTKTPPKRPIAIKKFKQSKDGDGVSPTAIREIMLLREIS
>Q9UPV0
QQKAERASLEQKNRQMLEQLKEEIEASEKSEQAALNAAKEK
>Q9SIQ7
KEDFGDNGPKSHSMEFPIARKRAKLLDAPKNKSMELQISKT
>P51589
AQHLTEAIKEENGQPFDPHFKINNAVSNIICSITFGERFEY
>P19835
AVPTHWEPYTTENSGYLEITKKMGSSSMKRSLRTNFLRYWT
>Q94B78
LTHPIFNMYHTEHELLRYIHKLQSKDLSLCHSMIPLGSCTM
>Q9S7D1
KHDLNLNFLKGRDHADDALHKYKVFINPSISDVLCTATAEA
>Q8GSA7
FENDDQLDQMLMNEISQENMKNNLLQEFLKESLHSWLLQKI
>Q9UQB3
HRSACGALRNLVYGKANDDNKIALKNCGGIPALVRLLRKTT
>Q9SP32
SNELVYRSGTWEADHERDVKKVSGGNRECDVKAEENKSKPE
>Q8LK56
RKRKFMPKVVVEGKPKRKPRKPAELPKVVVEGKPKRKPRKA
>Q9LXW7
QCLILVERIITAKVIERFVKKEASLAYLNVLYLTENNPSTN
>Q96P56
YGATEEDLITSASKTEETLSKKREYQSSSCVSSTSSSYSSS
>Q9UBT7
KYGYLSLPKPMKNNANLKSLKPDKPDSEEQAKIAKLGLKLG
>A9LNK9
CRYRHAKLPGPPPPVEEVLQKIQQLTTYNYGTNRLYQARNV
>Q8RXD9
VIFHHSFDVKVEKPLGVFMNKSDQDDSVVVQFKICCPDIGE
>P25819
EKYPTPPAVCSGKRERCIIEKENNFKEPGERYRTFTPERQE
>Q6UXB2
DHFKGNVKKTRHQRHHRKPNKHSRACQQFLKQCQLRSFALP
>Q8W4I7
LHLQKVANDEHLRKAFSYFDKDGNGYILPQELCDALKEDGG
>Q9M086
AAHAPDDAAKAAGDAAAELVKTAALEEFKSSGSEEAAVSAA
>O82804
RFQEVNQTGSKQNVCLATCSKPEVRDQVKANARSGGFVISL
>Q9LJE5
GPRAKGTKNQKGNLDDSLEVKEQTGESNVTEVGEADNTCVV
>P21238
TTLIADAASKDELQARIAQLKKELFETDSVYDSEKLAERIA
>Q9SFB0
QPQQPPAPDTKSNSGNKSNKKEKRTIRTASTAMILGLILGL
>Q9FLV0
XXXXXXXXXXXXXXXXXMAAKLISTGFRHTTLPENYVRPIS
>Q7XJJ7
FVLAANLLGFPAISVPVGYDKEGLPIGLQIMGRPWAEATVL
>Q3E991
MQSNNLTGEIPPEFGSMKNLKVLDLSTNSLDGIVPQSIADK
>P02461
ITYHCKNSIAYMDQASGNVKKALKLMGSNEGEFKAEGNSKF
>O48533
SGAHLEHDYSMVTPGPSIGFKRPWPPSTAKVHQILLDITRE
>Q8VYZ5
RLNEDSLIKKCIFAVAPADIKAVAISVRQKYLERLMEALVD
>O04151
WEKRWVKSDWKKDDNTAGEWKHTAGNWSGDANDKGIQTSED
>P92948
YTKGHERRAETVWTQIEATLKQAEIGGTEVECFKALKRQEE
>Q9FKW4
FSAIRVTGASSSRRSSQTKSKAAPTPIDTKASTKRRTGSIP
>Q9FGM1
HINAPVHIVWSLVRRFDQPQKYKPFISRCVVKGNMEIGTVR
>O64827
HFSKRPFGNTAVLCKDISFGKESVPICVVDDDLWNSEKPYE
>Q42572
MSSSRPSAFDALMSNARAAAKKKTPQTTNLSRSPNKRKIGE
>P09622
FPGITIDEDTIVSSTGALSLKKVPEKMVVIGAGVIGVELGS
>Q94C69
GNVGGGGSTCYTCGGVGHIAKVCTSKIPSGGGGGGRACYEC
>Q6IPU0
KVFPKLDLLTKVPQRALELDKNRAIETAPLSFRTLVGLLGI
>Q3E991
LKSLMLSNNSFSGEIRDDFFKDMSKLKRLFLDHNKFEGSIP
>Q96318
QGRIQVVNDNGQNVLDQQVQKGQLVVIPQGFAYVVQSHGNK
>Q15021
TRLLNILGLIFKGPAASTQEKNPRESTGNMVTGQTVCKNKP
>Q6WN34
ICPEDKADPGHSEISSTRCPKAPGRVLVHTSVSPSPDNLRR
>Q9C5Z3
QPNVHEQLINHTKGLSGRTYKLVNQLLEHTQAQATRXXXXX
>Q8L5Y6
LQVRTTSPAAFTRATVVTAVKYSVVERPEKLDEIIFPQISS
>Q8L778
RVHQPHFPDPAAHPRPMVPQKDLAVYGYGSVAWKDRMEEWK
>Q8N3K9
SEEIKKEIEPSSSTTTASVTKLDSNLTRAVKEEIPTDSSLI
>Q9C9Q8
DFAESICWTLLNQQDETVVWKKTINTKCYSSRKPGVGPSVC
>Q96KP4
LVPNMTPEVVGEQVTSYLTKKFAELRSPNEFKVYMGHGGKP
>Q9FNX5
GRPGGDRIYGVFDNQLPAALKKLPFDRHLSLQSVKKIVSEA
>P42763
TTEVEVKEEEKKGFMEKLKEKLPGHKKPEDGSAVAAAPVVV
>O14646
VANFSNMDEDDIELEPERNSKNWEEIIPEDQRRRLEEEERQ
>Q7L5Y1
KGVVHLATAAVLNAVWDLWAKQEGKPVWKLLVDMDPRMLVS
>Q6USK2
ERPRNLLVFVHPKSGKGNGSKVWETVSKIFIRAKVNTKVIV
>Q02246
LVGQQVTLECFAFGNPVPRIKWRKVDGSLSPQWTTAEPTLQ
>P42695
SQVSSYSLEQESNGEIEHVTKRAISTPEKSISDVTFGAGVS
>Q01955
PGAMGPRGPKGHMGERVIGHKGERGVKGLTGPPGPPGTVIV
>P02461
GLPGPPGIKGPAGIPGFPGMKGHRGFDGRNGEKGETGAPGL
>A5YKK6
HPVVDRSIKIAMTTCEQIVRKDFALDSEESRMRIAAHHMMR
>Q7XJ60
DAKNEYDMIQNYKVLQDVFNKLKITKPLEINRLVKGRPLDN
>Q941L0
NGGLDAEGNELPRLVYVSREKRPGFQHHKKAGAMNALVRVS
>P42759
VTTMPAPHSVEDHKPEEEEKKGFMDKIKEKLPGHSKKPEDS
>Q9SSD2
DTGDGQCVVMLQTKFEKFFEKIDLTMLNRLLRLVLDHNIAD
>Q9AR19
MVLRGNLVVGGITYRPYHSQKFGEIAFCAITADEQVKGYGT
>Q8IZJ3
AYALLTYTLLGDVAAALPVVKWLSQQRNALGGFSSTQDTCV
>C0LGT6
IGVTCGRRRERVISLNLGGFKLTGVISPSIGNLSFLRLLNL
>P06681
NINLKMGVEWTSCAEVVSQEKTMFPNLTDVREVVTDQFLCS
>Q96N67
RSMSIDDTPRGSWACSIFDLKNSLPDALLPNLLDRTPNEEI
>P42697
DGQSDSIVKDIENMVRSYIEKPNCIILAISPANQDLATSDA
>Q9M9V8
APIRVLKDVIPMSNQTQISDKYILGRELGRGEFGITYLCTD
>O14646
GAEFWKSSPSILAVQRSAILKKQQQQQQQQQHQASSNSGSE
>Q9SRW9
ETEEEDEEDEAKPLPQMGESKLDKRLSVVKSFKAQNQAGDF
>Q9C5M0
RIAPHVMMTWIFLNQITKFQKKIGMXXXXXXXXXXXXXXXX
>Q39054
DFVKPLLEEKGKVYFSKVLMKPGKPLTFAEIRAKPTESMLG
>Q8L5Y6
EDEEDDESANEYTDDEDASWKVRRAAAKCLAGLIVSRSEML
>F4JHH5
XXXXXXXXXXXXMQSSKGRRKVGSTTAGAGIDSAEKLDELL
>Q8W586
LVDSLDKLRVSAASSSSNFKKKPIIIIVVGMAGSGKTSFLH
>Q9M086
TSETAAELVLKNDLDADAQFKTPISFPRKRKLSELRDSSVP
>A5YKK6
KRVSIEPNFHSLYSNFLDTLKNPEFNKMVLNETYRNIKVLL
>Q9H799
LRSSLLEHQGNESSADFTVPKFLQAEETINENAADFQDFEA
>Q9SYP1
ASYYYISYTTIERFSSLLSSKTKMKGLLEILTSASEYDMIP
>Q8NEC5
WYFMALDSIFFCIYVVEALLKIIALGLSYFFDFWNNLDFFI
>Q7XA74
SPPETMTLSQQVKKFSENKNKWTNQTRSEAIYLIYIGSDDY
>Q8TC92
IMHYSEHEAALLAEKLKDDSKFSEAITVLLSWIERGEVNRR
>Q9M548
SKSKAIDHFLAMGFDEEKVVKAIQEHGEDNMEAIANALLSC
>P23321
DSFTGKFLVPSYRGSSFLDPKGRGGSTGYDNAVALPAGGRG
>Q86XI2
CIQDFMFHGIHLPRRSPVHSKVREVLSYFHHQKKVRQGVEE
>Q14028
CPLMAEENPPSTVLPPPSPAKSDTLIVPSSASGTHRKKLPS
>O48946
PPLVTANTVLSILSVDYPVDKVACYVSDDGSAMLTFESLSE
>Q9Y592
IQVTSLAQSENDLLNSNQMLKEMVERLKQECRNFRSQAEKA
>Q8VY16
IFLSMALAECAIAKAAFEVNKVSQGFEALARAQSFLKSKVT
>Q8N3K9
IYKEHKPLVLRPVYIGTVQYKIKMFNSVKEELIPLQFYGTL
>Q96BY6
GGFQSQTAIKHANSVDTSFSKDVLNSIAAFSSIAISTVNHA
>Q9FNX5
ARRKEREYFDTSPDYGHLASKMGSEYLAKLLSKHLESVIRT
>Q14185
PHQRHLPPPLPSKTPPPPPPKTTRKQASVDSGIVQXXXXXX
>Q9M101
DGKINFEEFRAMMRCGTTQPKGKQYPFHXXXXXXXXXXXXX
>Q84JW1
DDELYRAKLQKSNDRTLALIKSSMDIIVAIGLLQLAPKTIS
>Q8TEA8
VMDKQYEILCVSQFTLQCVLKGNKPDFHLAMPTEQAEGFYN
>Q5IBC5
NAKEILIANQRDFSCVKCKLKLEVTLDKQLGDISRKQIDRV
>Q6NQ88
IDHRTNNSTGEPILIHKQGSKVCGLDCNPVQPELLLSCGND
>Q9LZS0
GRWPRQETLTLLEIRSRLDHKFKEANQKGPLWDEVSRIMSE
>Q42601
TLSEITKEDLYEVKKRGFSDKQIAFATKTTEEEVRTKRISL
>Q9LM76
QDNIQMVSAMALENLSLESIKLTRMPDPPPVNYCGSIFSCV
>P27658
TGIFTCEVPGVYYFAYHVHCKGGNVWVALFKNNEPVMYTYD
>Q84WB7
QFTLATMTYDARLWNLKMYVKRYSRCPSVKEIVVIWNKGPP
>Q9Y592
LKQECRNFRSQAEKAQLEAEKTLEEKQIQWLEEKHKLHERI
>Q9BS16
LDEQQQIMESLNVLHSELKNKVETFSESRIFNELKTKMLNI
>Q8IZJ3
QVKIPLSVYNYMGTCAEVYMKLSVPKGIQFVGHPGKRHVTK
>Q9LJE4
KVVAAGANPVLITRGIEKTAKALVNELKLMSKEVEDSELAD
>Q9M2R1
IPTHRQVGVLESPVPLSGEHKCSMVTPGPSVGFKRSCPPST
>Q9BZC1
HDAIKLFIGQIPRNLDEKDLKPLFEEFGKIYELTVLKDRFT
>Q9M101
LTEDPKRRITAAQVLEHPWIKGGEAPEKPIDSTVLSRMKQF
>Q39016
IVDEQAAPDKPLDPAVLSRLKQFSQMNKIKKMALRVIAERL
>Q42371
CLSLVATVTSEEGATLLEIKKSFKDVNNVLYDWTTSPSSDY
>Q9FKW4
GVISLEEMRQALAKDLPWKLKDSRVAEILEAIDSNTDGLVD
>Q9FUZ2
DEGCLSFPGIYAEVVRPQSVKIDARDITGERFSISLSRLPA
>Q9SSA5
ASRTLQQGKSIIVAGFAESKKDHGNEMIEKLEAGMQDMLKI
>Q8W4I7
KVMFNKMDTDNDGIVSIEELKAGLRDFSTQLAESEVQMLIE
>Q94AX4
ARSKTILSFLRPCRQLHSTPKSTGDVTVLSPVKGRRRLPTC
>Q9C9M7
QILGEGTYGVVYKATDTKTGKTVAVKKIRLGNQKEGVNFTA
>P92983
TSHFSSVVVKITAICPISLLKRVSDLLRWEYKSPNFKLSWK
>O14646
SGSGSPSQSGSDSESEEEREKSSCDETESDYEPKNKVKSRK
>O94985
VNEYAPVFKEKSYKATVIEGKQYDSILRVEAVDADCSPQFS
>P29033
KFIKGEIKSEFKDIEEIKTQKVRIEGSLWWTYTSSIFFRVI
>F4HTM3
VGRTAIANMLGGIGYFYGQSKIYVPKSTQPGSRDNFLLYWP
>O04046
LTYPKLIGLEKSKEFVKRLTKDARQHLQGFSSEKVAPLVAL
>Q9UHC6
YWADVINFDGHVVLPYRFRNKKMKTLKDVIALNFKTSESEG
>P20908
QLYPASAFPEDFSILTTVKAKKGSQAFLVSIYNEQGIQQIG
>Q07473
NLAKNLAGDVIGTRTEAADAKSTPFQPYSEVFGIQRFRECE
>Q9M2R1
SMVTPGPSVGFKRSCPPSTAKVQKMLLDITKEIAEEEAGFI
>Q9XFT3
ASYLRYDLNTIISSKPKDEKKSLKDLTTKLFDTIDNLDYAA
>Q7X6P3
SDSNGDAVKETVWEVRGSKRKRLVPDFVKDEFVSEESAFEL
>P78329
MFEGHDTTASGLSWVLYHLAKHPEYQERCRQEVQELLKDRE
>Q9SSD2
NEQTKERTAVAFLRVDDEHMKVFENRVRQILMSSGSTTFTK
>O81210
YEVVLLVGLGIGATPMISIVKDIVNNIKAKEQAQLNRMENG
>Q8LK56
KSVPPPAHASEIQLWQPTPPKTPLSRSKPKGKGRKSIQDSG
>P09543
RLDCAQLKEKNQWQLSADDLKKLKPGLEKDFLPLYFGWFLT
>F4HVG8
FLVAELPVEAEEEEEEEEEEKPHGVNQFLSPEEAYALPASA
>Q7Z7A1
VECLSKEKEDLQEKCDIWEKKLAQTKRVLAAAEENSKMEQS
>Q9LM76
RLASIKLLHNLSPFMSEELAKALCGTAGQLGSLVAIISEKT
>P0C0L5
TLYDYYNPERRCSVFYGAPSKSRLLATLCSAEVCQCAEGKC
>P48165
EVGMVETSPLPAKPFNQFEEKISTGPLGDLSRGYQETLPSY
>Q7XJR9
GRRPFWDKTEDGIFKEVLKNKPDFRRKPWPTISNSAKDFVK
>Q9UQ52
ITRSDAGSYTCIATNQFGTAKNTGSLIVKERTVITVPPSKM
>Q84ND9
EQEIAVSRFRNWASKHCPDAKHMNVGSDTQLRQLFFGGISN
>Q84WB7
FETKSPITMQGDIGAAKSIDKGATWEPLGIALDEAWHLSFP
>O60494
YHKAFGNLRSPGWPDNYDNDKDCTVTLTAPQNHTISLFFHS
>Q8NHQ1
AANQEQRANDLEQIMESVKSKIGELEDESLSRACHQQNKIK
>P92948
KRQEEMAASFRKKNLQEEVIKQKETESKLQTRYGNMLAMVE
>Q9ZUZ2
EPNYDDVPWPSCSSEGKDFVKRLLNKDYRKRMSAVQALTHP
>Q8N3K9
LPLEQSKSFMTTKPADVKETKMEEFFISPKDENWMLGKPEN
>Q9LJE4
AKLSGGVAVIQVGAQTETELKEKKLRVEDALNATKAAVEEG
>Q9SP32
SDRGWTDECIGEPMPSVKKAKDSAAVLLLELLNKTFSXXXX
>Q9FMK7
CYGLQLLIRHFAVCKKRVDGKGCVRCKRMIQLLRLHSSICD
>Q9FLH0
EELDDLRAQKLEMLAEADRLKVEKAKFEAEWEHIDVKREEL
>Q9FGW5
MQLLDGLKYLHTNWIIHRDLKPSNLLMNNCGELKICDFGMA
>Q9STX5
FTDEKPMAWSHFNAEGDVEFKAVLYVPPKAPHDLYESYYNS
>Q7Z7A1
DHKGADSHAGVRYITEALIKKLTKQDNLALIKSLNLSLSKD
>Q8VY07
XXXXXXMDFMKVFDQTVREIKREVNLKVLKVPEMEQKVLDA
>Q53GD3
ILLLMLIFLRQRIRIAIALLKEASKAVGQMMSTMFYPLVTF
>Q8L493
GDFLLSPSQCLKPTLYAIVIKTNFAINPIGVKVVTSSIPIK
>Q3E9C0
SVHLVMELCAGGELFDRIIAKGHYSERAAASLLRTIVQIIH
>P02748
CEDAEDDCGNDFQCSTGRCIKMRLRCNGDNDCGDFSDEDDC
>Q9H799
RMKGSLPSLSPFPQSLLNYCKGGIAFFRPGAAGDHKLDEVS
>P93825
IVSFLTALSLVTLLPLLLKAKVREFMLSKKTRELDREVGII
>F4HW04
QDGFSFKTKYKFRPYFYAATKDKMELELEAYLRRRYERQVA
>Q8L5Y6
TLVDSCLDQVNPSSFIVPFLKSGLEDHYDLKMLCHLILSLL
>Q9FJ87
FTVSVRNTWAMFFTDDKEIMKLTAMALPIVGLCELGNCPQT
>Q9C5Z3
HTEDAPQEMVERRTEVVARLKSLEEAAAPLVSFLLNPNAVQ
>Q8WXI2
TTLYHTFQQSSLQHKSKKKNKGPIAGKSKRRISCKDLGRGD
>Q84L30
IETVKGAEYPAAKQMLIHQGKVLKDETTLEENNVVENSFIV
>Q9FGL5
NRAVIEQDETLASSFFSYDVKSFHRISFDQREILESLVDKN
>Q7Z7A1
QIAIDSLDSKDPKHSHMKAQKSGKEQQLDIMNKQYQQLESR
>O14646
KSSCDETESDYEPKNKVKSRKPQNRSKSKNGKKILGQKKRQ
>Q8W4B1
EGPTSSNLNLQQVSTILPQFKEGFGSVAKAGESEHREEVPV
>O22682
ALGAEIVLTNPEKGLKGAVDKAKEIVLKTKNAYMFQQFDNT
>Q05085
VAALVELKRLRTAHAHGPTVKTLPLGFYLLIPQYLIVGIGE
>Q9SWW6
SSPAVLLKEAIHVISCGYEDKTEWGTELGWIYGSITEDILT
>Q9LY75
XXXXXXXXXXXXXXXXXXMTKKKNPNVFLDVSIGGDPVQRI
>Q9LYA9
RTSRRLSPQKFTVKASSVGEKKNVLIVNTNSGGHAVIGFYF
>Q86XI2
ELVDNWLPTEHAQAKSNTASKGRVQIHDTRPVKPELALVYI
>Q94AW8
PDTVTGDIVFVLQQKEHPKFKRKGEDLFVEHTLSLTEALCG
>Q8LE52
VKFDEKWVPDSDVITQALEEKYPEPPLATPPEKASVGSKIF
>Q9FGM1
LLDDNEHILSIRIVGGDHRLKNYSSIISLHPETIEGRIGTL
>Q6XAT2
VIPTELGQLQNINSLILNNNKIHGKIPDQLTNCFSLANLNI
>Q42521
LIFHINYLGADQPTFTLNFSKGSSQVIAQYYQLIRLGHEGY
>Q6IPU0
RSLHFFVEWFEYRKRTFKHLKEKYPDAVYLSEGPSSCSMGI
>Q8L778
CNCWPKWCLFCCGLRKNRKSKTTDKKKKNREASKQIHALEN
>Q5YDB6
LDPEGNLINTNDLLARIVCVKSGFKKSLFNVFLDGTCHPKM
>Q8WVB6
EQVLEEMLEAGLDPSQRPKQKVALLCGPPGLGKTTLAHVIA
>Q9SJW9
LHVTLNADAVEYNDKSKSESKKIALRKVFRARLADFVKAHP
>O94779
QNGEGFGYIVAFRPNGTRGWKEKMVTSSEASKFIYRDESVP
>Q9SWW6
LVAGSHNRNELVVIHNHEEPKPLKNLDGQFCEICGDQIGLT
>O94779
LNDTQLDSGSPLRWECKATGKPRPTYRWLKNGVPLSPQSRV
>Q9SIQ7
LIFQPPSRVLPEPIGDGIHLKYDLGKELGRGEFGVTHECIE
>Q9XFH4
SHDEFESWFDFSEKNKNEATKEEEEKRRAQVVSKLHGILRP
>P02461
QASGNVKKALKLMGSNEGEFKAEGNSKFTYTVLEDGCTKHT
>Q08466
SLSTVMSKARVYTDVNVIRPKDYWDYESLNVQWGEQDDYEV
>Q9FGH9
DPALCYVFLMNNGRYIVQKVKDGDLGLLLGDDWIRKHNVKV
>Q9ZT82
SLLAFIPTGWGILLIAQTQRKWLKNYTIFWNAVVSVARMYD
>Q8GWW8
FSSICKSCRGARVVRGQKSVKVTIDPGVDNSDTLKVARVGG
>P84634
VELKVTKNGCCLTVSATGRNKREGTKKAAQLMITNLKAHEN
>F4HW04
SVNYQGWLELKKRKWKVTLEKKKKRRLGDLRSSNQVDTHEI
>P50402
SYSFSDLNSTRGDADMYDLPKKEDALLYQSKGYNDDYYEES
>Q9SYP1
ETALDLKLLEKGQIIISTPEKWDALSRRWKQRKYVQQVSLF
>Q39183
PSGHGAEVEAQKRSSSNSSTKSAKAETFEPMQLQRSVTNPR
>Q8LFH5
FLALSQLIVYFMYYKSTPKEKTVKPSEVEISATERVXXXXX
>Q9ZSA8
PIPNTFIVNIGDQMQVISNDKYKSVLHRAVVNTENERLSIP
>Q8IWT3
CLKSWKPNHKDYYNCSAMVSKAARQEKRFQDYNERCTFHHQ
>Q96N67
TYVEPYFDTYEMKDRITYFDKNYNLRRFMYCTPFTLDGRAH
>P10643
LTGNGYNELTGQFRNRVINTKSFGGQCRKVFSGDGKDFYRL
>Q6ZY51
DATPEEVLVARKIHPCLPSFKAEFTAAVPLTRIRDIAHRND
>O14646
RKARAKKNKAMKSIKVKEEIKSDSSPLPSEKSDEDDDKLSE
>Q96KN2
HLDLEEYRNSSRVEKFLFDTKEEILMHLWRYPSLSIHGIEG
>Q9XGM3
GTSENGKYKVLKCGLSLVYAKDKDKNSALETKYDMLIGKSF
>Q9MAA7
NILRRPDGTFNRHLAEYLDRKVTANANPVDGVFSFDVLIDR
>Q93ZR1
VDLNAIKTAACRKYGLARAPKLVEMIAALPDSERETLLPKL
>P21238
YDSEKLAERIAKLSGGVAVIKVGAATETELEDRKLRIEDAK
>P05108
XXXXXXXMLAKGLPPRSVLVKGCQTFLSAPREGLGRLRVPT
>Q9LNU1
PPGFNIQVTPEKLQFTKDGEKLTYQVIVSATASLKQDVFGA
>Q9UBT7
EGLKLTSSVQAFSKQLKDDDKLMLLLEINKLIPLCHQLQTV
>Q14185
EDVNRSHLRFTFRHRSSQDSKDKSEKIFALAFVKLMRYDGT
>P16070
ALALILAVCIAVNSRRRCGQKKKLVINSGNGAVEDRKPSGL
>Q5TCH4
GQTWFQHRRMLTPAFHNDILKPYVGLMADSVRVMLDKWEEL
>Q38871
HRDLKPENFLLVNKDDDFSLKAIDFGLSVFFKPGQIFTDVV
>O22850
STSIYNISVKDIEGKDVSLSKFTGKVLLIVNVASKCGLTHG
>O65896
AAPCGHCRQFLQEIRDAPEIKILITDPNNSADSDSAADSDG
>Q7XJ60
GLSKASGPKSAKAAEVQALSKELVDLKISTDLLEKERDFYF
>Q94K85
LAFDLKGIEAESLTKQKLDSKILQDEIVKKVNENPNAGWKA
>Q8L5Y6
HINLSCVLDHLIAELTGFLRKANRVLRQATLITMNTLVTAY
>Q14185
FNPVLETYIKKHFSATLAYTKLTKVLKNYVDGAEKPGVNEQ
>O80842
LKSGSEIKDALKESVLEMLAKKNSKTELQLGFRKPAVIMIV
>Q9SRW9
TFEALAQTASFASTWVPFCRKHNIEPRNPEAYFGQKRNFLK
>Q8N3K9
QNPPTQPKVAKPDLPEEKGKKGISSFKSWMSSLFFGSSTPD
>Q0VF96
HLLRPSQVCPQRPLSQERRGKQSVGRTFAKLQGAAHGASCA
>Q9FJJ5
EVQALSKEVEDLKVSVDLLEKERDFYFSKLRDIEILCQTPE
>Q9M5K3
CHAHPTMSEALKEAAMATYDKPIHIXXXXXXXXXXXXXXXX
>Q9LNU1
DSIVGILDTGIWPESESFNDKDMGPIPSRWKGTCMEAKDFK
>F4JYC8
ELRVRRKKLDKLILKKEEKKKRNSPENKAVELPNQVNGVQA
>Q9SP32
VLKSIDFVGLERALKYEFKEKGLLVEAITHASRPSSGVSCY
>Q9LJI2
SIYVVYAFLVAANVILRKHAKRFKLEALTPLLPMQGSVFSP
>Q9BPX3
GVKATQASKSTQLKTNRGQRKVTVSARTNRRCQTAEADSES
>A7UL74
EVVKMMEVELGEDWILHQHCKVYLFISSQRISGCLVAEPIK
>Q8W4P1
NWPGVSKMPWYNQMKSSRPLKRRVREIYRHFDRHALELLEK
>P25940
PVSFQQAQAQAVLQQTQLSMKGPPGPVGLTGRPGPVGLPGH
>Q9FLH0
ECETKENEMVIERQTLNERRKSLQQEHERLLDAQVSLNQRE
>Q05609
TVKVCDFGLSRLKASTFLSSKSAAGTPEWMAPEVLRDEPSN
>A7UL74
LEKSQLAFSQPSSIGRSFGSKYFGTCSFLLYKAQLIDTHFS
>F4HYF3
ELARRSMSATSVPSMADFLTKKPYSPPSWASHLRPLPSHTF
>Q9FNY0
PVTSTPVIPPIRRHLAFASTKPPFHPSDDYHRFNPSSLSNN
>Q9M5A9
VSYMSLDQISPLTFSVGNTMKRISVIVSSIIIFRTPVQPVN
>P42799
XXMSATLTGSGTALGFSCSSKISKRVSSSPASNRCCIKMSV
>F4HRT5
DEHQAKLDSTQREFELEMEQKRKSIDDSLKSKVAEVEKREA
>Q9FV53
HLLNRKLYNLPTSSSSSLSTKAGWLLGLGEKKKKVDLPEIV
>Q9ZT82
DGISTLYYLQTIYADEWKNFKERMHREGIKTDSELWTTKLR
>O64817
KFINADNQHLVSPEAIDFLDKLLQYDHQDRLTAREAMDHPY
>Q8W4I7
KTIVEVVQLCHKHGVIHRDLKPENFLFANKKENSPLKAIDF
>Q94KE0
LLQQLSGSSGLMYYVGSVFDKGGFPSSIGSMILAVIMIPKA
>Q8GY82
XXXXXXMAVTSLLDTVFRRRKKKSTEFISFFEFDLDTIKAA
>Q96ST8
NISHQDGFPGSPPAPQRTQQKDGKHPVLNLKDEKPPLCEKP
>Q9M086
SPCDTLILWNGVLWDRRIPEKVRRFDQFTDYGGGGFHPSRN
>O23702
DSLAGVAGVEYVPLSRIADGKIESATAVLLHSLAYLPRAAQ
>Q9NTM9
XXMKRQGASSERKRARIPSGKAGAANGFLMEVCVDSVESAV
>P25851
MKGEIDAELTIVMSSISLACKQIASLVQRAGISNLTGVQGA
>Q9NXG0
AVDEENAFLRKEFSDLEKKFKDKSQEIKDTKECVQNKEEQN
>P07358
ADLMQEWGDAVQYNPAIIKVKVEPLYELVTATDFAYSSTVR
>Q9LFE0
RDNEKEKDKDRARVKERASKKSHEDDDETHKAAERYEHSDN
>Q9XGM3
TIKCHEEGNSDECNPTEASLKFTVTGGTSENGKYKVLKCGL
>Q7L5Y1
TEMKEESVKKHQYPDGEVWKKLLPAQENXXXXXXXXXXXXX
>Q9FNA4
HFMWVTAVMEDSTAFVIDNSKILVTPLSLSLMPPPMYLFSL
>P16070
SLAQIDLNITCRFAGVFHVEKNGRYSISRTEAADLCKAFNS
>Q42449
SVWAQSAKFPQLKPQEIDGIKKDFEEPGFLAPTGLFLGGEK
>Q8RXD9
RLYYDYYFQRQEDLWRKNALKTLPALLNSSNMLACGEDLGL
>P51686
CTMVYPSDESTKLKSAVLTLKVILGFFLPFVVMACCYTIII
>Q42484
KMHNVVRSFALWMASEQGTYKELILVEPSMGHTEAPKAENW
>Q0VF96
NPYAQPSPIRNLKQPLLHEGKNGVLDRKDGSVKPSHLLNFQ
>Q96318
QQEQKNLWSGFDAQVIAQALKIDVQLAQQLQNQQDSRGNIV
>Q9HCU4
YLDAQTGALDVVSPLDYETTKEYTLRVRAQDGGRPPLSNVS
>Q66GI4
AFGIQPRLRSYGPALFGFCRKGDADKAYEVDAHMVESEVVP
>Q9S7H1
TTAATSGVKKLHFFSTTHRPKSLSFTKTAIRAEKTDSSAAA
>Q6BDA0
IELQRLLQSRGGLKFLVICHKDFQKFKAHAAIVAEEVKVPF
>Q9HCU4
QAPGLRAGERSPEESLGGRRKRNVNTAPQFQPPSYQATVPE
>F4JYC8
KVPRPRGRPRKRQRLEDDNRKLNNRGKKQVLEVEPAVPISL
>P25819
FFIRDGMKFPDMVHALKPNPKSHIQENWRILDFFSHHPESL
>P19835
GFVEGVNKKLGLLGDSVDIFKGIPFAAPTKALENPQPHPGW
>P20908
QGLPGPQGAIGPPGEKGPLGKPGLPGMPGADGPPGHPGKEG
>Q84JQ4
PLDTKCSSPYNHSSEPKSSTKKTSSKFLYIVAAAVAALAAS
>O64817
NKYQLDLDPQLEALVGRHVPKPWSKFINADNQHLVSPEAID
>Q96242
XMASISTPFPISLHPKTVRSKPLKFRVLTRPIKASGSETPD
>Q9C0D2
QKKVLQATQEAQEQLLLCKQKEVEQQTGLSVFLPLVTPDSS
>Q9LYN8
ELSSELSTMEKLVGLYIEQNKFTGEIPSELGNLTQLEYLDV
>Q8VY26
CGAQRPCNFPNALSKVDIVEKKVKNWHEHGMIPSEPFFVPR
>Q9FJJ5
QMLDMTFPGVVPMHKVNFEAKNEYEMIQNYKVMQEVFTKLK
>Q16281
VGNVGSMISNMNASRAEFQAKIDSIKQYMQFRKVTKDLETR
>Q9M591
ATYLSEKIGYWRYITIYRHLKENPEFQCYPIFKYFENWCQD
>Q9HC77
IEEFKKEEMRKLQKERKVFEKYTTAARTFPDKKEREEIQTL
>Q9HCG8
SFSENEKHTHRIKDSENFRRKDRSKSKEMNRKHSGSRSDED
>Q8RXN6
YADIMHKVEEALGKDSDGAEKGTVLEDDPEYKLIVDCNQLS
>Q9SRW9
DRADPEKKSGQICWLKGCDEKVVHGRCECGFRICRDCYFDC
>A8R7E6
GLVGVFEESFKETDKEEALRKIIDPRLGDSYPFDSVYKMAE
>P25940
GEEGDKGDVGAPGHKGSKGDKGDAGPPGQPGIRGPAGHPGP
>Q9FJJ5
AKSHGIGGGSNSSAEVQALSKEVEDLKVSVDLLEKERDFYF
>Q9UHC6
HYPSVSYHLPSSSDTLFNSPKSLFLGKVIETGKIDQEIHKY
>Q75QN6
XXXXXXXXXXXXXXMAEPEKKRDQPFSQEKDEEKDLYLVHD
>P92948
GRTPSQCLERYEKLLDAACTKDENYDAADDPRKLRPGEIDP
>Q9SP32
LEYNTYADYYKQKYGVDLNCKQQPLIKGRGVSYCKNLLSPR
>F4HW04
GLQKKYLKISFDTVQQLMEVKRDLLHIVERNQAKFDALEAY
>Q14185
VACMTAILRQMEDYHYAHLIKTFGKMRTDVVDFLMETFIMF
>A5YKK6
LALDINELKPGNLLKDKDRLKNLDEQLSAPKKDVKQPEELP
>Q5IBC5
SEALSYAKEAYRIRTLIFQDKFKYTAEKHIEKHNEDGKISE
>Q9UQ52
RAYNTAGTGPSSPPVNVTTKKSPPSQPPANIAWKLTNSKLC
>Q8VY26
AEKHGRAMDMCSINPLYLGQKYRYVYACGAQRPCNFPNALS
>Q9SWG3
AVSELLPNTRHCFALWHVLEKIPEYFSHVMKRHENFLLKFN
>P55217
RGIVTDAITTPVVNTSAYFFKKTAELIDFKEKRSVSFEYGR
>P21554
LLYVGSNDIQYEDIKGDMASKLGYFPQKFPLTSFRGSPFQE
>P08572
TGPPGPQGPKGQKGEPYALPKEERDRYRGEPGEPGLVGFQG
>P01024
PESLKRIPIEDGSGEVVLSRKVLLDGVQNPRAEDLVGKSLY
>Q9M086
VAQQQWPSGRANCGFCPSIPKINARDEDPSSRGNAAPSAKK
>P24462
KLGIPGPTPLPFLGNALSFRKGYWTFDMECYKKYRKVWGIY
>O94779
IELTPKRTELTVGESIVLNCKAIHDASLDVTFYWTLKGQPI
>Q8TEY5
APVPCTTLLPCQTLFLTDEEKRLLGQEGVSLPSHLPLTKAE
>P51686
TLPFWAIAAADQWKFQTFMCKVVNSMYKMNFYSCVLLIMCI
>Q8N3K9
EEPQDDQEVNELVEEYRLTVKESYCIFEDLEPDRCYQVWVM
>P42695
NVRSPARNKDTPACSRRSLRKTPLKTANXXXXXXXXXXXXX
>Q96286
MCMTGLDREKAAVFYKDEADKTGSMTDNSGIRKILPKSEIC
>B3LF48
AKINAYIMSHLKKEMPAMMGKSKAQQRLMDNLEEEFGKVQR
>Q9BZG8
TLQAAAQELKAEYRVSVPQCKPLSPGEILGCTSPRLSKEVE
>P24462
AEDEEWKRIRSLLSPTFTSGKLKEMVPIIAQYGDVLVRNLR
>Q96286
FESLGEESGTVMYQTFEKLGKYCGSPRSTLKCEWSSNNSCS
>Q9SY55
NHYWENQFKKVYVLEFTRDRKMMSVLCSHKQMDVMFSKGAP
>Q9C8L4
LFENESSTFTYLLADVSHPDKPALLIDPVDKTVDRDLKLID
>Q9FIL1
QLRAATCGFSTDSIVSEHGVKAPNVVYKGRLEDDRWIAVKR
>P08572
GPPGSEGFTGPPGPQGPKGQKGEPYALPKEERDRYRGEPGE
>Q9S7D1
LVYPNNLTFSSPEEQESYIRKWLEERIGFKADFKISFYPGK
>P08034
SPEYKQNEINKLLSEQDGSLKDILRRSPGTGAGLAEKSDRC
>Q96LI5
RAKIMSEQERKHVDGCAIFFKTEKFTLVQKHTVEFNQVAMA
>Q9BPX3
XXXXXXXXXXMGAERRLLSIKEAFRLAQQPHQNQAKLVVAL
>Q9LJE5
EKKAKQTQKQVSEEKVTDEKKESATAESASKESPAAVQTSS
>Q9HCU4
TAAVFLSVEDDNDNAPQFSEKRYVVQVREDVTPGAPVLRVT
>Q43725
DQKIMDEVIAISSEEAIETAKQLALKEGLMVGISSGAAAAA
>Q8LK56
VKSKETGSAKKKNLKESATKKPANVGDMSNKSPEVTLKSCR
>Q8TC92
GIRREEEMEMSDDENCDSPTKKMRVDESALAAQAYALKEEN
>P48165
EPEVGEKKEEAERLTTEEQEKVAVPEGEKVETPGVDKEGEK
>O48947
YVGTGCVFRRQALYGFDAPKKKKPPGKTCNCWPKWCCLCCG
>F4JYC8
DSSVSKSKQKTLSCGVIWRKKNVEDTGVDFRNQNILLAGRS
>Q9LYU4
FISQGASTGQYKTPRCIKSGKALQVLETCVVAKFFSIXXXX
>Q0VF96
DYQRAQDEALTKRQLLEQTLKDLEYELEAKSHLKDDRSRLV
>Q96BY6
SLDSNPSTNEKSSEKTDNCEKIPRPLSLIGSTLRFDKLDQA
>Q8WWI5
NSRKAMKEAGKGGVADSRELKPMASGASSAXXXXXXXXXXX
>O80345
NVLGNLNEEVWPGCVDLPDYKSISFAKVESPLGIEGCLPNH
>Q9FIJ0
MLSQKLRPAKESNPLVRWSEKIKYFILDNWQRLWIMMLWLG
>Q3E991
GGGGGALGGGMGDIIMVNTDKGSFGLPDLMKAAAEVLGNGS
>Q9LXW7
MSPFEVDASSGYATYAEYFNKKYGIVLAHPNQPLMKLKQSH
>Q94AW8
EVLSDPEKREIYDQYGEDALKEGMGGGGGGHDPFDIFSSFF
>Q9NXG0
VKTLKFELLAKEEHIKEMHEKISRMERDITMKRHLIEDLKF
>Q96KP4
PAALEDGWDSEPFTLVERDGKLYGRGSTDDKGPVAGWINAL
>Q96286
VFYKDEADKTGSMTDNSGIRKILPKSEICDFEFEPCGYSMN
>Q8W4M7
DRHYGRLVVMYGVPFQYTLSKILRARLEYLHDTFQIKEGDF
>F4HRT5
EWERKLQEGEERVAKSQMIVKQREDRANESDKIIKQKGKEL
>Q8W453
XXXXXXXXXXXXXXXXMASKKAAMVMMAMIVIMAMLVDTSV
>Q8RXN6
DCNQLSVDIENEIVIVHNFIKDKYKLKFQELESLVHHPIDY
>Q9FNA4
NHVTEFVCAMKNEDVTETLYKKFSFSKKGDEVFRVKDSCSN
>Q9SRW9
FVASIPVAEYQGRLIQDLQGKGKNSRPAGSLAVPREPLDAA
>Q96N67
SHRLEGFYGERFGEDVVEVIKDSNPVDKCKLDPNKAYIQIT
>Q9SYP1
IDPRSFGDRVAKGRPQELEDKLKKSKKKERDVVDDMVNIRQ
>P56761
XXXXXXXXXXXXXXMTIALGKFTKDEKDLFDIMDDWLRRDR
>P21240
VLTKETSTIVGDGSTQDAVKKRVTQIKNLIEQAEQDYEKEK
>Q6XAT2
VMEAVDAEVSVTCMDSGHIKKTFQLALLCTKRNPLERPTMQ
>Q8TC92
SPTKKMRVDESALAAQAYALKEENDSLRWQLDAYRNEVELL
>P06681
WGKEFLIEKAVISPGFDVFAKKNQGILEFYGDDIALLKLAQ
>O95452
VCFRRSKRAQTQKNHPNHALKESKQNEMNELISDSGQNAIT
>Q96BT3
RTTGPRPRQDPHKAGLSHYVKLFSFYAKMPMERKALEMVEK
>Q9Y592
VVLQDEKLELENRLADLEKMKVEHDVWRQSEKDQYEEKLRA
>Q7Z7A1
ENHELQGLKLQHDQRVSELEKTQVAVLEEKLELENLQQISQ
>Q02318
CLGRRIAELEMQLLLARLIQKYKVVLAPETGELKSVARIVL
>Q9C5Z2
KRCVCIIYDPSKADLGVLALKALKLSDSFMELYRGGNFTGE
>Q5YDB6
PERSVSATETSADVLHGIAIKCGAKVEYKPSLVSSTDLRFS
>P01024
GARVVLVAVDKGVFVLNKKNKLTQSKIWDVVEKADIGCTPG
>P23508
IVELNKRLQQTERERDLLEKKLAKAQCEQSHLMREHEDVQE
>F4HRT5
NITDQKEKLERHIHLEEERLKKEKQAANENMERELETLEVA
>Q9LY75
PHLDGKHVVFGKVVEGMAVIKKMELVGTSDGKPTSPVKIID
>Q86XI2
NINFIKMIHGTIKNQLQGLQKSLMVYIAEIYFRAWKKASGK
>P27450
ASNILLDSNYDAKLSDFGLAKLGPADEKSHVTTRIMGTYGY
>Q6ZY51
NVLELIKTMHSLASLRETIIKELNSGLRNDAPDTAIAMRQK
>F4IIM1
REGSASNDAIETMIKLMSSGKEETQANSASALAAIFQSRKD
>Q6ZY51
LEGTALKMVEGDRNSKNWWRKLEMVREVIVGSVEREERLKA
>Q9BZG8
PQCKPLSPGEILGCTSPRLSKEVEAVVYLGDGRFHLESVMI
>Q8TCG5
GRGHDRWFDKSFTLIVFSNGKLGLSVEHSWADCPISGHMWE
>Q9SI75
PQFLGTSRIGLGSSKLSQKKKQFSVFAAAEAEAKRAVPLKD
>P0C0L5
QLNNRQIRGLEEELQFSLGSKINVKVGGNSKGTLKVLRTYN
>Q9FHX5
ATSFRRDLLGSLTPILDFHVKTGSPILINAYPFFAYEENPK
>P42697
QLQKIDDGTREYAEFLHLPRKKFTDFAAVRKEIQDETDRET
>P41240
REGIIPANYVQKREGVKAGTKLSLMPWFHGKITREQAERLL
>Q04836
SLLTGRINLPLSFSRVSLSLKTKTHLKKSPFVSFVAQTSDW
>Q9SWW6
VVQGLLKILAGIDTNFTVTSKATDDDDFGELYAFKWTTLLI
>Q38873
YLCTDKETGEKYACKSISKKKLRTAVDIEDVRREVEIMKHM
>Q12860
DTGRYVHKDETMSPSTAFQVKVKAFNNKGDGPYSLVAVINS
>Q96KP4
GNILIPGINEAVAAVTEEEHKLYDDIDFDIEEFAKDVGAQI
>Q9FIL1
LGMDKDACETLKDGTSLEAKKHNNRNXXXXXXXXXXXXXXX
>Q9FG74
AIQAVRTKHGGLGLNHFRLLKRLGCGDIGTVHLAELNGTRC
>O81845
YEPVKNLYVGKDFVGDVPLSKKILAGLTTGALGIMVANPTD
>O82587
GNLISFAVFLSPVPTFYRICKKKTTEGFQSIPYVVALFSAM
>P21240
LSLDKAGKEVLGNASKVVLTKETSTIVGDGSTQDAVKKRVT
>O24606
HDFPVKEEVPAGNSEFMRKRKPNRDLNTIMDRTVFTCENLG
>Q6ZY51
AHRNDIPHDLKQEIKHTIQNKLHRNAGPEDLIATEAMLQRI
>Q8WXI2
QSSLQHKSKKKNKGPIAGKSKRRISCKDLGRGDCEGWLWKK
>Q9SSM7
VVSGLPASTSVEILEVLDEEKRILSFRVLGGEHRLNNYRSV
>Q6UX04
TFEIYDPRNPVNKRRREESKKLMREKKERRXXXXXXXXXXX
>Q9FGQ6
DAKSEYEMIQNYKVLQDVFNKLKITKHIEVSKLVKGRPLDN
>P12109
GEKGSRGEKGSRGPKGYKGEKGKRGIDGVDGVKGEMGYPGL
>Q8LK56
TTRIWNLLMGKGDEKEGDEEKDKKKEKWWEEERRVFRGRAD
>P41240
EFGDVMLGDYRGNKVAVKCIKNDATAQAFLAEASVMTQLRH
>F4JYC8
VKPPSQQLSSQKPRENTSGVKQVTPDSSVSKSKQKTLSCGV
>P52569
VIYAMAEDGLLFKCLAQINSKTKTPIIATLSSGAVAALMAF
>Q8N6G5
ATSLKRQIAQLKQELQEMSEKMRSLQERRNVGANGIGYQSN
>Q15021
DVNSFVRSRVLQLFTRIVQQKALPLTRFQAVVALAVGRLAD
>Q9LYU4
PELADTIEEICNQNSWKGIVKRLWPNTKYIETVVTGSMGQY
>P45432
GMLGDAFKNYIRTRDYCTTTKHIIHMCMNAILVSIEMGQFT
>A5YKK6
DQAAAQLAQDNCELACCFIQKTAVEKAGPEMDKRLATEFEL
>Q96N67
EAVNEVYKVLIPIHEANRDAKKLSTIHGKLQEAFSKIVHQS
>Q8IWV2
FERVGGQDSAGDLMIRNIQLKHAGKYVCMVQTSVDRLSAAA
>Q9SJW9
CCMKPDLHVTLNADAVEYNDKSKSESKKIALRKVFRARLAD
>Q6BDA0
EDHFRHFRQRKRRGRGFYQRKTENNDPSGKNGEKSSPEVEK
>Q9FMK7
WKVLVRRVASAKAMSSLSQSKKKKSEVLFKEEAEDLIRIRN
>P48165
LFLNVMELGHLGLKGIRSALKRPVEQPLGEIPEKSLHSIAV
>Q8W1E3
SIWTTLGIKNEVMFNGFGSKKEVKLSNKEETETSLVLCANP
>Q9SE83
ALKIAKEYDPESTRTIGIIGKIDQAAENSKALAAVQALLSN
>Q9FLV0
PPSFKEIVSKYSREVREVGFKIEELISESLGLEKDYMKKVL
>O82804
DLLLDEISFLGKVSAKSYPVKKLLPSEFLVKPPLPHVVVKQ
>Q9XFH4
ITSYEVAMNDAKRILRHYPWKYVVIDEGHRLKNHKCKLLRE
>Q14185
ILDPELTSTISLFRAHEIASKQVEERLQEEKSQKQNIDINR
>Q06738
TETLDQFSPELSHPKERDEFKESRDDFEETRDEKTEEPKQS
>P02778
PASQFCPRVEIIATMKKKGEKRCLNPESKAIKNLLKAVSKE
>Q96524
LEGIQDSSDQITTSLGKNGCKXXXXXXXXXXXXXXXXXXXX
>P24462
VLSFIIYELATHPDVQQKVQKEIDTVLPNKAPPTYDTVLQL
>Q8W4P1
RMDNEREGFPITAIREIKILKKLHHENVIHLKEIVTSPGRD
>Q941L0
PPLVTANTVLSILAVDYPVDKVSCYVSDDGAAMLSFESLAE
>Q8L778
LFMALFGSIAVTGILEMQWGKVGIDDWWRNEQFWVIGGVSA
>Q9FGW5
QKLNKINEGTYGIVYKARDEKTKEIVALKKIKMKEDRFEEE
>P54609
KSIGVKPPKGILLYGPPGSGKTLIARAVANETGAFFFCING
>Q9S745
NTEEHQRYGHYVFTLSHMFLKSRSFLGGSIPDNSYQAGVAL
>P34791
LSMANAGPNTNGSQFFICTVKTSWLDNKHVVFGQVIEGMKL
>P20908
EGARITSWPKENPGSWFSEFKRGKLLSYVDAEGNPVGVVQM
>Q8W1E3
NQNKTLTDQSEKDKTLKKPTKILPCPRCNSMETKFCYYNNY
>Q8N3K9
YGEGESVDHVETVGNVAMQKKAPITEDVRVATQKISYAVPF
>O04151
PEFSNKDKTLVFQFSVKHEQKLDCGGGYMKLLSDDVDQTKF
>Q8LDU4
PAAKEVLEVWLERCVKEEEEKIVVGEEERMELERRDKSFRR
>O82804
QTTRDGGGVTRVIKVVPHNAKLASENAARIFQSIQEERKRY
>Q9LYD9
YREASHPIWPSSMIPPQSQYKPVSLNINQSTNPGTLSQASN
>Q8W586
ILTSLNLFATKFDEVVSVIEKRADQLDYVLVDTPGQIEIFT
>Q06738
DKFPARSDDVEVETELGRDPKTETLDQFSPELSHPKERDEF
>Q66GI4
PEEPELAALLKVSMDTKNADKVYKTLQRLRDLVRQVSKSTF
>Q96BY6
YQNELDNLVMVLSDHVIWKYKDALEETRRANHSVARFLKRC
>Q16878
CWGEGHGSSIHDHTNSHCFLKMLQGNLKETLFAWPDKKSNE
>Q8RXN6
ALGLGSGTQSTYFSESGTFSKLKKIXXXXXXXXXXXXXXXX
>Q9SI75
EFKSEIKGGAVPREYIPGVMKGLEECMSTGVLAGFPVVDVR
>F4HVG8
LSPEEAYALPASANTKSPRVKLPSVKVFTEEQRSYAINISR
>Q9H799
LCIFQLFHQCLSIHYWDIRYKQDVGHLIKLTSNTVKLLLTQ
>Q9SNC6
SRIQEHSVTALLNLSICENNKGAIVSAGAIPGIVQVLKKGS
>Q9FJ87
GIILLLVTSLPVTLLWMNMEKILLILKQDKKLASEAHIFLL
>Q9LM76
LKEVSATILANIVNIGYDFDKATLVSENRVENLLHLISNTG
>Q07473
PGSGRFTAVFGFGKKKAAPKKSAKKTVTTDRPLWYPGAISP
>Q8N3K9
EGSTVNSPPGNVSFIVDEVKKVRKRTHKSKHGSPSLRRKGN
>Q8GY82
TILTIISRRKAWSVDGDSLIKYVRRCWNRGEAIDVIHEVMR
>P92948
RSKLMLPPPQISDHELEEIAKMGYASDLLAENEELTEGSAA
>Q9Y6Y1
PRTGGYGSHSEVQHNDVSEGKHEHSHSKGSSREKRNGKVAK
>Q84JA6
NRNHKSDSSKKKSGIKSLFSKLKKKTKKKSDDKTMSSYSRK
>Q8GWS0
SSAASSSSSSFGSRMEESIRKTVTENTVVIYSKTWCSYCTE
>P02748
NFRTEHYEEQIEAFKSIIQEKTSNFNAAISLKFTPTETNKA
>Q8GZB6
ANAPDQTERRSSVRVQKVRQKALDEKARLVQERVKLLSDRK
>Q8WXI2
TIVQQDCTVYETENKILHVCKTLSGVCDHIISLSSDPLVSQ
>Q8NHQ1
DLKDLIIFDKQSSQRMRQNLKLLVEETSCQQNMIQELIETN
>P43254
MARKKRIHAQFNDLQECYLQKRRQLADQPNSKQENDKSVVR
>Q6USK2
ICNSKVGWNSASTTLNPCPEKTRWCRTKGRFLSIGAAVMSN
>F4IVL6
CPDGSYDLKNAQSFSYDALSKEVFVGNVYLKVYNDQPDSEI
>Q9SSD2
FPPLSYKHDTKLLILALERLKESYSVAVRLNQQQREELGLI
>P55217
AGLSSRILRFPPNFVRQLSIKARRNCSNIGVAQIVAAKWSN
>Q9LFQ9
TELTNVNAKRNKSGCSKEDSKRNGNQNTSIVIKQEQCDDVK
>Q9LJL9
EIGRGHFGYTCSAKFKKGELKDQEVAVKVIPKSKMTSAISI
>F4JJL3
ATPGTTLGDEYFLSRLPVVEKRLAQGGIRLAATLNRIFSAK
>Q9M591
ARKYTFFKPKFIFYATYLSEKIGYWRYITIYRHLKENPEFQ
>O48947
PKWCCLCCGLRKKSKTKAKDKKTNTKETSKQIHALENVDEG
>Q9HC77
VDLDLSDKDYSSDESIMESIKHKVSEPSRSSSLSLSKMDFD
>Q7Z7A1
KLQKDIEMAERNEDHHLQVLKESEVLLQAKRAELEKLKSQV
>Q9H799
NELFGDCCLCSFTFYSGECLKLTFLAIRWHENVFTSVRSLP
>O14936
RFAYPIPHTTRPPKKDEENGKNYYFVSHDQMMQDISNNEYL
>Q38868
AVNLVMELCAGGELFDRIIAKGHYTERAAASVCRQIVNVVK
>Q6NPP4
LGGDNKFDISDELAVSFAAAKTKKSGHSSGAVHAAAVQIQK
>Q9STX5
AKKILSIRDRGIGMTKEDLIKNLGTIAKSGTSAFVEKMQSS
>O65639
GNDGCYTCGDVGHVARDCTQKSVGNGDQRGAVKGGNDGCYT
>Q9FNA4
TETLYKKFSFSKKGDEVFRVKDSCSNKVSSVLQAIRKALEE
>F4JYC8
CRIRALGSITLGSFGAITQFKSILPDRSTKVDISLAGPFAG
>Q9LT75
YWIRPSITISDHNGVLFTTKKHPRTKDLSPEDFWFSAPKKG
>Q949U7
TVSFTAPLSFTRSLAPNLSLKFRNRRTNSASATTRSFATTP
>Q9FN02
TAHGGLFRSPVLPKRTTRGKKNRRVVLLEPEPSSMKLGTLD
>Q16281
SLPDKLKAEIAINVHLDTLKKVRIFQDCEAGLLVELVLKLR
>Q9SRT0
VNEDETVTRSDREIFNSLLCKVSSSNLQDQKSAAKELRLLT
>Q9LKF9
LITDAYHALYTNQTARQQRDKEFLDTISKHLEVGGNVLLPV
>Q9FMF7
PIIKSLSLSAGSKPNDSSSRKLGSYLIQSQFQCAGNSSALF
>Q9S7W1
GTLGAIAVEALTGIAWQDAGKVELVEGSSYLGQPLPFSLTT
>Q8N3K9
IKGASPIETSSKHLAWSEAEKEIKFDSLPSVSSIAEHSVLS
>O15182
VDKTKRKKRRELSEEQKQEIKDAFELFDTDKDEAIDYHELK
>Q8NE01
DYRDTVVKRKPASLMAPLKRKEEFSLFKVSDDEYKVTISPQ
>Q9SVC6
TKIMQRGIYESRAYAALLLKKLLEVADPMQIILLERELFGE
>Q8LPK5
ESTLMENGGVPDSVNPSTLIKEAIHVISCGYEEKTEWGKEI
>F4IVL6
FSSKERLLPLFECFSVAIASKTDIPKLCLNVLSRLTAYAPC
>P12111
STINLMVSTEPLALTETDICKLPKDEGTCRDFILKWYYDPN
>Q6NPP4
VSLGADAGALADPSPEHPLGKTAADLAYGNGHRGISGFLAE
>Q9M5K2
GEIRKQFQRSLEKQKMKFMLKTKVVGVDSSGDGVKLIVEPA
>O15182
RELGENMSDEELRAMIEEFDKDGDGEINQEEFIAIMTGDIX
>Q9NXG0
QVTNPDLTQVVSLVVEREKQKSEAKDRKVLEILQVKDAKIQ
>Q84ND9
RNREYANNQDDAFGNGSYILKGFVPKIDDVHSYGNGQNFDY
>Q6ZY51
TAEYSDLLLQIFPPNVEILGKALGIPENSVKTYTEAEIRAG
>Q9HC77
LDAWKRAEAIESSLEVEKKDKLANTSVRFQNSQISSGTQVE
>Q7Z7A1
RQEALDLELQMEKQKQEIAGKQKEIKDLQIAIDSLDSKDPK
>Q9LY75
RDLGNGSRSPREKPTEETVGKSFRSPSPSGVPKRIRKGRGF
>Q6NPP4
HSSGAVHAAAVQIQKKYRGWKKRKEFLLIRQRIVKIQAHVR
>Q9HCU4
RHIDMADFIANNGTVPGCPAKKNVCDSNTCHNGGTCVNQWD
>P29197
GTISANGEREIGELIAKAMEKVGKEGVITIQDGKTLFNELE
>Q94AX4
KVPIVPYGGATSIEGHTLAPKGGVCIDMSLMKRVKALHVED
>F4K5T2
DEIIQVTGEEAIETTKLLAIKEGLLVGISSGASAAAALKVA
>Q9Y2S2
QEAVEGAMHIQECVPEDLELKKKIFAQLDSIIDDRVILSSS
>O22043
LQGFDSDKVVPLLSLADYIVKRQNXXXXXXXXXXXXXXXXX
>Q8LE52
VITQALEEKYPEPPLATPPEKASVGSKIFSTFVGFLKSKDS
>Q9UIV1
GSGSSYVQNGTGNAYEEEANKQSXXXXXXXXXXXXXXXXXX
>Q42547
SGNYPEWKLFIQTMDPADEDKFDFDPLDVTKIWPEDILPLQ
>P10632
IQRYSDLVPTGVPHAVTTDTKFRNYLIPKGTTIMALLTSVL
>A0A178VEK7
EVLINHVKRYGPRDWSSIRSKGLLQRTGKSCRLRWVNKLRP
>Q8LEM7
DGRIDKEEWRTLVLRHPSLLKNMTLQYLKDITTTFPSFVFH
>Q9FVW4
KTTADVSSSKPDYRQSNSSGKELPGNETAAIIDSSPPGIAL
>O80988
ELDRFCDALISIREEISQIEKGNADPNNNVLKGAPHPPSLL
>Q94K66
VGWFLGTTALLTLASMVPLFKGIRAEAKSKGFMTSDAELWN
>Q9H799
INGEECFLLGSYEKSVQLWKKALQEIEEKGGRRTYFLQIRY
>Q43725
GIGTGGTITGVGRFIKEKNPKTQVIGVEPTESDILSGGKPG
>Q9LYD9
LKLRYPPSSTEVADLSRVLQKDASGADRKGKTVMVQEHHGA
>Q9M086
LSLASRGQIVEDVLTSGLSAKLMHYLRVRVLKEPSTSRIHT
>O80345
IQILTGVDACHRNLIVHRDLKPGNMLISDDGVLKLADFGQA
>O64827
CAKADWPLTTLRGKPTHDRKKYCVIFFPHTKNYSWADMQLV
>Q9LYC1
XXXXXXXXMAGGNEVNLNECKRIVPLNTWVLISNFKLAYKV
>Q9LNU1
VSVFPDPHFQLHTTHSWDFLKYQTSVKVDSGPPSSASDGSY
>O24606
KEDWWPQLGLPKDQGPAPYKKPHDLKKAWKVGVLTAVIKHM
>Q5YDB6
NLINTNDLLARIVCVKSGFKKSLFNVFLDGTCHPKMALVID
>P22680
RYLDENGKTKTTFYCNGLKLKYYYMPFGSGATICPGRLFAI
>Q3E9C0
EVFKDIVGSAYYIAPEVLRRKYGPEADIWSIGVMLYILLCG
>P43254
VDFSRTEPSMLVSGSDDCKVKVWCTRQEASVINIDMKANIC
>P32302
PMLYTFAGVKFRSDLSRLLTKLGCTGPASLCQLFPSWRRSS
>F4HW04
DLPKVDQQSKLKERLKKYCQKAYKRVLDKPITEVREAGICM
>Q9S7E9
LGDEVYQQNIYQDERPFISSKKVLMDMGAPISKEVQLISFH
>Q9FLV0
VMSPAKPLWEAEDDETKPVYKDFTYAEYYKKFWSRNLDQEH
>P06681
VAPALGTSFSHMLGATNPTQKTKESLGRKIQIQRSGHLNLY
>P34802
LGSWIVVHHHNHHHPSSILTKSRSRSCPITLTKPISFRSKR
>Q9FMF7
FKAASLPAIISLLCTPLILYKLYPPETKDTPEAPGIAATKL
>Q8W4I7
YLCIERSSRDLLACKSISKRKLRTAVDIEDVKREVAIMKHL
>Q93YN1
KADIYSFGVLLMEIVSGRSNKNTRLPTEYQYLLERAWELYE
>Q9LY75
LRDGSRSQSPRHRSRSQSPRKRQPISQDLKSRLGPQRSPIR
>Q9P013
EEESDDDDTAALLAELEKIKKERAEEQARKEQEQKAEEERI
>Q6BDA0
HTETSDEEKKPIAKRLKKTPKACSGSRQQEVPTTTHPNRCY
>O94983
IPVDMISLAKQIIEATPERIKREDFVGLPEAGASMRERTGA
>P19835
EEDFYKLVSEFTITKGLRGAKTTFDVYTESWAQDPSQENKK
>Q96524
AVRYNGSKRVKPEEEEERDMKKSRGFDERELFSTAESSSSS
>Q8WWI5
LLFLGTTGSPVQNEQGFVEFKISGPLQYMWWYHVVGLIWIS
>P10632
KRSIEDRVQEEAHCLVEELRKTKASPCDPTFILGCAPCNVI
>Q9SP32
TIKQMIAAVEEAAQASSRKSKWQFMGARDAGAKDELRQVYG
>Q8LSZ4
TRRAKNQYTWKGFSAIPGALKELQEEGVKDTFHRFYVNENV
>P50416
AGNAIHAILLYRRKLDREEIKPIRLLGSTIPLCSAQWERMF
>O48946
LWVRINPFVDANPNANNFNGKGGVFXXXXXXXXXXXXXXXX
>Q9NXG0
ENKKLSTRCTDLLNDLEKLRKQEAHLRKEKYSTDAKIKTFE
>Q15021
EELLKSGGVNQYVVQEVLSIKHLPPQLRAFQAAFRAQGPLA
>O94985
FLFRQDPSEEKKYRPAEFHWKLNQVCDEEWHHYVLNVEFPS
>Q9LQ55
AHNALVLKAESMVDKNEWINKLQKVIQARGGQVGSASMRQS
>P04440
LGGPMTLQRRVQPRVNVSPSKKGPLQHHNLLVCHVTDFYPG
>Q05609
GEDELVPMWKECIDGLKEIFKVVVPIGSLSVGLCRHRALLF
>Q9LM76
VVEAALAALSSLLEDGLDVEKGVKILDEADGIRHILNVLRE
>Q9HC77
ENTDLREEIKVMERFRLDAWKRAEAIESSLEVEKKDKLANT
>Q9LJG3
IVRQEYKTGNECYELLNDLAKQHNGKIGPMLNEFAKISTSP
>Q8NHQ1
CSINSIIHNPRAPVIIYKQTKGGVQNFNKDLVQDCGFEHLV
>Q5IBC5
LSYHFISNLSQKHKSQCLSDKECTEATCSSCMVPEDLDLPR
>Q9XFT3
RFYLQPLPPTEAAARAKESAKDIINVKPLIDRKAWPYVQND
>P26232
EENEFIDASRLVYDGVRDIRKAVLMIRTPEELEDDSDFEQE
>Q38846
RVPLLHLSNFQGSDWSDLSGKGYAIMVLILPTDGARKWRDH
>P50416
VVGVMTTMYAKIDPSLGIIAKINRTLETANCMSSQTKNVVS
>Q66GI4
TVQRCQQISPSKRLPLVILHKSRVNGGPATYPKNRALLEKW
>Q94AN2
QVVQNNCNNTNCCAYDLVLKKVNCDRCCGYSIHYTPHITIA
>F4K2E9
SQLPADLQAKIFQKPEDGARKCIVATNIAETSLTVDGIYYV
>Q42551
XXXXXXMASGIARGRLAEERKSWRKNHPHGFVAKPETGQDG
>B3LF48
DMKSVELPVLEGLENVVSKQKVSKTNVDVEDNVVTKPQVTA
>Q06738
ESDIDKDVPTGFDGEPDFLAKGRPGYGEASEEDKFPARSDD
>Q8VY27
FYEIANEAATNLFKFPEFVAKEKKSHERIFPLMDLQAAISD
>Q38868
HRDLKPENFLLSSKDEKALIKATDFGLSVFIEEGKVYRDIV
>Q07325
VQTCLNPDSADVKELIKKWEKQVSQKKKQKNGKKHQKKKVL
>P09543
KFCDYGKAPGAEEYAQQDVLKKSYSKAFTLTISALFVTPKT
>P12111
LVLISAGPSSDEIRYGVVALKQASVFSFGLGAQAASRAELQ
>A8TX70
GNSEKIITFQDFDKLKNVDVKKRIIREICQSCGKTNCFMDI
>Q8GWE6
WLDMDMDLDEVECIMTILIYKNLVKGYLAHKSKVVVLSKQD
>Q9XF91
TGLEKAVIPPGKNVRSALGLKEQGPLFGFTKANELFVGRLA
>O14646
IKIGDHITECLKEYTNPEQIKQWRKNLWIFVSKFTEFDARK
>Q940G6
FLPEGEDREHPACSPFGPRSKSLEGLSFPKSLVVVAGLDLI
>P26232
SKKAHVLAASVEQATQNFLEKGEQIAKESQDLKEELVAAVE
>Q5YDB5
LRSLAEKYVAHVAPLARETEKGPENDNGFLWESSEDVSNKG
>Q9M086
RAILDAFDAQDSLQKLLAILKDAASVRTGANTDRSAPEVMT
>Q9XEX2
VNDPFVMKAWGKTYPENKHVKFVADGSGEYTHLLGLELDLK
>O48947
DELDDPDMPMMDEGRQPLSRKLPIRSSRINPYRMLILCRLA
>A4GNA8
IGATMVGSISFVRQEGDHVKKGDELGYFSFGGSTVICVFEK
>Q9LFE0
LKDRGTLKEKVEWGGRNMDKKKSKLVGIVDDDGGKESKDKE
>Q94CF0
KLIDNLEDEFGKVQREHHLPKGDFPNVDHFREVLSGYNIDK
>A0SVK0
DNKLRKLTGKIIGDFKNYAAKRADLAHRCSSNYYAPTWNSP
>O95476
RYDILPLSPVSRNRLAQVKRKILVLDLDETLIHSHHDGVLR
>Q8N137
TLRAALEEERQTWAQQEHQLKEHYQALQEESQAQLEREKEK
>Q9LJI2
VALFYLLGNTAADYFCCSLEKLSKLLRLPPTVAGVTLLPLG
>Q9HCU4
EGSLGPLPGSSAQPHKGILKKKCLPTISEKSSLLRLPLEQC
>Q96KN2
XXXXXXXXXXXXXXXXXMDPKLGRMAASLLAVLLLLLERGM
>P0C0L5
PSTDTITVMVENSHGLRVRKKEVYMPSSIFQDDFVIPDISE
>C0LGT6
CIGIASLLLIIIVASLCWFMKRKKKNNASDGNPSDSTTLGM
>O14646
ALISKKFQACIDEYFSRNQSKTTPFKDCKVLKQRPRFVALK
>Q94AX2
KISGKYIQSHLLSRLDAVQKKMKEQIKGVEAAQSKEVHVFW
>Q96242
KDLPIRNIPGNYGLPIVGPIKDRWDYFYDQGAEEFFKSRIR
>Q9M5K3
CIEKRGALGGTCLNVGCIPSKALLHSSHMYHEAKHSFANHG
>Q42547
HEIRGIWISYWSQADRSLGQKLASRLNVRPSIXXXXXXXXX
>Q9LPT1
SLVTWVNDMVKEKKTGDVFDKEMKGKKNCKAEMINLLKIGL
>O48538
MKPFSKNDRRRWSFDSVSAGKTAVGSASTSPGTEYSINGDQ
>Q6NLQ6
HRDLKPENFLFGNKKETAPLKAIDFGLSVFFKPGERFNEIV
>O14646
PNAGFEKNKEPGEIQYLIKWKGWSHIHNTWETEETLKQQNV
>Q9NXG0
VTNLQDQLLQKEQENAKLKEKLQESQGAPLPLPQESDPDYS
>O22850
XXXXMPRSSRWVNQRATSKIKKFILFLGVAFVFYLYRYPSS
>Q9SQI2
FSNSAVAGTITKPVKINGSSKEYGAGIDSAISHTRRILAIL
>F4IIM1
QCIEQLRQGSSSAQEREYCLKQLLDLIEMRENAFSAVGSHS
>O48947
GYGSVAWKDRMEVWKRRQGEKLQVIKHEGGNNGRGSNDDDE
>Q9FY74
NMDSEYMPVMKILRRSEDSLKKVDSFSKWAIKELGEMEDLQ
>P12111
RLNLLDLDYELAEQLDNIAEKACCGVPCKCSGQRGDRGPIG
>P36222
DHIDTWEWNDVTLYGMLNTLKNRNPNLKTLLSVGGWNFGSQ
>Q949Y5
KEEPFGDLGEGILFLGNLRGKKEDVFAKLQRKLVEVASDKY
>Q9SYP1
FKGMQQLNRVQSKVYDTALFKAENILLCAPTGAGKTNVAML
>P12111
KPVTTTKPVTTTTKPVTTTTKPVTIINQPSVKPAAAKPAPA
>Q8VY16
IDFNCFYMVLLGHIAVGFSGKQNETINKAKTICECLIASEG
>F4IIM1
QPIVLGNMVNNARDCVSSIAKRVINTRDPKIKIGGAAIIIC
>Q7Z7A1
LTQLEQSALQAELEKERQALKNALGKAQFSEEKEQENSELH
>P02458
GGRGLTGPIGPPGPAGANGEKGEVGPPGPAGSAGARGAPGE
>Q9SWW6
QFWVIGGISAHLFAVVQGLLKILAGIDTNFTVTSKATDDDD
>Q9CA61
ATLMLYQRWWRSNIPPGPKPKFLLGNLHQMKPLWTHSFSEW
>P07358
MPIDCELSSWSSWTTCDPCQKKRYRYAYLLQPSQFHGEPCN
>Q9LY75
HLDGKHVVFGKVVEGMAVIKKMELVGTSDGKPTSPVKIIDC
>Q8GWE6
LEKLELQVYQRLMKKIYINQKLSDPARAHQLKLEGIAKALR
>Q8L5Y6
AHAGIETIVIESFQSPFEEIKSAASYALGNIAVGNLSNYLP
>Q6BDA0
VKQVWQSGGVYTLDQFEAKSKAFYKTQLGTVKELAPVVIEA
>Q9S7E9
EGAMYSFPQIKLPSKAIQAAKQAGKVPDVFYCLKLLEATGI
>P41240
LVRESTNYPGDYTLCVSCDGKVEHYRIMYHASKLSIDEEVY
>Q96ST8
QKDGKHPVLNLKDEKPPLCEKPPPSPDITGRARQRYTEITR
>Q9LYD9
GLQRRKSRKVRLLSELLGNTKTSGGSNIRKEESALKKESVR
>P54609
EEDGVDEVSEIKAAHFEESMKYARRSVSDADIRKYQAFAQT
>Q9HBI6
ILCHPDIIRPITSASAAVAPKDMIFYGFLKPWLGDGLLLSG
>O04151
DNVEKQTGSLYSDWDLLPAKKIKDPSAKKPEDWDDKEYIPD
>P43320
SGTWVGYQYPGYRGLQYLLEKGDYKDSSDFGAPHPQVQSVR
>Q9ZT82
TGQPYLPSLSGENAFLTGVVKPIYDTIQAEIDESKNGTVAH
>Q9C7S5
NNSFTGSIPSFMCTASPQLTKLDFSYNDFSGDLSQELSRCS
>O81845
EPVKNLYVGKDFVGDVPLSKKILAGLTTGALGIMVANPTDL
>Q12860
NVEASDKGNYSCFVSSPSITKSVFSKFIPLIPIPERTTKPY
>Q7L5Y1
STEMKEESVKKHQYPDGEVWKKLLPAQENXXXXXXXXXXXX
>P05177
AISWSLMYLVTKPEIQRKIQKELDTVIGRERRPRLSDRPQL
>Q9LJI2
GSGNNSSLSSSSTVLCSGLHKHMGYADQCEFLKANPICSPD
>O64817
RDEHSKTPSLVFEFVNSVDFKVLYPTLTDYDIRYYIYELLK
>Q99895
IKLAEHVELSDTIQVACLPEKDSLLPKDYPCYVTGWGRLWT
>Q5YDB6
PPDVSHYLVSEDDTSGLNGNKDPLSFDGMADTEVERRLKEA
>Q14185
NLIGKNVYPFDWVIMNMVQNKVFLRAINQYADMLNKKFLDQ
>P42742
LADRAVLSSSGFQADVKALQKVLKSRHLIYQHQHNKQMSCP
>P25940
GFPGPKGGPGDPGPTGLKGDKGPPGPVGANGSPGERGPLGP
>Q9SMQ6
ATNVENSFNTLMTQIYNTVNKKNLASEGDSNNPGSLAGKKI
>P02778
IATMKKKGEKRCLNPESKAIKNLLKAVSKERSKRSPXXXXX
>Q8RXD9
XXXXXXXXMMNLGSLSLSTSKSSKPMVSISFWIPYFTHWGE
>Q6UX04
DIIPREIKRLKKEKPEEEVKKLKPKGTKNFSLLSFGEEAEE
>P52569
AYFGVSAALTLMMPYYLLDEKSPLPVAFEYVGWGPAKYVVA
>Q8N1G2
WGDGIRVHDSQKPQDQDKLSKEDVLSFIQMHRAXXXXXXXX
>Q9Y592
LEKELQSSSEQNTFLINKLHKAEREINTLSSKVKELKHSNK
>Q9LKF9
DSAFQNVIRLTYSQNYHLSGKGEGIVIAPHVAGHMLGGSIW
>Q38873
IIRSVIDFKRDPWPRVSDSAKDLVRKMLEPDPKKRLTAAQV
>Q9H799
LFIGGLVPEAVWLAYKLGDWKTSVSIGVAFQLFCKRDSNFM
>Q9FIL7
XXXXMPMRSKTPTPLRFSNGKHQRDDSEYSWTDVGTGEKAR
>Q9M5K3
EVTVVEFAGDIVPSMDGEIRKQFQRSLEKQKMKFMLKTKVV
>P22680
NPICLSQAELNDLPVLDSIIKESLRLSSASLNIRTAKEDFT
>Q9SSD2
GFQVQLDLTGIFMHGKIPTLKISLIQIFRAHLWQKIHESVV
>Q9S841
ESFSGKFLVPSYRGSSFLDPKGRGGSTGYDNAVALPAGGRG
>F4HW04
VDMFSSANKDVVLDTDLPVTKDNVEDIEDFCKENRPSVKGP
>Q9SU72
FTGHSSGGATAILATVWYLEKYFIRNPNVYLEPRCVTFGAP
>Q9FGR9
NVKHIHETNKKDKSYKLKLNKFGDMTSEEFRRTYAGSNIKH
>P59226
XXXXXXMARTKQTARKSTGGKAPRKQLATKAARKSAPATGG
>Q8N1G2
YIVRTVNEPWTMGFSKSFKKKFFYNKKTKDSTFDLPADSIA
>Q5IBC5
ERVLLDTSNALPGFCICYKEKRQQCLSEEVTESGSLNNLVS
>Q9UQB3
AASQVLNSMWQYRDLRSLYKKDGWSQYHFVASSSTIERDRQ
>Q7Z7A1
GEMNIHSPSDVLGKSLADLQKQFSEILARSKWERDEAQVRE
>Q9S745
EVSLDVKAKNSSYSVWEANLKEFKCKMGYENEIEMVVDESD
>Q8N8Q3
GVAKKLLQVDGLENNALHKEKIRLLQTRGDSFPLLGDSGTV
>A8TX70
RALLWTTENLFPETPYLRKHKVIFVVSAGENYERKEFVKMM
>Q84WB7
SKFSGVAISGNTNQHYRKRSKCLRRFSDLYGSLVDRRWEFG
>Q9SYP1
DQSLTGREIEETQIIVTTPEKWDIITRKSGDRTYTQLVRLL
>Q39254
LPIVGNAAEHAGAIMFAMKDKLDLSLGVAIGSSIQISMFAV
>Q9XFH4
XMVSLRSRKVIPASEMVSDGKTEKDASGDSPTSVLNEEENC
>O80988
MERARRLAYRGIVKRLVNETKRHRNGESSLLPTTTVTPSRY
>Q8N3K9
PVKPQTLASGASPEINAVKKKEMPRSELTPERHTVHTIQTS
>P09543
ETLRKAGQVFLEELGNHKAFKKELRQFVPGDEPREKMDLVT
>A0SVK0
PELKQLLAQRRSHGDEDNDNKLRKLTGKIIGDFKNYAAKRA
>P92948
MLAMVEKAEEIMVGFRAQALKKQEDVEDSHKLKEAKLATGE
>Q42472
PELEWDFRLPLVKSINVSGHKYGLVYAGIGWVVWRAAEDLP
>Q96524
ADKLLNEFIEKQLIDYAKNSKKVVGNSTSLLSPYLHFGEIS
>Q8N1G2
EKFVKAVSKPSRPDMNPIRVKEVYRLEEMEKIFVRLEMKII
>Q9FIJ0
FNMALILLPVCRNTITWLRNKTKLGTVVPFDDSLNFHKVIA
>Q8W4D8
PDGMMGKQVKPYIMDLGSTNKTYINESPIEPQRYYELFEKD
>F4K5T2
EATGGNTGIGLASIGASRGYKVILLMPSTMSLERRIILRAL
>Q6NLQ6
DQKRRLTAQQVLDHPWLQNAKTAPNVSLGETVRARLKQFTV
>Q8RXN6
EIYQSTPPGLQARAGRLVAAKSTLAARVDATRGDPLGISGK
>Q9LJL9
MHPWIAGYKKIDIPFDILIFKQIKAYLRSSSLRKAALMALS
>Q96528
HEIRSIWISYWSQADKSLGQKLATRLNVRPNFXXXXXXXXX
>Q9NXG0
GAQKTLLLANEKVEEFTTFVKALAKELQNDVHVVRRQIREL
>Q941I6
DVTHLDKTPSKGLPQLNVTEKVTDASKDLSSRSSFAQSTLN
>Q9SSD2
DVQLRWGDYDSHDIERYTRAKFMDYTTDNMSIYPSPTGVMI
>Q99062
LLLLLTCLCGTAWLCCSPNRKNPLWPSVPDPAHSSLGSWVP
>Q9SA52
LLTSSLSDFNGAKLHLQVQYKRKVHQPKGALYVSASSEKKI
>Q9BPX3
RASELKEEIKALEDARINLLKETEQLEIKEVHIEKNDAETL
>Q9C7S5
MCVNQNPMKRPNIQQVVDWLKNIEAEKNQNNREEPEEEEET
>Q96BY6
ILFSFYHVTCDINAKANAKKKEALETSVGYAWLPLMKHDQI
>P29197
IAQNARQVSSRMSWSRNYAAKEIKFGVEARALMLKGVEDLA
>Q96BY6
ASGKHGGSDIKWVDGGKPLFKVSTFVVSTVNTQDPHVNAFF
>Q8W4B1
GGNNRYRGGGGGGGGNGRPSKSHPETMATTTYRILCHDAKA
>Q9XEC6
KSDVYSFGVMLLEMISGEKNKNFETEGLPAFAWKRWIEGEL
>Q9FY74
DDEKIDISDQLAVSFAASKTKNPGQGDVSLSCAATHIQKKY
>Q9C658
XXXXXXXXXXXXMAADNTGSKSSSAADSYVGSLISLTSKSE
>P12111
EAGSRLDQRVPQIAFVITGGKSVEDAQDVSLALTQRGVKVF
>Q9HC77
MVSGQCTLPGLSLLPDDQSQKHRSPGNTTTGERATCCFPSY
>Q5IBC5
LCPSPISDAFIQTLSENCADKSTCIDFWMDCLKDSKAKLIG
>O60494
GFQATFMKIFGNDNIVGTHGKVASPFWPENYPHNSNYQWTV
>Q9LMT0
KQREGVNITALREIKMLKELKHPHIILLIDAFPHKENLHLV
>Q9SXY1
KELGEAVSISVGKKPVDGEEKKHDLEKGDELMTETTPDESK
>Q96EP1
KTASFSSLEPQDQEDLEPVKKKMRGDGDLDLNGQLLVAQPR
>P05108
RLFRTKTWKDHVAAWDVIFSKADIYTQNFYWELRQKGSVHH
>Q9LFE0
KDKEKERNRHKDRENERDNEKEKDKDRARVKERASKKSHED
>P51589
VHPRTLLLGTVAFLLAADFLKRRRPKNYPPGPWRLPFLGNF
>P55034
EEERARQEAAAKKAADEAGQKDKDGDTASASQETVARTTDK
>Q9SXY1
GSFKVSPTSEAVNATYVFSRKDLSRPALQLPGASKPVVVVR
>P33261
LGCAPCNVICSIIFQKRFDYKDQQFLNLMEKLNENIRIVST
>Q9LMT0
KMLKELKHPHIILLIDAFPHKENLHLVFEFMETDLEAVIRD
>Q9C9C4
NDGAHVLSAESLADLYREFIKDFPIVSIEDPFDQDDWSSWA
>O22781
HYGIEVRVIRGIKYENSISSKVYVYDGLYKIVDWWFAVGKS
>O14810
KMEAEREAVRQGIRDKYGIKKKEEREAEAQAAMEANSEGSL
>Q06738
VEHHENGATKMFRKVKARAKKFKNSLTKHGQSNEHEQDHDL
>Q16206
LKQEQGKVHREDDPNKEQQLKLLQQALQGMQQHLLKVQEEY
>Q7Z7A1
NDHMNLRGHTPLDTQLEDKEKKISAAQTRLSELHDEIEKAE
>Q8GW31
LKSWILKHPSPVARRPNKPLKALCVWNARTSVGGNGTATVE
>Q39085
SFEKRQKEHDENVKKVIKRLKGRDASKDGLVCTARKPWIAV
>Q9LFE0
KKKSKLVGIVDDDGGKESKDKESKDRFKDIRIERTDEFGRT
>Q8NHQ1
KDLETRPTQHELRLYKQQVKKLEKALKKNVKLQELINHKKA
>Q9NQC7
IGQYIQDRSVGHSRIPSAKGKKNQIGLKILEQPHAVLFVDE
>Q96BY6
SILDVCLQNFRYLGKRNIIRKIAAAFKFVQSTQNNGTLKGS
>Q39183
LEHVDSLTIDEKKTSGFGSVKTSSASAKLSDGTSSLGKTSG
>Q9LFE0
FLDAKGRFTGEAEKKLEELRKRIQGQTTHTFEDLNSSAKVS
>O22043
VMDDVLDETKSSEELGKTAGKDLITGKLTYPKVMGVDNARE
>O94985
TIQAYDCGKGPDGTNVKKSHKATVHIQVNDVNEYAPVFKEK
>Q8GXX0
LHTLAAQYPEKPTRQQKKDVKELMTILSRMYPCRECADHFK
>P25940
GPPGKRGPSGHMGREGREGEKGAKGEPGPDGPPGRTGPMGA
>Q9LNU1
KHGFSGFAARLTAEEAKVIAKKPGVVSVFPDPHFQLHTTHS
>O22043
SEELGKTAGKDLITGKLTYPKVMGVDNAREYAKRLNREAQE
>Q9FGL5
YFLVLQNRFTGSIPETYGSCKTLIRFRVASNRLVGTIPQGV
>Q39253
SSLRKKSDLRVIQKVPYKGLKDFLSNLQEVILGTKLAILFP
>Q93ZC9
KEVGSLAEEGRTALLNKDHSKLVELMNLNFDIRRRMFGDEC
>Q8TC92
LPRMFKQEFTGVGATLEKRWKLCAFEGIKTTXXXXXXXXXX
>Q8GSA7
PEARDQYRRLLNVVNDIQESKVEKALENSEATCFDDDDDLI
>Q9SU72
GYEHYILKPNGMIAEDVFWNKVNGLNLGLQLEEIQETLKNS
>P93825
FGFSAEVYRALPDYVVGDDRKVFQAILHMLGVLMNRKIKGN
>Q9SNC6
MMRDPVIVSSGQTYERTCIEKWIEGGHSTCPKTQQALTSTT
>Q42547
HHEGFMNFMHRDEEINYYPSKFDPVRCAEKVPTPTNSYTGI
>Q8WXI2
AQEEYMFQRNSKKDTGKKSKKKGDKSNSPTHYSLLPSLQMD
>Q9FRS6
IDEKSDIYSLGVVLLELVTGKMPIDPSFEDSIDVVEWIRRK
>Q6BDA0
GLFSDTSQMLDFTTIRWLQRKSRSKAKPSSTSSFTPCEHLE
>Q9SWG3
EEENQVMAGVKATKKKTVYRKRKGQQEASQMLESQQSLQPM
>Q9Y262
IDQKVYELQASRVSSDVIDQKVYEIQDIYENSWTKLTERFF
>Q9FGH9
YDLIIDALPSATINDLHEMAKRMLGAGFGKACSHVYSSCRR
>Q12860
VGACNSAGCGPPSDMIEAFTKKAPPSQPPRIISSVRSGSRY
>Q9Y262
SLLGDYYQAIKVLENIELNKKSMYSRVPECQVTTYYYVGFA
>P12111
GVVQFSDEPRTMFSLDTYSTKAQVLGAVKALGFAGGELANI
>Q16281
ASRAEFQAKIDSIKQYMQFRKVTKDLETRVIRWFDYLWANK
>Q8WXI2
NRWLNRINMLTAGYAERERIKQEQDYWSESDKEEADTPSTP
>Q6UX04
ARQLKRELLAAKQKKVENAAKQAEKRSEEEEAPPDGAVAEY
>Q9Y6Y1
KFQQSRRAAVLIQKYYRSYKKCGKRRQARRTAVIVQQKLRS
>P13671
SVPIFYSSKRSENINHNSAFKQAIQASHKKDSSFIRIHKVM
>C0LGW6
INEKSDIYSFGIVLLELLTGKKAVDNEANLHQLILSKADDN
>Q9NYQ6
FRIDSATGAVSTDSVLDRETKETHVLRVKAVDYSTPPRSAT
>Q9FWR4
FPHVHNYMKTLFSLDSFEKTKTEEKYVISGWAPKVNPXXXX
>Q7L5Y1
GKGTEVVVCAVNALAHHVLNKDLKDIVGDFRGFYRQLTSDG
>Q17RY0
EILGSEKAKSQQQEQQDPLEKQQLSPSPGQEAGILPETEKA
>Q9LM76
IQCKLLEVLVGLTSCPKTVPKVVYAIKTSGAIISLVQFIEV
>Q9C8L4
GLLKTKLPGVKSVISKASGSKADLFLEPGDKVSIGDIYLEV
>Q9SYP1
QTPLRQFHGLSNDILMQLEKKDLVWERYYDLSAQELGELIR
>Q9XEC6
MISGEKNKNFETEGLPAFAWKRWIEGELESIIDPYLNENPR
>Q9SSD2
FSNQIIWFVDDTNVYRVTIHKTFEGNLTTKPINGAIFIFNP
>Q94B38
LACGSLMMLVSWATRIADAPKTDLEFWKTLFPVAVAHTIGH
>Q941L0
PVFNLDDIEEGVEGAGFDDEKALLMSQMSLEKRFGQSAVFV
>Q9M101
KFYSLGRELGRGGLGITYMCKEIGTGNIYACKSILKRKLIS
>Q9FMK7
MEKYGIHLLALSHVYMVTQLKQRCTKGVGERVTAENVVDIL
>Q7L5Y1
QGYPAYTTSCAWLGYSDDTLKQLCAQALKDGWTRFKVKVGA
>Q9M9V8
ANKKENSPLKAIDFGLSVFFKPGDKFTEIVGSPYYMAPEVL
>Q14028
GKMGGKGAKGGKLAHLRARLKELAALEAAAKQQELVEQAKS
>Q42601
IKSLKSSAIKMTALQDFFEVKNVSSLLVXXXXXXXXXXXXX
>Q8LGU6
ERNSTSTKNTSSEDYSPRQSKHTQSHGLKDISGNFHSHGVN
>Q96BY6
NKARNITVCIEFKNSDEESAKPLKCIYGKPGGPLFTSAAYT
>Q8NHQ1
IKDLQKEQKTLQVKCQHYKKKRTEQEETIASLQMEVCRLKK
>P08574
IYTDVLEFDDGTPATMSQIAKDVCTFLRWASEPEHDHRKRM
>A4GNA8
XMGNGNSTETKESRRSKMRKKIQNFRSRRRLSRPGSGSVSG
>O04151
VSAEVIFEEKFEDGWEKRWVKSDWKKDDNTAGEWKHTAGNW
>Q9FNX5
ASNVSAYVNMVSDTLRNTIPKACVYCQVRQAKLALLNYFYS
>Q9SI75
NQTVIEGMGELHLEIIVDRLKREFKVEANVGAPQVNYRESI
>F4JYC8
GGKLSKVILLKAVLSQPATKKAAWQGGSKKIPGLNYGDASY
>Q94B78
HMAKFCGFDHIDSLIDATVPKSIRLDSMKFSKFDAGLTESQ
>O82804
GKVSAKSYPVKKLLPSEFLVKPPLPHVVVKQRGDSEKTDQH
>Q9UQB3
LCGEANGKDAESSGCWGKKKKKKKSQDQWDGVGPLPDCAEP
>Q7Z7A1
DLELQMEKQKQEIAGKQKEIKDLQIAIDSLDSKDPKHSHMK
>Q94B38
VSYMSLDQISPLTFSIGNTMKRISVIVASIIIFHTPIQPVN
>Q8IYT2
LEGKKLPKVKCSPFCNGEILKTLNEAIEKSLGGAFNLDSKF
>Q9FGQ6
VNGGQHNYHALERREASKGGKEATKRAAATQQSGKSSSSSA
>Q42512
SFGAVRVGQKTQFVVVSQRKKSLIYAAKGDGNILDDLNEAT
>Q9M8D3
DAEMSQKLYRVVRACIEMGEKNPIISIHDQGAGGNCNVVKE
>Q9C7T7
DLLAVGGSTAFSRNEKLCVDKENAKTNQNLGLSICSGYQNV
>Q96N67
PYMIFKEADATKNKEKLEKLKSQADQFCQRLGKYRMPFAWT
>P42736
LWSELDASAADDFWGFYSTSKLHPTNQVNVKEEAVKKEQAT
>Q9FNX5
QLGQLLDEDPALMDRRLECAKRLELYKKARDEIDAVAWVRX
>Q8GXV7
QCEGSLGNSDCGECVKDGFEKAKSECGESNSGQVYLQKCFV
>P25696
GMDVAASEFYSEDKTYDLNFKEENNNGSQKISGDALKDLYK
>F4HW04
LHPDWLHKKVREKDDKFRQRKLVDMFSSANKDVVLDTDLPV
>Q6NLQ6
XXMGNCCGTAGSLAQNDNKPKKGRKKQNPFSIDYGLHHGGG
>P0C0L5
ARGSFEFPVGDAVSKVLQIEKEGAIHREELVYELNPLDHRG
>Q9FY74
EPPVSAICPRIPQEDEYDYLKEGRKQTEERLQKALTRVKSM
>P54609
KREDEERLDDVGYDDVGGVRKQMAQIRELVELPLRHPQLFK
>P36383
IILVATPSVMYLGYAIHKIAKMEHGEADKKAARSKPYAMRW
>Q8TC92
TVALVNQDRENNIEKRSQGLKSEKEALLIGIISTFLHVHPF
>P09543
PGSGKSTLARVIVDKYRDGTKMVSADAYKITPGARGAFSEE
>Q8N3K9
KRLEEQNEEMMKKVLAQYDEKAQSFEEVKKKKMEFLHEQMV
>Q9SU72
NDLGVSTRGRQYVQAALEEEKKRVENQKKIIQVIEQERFLK
>Q9SQT8
DYIDVELQVASEFIKSIDGKKPGKFKVIVSSHNYQNTPSVE
>Q9SRT0
SNGLYVDELLAILAMLVTHWKAVEELGELGGVSWLLKITRE
>Q84Y95
KPTSALVVHNHQLSFYGSNLKLKPTKFRCSASALTPQLKDT
>Q96EP1
SGPSVASDEVSSFASALPDRKTASFSSLEPQDQEDLEPVKK
>Q9ZUZ2
LNVGASAYGHLRDWVRSSDGKLSYLGFTKFLHGVTLRAAHA
>P08572
VLGAQPGPRGDAGVPGQPGLKGLPGDRGPPGFRGSQGMPGM
>Q39183
HGAEVEAQKRSSSNSSTKSAKAETFEPMQLQRSVTNPRAVG
>Q8N8Q3
GFGVACHLGVLTDLPCVGVAKKLLQVDGLENNALHKEKIRL
>O14646
RPEKGLSEREQLEHTRQCLIKIGDHITECLKEYTNPEQIKQ
>Q17RY0
KAKSEENQGDNSSENGNGKEKIRIESPVLTGFDYQEATGLG
>Q8N3K9
RRKGNRKRNSFESQDVPTNKKGSPLTSASQVLTTEKEKSYT
>Q42479
CHSMGVMHRDLKPENFLFLSKDENSPLKATDFGLSVFFKPG
>P50416
KDTVNRYLQSVRPLMKEEDFKRMTALAQDFAVGLGPRLQWY
>Q6PJW8
TAKKIPPGLFSGDIAPLMQEKVLSAVTYAVDDEEAAEVNAN
>Q94AN2
VEWTIKSVNRNAYIMIAITGKSFCKSSAIATELIISNILRI
>Q8NHQ1
KIKDLQKEQKTLQVKCQHYKKKRTEQEETIASLQMEVCRLK
>Q38869
IVDEHAAPDKPLDPAVLSRLKQFSQMNKIKKMALRVIAERL
>P32929
KHFKNGMAVAQFLESNPWVEKVIYPGLPSHPQHELVKRQCT
>Q9UQB3
NYADPYRQLQYCPSVESPYSKSGPALPPEGTLARSPSIDSI
>Q8RVL2
VRPPIDVDAFGRSDSDGVESKMHIMDVFLWGKCLSEEEAAS
>Q9UPV0
GIEDKDDSQSSQDELQSKQSKGLEERLSPPLPHEERAQSPP
>P42799
GTLSGNPLAMTAGIHTLKRLKQAGTYEYLDKITKELTNGIL
>Q9SQI2
MGKYAAGELKPPTIASRGSGKHPQLMPSTPRWAVANGAGVI
>Q9BPX3
TNVAELLVDLTRPSGLNPQAKTSQDYQALTVHDNLAMKICN
>Q9LUD9
KYARCIGLLFQVVDDILDVTKSTEELGKTAGKDVMAGKLTY
>P19875
CQCLQTLQGIHLKNIQSVKVKSPGPHCAQTEVIATLKNGQK
>P02461
SKFTYTVLEDGCTKHTGEWSKTVFEYRTRKAVRLPIVDIAP
>Q9NZN8
DGPKFPGDKSSTTQNNNQQKKGIQVLPDGRVTNIPQGMVTD
>Q6ZY51
GVVIPFGSMELALKQNNSEEKFASLLEKLETARPEGGELDD
>Q9FMK7
QSESCRVPLCRQYKNRGEKDKKMVEDTKWKVLVRRVASAKA
>Q6PJW8
NLQNTLCEASRDEQAFLGKDKKIPGKRSPRSKKGTAKKIPP
>Q8NEC5
ARIQEKLLEDSLTELRAAEPKEVASEGTMLKRLIEKKFGTM
>Q96BY6
CQTSGLLSQWMHSTSSHEGHKQHRSQTLPIIRGKNALSNPK
>Q9SE83
ECTIEEIPEDEVEKSKSSKDKKANGPDSKGPGLVFKITCKV
>Q9C0D2
LQLVGQENVCGDDYDEAVKLKESVVENHAVLSYAVEEEHAY
>Q9LFT8
RMDNEREGFPITAIREIKILKKLHHENVIQLKEIVTSPGRD
>Q9LJE4
DIAILTGATVIREEVGLSLDKAGKEVLGNASKVVLTKEMTT
>Q8LK56
KQETTNVAQKKPDLEKTMNWKDSVCFGQPRNDTNWQTTPSS
>Q6BDA0
LQSRGGLKFLVICHKDFQKFKAHAAIVAEEVKVPFSYDDVL
>P55217
TPVVNTSAYFFKKTAELIDFKEKRSVSFEYGRYGNPTTVVL
>Q9LZV7
AVSLKQLHLHRNRLSGQIPAKISNCSALNTINLSENELSGA
>P15456
AMVLPQWNVNANAALYVTNGKAHIQMVNDNGERVFDQEISS
>Q8W4D0
SRREPEEPEDASQGRDVFNEKPAADELMSVSDIGNSATTSL
>Q14185
GDEQYKVLFDKILLEHCRKHKYLAKTGETFVKLVVRLMERL
>Q9SQI2
SDLANFLTADRLAGFYCGTQKLLRSVLAEKPELSFSVVSLL
>Q9C9G4
ETAEADLYNSALEGMVDALKKNITTEWADQVKRWETCTKKT
>Q9LM76
LPPLIKDLFYVGPNNLPIRLKEVSATILANIVNIGYDFDKA
>O81210
APYVDLTVDVQDDTVSVHSLKMEGGSSVEESPELTLLKRNR
>Q12860
NAELKILALAPTFEMNPMKKKILAAKGGRVIIECKPKAAPK
>Q14185
GKRLEHVIFPGAGDEAISEYKSVIYYQVKQPRWFETVKVAI
>Q14185
DMRRQIGFEIRDMWYNLGQHKIKFIPEMVGPILEMTLIPET
>Q8LF21
GRPGGDRIYGVFDHQLPAALKKLPFDRHLSTKNVQKVVSEA
>Q6ZY51
VLLSRFLNALETMGGADQLAKDVGSRNVASWNDPLDALVLG
>Q9NXG0
SLETLMVSQKSEIEYLQEKLKIANEKLSENISANKGFSRKS
>A8TX70
IGRALLWTTENLFPETPYLRKHKVIFVVSAGENYERKEFVK
>Q8N137
ELSRSLSVGLEKNLKKKDGSKHIFEMESVRGQLQTMLQTSR
>O94779
SPLRWECKATGKPRPTYRWLKNGVPLSPQSRVEMVNGVLMI
>Q9LYU4
KQESMTPSGLPARVATSSYFKSDYFKNRPSNWYYSYTSPDE
>Q6BDA0
VFRPTDTEFADPIAYISKIEKEASAFGICKIIPPLPKPSKK
>Q38871
AYYVLGHKTPNIRDIYTLSRKLGQGQFGTTYLCTEIASGVD
>Q96LI5
DPPDPRRIYTIMSAEEVANGKKSHWAELEISGRVRSLSTSL
>A8TX70
HSEFHLSTFKGRSPMLNHLKKNFQFIGGSLQIGKALQEAHR
>P05108
AYHQYYQRPIGVLLKKSAAWKKDRVALNQEVMAPEATKNFL
>Q01955
LPGESYGSEKGAPGDPGLQGKPGKDGVPGFPGSEGVKGNRG
>O94985
LRFAESFEVTVTKEGEICGFKIHGQNVPFDAVVVDKSTGEG
>Q9C9Z9
SSSPSFPYYADWKFGVDTSLKPKICITTSTSAGLDQILPWM
>Q9XGM3
YDMLIGKSFQETSEGVDGRVKKTKGKYVMPVEKNFQETTEG
>O82656
TKWIKTTDTSLMLRNLEVNYKETEDQPMSVLHIQYPEWPDH
>Q94JQ6
NREASKQIHALENIEEGRVTKGSNVEQSTEAMQMKLEKKFG
>Q9FRL8
LGHYKNWSVPESLTSVRNYAKALFSRESFENTKAKKEIVVA
>P42759
TEESSAPEIKERGMFDFLKKKEEVKPQETTTLASEFEHKTQ
>Q9FIL7
GTGEKARNVSVLGAIRRAAKKVFVIIFLGQRKLKPTECRSD
>O64817
YDYSLDMWSLGCMFAGMIFRKEPFFYGHDNHDQLVKIAKVL
>F4KCC2
DKTLKRLWLPPQSIVMWDTLKYSLISMEIGTRFAKNSMLPV
>Q949Y5
GVLGILLFHELGHFLAAVPKKVKLSIPYFIPNITLGSFGAI
>Q86XI2
CKITSKYWEMMPPTILIDLLKKVTGELAFDTSSADVRCSVF
>Q08467
LAEFYHPGKEYNVRVASRYFKGPELLVDLQDYDYSLDMWSL
>Q8VYZ5
DLLENCPHLEFILHWCQEICKAHGSSIQRNYRTLLPALRSL
>Q38868
AGIILYILLSGVPPFWAETEKGIFDAILEGHIDFESQPWPS
>Q8N3K9
KKMEFLHEQMVHFLQSMDTAKDTLETIVREAEELDEAVFLT
>Q14185
EYERREDFEARLLTQFPNAEKMKTTSPPGDDIKNSPGQYIQ
>Q9SP02
YFDVEIDGKAAGRIVMGLFGKTVPKTVENFRALCTGEKGIG
>O22781
CARKNGGEFAYDDNGHLLKGKHVVFECGEFCTCGPSCKSRV
>Q9SJW9
KSRLFFDSSSSSPSKRKSSNKNAEKEKLPEKYENLGKFFEA
>O64827
NEGDVYCCVHLASRFTTKSMKNEGSPAVEAPMCGGVTVLGT
>Q9LY09
GSKHKIGGGKHGGLGGKFGKKRGMSGSGGGMSGSEGGVSGS
>Q8IYT2
LETISENIRLFECMGKAEQEKLNNLRDCAIQYFMQKFQLKH
>Q9M5K2
ADIVPAMDGEIRKQFQRSLEKQKMKFMLKTKVVGVDSSGDG
>P25940
DSFRVFCNFTAGGETCLYPDKKFEIVKLASWSKEKPGGWYS
>Q7X6P3
LSAASAIAKDQNSDSNGDAVKETVWEVRGSKRKRLVPDFVK
>Q9LKF9
GGASGPQQILIEGPLCEDYYKIRDYLYSQFYLLXXXXXXXX
>Q8N1G2
RVKEVYRLEEMEKIFVRLEMKIIKGSSGTPKLSYTGRDDRH
>Q9SN68
AAGNKSINAKLVLLGDVGAGKSSLVLRFVKDQFVEFQESTI
>O04200
RDLKREKRKLGTIEHMCQVVKQEGWERLYGGLAPSLAGTAA
>Q9XFH4
LRHYPWKYVVIDEGHRLKNHKCKLLRELKHLKMDNKLLLTG
>Q14185
ERREDFEARLLTQFPNAEKMKTTSPPGDDIKNSPGQYIQCF
>Q8L778
NFTVTSKAADDGEFSELYIFKWTSLLIPPTTLLIINVIGVI
>Q9FGL5
KKLWSQSNKDSASEDKMHLNKELKTEVETLGSIRHKNIVKL
>P20908
GEQGEKGDRGLPGPQGSSGPKGEQGITGPSGPIGPPGPPGL
>Q9ZT82
RLLQAVLDAASQYPLVSRETKRHFFRMLMKVIAAAVWIVAF
>Q99062
RLDTWWRQRQLDPRTVQLFWKPVPLEEDSGRIQGYVVSWRP
>Q84JA6
MEPNTMASFDDEHRHSSFSAKICKVCGDEVKDDDNGQTFVA
>Q8LCA1
TGWFTYKNLVFKPDREALFEKVKSTYKDILGSSXXXXXXXX
>Q9NQC7
LKVGETIESGTVIFCDVLPGKESLGYFVGVDMDNPIGNWDG
>P0C0L5
GDQWTLSRKRLSCPKEKTTRKKRNVNFQKAINEKLGQYASP
>Q9FNR3
NMLLDLFECLPSPRSLRSSRKRXXXXXXXXXXXXXXXXXXX
>Q16206
IRKSKKNFCHIRFAEEYMVDKALYLSGYRIRLGSSTDKKDT
>Q9C9Z9
DIKDPFTEVSMFKKNYDHLPKDTYFGMYKEATRNNPNYFLT
>P55228
TEAVPTRTLSFSSSVTSSDDKISLKSTVSRLCKSVVRRNPI
>Q9FLV0
EAEDDETKPVYKDFTYAEYYKKFWSRNLDQEHCLENFLNNX
>Q9MAA7
VVAGLDLIRDWQLAYAEGLKKAGQEVKLMHLEKATVGFYLL
>Q96ST8
THGQEKELAENREQLEILRAKCQELKTHSDGKIAVEVHKSI
>Q42521
TERFNIVSKDEGVPLVAFSLKDSSCHTEFEISDMLRRYGWI
>Q9HB71
CRKKVENTRWDYLTQVEKECKEKEKPSYDTETDPSEGLMNV
>Q9UQ52
VRAYNTAGTGPSSPPVNVTTKKSPPSQPPANIAWKLTNSKL
>Q38869
IDNSGTIDYGEFLAATLHINKMEREENLVVAFSYFDKDGSG
>Q8W4D8
GERDREVGDKRRRSGREDTEKRRRTRTDDERYSRGRHERST
>Q8VZD4
EEFSSTGSKFWEQKSQTLPRKAPRNHYSSVGENIREYKHNF
>Q8GWS0
XXXXXXXXXXXMAVTAFNTLKLVSSSLDPIPSVSCSSYSFS
>Q9FRS6
VLDFRGGYFEGSVPSSFKNLKNLKFLGLSGNNFGGKVPKVI
>Q94B38
KIGIYFATWWALNVVFNIYNKKVLNAFPYPWLTSTLSLACG
>Q9C942
PDENAEIVLKDMREWIDEKVKKYGSKTAXXXXXXXXXXXXX
>Q6XAT2
VTENLDEKYIIGYGASSTVYKCTSKTSRPIAIKRIYNQYPS
>P26992
PALKNRCHIRYMHLFSTIKYKVSISVSNALGHNATAITFDE
>Q9H0B8
PSYGGSCRNNLCYREETYTPKPETDEMNEVETAPIPEENHV
>Q14185
KAFFTDRYLQEHPEAHEKIEKLKDLIAWQIPFLAEGIRIHG
>Q9C0D2
SQGMKNQNYPSEEHTEILQNKKKIVHFQLSIGNLSSVYSSS
>P43254
NYQNKKVEGKAQGSSHGLPKKDALSGSDSQSLNQSTVSMAR
>Q7XA74
ADATVLGSPPETMTLSQQVKKFSENKNKWTNQTRSEAIYLI
>F4HW04
LDCFAWVKRDSYLPQGSHGLKAVTKAKLGYDPLEVNPEDMV
>O48947
YERREGNQACPQCKTRYKRIKGSPRVDGDDEEEEDIDDLEY
>P25696
GQDATNVGDEGGFAPNIQENKEGLELLKTAIEKAGYTGKVV
>Q8TC92
EQIVAVFNASTRQKAWDHFSKAQRKNIDIWRKHSEELRNAQ
>Q9C778
KYLENQKNAIDDYSNDFDMRKPLERQFLSGRPIDCVSLLDS
>Q9LJE5
ILDDFSFYEVRQKTILEKKAKQTQKQVSEEKVTDEKKESAT
>Q9M8D3
ECVYTQKLVSFETNVVPEEVKYVPVMEKGRKALEEINQEMG
>P25940
TILERSLDPDSGTELGTLETKAAREDEEGDDSTMGPDFRAA
>Q93YN1
DAEEACRYLKIGLLCTQDSPKLRPSMSTVVRLLTGEKDIDY
>P26232
VERLLEPLVTQVTTLVNTSNKGPSGKKKGRSKKAHVLAASV
>A8TX70
FNLRTIRDLSTFSQNMTQIIKDVTKYKEGAVDADMQVHFPI
>Q84TG3
TLKPEVFTEVVQILDDRISQKATKAAMHILVNICPWGRNRH
>Q9H9A5
ENVTDVSLGISSNEQDQGSDKGENEAMESSGKRAPQCYPSS
>Q8W4I7
PKRRLTAKQVLEHPWIQNAKKAPNVPLGDVVKSRLKQFSVM
>P12111
LFDGSANLVGQFPVVRDFLYKIIDELNVKPEGTRIAVAQYS
>Q8IUI8
LLQEVDTIEQETIKPLDDCQKLIEHGVNTAEDLVREGEIAM
>A5YKK6
QLLIDLFKYLAPFLRNVELTKPMQILYKGTLRVLLVLLHDF
>Q7Z7A1
LLQEKKSLECEVEELHRTVQKRQQQKDFIDGNVESLMTELE
>Q84ND9
DAFASERRKAKMLNFSIAYGKTAIGLSRDWKVSREEAQDTV
>P42763
SSSSSSSEEEGSDGEKRKKKKEKKKPTTEVEVKEEEKKGFM
>Q94F30
APLRREIHAPSRGILRYGKAKSNDYCEKDANFFVRKYDDAK
>Q9FRS6
TVSMVAGSYGYIAPEYGYTLKIDEKSDIYSLGVVLLELVTG
>Q9NXG0
KRSRKLKEGNKKLMKENDFLKSLLKQQQEDTETREKELEQI
>Q02246
EAILRFGFLQEFSKEERDPVKAHEGWGVMLPCNPPAHYPGL
>P52569
RDENNEEDAYPDNVHAAAEEKSAIQANDHHPRNLSSPFIFH
>O75462
GQDNTCEEYHTVGPHSCHIPKDLALFTPYEIWVEATNRLGS
>Q9LFT8
YGPAIDMWSVGCIFAELLHAKPILPGKNEQEQLNKIFELCG
>Q9M101
XXXXXXXXXXXXXXMGCFSSKHRKTQNDGGGERSIPIIPVQ
>Q9XIJ5
YGGSKKASALIRMIHEFQERKTGSVEPNLQRGRFVHAWXXX
>P43254
SQHLTNNQLYPNFLLDKLLKKTSARHVSKTASPLDQFREAL
>Q9Y592
DREEKYNQAKEKLQRAAIAQKKRKSLHENKLKRLQEKVEVL
>Q96N67
LEKPPQAYSVLSPEVPLPGMKWVDNHKGVFNVEVVAVSSIH
>Q6BDA0
SRQQEVPTTTHPNRCYLEGCKMTFESKAKLQTHKRNRCTHE
>O64827
VTDAHCSVVSDILLSKVQKAKHRPNNLDILSAARSACCRVS
>Q9LXW7
HLHDLMRREVLIQDPEAPNLKSCPPPVKNGHGVKEIGSMVI
>Q9FRS6
SFPSLQALDLSNNAFESSLPKSLSNLTSLKVIDVSVNSFFG
>P11597
TAKVIQTAFQRASYPDITGEKAMMLLGQVKYGLHNIQISHL
>Q9S841
VFESLQPSDTDLGAKVPKDVKIQGVWYGQIEXXXXXXXXXX
>Q7XJR9
AIDVDKNGVISLEEMRQALAKDHPWKLKDARVAEILQAIDS
>O14646
DDPDKKPQAKQLQTRADYLIKLLSRDLAKKEALSGAGSSKR
>Q9LYD9
FQLLGASNSMMLPLKFHMTDKEKKQKRKAESCNNNASAGPV
>Q9UBT7
STATQLAADLLKYHADHVVLKALKLTGVEGNLEALAEYACK
>Q9NQC7
RTEIVNPLRIYGYVCATKIMKLRKILEKVEAASGFTSEEKD
>Q9LL84
FHPDAEDLFNVTCDLKLVCEKLRDRHQRHKRQDIEVGKAVR
>P11509
FSNPQDFNPQHFLNEKGQFKKSDAFVPFSIGKRNCFGEGLA
>Q9FV70
KVIVKQESSPQNVKRVYNKSKGGTKLLKAGKRMANGEVQNG
>Q8N3K9
GTAASENDSSVSPSFANEVKKEDVYSAHHSISLEAASPGLA
>Q6NLQ6
VSLGETVRARLKQFTVMNKLKKRALRVIAEHLSDEEASGIR
>F4JLP5
AIIEGDVVGGTCVNRGCVPSKALLAVSGRMRELQNEHHMKA
>Q9FGW5
FSSFPNAKAKFPTQPYNMLRKKFPAISFVGGQILSERGFDL
>Q9FY74
SGFLAESSLTSYLEKLTVDSKENSPANSCGEKAVQTVSERT
>Q8IWV2
NQTSTKITNLKGSVLYHLAVKAYNSAGTGPSSATVNVTTRK
>Q9LPT1
SGTFGASYKAAISSGQTLVVKRYKHMNNVGRDEFHEHMRRL
>F4HW04
SNDNTSFDETTGCAQAFRVLKQLIHSCLTDVRKSKNIYADS
>Q99895
FVLTAAHCISNTRTYRVAVGKNNLEVEDEEGSLFVGVDTIH
>Q8L5Y6
KCLAPLVKKVGEERIVEMTNKLCDKLLHGKDQHRDTASIAL
>Q9LUD9
TSSLIHDDLPCMDNADLRRGKPTNHKVYGEDMAVLAGDALL
>Q96529
RLEPYITDTVHFINDSISQKKKVLVEGGQATMLDIDFGTYP
>Q6USK2
NGSKVWETVSKIFIRAKVNTKVIVTERAGHAFDVMASIQNK
>Q9FVU9
FGGVVPSSLHKKKEDESQLTKITRDSAKITVEQVHGLMSQV
>Q9SU72
QAHKNGYYDSFKVSNEENDFKANVKRAELAGVFDEVLGLMK
>Q9LYN8
ANNQLNGHIPESFGLLGSLVKLNLTKNKLDGPVPASLGNLK
>Q8N3K9
KKVLAQYDEKAQSFEEVKKKKMEFLHEQMVHFLQSMDTAKD
>Q8TCG5
LLLSYHGWLLEPHGAMSSPTKTWLALVRIFSGRHPMLFSYQ
>Q9LXW7
EMTDLRSACVNNENFAQVAVKNNLHTHLQRCATVLETQIND
>Q9Y592
TLSSKVKELKHSNKLEITDIKLETARAKSELERERNKIQSE
>Q16678
RANPNEPAKMNFSYGLTIKPKSFKVNVTLRESMELLDSAVQ
>Q8GZB6
VQKVRQKALDEKARLVQERVKLLSDRKSEICVDDTELHEKE
>Q9SSD2
TKPINGAIFIFNPRTGQLFLKVIHTSVWAGQKRLGQLAKWK
>Q9NYQ6
DNPFAEVTTLGCEVIYNGCPKAFEAGIWWPQTKFGQPAAVP
>Q13609
ISSRLGRNTYKEQYAFLYKEKLVSVKRSYHYHDYQDGDADV
>Q39054
TKVIGDVSTESKRVKILIQTKKGTDIRRVGCDIEKDATVLT
>Q9SWG3
STVKKTDCKASMHVKRRPDGKWIIHEFVKDHNHELLPALAY
>O80845
EMGRLSSSMKKIEKGLKNGNKYQDEDYRAKLKKSNERSLAL
>Q9LV85
EDATSVCDQSEEKSSSWWVPKQVSSINSGFNTFICRVRVWV
>Q9LFE0
GIVDDDGGKESKDKESKDRFKDIRIERTDEFGRTLTPKEAF
>P19835
DANLPGNYGLRDQHMAIAWVKRNIAAFGGDPNNITLFGESA
>Q9SGH6
FNETIYTKKGLEWVNTTESLKDVIDRHYPDMTDKWMNSESA
>P12109
GYPGNRGAPGINGTKGYPGLKGDEGEAGDPGDDNNDIAPRG
>Q8GSA7
KEEDDDFFKQGRKQTEDRLQKALARVKSMVQYPEARDQYRR
>Q9M086
LVGDRRIFLGAGTGSAGLAAKLEQVYRQAREAVRGNDGIKI
>Q5YDB6
LGELEIYPSRELNQQQDDVMKQRKKKQREVMELAKMGIRIS
>F4HTM3
YGRQELVENDMVIETSFVKSKGDGLGYGGDWAVRIDVKNKG
>Q99653
XXXMGSRASTLLRDEELEEIKKETGFSHSQITRLYSRFTSL
>Q5YDB5
AVVMLGDEEIHLVAMPSKEKKFPCFWCFSVPSGLYDSCLRM
>Q38854
SAFAFPSYIITKGGLSTDSCKSTSLSSSRSLVTDLPSPCLK
>Q8LEM7
LARETVFSVSEIEALYELFKKISSAVIDDGLINKEEFQLAL
>Q9LQ55
LLNRATSPQPDGPSSTGGSLKSLRDKLMPQDKDKDKEKETP
>Q8L778
FKMHSHGWRSVYCTPKIPAFKGSAPINLSDRLHQVLRWALG
>F4K2E9
LGPMFFSVKDSDTSMLEHKKKQKEEKSGMEEEMEKLRRDQV
>Q9LT75
PFASTQNDSGVENTEKSAFAKFTSGLGIRLSPKSPQTNDTT
>Q05609
PHYDSLSSENRSNHNSGNTGKAKAERGGFDWDPSGGGGGDH
>Q9H0B8
GKVPFFVKSERHGVQSLSKYKPSSSFMVSKVKVQDLDCYTT
>Q84WV9
QVAWLTNTGFTYDLRNLSKVKPFKHHMKDGWGLATDGKALF
>Q8RXN6
LGSGTQSTYFSESGTFSKLKKIXXXXXXXXXXXXXXXXXXX
>P12109
KSSVDAVKYFGKGTYTDCAIKKGLEQLLVGGSHLKENKYLI
>Q96BY6
KRVFDTYMLFFQVNQSATALKHVFASLRLFVCKFPSAFFQG
>Q9SSF8
XMGNCIACVKFDPDNSKPNQKKKPPRGRQRNPYDDPDGLRT
>A8TX70
NSEKIITFQDFDKLKNVDVKKRIIREICQSCGKTNCFMDIV
>Q94B78
GSGGLTDASKIAILNANYMAKRLEKHYPVLFRGVNGTVAHE
>P25025
IGQKFRHGLLKILAIHGLISKDSLPKDSRPSFVGSSSGHTS
>O48946
WGKEIGWIYGSVTEDILTGFKMHARGWISIYCNPPRPAFKG
>P42799
VDEKKKSFSLQKSEEAFNAAKNLMPGGVNSPVRAFKSVGGQ
>F4HRT5
TDAGSPKRTDESEAMSEDVNKTPLRADSDGEDDESDAEHPG
>Q5IBC5
SSSTTEEDTIESRGLWWKKRKKLNHRLGIFLRNLEASWLGP
>O64816
KKIKREIKILQNLCGGPNIVKLLDIVRDQQSKTPSLIFEHV
>Q9SWG3
RNGIDFDTHEAAYIFYQEYAKSMGFTTSIKNSRRSKKTKDF
>Q8GSA7
PYLSTMKQHLLHGALGEEGLKKMDSFNRWMSKELGDVGVIA
>Q9LD47
RILGSSPVKAMTQALEQTGRKARLIGQGVPQDFLVSAAVAE
>O22850
KDVSLSKFTGKVLLIVNVASKCGLTHGNYKEMNILYAKYKT
>Q9SP32
RQVYGVSERTESDGAANLIHKLRAINYTLAELGQWCAYKVG
>Q66GI4
PELAALLKVSMDTKNADKVYKTLQRLRDLVRQVSKSTFDMI
>P12109
SVALRLKPYGALVDKVKSFTKRFIDNLRDRYYRCDRNLVWN
>F4K2E9
QAEPVMPVKDPTSDMAIISRKGSGLVKEIREKQSANKSRQR
>Q7DMA9
TRNMLHLNVAACLLKMGEWRKSIETCNKVLEAKPGHVKGLY
>C0LGW6
LICIVLGVITLLCMIFLAVYKSMQQKKILQGSSKQAEGLTK
>P93735
ILTLASLVPLFKGISVESKSKGIMTSDAELWNGRFAMLGLV
>O14646
DDSNLLIGIYEYGYGSWEMIKMDPDLSLTHKILPDDPDKKP
>O49006
ALAMIKNMTDTDIANFEQKAKITSNNRKLKEENQETTVAVD
>Q680B9
EVETQKFVDSLVALAMDRKTKMNSCETNVVFSEFQDWLEKH
>Q9XGM3
SVPEFPPNLQCLDAHGCSSLKTVSKPLARIMPTEQNHSTFI
>Q9SRW9
PKGRSDLPGIDVFVSTADPEKEPPLVTANTILSILAVDYPV
>Q0WT48
ISPFLQLPHFSDAVVKKIARKKVKSFQDLQEMRLEDRSELL
>Q9XGM3
DKSWVAYTCPVGSWTRHGGGKDKIELDHVFIGYTSCPHTIK
>P38605
LATNLVEEYGPVLEKAHSFVKNSQVLEDCPGDLNYWYRHIS
>O60494
FSYRSPDVGYVHDVNCFWVIKTEMGKVLRITFTFFRLESMD
>Q9BPX3
PQAKTSQDYQALTVHDNLAMKICNEILTSPCSPEIRVYTKA
>Q9HCU4
CDVSKGFDPDCNKTSGECHCKENHYRPPGSPTCLLCDCYPT
>P50416
VLLSYHGWMFTEHGKMSRATKIWMGMVKIFSGRKPMLYSFQ
>Q9SRT0
PNLLIREMISKWCKKNGLETKSQYHPNLVNEDETVTRSDRE
>P54609
LVELPLRHPQLFKSIGVKPPKGILLYGPPGSGKTLIARAVA
>P92983
GEDADAAAERVRSVYEATGLKGMLVYGVEHADDAVSCDDNM
>Q94AX4
FIGTEAYTREQTQIVQQIASKHNGSDFMFAEEPEAKKELWK
>Q9LQ55
LMPQDKDKDKEKETPEVSGLKTAGPEGEITAGYLMKKSAKT
>Q8WXI2
KYWFVLKDASLYWYINEEDEKAEGFISLPEFKIDRASECRK
>Q9LV85
TVEIGLQIRELRCKETALGLKFESNNLGKAALELDVSKAAF
>Q8GWW8
MACNTCGGQGVPPGTKREKCKACNGSGMTSLRRGMLSIQTT
>Q10570
VTMEPGYLFLGSRLGNSLLLKYTEKLQEPPASAVREAADKE
>F4HRT5
MEQKRKSIDDSLKSKVAEVEKREAEWKHMEEKVAKREQALD
>Q08466
FEGINMNNNEKCIIKILKPVKKKKIRREIKILQNLCGGPNI
>P93735
TAILTLASLVPLFKGISVESKSKGIMTSDAELWNGRFAMLG
>Q9C7T7
VVRKLDDADPCVSNSQDTTGKITVXXXXXXXXXXXXXXXXX
>Q16281
DLFCLSKDDLMEALTEYPEAKKALEEKGRQILMKDNLIDEE
>F4JYC8
ITPSSFDLEWSTTAFAPGPQKLPVRRQVKREDSDAAYPELH
>Q96327
LLDEKQTTIYKKDESVNYQLKMKASRFIISEIKQNFPRMPF
>Q9LKZ3
DSSRFVKKGDKGVDLVASLCKIYDASEDELRIVIDKANNLV
>O64827
RIISKEVFVDLLRGCLSREEKLALHQACDIFYKLFKSVLSL
>P42695
IRDEKTNVRKSALQVLVSILKHCDVSGMKEDLWILQDQCRD
>Q949Y5
CQRTPEKPCLNDVTEVGTWRKALVGIALILVVLTLLPVWDE
>P84634
TNFLASSPLASGQSEGPRCPKVLGDLVESCLGALFLDCGFN
>Q9FVW4
RRGGRRTRVVSANKPSPRPSKRNSEKKKYVEKESSKNVPRK
>Q8GXX0
DSSPPIATNSSSLQKLPLKDKSTGPVTKEDLGRATWTFLHT
>Q96N67
DQVQDLVFNLHMILSDTVKMKEHQEDPEMLIDLMYRIAKGY
>Q9SSD2
RMCKDLKHLIYYRFNTGPVGKGPGCGFWAPMWRVWLFFLRG
>F4I1S7
KASVNCTHWLPTSKFAFKAKKLDRQYLLSGDSDGIIILWEL
>F4HTM3
SLTGLPLSDLLKKKHQEFDAKFNECFKLSEKHDSETLGVGR
>F4JHH5
FPLTKSQNTAEDTLSGMLKKKIDGFMTLLENVNWTSDDIPQ
>Q9LL84
AKQSEDSKSIDYYKKKLCPEKRWSCLLSCCVYFYPYSQTLS
>O23702
SQNTAVKPEGRRSRSGKKAKKRHSQQKYMQKTDGSSGLNEE
>Q9ULA0
DERHHSVLMSLLCAHLGLSPKDIVEMELCLADTQPAVLGGA
>Q9MAA7
SEKSLDGKYFVTVRDRDWYWKAFLPEGEDREHPACNPFSPR
>Q84JA6
PINRETYLDRLSMRFERDGEKNKLAPVDVFVSTVDPLKEPP
>Q9H799
QSPVTFQKGSNAPCHSLQHTKKHGSAGLAPQTKQVCVEYER
>Q9LKZ3
PNPGGGGETCAETGINIFFTKINKLAAVRINGMVERLQLSQ
>O24606
NNSSNNQTFFQGNNNNNNVFKFDTADHNNFEAAHNNNNNSS
>P92948
KNEYQIVAQPPPEESEEPEEKIEEDMSDRIAREKAEEEARQ
>Q7DMA9
XXXXXMAVGDQTEQNYLPKKKKSETEDDKRRKKIVPGSLLK
>F4I1S7
EIPNSIMLVSSSQDKVIRIWKLVLVGDVGSWRREITLASYI
>Q9C658
SFSLSTTRATEASTGLPLSNKPSVVTGPISPPQTTPLTSAP
>Q42601
GFSDKQIAFATKTTEEEVRTKRISLGVVPSYKRVDTCAAEF
>Q99895
TRKKPVVYTRVSAYIDWINEKMQLXXXXXXXXXXXXXXXXX
>Q9SYP1
YYYISYTTIERFSSLLSSKTKMKGLLEILTSASEYDMIPIR
>Q8GWE6
VECIMTILIYKNLVKGYLAHKSKVVVLSKQDPFPKLNGKPV
>F4IVL6
ESLTPYNATAADVLKALLTPKLASLLKDEVAKDLLSKLNTN
>Q8VY16
RIPWAWLPGALCLLQEVGQEKLVLDIGRAALRNLDSKPYIH
>Q9FVW4
SRPANTRAGKDYHTSGTISEKQERRTRNKDRPDRVMWAPRR
>Q9ZT82
VVEHKGFTENYRLYARSHFVKAIELGLILIVYASHSPIAKD
>Q8GW31
XXXXXXXXXMSGLHRSSSSSKNIGNCLPSKELLDDLCSRFV
>Q6PJW8
PCCHQMDVQTDSPSLSVTAGKDHMEELLCSAEATLALHTQS
>Q9XGM3
GKFGDRFRSMAKGDERKKKWKEAFNLIPNIMGIIIDKKSVE
>Q8L5Y6
KEVIVRQSVDKADFQNSSVEKILALLFNHCESEEEGVRNVV
>P42697
DLMDKGTDAVEILEGRSFKLKYPWVGVVNRSQADINKNVDM
>Q5IBC5
TGSSSIGGHRNYNNKTHDSCKDRNKITCWPQYVDALKFLCQ
>Q9M086
KPGDDNSVRDDPSRHRLNRSKSRGRGRVHEGAPDTEVLLAS
>Q8RWL2
ILQHLTGQPNIVEFRGAYEDKDNLHLVMELCSGGELFDRII
>Q8RXN3
PVNAFGTGIALAGVFLYSRVKGIKPKPKTAXXXXXXXXXXX
>P00167
EMSKTFIIGELHPDDRPKLNKPPETLITTIDSSSSWWTNWV
>Q9SSM7
HDPSSSSTTTTSSSTPYGLTKDEFSTLDSIIRTHHTFPRSP
>Q9LPT1
LQLEGMGLTGKLNLDPLVPMKNLRTISFMNNNFNGPMPQVK
>P25819
RYDQVRHAEKYPTPPAVCSGKRERCIIEKENNFKEPGERYR
>Q9STX5
WSHFNAEGDVEFKAVLYVPPKAPHDLYESYYNSNKANLKLY
>P07358
XXXXXXXXXXXXXXXXXXXMKNSRTWAWRAPVELFLLCAAL
>Q9FN50
GGPAFQVAVSLAACVYFLNEKTKSLGRACLIGIGALVAGWF
>O04616
SFTVPLKLVSGNGLQKVELLKTRASSEETSSIDTNELITDL
>F4HW04
EAFFADEVQQTSLVFPGAYRKVSVELKIHNLAVNALLKSNL
>F4HTM3
GDWQIHLKSQNQLETHYSGFKTPHIYNLSDLVQQNLALQAR
>Q84WV9
PKDGSLLGWILLSKLSRGLLKSGHRGIDVLNGIAWDSDKQR
>Q9FLP9
XXXXXXXXXXXXXXXMLLKIKRVPTVVSNYQKDETVEEGGC
>Q9HCU4
TLAGLLPHNYDPDKRSLRVPKRPIINTPVVSISVHDDEELL
>P23508
LKRAHDCRKTAENAAKALLMKLDGSCGGAFAVAGCSVQPWE
>Q01955
STVKAGELEKIISRCQVCMKKRHXXXXXXXXXXXXXXXXXX
>Q6PJW8
LAKRIEIAEVVPTEGLVSILKKRNDTVGDHPAQMQHKPSKR
>O81210
TLATPWFRRGKLNYLPGPLKKLASFNAFWYTHHLFVIVYIL
>P43254
HIHYYDLRNISQPLHVFSGHKKAVSYVKFLSNNELASASTD
>Q9NYQ6
CFPHGSHSRTCDMATGQCACKPGVIGRQCNRCDNPFAEVTT
>Q9FKW4
RKPWATISDSAKDFVKKLLVKDPRARLTAAQALSHAWVREG
>Q9H9A5
CSAYVALALGDNLMALNHADKLLQQPKLSGSLKFLGHLYAA
>C0LGT6
GIASLLLIIIVASLCWFMKRKKKNNASDGNPSDSTTLGMFH
>P0C0L5
PKEKTTRKKRNVNFQKAINEKLGQYASPTAKRCCQDGVTRL
>Q9SXY1
ADGGELFIWKLHPSETNQSWKVHKSLSFHRKDVLDLQWSPD
>C0LGW6
MDMAIHTFDDIMRVTENLNEKFIIGYGASSTVYKCALKSSR
>Q9SYP1
ELIRSPKMGKPLHKFIHQFPKVTLSAHVQPITRTVLNVELT
>Q38846
FIILCGATHFINLWMFFMHSKAVAIVMTIAKVSCAVVSCAT
>Q6UX04
TNGKVLLKTTAGDIDIELWSKEAPKACRNFIQLCLEAYYDN
>Q8VY16
LDSVNRNGIVGNIKVLIDMLKMHCGEHPDALYLKSSGQSAT
>Q9S7D1
MEYSDLDKILNNGEGGRKMRKSRSVPSFNEVVDGGLAFSHY
>Q96BY6
SMGWPAFLSITPNIKEEGAMKEDSGMQDTPYNENILVEQLY
>Q84ND9
EAELFGKISMKKIFGKGKLKKDGSEGKLVIIPPVKELQMED
>A5YKK6
AVEKAGPEMDKRLATEFELRKHARQEGRRYCDPVVLTYQAE
>Q9SP32
TTPKDKRPAIFGMTASPVNLKGVSSQVDCAIKIRNLETKLD
>Q9HC77
SPIRETMKESESSLDVSLQKKLETWEREKEKENLELDEFLF
>P42695
CIQTLKKSWPQESNLNRKRKKEQPKSSQANPGRHRKRGKPP
>Q9H0B8
LCPFEKPATHCPRIHCPAHCKDEPSYWAPVFGTNIYADTSS
>B3LF48
DSDGDGRVSGNDATKFFAMSKLSRQELKQVWAVADSKRQGF
>Q9LY75
VLSMANCGPNTNGSQFFILFKRQPHLDGKHVVFGKVVEGMA
>Q9UHY7
STEGDILELVDGHFDTKIGHKVESESYRKIADSIGCSTNNI
>F4IVL6
AEFQVLHLRRRNAEWVPYKLKITFVGLELVDSKSGNSRWIL
>Q8IZJ3
AYTYSAFFCPSERVHISTPNKYEFQYVQRPLRLTRFDVAVR
>Q38868
KGHYTERAAASVCRQIVNVVKICHFMGVLHRDLKPENFLLS
>P32929
RSGNPTRNCLEKAVAALDGAKYCLAFASGLAATVTITHLLK
>Q9ZUZ2
KPKEGPIPEERGTEPEQSLDKSFGYGKNFGAKYELGKEVGR
>F4IH31
ESQMPFGKEAQEGLLKIVGRKSLKVLVYGEDQYGRCVGDLY
>Q9FN02
RTGLGGMDNGYTIDHNVESGKLITIFSAPDYPQFQATEERY
>P38605
VNKVLNMLCCWVEDPNSEAFKLHLPRIHDFLWLAEDGMKMQ
>Q9UPV0
LLREKRQEVEGEHERRLDKMKEEHQQVMAKAREQYEAEERK
>Q8GWE6
ALEALYVVCYEIRVLAEKADKDLTSNGKSPEKLKAAGSLLM
>Q9LYD9
SDQGNSESTDSGFDRTPFKGKQRNRRFQVVDEFVPSLPCET
>P13671
QDGRQLEWGLERTRLSSNSTKKESCGYDTCYDWEKCSASTS
>Q8NHQ1
DESQSEEENDYRNLDASPTYKGLLMSLQNQLKESKSKIDAL
>Q8VY16
SGNFRKNLDSVNRNGIVGNIKVLIDMLKMHCGEHPDALYLK
>F4IVL6
SLISGPQHLVADLETCSLHLKHLAAAAKDAVAEGGSVPGCR
>Q38846
MLVHIIPDLLSVKNRELFLKKKADELDREMGLILTQEETGR
>Q9NQC7
SNLKFAEAPSCLIIQMPRFGKDFKLFKKIFPSLELNITDLL
>O48946
YRRNELVRIRHESDGGTKPLKNMNGQICQICGDDVGLAETG
>Q8N8Q3
RFRIPEPVRQADICSREHIRKSLGLPGPPTPRSPKAQRPVA
>Q9SI75
PQVNYRESISKIAEVKYTHKKQSGGQGQFADITVRFEPLEA
>P47999
VLTEPAKGMTGAIQKAEEILKKTPNSYMLQQFDNPANPKIH
>O64827
HPQDQHINESVLKKPFGSGNKSQQCIAFIESKGRQCVRWAN
>Q6BDA0
EKEASAFGICKIIPPLPKPSKKYVFYNLNKSLLKCPELVSD
>Q8NHQ1
PTQHELRLYKQQVKKLEKALKKNVKLQELINHKKAEDTEKK
>Q9SSD2
DFPNIVIKGSELQLPFQACLKIEKFGDLILKATEPQMVLFN
>Q9FLH0
SDVEAELECKSKSVEVEIESKRRAWELREVDIKQREDLVGE
>Q9Y592
EKDQYEEKLRASQMAEEITRKELQSVRLKLQQQIVTIENAE
>Q8GWE6
AHKSKVVVLSKQDPFPKLNGKPVSSXXXXXXXXXXXXXXXX
>A8TX70
RGRQGDSGIPGYGQMGRKGVKGPRGFPGDAGQKGDIGNPGI
>Q9CAD0
VSASQPGVLEWGDGYYNGDIKTRKTIQAAEVKIDQLGLERS
>P93735
LTTRKINTNKLFSAGSFPNLKRNYPVGVRCMAEGGPTNEDS
>Q39016
KTILGVVEACHSLGVMHRDLKPENFLFDSPKDDAKLKATDF
>Q9H2A7
CGKRISSDSPPSVQFMNRLRKHLRAYHRCLYYTRFQLLSWS
>Q42484
SEAIKTDGGSIQVTCREIPIKSVVGNTTMMEQVLEFLSEEE
>P34802
TAGKDLIADKLTYPKIMGLEKSREFAEKLNREARDQLLGFD
>P20908
GPSGAAGPPGPKGPPGDDGPKGSPGPVGFPGDPGPPGEPGP
>P15509
IWEEFTPEEGKGYREEVLTVKEITXXXXXXXXXXXXXXXXX
>P27658
LPQYMKEIQPAPRMGKEAVPKKGKEIPLASLRGEQGPRGEP
>Q6BDA0
KYLVLHQRVHKDERPFECSWKGCSMTFKWQWARTEHLRLHT
>P24903
FLTPQEFNPEHFLDANQSFKKSPAFMPFSAGRRLCLGESLA
>P25940
FRAAEYPSRTQFQIFPGAGEKGAKGEPAVIEKGQQFEGPPG
>A8TX70
NEGTLTGKALNFVGQYFTHSKGARLGAKKFLILITDGVAQD
>Q6WN34
LVKGIFHLTQIKKVRKQDFQKEAQHFRLLAGPHEGHWNVFL
>P29197
LDDPLILIHEKKISSINSIVKVLELALKRQRPLLIVSEDVE
>Q3E9C0
VTHLCTQKATGLQFACKTIAKRKLVNKEDIEDVRREVQIMH
>Q16281
GLMVSDTNRLWQHYKTTTQFKLDVLSLVPTDLAYLKVGTNY
>Q8VYZ5
VNCVTYSPDSQLLATGADDNKVKVWNVMSGTCFITFTEHTN
>Q94B78
IFNMYHTEHELLRYIHKLQSKDLSLCHSMIPLGSCTMKLNA
>Q8S944
DRLGVPQLAKKLNQILVQHIKVLLPDLKSRISNALVATAKE
>Q9SSF8
YLCTDRETREALACKSISKRKLRTAVDVEDVRREVTIMSTL
>Q9C6P3
YEELKEGLAKLGSRLTEAEVKQLMDAADVDGNGSIDYIEFI
>P42695
RHRSRSLGVLPFTLNSGSPEKTCSQVSSYSLEQESNGEIEH
>Q6WN34
VQSLHGVRHPQDPCSSDAGRKRGPGTPAPTGLSAPLSFIPR
>Q5YDB5
TRCLSIVFDLDETLIVANTMKSFEDRIEALKSWISREMDPV
>Q8W104
ISPNTATAAISAALESQRSRKNRGSYNCGRCGQPKKGHVCL
>Q9C9G4
FVSHFMGDIHQPLHVSYASDKGGNTIEVHWYTRKANLHHIW
>Q9SRT0
ELGGVSWLLKITRESECKRNKENAIVILHTICFSDRTKWKE
>Q8W1S1
QLTEQQRHELSWEAATQRFIKVSDLNRLSRADSNLSKRSVF
>Q9S745
FYQLLAEPLDIANFYKNRDIKTGGHYLEGNRPKRYEVIDKW
>Q9SSD2
EEEDSAVHTWFYDHKPLVKTKLINGPSYRRWNLSLPIMATL
>Q9LFT8
QVLHRDIKGSNLLIDNEGNLKLADFGLARSYSHDHTGNLTN
>Q9FVX0
ETLYLAVNYVDRYLTGNAINKQNLQLLGVTCMMIAAKYEEV
>Q9H2A7
LSTLQSTQRPTLPVGSLSSDKELTRPNETTIHTAGHSLAAG
>F4HTM3
LSDLLKKKHQEFDAKFNECFKLSEKHDSETLGVGRTAIANM
>Q8VZD4
VRLCHLDSWTWCPANVVYICKEQLDIALLQLEYVPGKLQPI
>P16444
GFGGDFDGVPRVPEGLEDVSKYPDLIAELLRRNWTEAEVKG
>F4IVL6
WSKKDIDWTTKCRALGMSDWKKLRDIRELRWAVAVRVPVLT
>Q7XJJ7
VEKDSAVVSKLRSCGAILLGKANMHELGMGTTGNNSNYGTT
>P20908
GTKGEKGEDGFPGFKGDMGIKGDRGEIGPPGPRGEDGPEGP
>Q8N3K9
PTAALTLKAADEQMALSKVRKEEIVPDSQEATAHVSQDQKM
>Q9LNU1
XXXXXXXXXXXXXXXXXXXMKGITFFTPFLSFLYLLCILFM
>Q8RVL2
VIDDWIPCESPGKPAFATSRKLNELWVSMVEKAYAKLHGSY
>Q5IBC5
DLAAMTLKGTKRSRKPSSRNKPAQSDVDGSGKIECNHKHRR
>Q9UBT7
RSVEQTLLPLVSQITTLINHKDNTKKSDKTLQAIQRVGQAV
>Q949Y5
PADVKLIKDKLFGYSTFWVTKEEPFGDLGEGILFLGNLRGK
>Q9S841
LPGGERVPFLFTVKQLEASGKPESFSGKFLVPSYRGSSFLD
>Q9HC77
PLSTGPASRLAAKSPIRETMKESESSLDVSLQKKLETWERE
>P42763
VAAAPVVVPPPVEEAHPVEKKGILEKIKEKLPGYHPKTTVE
>A0A140G945
XXXXXXXXXXMDVTIQHPWFKRTLGPFYPSRLFDQFFGEGL
>Q86XI2
GIVCLTAAVHIILVINAGKHKSSKVREVAATVHRKLKTFME
>Q9HCU4
ITFRGLRQRFHFTLALSFATKERDGLLLYNGRFNEKHDFVA
>O14646
SALQKQYYKWILTRNYKALSKGSKGSTSGFLNIMMELKKCC
>Q8N3K9
IAPPSKWNISIFKEEPRSDQKQKSLLSFDVVDKVPQQPKSA
>P32929
LGGFESLAELPAIMTHASVLKNDRDVLGISDTLIRLSVGLE
>Q9SD40
CKSRGFECSTHVRSTWVPAAKRRERQQQLATVQPQTQLPRG
>O00574
VISLLVSLPQIIYGNVFNLDKLICGYHDEAISTVVLATQMT
>Q8GSA7
DKKLGMSEERALSMLAPKTHKSGRAHSDDSVQAAAIRIQNK
>Q9FWR4
LDSFEKTKTEEKYVISGWAPKVNPXXXXXXXXXXXXXXXXX
>P42799
VNSGTEACMGVLRLARAFTNKEKFIKFEGCYHGHANAFLVK
>Q84WV9
DSDKQRLFVTGKLWPKLYQIKLKQASAKSGNYIEQQCLVXX
>Q9HC77
QGNPPRRSKSAPPRDLGNLDKGQAASPREPLEPLNFPDPEY
>Q9C0D2
EKTKQEAYAQNRARAKEFHKKTLEKLRAKNTCXXXXXXXXX
>Q9C0D2
FLPKETEHSFIPLPFAEAKPKSTCELYSSQNEHAAPPSNPV
>Q9HCU4
KYYNKPLLGQTGLPQGPSEQKVAVVTVDGCDTGVALRFGSV
>O23702
VSDEEVEESEASEEEEQSPSKHEKLAIVESTSRQQGESTLT
>Q9C0D2
SETDVPLVMKTQQIPSKVLFKKLLNKIRSQKSLWTIKSMSE
>Q8N6G5
YYQALLQEQEEHYQTRATSLKRQIAQLKQELQEMSEKMRSL
>Q84JA6
SVEIFFSRHCPLWYAWGGKLKILERLAYINTIVYPFTSIPL
>P25940
LASWSKEKPGGWYSTFRRGKKFSYVDADGSPVNVVQLNFLK
>Q94F30
ETREPKKYLKCHYFNTFFYKKLVSDSGYNFKAVRRWTTQRK
>Q96KP4
TFFKDVDYVCISDNYWLGKKKPCITYGLRGICYFFIEVECS
>Q9H799
FFYILQFIKCPFPKLDLVLSKSSRHNAWILCIFQLFHQCLS
>Q9HC77
KTVYANGHQETKYRSGRIRVKDKEGNVLMDTELXXXXXXXX
>Q9Y592
ELVEKTKDLEEMKLQILTPQKLELLRAQIQQELETPMRERF
>Q8IWT3
NERVGYLTQAEWWELLFFIKKLDLCEQQPIFQNLWKNLDET
>Q9UPV0
ALGGDFEYEESLRTSQPEEKKDVSLDSDAAGPPTPCKPSSP
>P51686
PFVVMACCYTIIIHTLIQAKKSSKHKALKVTITVLTVFVLS
>Q941L0
SIEPRAPEWYFAAKIDYLKDKVQTSFVKDRRAMKREYEEFK
>Q8IZJ3
QKVLQTAAIPSLPTGLFVSAKGDGCCLMQIDVTYNVPDPVA
>O48946
FKMHARGWISIYCNPPRPAFKGSAPINLSDRLNQVLRWALG
>O94985
LGVFRIRAAHRRTMRDQDTGKENEMDWDDSALTITVNPMET
>Q17RY0
DHRRGLNGGITPLNSISPLKKNFASNHIQLQKYARPSSAFA
>Q9S814
NRSNPINIDNNASSNVDAEAKLLQSFRHCILKLIKLEGSEW
>P84634
NLELLRSWKSDFLVGLSSGLKSMSRRSMETILKRFQSKELN
>Q96528
TPIVCSGNREKCFIGKENNFKQPGERYRSWDSDRQERFVKR
>Q8LK56
QNLYLGDKEREQEQNAMVLYKGDGALVPYESKKRKPRPKVD
>Q941I6
NRISPGTQADNVERHEREHEKPIRFEEPTSDNTLTKGDVER
>P02461
YYGDEPMDFKINTDEIMTSLKSVNGQIESLISPDGSRKNPA
>P42742
TLIMPFLDNQLKSPSPLLLPKQDSNTPLSEAEAVDLVKTVF
>F4HVG8
IRGASTTPVEFTQMIEKDHLKTKIILPSPDFQRLCLEQLDL
>Q9LVW7
SSYGCQITVVPSTFPAAEALKMNPDGILFSNGPGDPSAVPY
>Q6BDA0
GKRKATCETSLKHTETSDEEKKPIAKRLKKTPKACSGSRQQ
>Q8W104
QIGYIGSLLQKCPRLIRLSLKIESDFDATTLACIAFSCPNL
>Q0VF96
RRVAQLQRQIEDLKGDEAKAKETLKKYEGEIRQLEEALVHA
>Q9SP32
KEVQTESSKPGFNSFGLGDCKAPKVLGDIVESIAGAIFLDS
>Q969H4
RKNMVRELLREPAGLSLVLKKIPIPETPPQTPPQVLDSPHQ
>O23240
IETTGSDETNDREKLEAFLLKSLEKGLVSDGVIAQDINQAS
>Q38872
SGAITFDELKAGLRRYGSTLKDTEIRDLMEAADVDNSGTID
>P0C0L5
REPFLSCCQFAESLRKKSRDKGQAGLQRALEILQEEDLIDE
>O80842
DGSARGGCVVSVVEELGIPVKFIGVGEAVEDLQPFDPEAFV
>P13671
DGRQLEWGLERTRLSSNSTKKESCGYDTCYDWEKCSASTSK
>P02458
VQEAGSCVQDGQRYNDKDVWKPEPCRICVCDTGTVLCDDII
>P25819
VNTYMLINKAGKAHYVKFHWKPTCGVKSLLEEDAIRVGGTN
>Q9SI75
QFADITVRFEPLEAGSGYEFKSEIKGGAVPREYIPGVMKGL
>Q9FWR4
TPAEFASVGSNIFGTFGTFLKSKDSNDGSEHALLVELEALE
>A8TX70
LVDSSWSIGNENFRKMKIFMKNLLTKIQIGADKTQIGVVQF
>Q93ZR1
LKCRDVRTREAGIQDIHHKIKPEQVELVRRDYTANEGWETF
>Q6XAT2
FSLANLNISFNNLSGIIPPMKNFTRFSPASFFGNPFLCGNW
>Q9NXG0
QEFEQRESVLKQEINDLVKRKIAVDEENAFLRKEFSDLEKK
>Q7Z7A1
ETAVNLVKADQQLRSLQADAKDLEQHKIKQEEILKEINKIV
>Q9ZR37
PSSSSSSSSLPGIEKYNEKVKNQIQALVRVIKVARTYRDDN
>Q9S745
SSDEPLPMVDAAILKLFLQLKIKEGLELELLGKKLVVITGH
>Q06738
GGGATDEVKPESPHSVEEAPKSSGWFGGGATEEVKPKSPHS
>Q9M2Y6
LLIGYAYSGPGIFKSIKEVSKVTGDYSCTAEVQRAIPVLKK
>Q13057
AGADVHRHLDVRILLTNIRTKSTFLPPLPTSVQNLAHPPEV
>Q8W4I7
FWAESEQGVAQAILRGVIDFKREPWPNISETAKNLVRQMLE
>Q9SE83
GDDWMNAFNSAANGPSDSLSKYGSGGHSRRYSDPAQNGDAA
>Q9Y6Y1
VCEKMMSRACWAKSKHLIHSKTFRGMTLLHLAAAQGYATLI
>Q9FNA4
TQGILEWMPSGAKIAAVYKRKSDDSSPSIAFFERNGLERSS
>O04200
QSVLAAAVLFMIKEELVKGAKLLLSNATSSXXXXXXXXXXX
>O14646
DRHLTQYHDHHKDRHQGDSYKKSDSRKRPYSSFSNGKDHRD
>P21240
KRVTQIKNLIEQAEQDYEKEKLNERIAKLSGGVAVIQVGAQ
>P54609
GAADRVLNQLLTEMDGMNAKKTVFIIGATNRPDIIDSALLR
>O81270
XXXXXXXXXXXXXXXXXMGSKTEMMERDAMATVAPYAPVTY
>Q9HCG8
NPEDVLNVFKMDPNFMENEEKYKAIKKEILDEGDTDSNTDQ
>Q0VF96
RDIDTGSIPGVDQLIEKFDQKPGLQRRGRSGKRNRINTDDR
>Q96ST8
RAKCQELKTHSDGKIAVEVHKSIVNELKSQLQKEEEKERAE
>Q9ZSA2
IDFVSEPWPSISESAKDLVRKMLTKDPKRRITAAQVLEHPW
>P43254
DALSGSDSQSLNQSTVSMARKKRIHAQFNDLQECYLQKRRQ
>Q9HC77
DSLLEEQKLESNNPYKPQSDKSETHTAFPCIKKGPQVAACH
>Q9C7T7
KGGLPELDWLKRYKIAVGAAKGIAYLHHDCCPPIIHRDIKS
>Q8N3K9
KYTLIDYNISPDPEKQKAPQKLNVEEKLSKEVTEETISFPV
>Q10570
QELLIYEAFPHDSQLGQGNLKVRFKKVPHNINFREKKPKPS
>P25940
GDTGPKGDRGFDGLPGLPGEKGQRGDFGHVGQPGPPGEDGE
>Q14055
GKTGPRGKVGDPGVAGLPGEKGEKGESGEPGPKGQQGVRGE
>P92948
LSADGDKSSVVPPTPIEVADKMVREELLQLLEHDNAKYPLD
>Q9C0D2
FTSLPSADTKSGKIQEQHSSKSEKGLVSCQSDIPISQDGSL
>Q9XGM3
SENGKYKVLKCGLSLVYAKDKDKNSALETKYDMLIGKSFQE
>Q9BPX3
SEIRAPIVTVGVNNDPADVRKKELKMAEIKVKLIEAKEALE
>P13929
RSERLAKYNQLMRIEEALGDKAIFAGRKFRNPKAKXXXXXX
>P26232
LIAGQSARAIMAQLPQEEKAKIAEQVEIFHQEKSKLDAEVA
>Q8IUI8
QIKESASQTRDVLKQHFNDLKGTLGKLLDERLVTLLQEVDT
>Q43125
QVAWANEGNEAGEESVNLFLKSIGLREYSRYISFNHPYSHE
>O80588
PLQQVDGGKNPKQHIRSKPLKENGHRLDTPTTAMLPPPSRS
>A7UL74
CGAKYAPGDELDEKNHQSFHKDYMYGLPFKGWQNEKAFTSP
>Q9C7S5
EPHIVHRDIKSSNILLDGNFKAYVADFGLSRLILPYRTHVT
>Q94B78
VDSTTITASFDETTTLDDVDKLFKVFASGKPVPFTAESLAP
>Q8N3K9
PNAGSEFSSDLGRQSGSIGTKQAKSPITETEDSVLEKGPAE
>P23321
AGKKFCFEPTSFTVKADSVSKNAPPEFQNTKLMTRLTYTLD
>Q9BPX3
KISALKAIFDQLMTFGIEPFKTKKIKTLHCEGTEINSDDEQ
>Q8LK56
GTPRPALVSGNQQLGGPQGNKRPIFLNHQTCLPAGNQLYGS
>Q9SP02
LFGKTVPKTVENFRALCTGEKGIGKNGKALHYKGSSFHRII
>Q7L5Y1
SCAWLGYSDDTLKQLCAQALKDGWTRFKVKVGADLQDDMRR
>Q9LFE0
RGTLKEKVEWGGRNMDKKKSKLVGIVDDDGGKESKDKESKD
>Q9C5Z3
IEFLACVFVNYDFDGAQKKMKECEEVIVNDPFLGKRVEDGN
>Q9C9Q8
QQDETVVWKKTINTKCYSSRKPGVGPSVCTKGHDVESPYYR
>Q6IBW4
EYLYSLVYQALDFISGKRRAKQLSSVQEDRANGVASSGVPQ
>Q9LY09
GMSGSEGGMSGGGGGKSKSRKSKLKANLGKKKCMSGGMSGS
>Q8LK56
HQDDTQHNQQDEMNKASHLQKTFLDLLNSSEECLTRQSSTK
>O48538
EKNGYIYRSDFAQCIGMKDSKEFALELFDALSRRRRLKVEK
>P16070
HSTSTIQATPSSTTEETATQKEQWFGNRWHEGYRQTPKEDS
>O48533
ILLDITRENTGEEDALTPEKKLLNSIDKVEKVVMEEIQKMK
>F4JHH5
XXXXXXXXXXXXXXXXMQSSKGRRKVGSTTAGAGIDSAEKL
>P92948
MKYGKNQWARISSLLVRKSAKQCKARWYEWLDPSIKKTEWT
>P49177
VACGGLDSVCSIFSLSSTADKDGTVPVSRMLTGHRGYVSCC
>Q8LK56
PQNSSLPTPIMAKLEEARGSKRQYHRAMGQTEKHDLNLAQQ
>Q01955
RGAPGWPGLKGSKGERGRPGKDAMGTPGSPGCAGSPGLPGS
>Q9M5K2
VDYDKVPGVVYTYPEVASVGKTEEQLKKEGVSYNVGKFPFM
>Q9SWW6
GIDTNDRYANRNTVFFDINMKGLDGIQGPVYVGTGCVFKRQ
>Q94AN2
GSLIVSFVESVRFILEAIRRKTKVSGTIPDHWFWRMAHYTS
>O14936
AFKRKTLVLLGAHGVGRRHIKNTLITKHPDRFAYPIPHTTR
>Q6ZY51
IFPPNVEILGKALGIPENSVKTYTEAEIRAGIIFQISKLCT
>Q9FRS6
MVYEYMPNGNLGTALHSKDEKFLLRDWLSRYNVAVGVVQGL
>Q5IBC5
YENVYTEAFKVLEKLRGSDSKSRKSRLLPEVQDGDAEMALV
>Q8W1E3
YWSMPVLSSPVSSSPTSTLGKHSRDEDETVKQKQRNGSVLV
>A9LNK9
SLLYLEPDSELMAISIAAEAKREEEKAKGVNPESRAENPDI
>Q8W104
RISGDELSRFVANKRGLTSLKMEGCSNLGGFSLSSSSLSTL
>P25025
ASKVNGWIFGTFLCKVVSLLKEVNFYSGILLLACISVDRYL
>P24100
YEKVEKIGEGTYGVVYKARDKVTNETIALKKIRLEQEDEGV
>Q8TC92
QAKEEQSHTQALLKVLQEQLKGTKELVETNGHSHEDSNEIN
>Q9SY55
EDAYARSVSEVLDFFGVDPTKGLSDSQVVHHSRLYGRNVLP
>Q94A03
DDHSKGIDRIHNLQNVEDKQKKASQLKKRVIFGIGIGLPVG
>Q15517
GYEVVGGSSDSYLVPGMTYSKGKIYPVGYFTKENPVKGSPG
>Q0WT48
LQGDFRRVLELAPRLLEELLKMAVIPRTAQGHGWLRPAVGV
>Q84JQ4
LCGKPLDTKCSSPYNHSSEPKSSTKKTSSKFLYIVAAAVAA
>Q8H1D6
RAVDTASRQSIVAWAKPFLEKNSMEDIVDPRLGNMFNPTEM
>Q9FLH0
ADFLLGIEMQKRELEYCIENKREELENSSRDREKAFEQEKK
>Q05609
YDSLSSENRSNHNSGNTGKAKAERGGFDWDPSGGGGGDHRL
>Q9SGH6
TDKWMNSESAFSVWDSPPLTKNPIPLYLRIPSXXXXXXXXX
>Q9M5K3
AKAIDNAEGLVKILADKETDKILGVHIMAPNAGELIHEAVL
>Q9M086
LAQEQWPSGRANSGFFTSKPKVCAHDEDPNSRSNAALSAKK
>Q9FGW5
SVNEFQKLNKINEGTYGIVYKARDEKTKEIVALKKIKMKED
>O81270
FLSKEAIRRCFDGSLFEYCAKIYAGISEDKTAYYXXXXXXX
>F4IIM1
VQDQEKDEKDKICICIHPKEKEEDEEEEATENREGSTGATV
>Q49MI3
GHALSLLKECELQGFDGGHRKPLFAIHWSVQRLFTGMQTLE
>A8R7E6
GVIVALLLILFIVYYAYRKNKSKGDSFSSSIPLSTKADHAS
>Q94B78
SDTFPRRHNSATPDEQTHMAKFCGFDHIDSLIDATVPKSIR
>O22609
VIRGASDLRVTLADQTTFDAKVVGFDQDKDVAVLRIDAPKN
>Q96LI5
FLPALKERGYDGFFSPKSRAKIMSEQERKHVDGCAIFFKTE
>Q7Z7A1
IELLQNLLRQKGEQFRLEMEKTGVGTGANSQVLEIEKLNET
>Q9FWR4
AEFASVGSNIFGTFGTFLKSKDSNDGSEHALLVELEALENH
>Q9LY75
DSVKSRSRSPIRRRNQNSRSKSPSRSPVRVLGNGNRSPSRS
>Q9FRS6
LEVLELWQNSLMGSLPVHLGKNSPLKWLDVSSNKLSGDIPS
>P07358
SSQSDRGKHYIRRTKRFSHTKSVFLHARSDLEVAHYKLKPR
>Q9SAD4
AQRIYNTQSIFLRDASCSSRKTTPYNNSFNGSSSSYSASKT
>Q42572
HFMEDGTFEIYSRNAERNTGKYPDVALALSRLKKPSVKSFI
>Q42479
YEFGRELGRGQFGVTYLVTHKETKQQVACKSIPTRRLVHKD
>P10643
YNSTWSYVKHTSTEHTSSSRKRSFFRSSSSSSRSYTSHTNE
>Q9LL84
IVLKDLESKWEPGDRSGKWMKLKPEYIRAGADLDVLIIGGY
>Q9LQ55
TGGSLKSLRDKLMPQDKDKDKEKETPEVSGLKTAGPEGEIT
>Q9FG74
NTLADQVSSSLSFADPSSDGKTGNSKINEQGESGKSSTCRP
>Q9UIV1
TGMAFFKMREMFFEDHIDDAKYCGHLYGLGSGSSYVQNGTG
>Q38868
TIDELESALKEYGMGDDATIKEVLSDVDSDNDGRINYEEFC
>Q8S944
LGRQANGIVTDQGVVSADAEKAQPAANASDTRWGIPSIFRG
>Q49MI3
STLDLINLSEDHCDIWFRQFKKILAGFPNRPKSLKILLNPQ
>Q8N3K9
PERHTVHTIQTSKDDTSDVPKQSVLVSKHHLEAAEDTRVKE
>Q94AX2
LSRPLTSDELKSLLIDTERSKLVKKLSEANQQNRFLKRQLK
>Q9FLH0
LEYCIENKREELENSSRDREKAFEQEKKLEEERIQSLKEMA
>Q0VF96
NHQPSESNWLKTLTEEGINNKKPWTCFPKPSNSQPTSPSLE
>P05177
IFCLVFWVLKGLRPRVPKGLKSPPEPWGWPLLGHVLTLGKN
>Q9SSD2
HTQELLDLLVKCENKIQTRIKIGLNSKMPSRFPPVIFYTPK
>Q7FRS8
QAPYGENLFLDRVFDLFDEKKNGVIEFEEFIHALSVFHPYA
>Q9FY74
VSERTAAPMTYGDVPEKLSLKDSLTAVRNATQAADRLHQVF
>Q9M086
KVCAHDEDPNSRSNAALSAKKKHLASSTLEMPTPVAQQQWP
>Q96N67
LIGPDQKEYQRELERNYHRLKEALQPLINRKIPQLYKAVLP
>O75175
KKKGDKDKQDRIEGLKRHIEKHRYHVRMLETILRMLDNDSI
>Q9FG74
SCISMAPTSCFGPRFFSSKSKKDKKPKTENGNHQVTPLPEL
>Q8VZD4
KQTKGSQFAKFIAETQDMFVKPTKLSRDVIPSKLXXXXXXX
>Q941I6
YALIAKGVRFVCSNTTGKNPKSVVLNTQGRGSLKDNIITVF
>Q8GZB6
GKDVNLEPHLKVTKCLRLFNKQYLLCVQAKLSRPDLKGVTE
>Q8LK56
PLENQTQQEFMGSWIPFTPKKPRSSLMVDERVINQDLNGFP
>Q9C9G4
LLPESAEGDLSSLCLWADRVKFRYHWSSPLHYINTPDACSY
>P21240
VEGMQFDRGYISPYFVTDSEKMSVEFDNCKLLLVDKKITNA
>P13929
TLGPALLQKKLSVVDQEKVDKFMIELDGTENKSKFGANAIL
>Q9FV53
RRHFDLMVMVNPVLKERSNKKALFFEGCLSVDGFRAAVERY
>Q84JA6
KYNVEPRAPEFYFSEKIDYLKDKVQTTFVKDRRAMKREYEE
>P13236
YYETSSLCSQPAVVFQTKRSKQVCADPSESWVQEYVYDLEL
>Q6XAT2
AQGLAYLHHDCTPRIIHRDIKSSNILLDGNFEARLSDFGIA
>Q01955
GFAGNPGEKGNRGVPGMPGLKGLKGLPGPAGPPGPRGDLGS
>Q8LPK5
SSSCCCLTKKKQPQDPSEIYKDAKREELDAAIFNLGDLDNY
>Q39183
CIQPSCTVPTTCFSPRLFSSKSKKDRKPKNDTANQVRPLPE
>Q9NTQ9
CSVEPCPHTVDCYISRPTEKKVFTYFMVTTAAICILLNLSE
>F4HVG8
AYALPASANTKSPRVKLPSVKVFTEEQRSYAINISRTLAMA
>Q06738
VPEIAESFGNMEVTDESPDQKPGQFERDLSTRSKEFKEFDQ
>Q9H799
DKLSYSCRQYQKARENVKGEKDLEVEFDSCMIEHCLSAVEW
>Q16281
DNLIDEELARAGADPKDLEEKVEQLGSSLDTLQTRFARLLA
>Q9LM76
SQLIHMIIDMLKSTSHRVRYKALQTLQVVVEGDDESKAIVA
>P34791
IQGGDFTEGNGTGGISIYGAKFEDENFTLKHTGPGILSMAN
>P05108
AAWKKDRVALNQEVMAPEATKNFLPLLDAVSRDFVSVLHRR
>Q94C69
CFNCGEVGHMAKDCDGGSGGKSFGGGGGRRSGGEGECYMCG
>Q9LJE4
AAVSAGNNHEVGSMIAEAMSKVGRKGVVTLEEGKSAENNLY
>O22043
PSNRRLSSIASSDSEFISYMKNKAKSINKALDNSIPLCNNF
>Q9XF89
PSTFKTVALFSKKKPAPAKSKAVSETSDELAKWYGPDRRIF
>P55228
SLLMGADYYETATEKSLLSAKGSVPIGIGKNSHIKRAIIDK
>Q941L0
FKMHARGWRSIYCMPKLPAFKGSAPINLSDRLNQVLRWALG
>Q13057
QSHVVLSTLWEPHITQRQVEKAWALLQKRIPKTHQALDXXX
>O75175
AKAAGALLNGPPQFSTAPEIKAPEPLSSLKSMAERAAISSG
>Q9SRW9
HGWLGRRKVKISLRRPKAMMKKDDEVSLPINGEYNEEENDD
>Q949Y5
TLGSFGAITQFKSILPDRSTKVDISLAGPFAGAALSVSMFA
>Q8N3K9
NVEDLQQPKFISEVSREDYGKKEISGDSEEMNINSVVTSAD
>Q9FFN7
SPVHVKLNEANGVDGVLTTIKNELASIRGHVRRKRHRGKNG
>Q96LK0
DKELAKRKSIMDELFEKNQKKKDDPNFVYDIEVEFPQDDQL
>P29033
AAFMYVFYVMYDGFSMQRLVKCNAWPCPNTVDCFVSRPTEK
>Q9M5K3
ANSRAKAIDNAEGLVKILADKETDKILGVHIMAPNAGELIH
>O64817
YELLKALDFCHSQGIMHRDVKPHNVMIDHQLRKLRLIDWGL
>Q9S7D1
FLRLCTGATPRTKDYDNQHCKDLNLVPPHVHKPIFGWXXXX
>A5YKK6
RQAIERAVQELVHPVVDRSIKIAMTTCEQIVRKDFALDSEE
>Q9NQC7
IFYLLLQECSVTDKQTQKLLKVPKGSIGQYIQDRSVGHSRI
>Q9STX5
ETTKSDGKLTSLDQYIKRMKKSQKDIFYITGSSKEQLEKSP
>P00167
XXMAEQSDEAVKYYTLEEIQKHNHSKSTWLILHHKVYDLTK
>Q9C6P3
NGERSVEIENRRRSTHQDPSKISTGTNQPPPWRNPAKHSGA
>Q13609
KAENFIFMGDFNAGCSYVPKKAWKNIRLRTDPRFVWLIGDQ
>F4IIM1
FQEKAEFLLQCLPGTLVVTIKRGNNMKQSVGNPSVFCKITL
>P0C0L5
EYTMEANEDYEDYEYDELPAKDDPDAPLQPVTPLQLFEGRR
>Q9FNA4
LALAWNPSKRDSAFVEFEGGKVLGYASRSEIMETRSSDDSV
>Q16281
AEFQAKIDSIKQYMQFRKVTKDLETRVIRWFDYLWANKKTV
>O14810
MEAEREAVRQGIRDKYGIKKKEEREAEAQAAMEANSEGSLT
>Q8W5S1
LVKNYKCPSEKDMKHINRKLKSCLGHSSSHDESKKREKRSK
>A0A178VEK7
VPYSSDQVGDEVLRLPDLGVKLEHQPFAFGTDLVLAEYSDS
>Q14028
ETKEEPEAEAEAASSGVPATKQHPEVQVEDTDADSCPLMAE
>Q9MB58
SELSFVVPPDHETLDFKFLLKPKNRNTPCIVEEGENRLLTG
>Q8LF21
QLHKTEDGTTEYAEFLHAPKKRFADFAAVRKEIEDETDRIT
>A9LNK9
EPDSELMAISIAAEAKREEEKAKGVNPESRAENPDIVPFED
>Q9SIQ7
HSMEFPIARKRAKLLDAPKNKSMELQISKTYKPSGLRNXXX
>Q7Z7A1
NLALIKSLNLSLSKDGGKKFKYIENLEKCVKLEVLNLSYNL
>Q9FLH0
FEQEKKLEEERIQSLKEMAEKELEHVQVELKRLDAERLEIK
>Q9HC73
IHQGNFQEWITDTQNVAHLHKMAGAEQESGPEEPLVVQLAK
>Q8LK56
MQGEGLGYSWMSISPRVDRVKNKNVPRRFFRQGGSVPREFT
>Q5YDB6
QQDDVMKQRKKKQREVMELAKMGIRISHFSQSGERCPPLAI
>F4HRT5
ERNAHLIAIADVEKREEGLRKALGIEKQCALDLEKALKELR
>O04200
SMQFMLYETMLTKLKKKRALKGSNNVTALETFLLGAVAKLG
>Q9XGM3
TRMQVELQEGNINSVIMHTVKNFXXXXXXXXXXXXXXXXXX
>Q9UHC6
QQNSHPDLAQEEIRFSFSTTKAPCILLYISSFTTDFLAVLV
>P33261
TSTTLRYALLLLLKHPEVTAKVQEEIERVVGRNRSPCMQDR
>P29197
AVIVGKLLEQDNPDLGYDAAKGEYVDMVKAGIIDPLKVIRT
>Q9LY09
SEGGMSSGGGSKSKSKKSKLKAKLGKKKSMSGGMSGSEEGM
>P16444
DTGDSEPQSQGLSPFGQRVVKELNRLGVLIDLAHVSVATMK
>P08572
PGTKGTPGEMGPPGLGLPGLKGQRGFPGDAGLPGPPGFLGP
>O64827
LSEYPNRLLAITNTCDDDDDKEKWSFSGFACAICLDSFVRR
>Q5IJ48
TYSPSQQEVAGARLEMDSVLKVPPEERLIXXXXXXXXXXXX
>Q7Z7A1
ADSMRADFSLLRNQFLTERKKAEKQVASLKEALKIQRSQLE
>F4HW04
TLCEMLLMVEAYKANVVCPNKNQADPEKFYQNQLLESETYI
>Q9LYU7
VAVKRLGSLEGVGSPESSSSKSVKRRLQKELELLAGLRHRN
>Q9SQT8
RRIGPDTKVYGIIGKPVSHSKSPIVHNQAFKSVDFNGVYVH
>P43254
FNSNSLSIRGGNFVGNYQNKKVEGKAQGSSHGLPKKDALSG
>Q8W586
RNIRSVGVSAISGAGMDGFFKAIEASAEEYMETYKADLDMR
>P51589
FPWIMKFLPGPHQTLFSNWKKLKLFVSHMIDKHRKDWNPAE
>P84634
RNGFSPVKESSTKSHVESIYKLYGVELKHPAQPLLRVKPLC
>F4IIM1
ITAAIEKDLWATGTVNDEYLKALNSLFNNFPRLRATEPATL
>Q9LJL9
VIPKSKMTSAISIEDVRREVKILRALSGHQNLVQFYDAFED
>Q9Y592
LTKDSKRVEQLAREKVYLCQKLKGLEAEVAELKAEKENSEA
>Q96ST8
FRMRVQEVVKENEELHQELNKSSAVTSEEWRQLQTQAKLVL
>B3LF48
VSGNDATKFFAMSKLSRQELKQVWAVADSKRQGFLGLSEFI
>Q8TC92
IRREEEMEMSDDENCDSPTKKMRVDESALAAQAYALKEEND
>Q9C942
DGVTCPTSSKLLYEKASSADKTLKIYEGMYHSLIQGEPDEN
>Q8NHQ1
ACHQQNKIKDLQKEQKTLQVKCQHYKKKRTEQEETIASLQM
>Q6NPP4
NGHRGISGFLAESSLTSYLEKLTVDAKENSSADSSGAKAVL
>Q84JQ4
SLRSLSFINNKFKGPFPEFKKLVALKSLYLSNNQFDLEIPK
>Q8N3K9
SPDPEKQKAPQKLNVEEKLSKEVTEETISFPVSSVESALEH
>P02748
SQKLSPIYNLVPVKMKNAHLKKQNLERAIEDYINEFSVRKC
>O14810
ESILDTVIKYLPGPLQDMLKKXXXXXXXXXXXXXXXXXXXX
>Q9LFE0
ASGLGAEDLGSRKDGRRQAMKEEKERIEYEKRSNAYQEAIA
>Q9SSA5
LKIVEDRKRDAVAPKQKEILKYVGGIEEDMVDGFPYEVPEE
>P02741
SPNVLNWRALKYEVQGEVFTKPQLWPXXXXXXXXXXXXXXX
>Q5TZA2
EAQRQVEALERAAREKEALAKEHAGLAVQLVAAEREGRTLS
>P26232
HISDSFLETNVPLLVLIEAAKSGNEKEVKEYAQVFREHANK
>Q9NQW8
ENEDKQKENEDKGKENEDKDKGREPEEKPLDRPECTASPIA
>Q9FRL8
APDVLGDCPFSQRVLLTLEEKKLPYKTHLINVSDKPQWFLD
>Q92600
LRIMESGSELSKTVATFILQKILLDDTGLAYICQTYERFSH
>Q9FIJ0
SAPGDDYLSVHIRTLGDWTRKLRTVFSEVCKPPTAGKSGLL
>Q17RY0
ACIEEDGKLYLCVSSPTIKDKPVQIRPWNLSDSDFVMDGSQ
>Q9LZS0
RSALLCKEKWEWISNGMRKEKKQINKKRKDNSSSCGVYYPR
>Q8S8E3
ADTIVRCNLQSLAKLAENTSKFSXXXXXXXXXXXXXXXXXX
>Q96KP4
RLVPNMTPEVVGEQVTSYLTKKFAELRSPNEFKVYMGHGGK
>O64817
EGKNVNTNERCVIKILKPVKKKKIKREIKILQNLCGGPNIV
>Q7L5N1
TVAEHLIAQHSAIKMLHSRVKLILEYVKASEAGEVPFNHEI
>Q9XF87
IMRRTVKSTPQSIWYGPDRPKYLGPFSENTPSYLTGEYPGD
>Q9SKN5
NPYPGFSGFLRDDESTTTTSKLMMMKRNGNNDGNAAATGRV
>Q94F30
RKYDDAKRSALEALRFVNKGKDFVDLGDEVEKEEVVSDDSS
>Q8IYT2
LASPASFSPDILADIFELFAKNFSYGKPLNNEWQLPDPSEI
>P08572
ILPGMKDIKGEKGDEGPMGLKGYLGAKGIQGMPGIPGLSGI
>Q39054
KVVATAVVPDEVERIKDILQKWSDVDEMDLILTLGGTGFTP
>F4HW04
IEIVEKEDLDLKNHLSGLQKKYLKISFDTVQQLMEVKRDLL
>Q96N67
EESAVSDDVVSPDEEGICSGKYFTESGLVGLLEQAAASFSM
>Q9LYD9
EVADLSRVLQKDASGADRKGKTVMVQEHHGAPRSQSHDRKE
>P13929
AREILDSRGNPTVEVDLHTAKGRFRAAVPSGASTGIYEALE
>P42759
ATPIADIPEEKKGFMDKIKEKLPGYHAKTTGEEEKKEKVSD
>Q96242
TAQYGRAKKDLVIESHDAAFKVKAGEMLYGYQPLATRDPKI
>Q9S814
HQRASPTSANGMLPPAAKPAKGKCTTAVTLLDLIKDVEMAI
>Q9FV70
SPLISPHWDDSYSQITQKVQKSRKNHRIQLGSIANMSGGES
>Q8H1D6
ATDYFNPENMIGKGGHAEVYKGVLINGETVAIKKLMSHAKE
>P29197
ERCEQIRSAIELSTSDYDKEKLQERLAKLSGGVAVLKIGGA
>Q94AX4
NPSISESSSALDSRDITVGGKDSTEAVVKGEYKQVPKELIS
>Q9SIQ7
KTILEVVKVCHEHGVIHRDLKPENFLFSNGTETAQLKAIDF
>Q9FKW4
STKRRTGSIPCGKRTDFGYSKDFHDHYTIGKLLGHGQFGYT
>F4HRT5
SFEKEWEELDERKAKIGNELKNITDQKEKLERHIHLEEERL
>Q96BY6
NMERLNLFSLDPDIDTLKLQKKDLLEPESVIKPFEEKAAKR
>Q8LK56
EKEKCIVPKTPAKKGRAGRKKSVPPPAHASEIQLWQPTPPK
>Q0VF96
TCFPKPSNSQPTSPSLEDPAKSGVTAIRLCSSVVIEDPKKQ
>Q8IWV2
DIHVAMEENVFWECKANGRPKPTYKWLKNGEPLLTRDRIQI
>Q9SRW9
YGFSPPRATEHHGWLGRRKVKISLRRPKAMMKKDDEVSLPI
>Q9FN02
YCTSMYGFEKEVLTKYGDKGKHVYRKCLGCFEGLPLASIIS
>Q38846
DEKRLMQTILNIMGNAVKFTKEGYISIIASIMKPESLQELP
>P21238
ASVAGMVLTTQAIVVDKPKPKAPAAAAPEGLMVXXXXXXXX
>Q8RXD9
ELEKEGIWDFDRLSKPYIQKKFLEEKFGDFWPFIASNFLNE
>Q6PJW8
LQNTLCEASRDEQAFLGKDKKIPGKRSPRSKKGTAKKIPPG
>Q9SFB0
AKKVNLIPPNFGDLQFGRFLKNGLLLLARTIAVTFCQTLAA
>Q8IWV2
RTLLKRVTLVKVGGEVVIECKPKASPKPVYTWKKGRDILKE
>Q8H1D6
XXXXXXXXXMAVEDNKNSESKNHQEVELHRNDLGLEDSSSP
>Q8WWI5
GQKNTKLEAIPNSGMDHTQRKYVFFLDPCNLDLINRKIKSV
>Q9LN63
LCSEAGWVVEEDGTTYRKGHKPLPGDMAGSSSRATPYSSHN
>Q96524
QSLAHLSQSLKALGSDLTLIKTHNTISAILDCIRVTGATKV
>Q9M9V8
NCNACVRPDSKESKPSSKPKKPNRDRKLNPFAGDFTRSPAP
>Q9HCU4
FVPGGVSDGQWHTVQLKYYNKPLLGQTGLPQGPSEQKVAVV
>Q9FLH0
LDRERREREWAELKDSVEELKVQREKLETQRHMLRAERDEI
>P92948
QVLAIDDFDENELQEADKMIKEEGKFLCVSMGHENKTLDDF
>Q9SKN5
LENDAVLGLTPPSSDGNGNGKEKPASFAKTLTQSDANNGGG
>Q9Y262
YTSGGDPESVAGEYGRHSLYKMLGYFSLVGLLRLHSLLGDY
>Q9M9V8
LMDDDKDGKITYPELKAGLQKVGSQLGEPEIKMLMEVADVD
>Q9M101
CHLNGVIHRDLKPENFLFSSKEENAMLKVTDFGLSAFIEEG
>Q06738
SEEIIPPGTKVFPVVSSDYTKPTESVPVQEASYGHDAPAHS
>Q84TG3
CGGKTKEKAKELLKLHARVWKDSPCLPKNMILAYPCXXXXX
>Q93Z81
VPCKTLKNILSNLQEVILGTKLTLLFLAIPLAILANSYNYG
>F4JHH5
IEDSVSFMSHGGQLDFYDVVKKYLDRLLGEVLDEALLKLIS
>Q9SP32
HETIKQMIAAVEEAAQASSRKSKWQFMGARDAGAKDELRQV
>Q75QN6
GVQIPQARVIHSCNPEWTLIKEATEKAQAKATSEGDEVGEM
>Q8N3K9
TETLSSKSYSSEEVKLAEEPKSLVLAGNVERNIAEGKEIHS
>Q9LJI2
TSVVVGIVSLCVADKEVKIDKNCFIRDLSFFLFSLVSLLVI
>Q53GD3
VGGVGVLSFFFFSGRIPGLGKDFKSPHLNYYWLPIMTSILG
>P07358
HTKSVFLHARSDLEVAHYKLKPRSLMLHYEFLQRVKRLPLE
>Q84JA6
LGSVEIFFSRHCPLWYAWGGKLKILERLAYINTIVYPFTSI
>Q38873
MGNCCGNPSSATNQSKQGKPKNKNNPFYSNEYATTDRSGAG
>Q9M8K7
LVHCFMGMSRSVTIVVAYLMKKHGMGFSKAMELVRSRRHQA
>Q94CF0
DVDFKNINPPTMEGLGVLMAKKKHSSKSSDPNMNGSPAADT
>Q94AX2
TERSKLVKKLSEANQQNRFLKRQLKTQEHEITNIKTELALM
>Q9FEB5
DAFDLRMRLPAVVGTLYKAVKRNGGVTYVHCTAGMGRAPAV
>Q9FGQ6
VPMHKVNFDAKSEYEMIQNYKVLQDVFNKLKITKHIEVSKL
>Q7Z7A1
TESDAEELERRAQETAVNLVKADQQLRSLQADAKDLEQHKI
>Q9FGQ6
FVGRSEILAWINSTLQLNLSKVEEACSGAVHCQLMDSVHPG
>Q9LXV3
GLVSLIVVPFLLYLIYPPTVKSSPDAPKLAQEKLDKMGPMS
>Q94JU3
TLSNWLNTSENLLISIQDKIKWADNMSEMDKKHRKEAEEGV
>Q7L5Y1
HLATAAVLNAVWDLWAKQEGKPVWKLLVDMDPRMLVSCIDF
>O65639
QGSDGKTKAVNVTAPGGGSLKKENNSRGNGARRGGGGSGCY
>O94985
QFFRGNLAGLTLRSGKLADKKVIDCLYTCKEGLDLQVLEDS
>Q9UPV0
GRQLGELMLPSQGLKTSAYTKGLLGSIYEDKTALSLLGLGE
>P21240
VVLTKETSTIVGDGSTQDAVKKRVTQIKNLIEQAEQDYEKE
>Q9HC77
GAYKDPLFKKLEQLKEVQQKKQEQLKRQQLEQLQRLMEEQE
>P02458
ATLKSLNNQIESIRSPEGSRKNPARTCRDLKLCHPEWKSGD
>Q8W4D0
DSLFVHIYDPRSGSNEPIASKEIHMNPIKVMKYNPVSDTMI
>Q9M5K2
EVTVVEFAADIVPAMDGEIRKQFQRSLEKQKMKFMLKTKVV
>Q9FGW5
MSPEPSYLAPVQPSEALLAVKHPVDDLEEGQLEEEQVMQED
>Q9LQ55
EVSGLKTAGPEGEITAGYLMKKSAKTNGWSRRWFVLNEKTG
>Q38871
VNKDDDFSLKAIDFGLSVFFKPGQIFTDVVGSPYYVAPEVL
>Q9C0D2
IKSMSEDESEMITTVSEIESKAPTVESGTIASKERTLSSGQ
>Q38819
EITNVNSNTAILEAKNSKQIKKGRGHGLASTSQLATSVTSE
>Q9LYD9
TERKLSLPKKKTKKPVIDNGKSTVISFSNGIDGSQVNSHTG
>Q7Z7A1
MRADFSLLRNQFLTERKKAEKQVASLKEALKIQRSQLEKNL
>Q9LQ55
TSPQPDGPSSTGGSLKSLRDKLMPQDKDKDKEKETPEVSGL
>Q9SYP1
TAKEREENLQKSINEEARRLKDETGGDGGRGRRDVADRDSE
>Q9C9C4
FRRSGVQCSVVAKECRVKGVKARQIIDSRGNPTVEVDLITD
>Q9FKW4
VAVKRLDKSKMVLPIAVEDVKREVQILIALSGHENVVQFHN
>Q6UX04
NMLRLSEVDIDDDERPHNPHKIKSCEVLFNPFDDIIPREIK
>Q9XFH4
ESWFDFSEKNKNEATKEEEEKRRAQVVSKLHGILRPFILRR
>Q38869
KKMALRVIAERLSEEEIGGLKELFKMIDTDNSGTITFEELK
>Q9FV70
IAKVIVKQESSPQNVKRVYNKSKGGTKLLKAGKRMANGEVQ
>Q9HC77
RFRLDAWKRAEAIESSLEVEKKDKLANTSVRFQNSQISSGT
>P02741
TSLSHAFGQTDMSRKAFVFPKESDTSYVSLKAPLTKPLKAF
>O65718
AVMAKKRKMQIRCRDMEWWMKRRQLPSRLRQRVRRFERQRW
>Q9H0I2
RAQSHRAELDRKLVQVEEAIKIFSRPKVFVKMDDXXXXXXX
>O80842
VAEGDKAKAATVLSKAVKRGKEEGYDVVLCDTSGRLHTNYS
>Q7Z7A1
EIEKSLKHHEDIVDEIECIEKTLLKRRSELREADRLLAEAE
>Q17RY0
QQLSPSPGQEAGILPETEKAKSEENQGDNSSENGNGKEKIR
>Q5IBC5
LEASWLGPWRCLLLGEWSNYKLPDSAQKKLVNDLKSKCKME
>Q9LNU1
TTETDYLNFLCYYGYNVTTIKAMSKAFPENFTCPADSNLDL
>Q16206
VRRLVNEKAAHEKDMEEAKEKFKQALSGILIQFEQIVAVYH
>O64827
ESSPSEPKWLQQDEPIALWVKWRGKWQAGIRCAKADWPLTT
>Q8WXI2
YWYINEEDEKAEGFISLPEFKIDRASECRKKYAFKACHPKI
>Q9Y262
DLAYERQYEQQTYQVIPEVIKNFIQYFHKTVSDLIDQKVYE
>O23702
VLILPRSADYSEEVWMEIREKAISILHSFFLDGVIPSNTVS
>Q9LYU7
TGLVSALVLAFLVRSIVKFMKQTPILKGPVVFSPKITPKSL
>Q8VY27
MIFHFDAVAGVKSQALTSLQKLKVSIHSALTDFESIIQKDT
>Q9UBT7
QVTGQQIISAAETLTLHPSSKIAKENLDVFCEAWESQISDM
>Q9FVW4
PPGIALTMDSGKKKILLLRSKDRDNPDNPPPQPEQHIDTNL
>Q9H799
IILSLIGELPPIRKVAEIFVKAFPYPEDVRVPLRDKYHSLH
>O64827
PSLVGSRGPKKGIRFNTYRMKSGRLSRPNKFKKSLGAVSYR
>Q8N3K9
WPSKEDSQEKIKLPPERFFQKPVSGLSVEQVKSETISSSVK
>Q8GSA7
EKMQDGTEKEEDDDFFKQGRKQTEDRLQKALARVKSMVQYP
>O65572
SIAKVTGIIKFDLHAEAETGKRMLEVGGNIKGIYDLGEGRY
>Q9SE83
KREVVAIASAALDGFKNEAKKMVVALVDMERAFVPPQHFIR
>O48538
FSQELKAEAVAKAKQLSQELKRFSWSRSFSGNLTTTSTAAN
>P21238
REIIKHGLLSVTSGANPVSLKRGIDKTVQGLIEELQKKARP
>Q9LXV3
AVTAAILGLSVLLVTGVVTWKECLAESVAWDTLTWFAALIA
>Q6BDA0
PPLPKPSKKYVFYNLNKSLLKCPELVSDVDISKVCKEDRAV
>Q9M9Y4
LESTSSPDTLNKFTQNKRQSKKSCKESISNKENKDGDEPWD
>P25940
PRPRRKGKGKGRKKGRGRKGKGRKKNKEIWTSSPPPDSAEN
>O94779
GEGFGYIVAFRPNGTRGWKEKMVTSSEASKFIYRDESVPPL
>P0C0L5
RQIRGLEEELQFSLGSKINVKVGGNSKGTLKVLRTYNVLDM
>Q93ZR1
XXXXXXXXMATAVVMNGELKKQPRPGKGGYQGRGLTEEEAR
>Q9FLN9
LPGWLPSPFFPIYIHNIHKAKHGSDSKTYDNEGRYTPANLE
>Q9UFF9
EDMYSQDSIDLLANSGLQFQKHEEEGIDTLHFAELLMTSGV
>Q14185
EKGHSATGKSMQSLGSCTISKDSFQISTLVCSTKLTQNVDL
>Q9M001
CTCPCRSSPRKYLILPQFSEKYPKPLLSHSRFTPISVNRRV
>P19835
DSTYGDEDCLYLNIWVPQGRKQVSRDLPVMIWIYGGAFLMG
>P24100
AEMISQKPLFPGDSEIDQLFKIFRIMGTPYEDTWRGVTSLP
>Q94CF0
MLQTVDDMLGYDIPELLKNFKNPYDXXXXXXXXXXXXXXXX
>Q8L5Y6
QGMSSGIKCECLEIMCDVVQKYGSLMTDDHEKLLNTLLLQL
>Q05999
DCIQPVCFTPRFLSKGKHRKKSNDMSRQIRPLPELIAEPTS
>Q14185
ELAEQYENEMFDYEQLSELLKKQAQFYENIVKVIRPKPDYF
>Q9UBT7
LNELKKELHSTATQLAADLLKYHADHVVLKALKLTGVEGNL
>Q9UBT7
IAEELELSILKISHSLNELKKELHSTATQLAADLLKYHADH
>Q9S7D1
EFVEKLKTSFKSIYKETDEAKDVPPLDVPELLACLVRQSEP
>Q9LZS0
WPRQETLTLLEIRSRLDHKFKEANQKGPLWDEVSRIMSEEH
>F4K2E9
ASLQKKETELAKRLVRRDGSKMSLAQSKKYSQLNADNAQWE
>F4HVG8
LQDAVHLTKANIVRHNEEALKKINKTHNETRRSKYEHKDPI
>P84634
ILESNTGEIRCSKGHHWLYKKTIADVVEALVGAFLVDSGFK
>Q93Z81
GSIVEPWAAIAENGNANVTAKGSSRELRHGRTAHNMSSSSL
>Q9SRW9
ALYGFSPPRATEHHGWLGRRKVKISLRRPKAMMKKDDEVSL
>P25940
CNFTAGGETCLYPDKKFEIVKLASWSKEKPGGWYSTFRRGK
>Q8W5S1
LTKLLDNIEYLVKNYKCPSEKDMKHINRKLKSCLGHSSSHD
>Q9S745
GGHYLEGNRPKRYEVIDKWQKGVKVPEECVRSRYASTTQDT
>Q9SFB0
ALGAPALLLSLAMQGIFRGFKDTKTPLFATVVADVINIVLD
>P12111
ALVQFNGNPHTEFLLNTYRTKQEVLSHISNMSYIGGTNQTG
>Q8GWS0
DTVKLNRKGDLELMLAEANGKNGQSXXXXXXXXXXXXXXXX
>F4KCC2
VYCNPSGMNQGKYSLQSSCWKELDLYHPRWQSRDLQSAEER
>P42742
VIAADTRMSTGYSILSRDYSKIHKLADRAVLSSSGFQADVK
>P10643
FFRSSSSSSRSYTSHTNEIHKGKSYQLLVVENTVEVAQFIN
>Q9STX5
EKEEDAEEEDGEKKQKTKKVKETVYEWELLNDVKAIWLRSP
>Q945F0
GLAWPFILVGLVAQSASLGMKNSWGPLKALAAATIINGLGD
>Q9AR19
ATRLETHFHSKVQAGLQSGAKSQXXXXXXXXXXXXXXXXXX
>Q9SFB0
IAHVISQYFMTLILFVFLAKKVNLIPPNFGDLQFGRFLKNG
>A5YKK6
FNCMLRNLFEEYRFFPQYPDKELHITACLFGGIIEKGLVTY
>Q39183
STSSDVSDESSCSSFSSTVNKPHKANDLRWEAIQAVRVRDG
>Q8W4D0
TFLGIKVINLHTNTVARILGKVESNERYLRVALYQGDQGGK
>O65572
KKLSASAVDFPRINECYTGKKQRYVYGTILDSIAKVTGIIK
>Q39016
ILQGKLDFKSDPWPTISEAAKDLIYKMLERSPKKRISAHEA
>Q42484
ETEEEWIHASEVLTRFPAEMKGMNYVFALLKFSYDNLESDL
>Q16281
PLAKCNTNTSNNTEEEKKTKKKDAIVVDPSSNLYYRWLTAI
>Q9SGH6
ERSVPRYNEFRRSMFMIPITKWEDLTEDEEAIEVLDDVYDG
>Q84JQ4
LAASLIIIGVVIFLIRRRKKKQPLLSAEPGPSSLQMRAGIQ
>P24462
PCKETQIPLKLRFGGLLLTEKPIVLKAESRDETVSGAXXXX
>O23304
EEELLEMVEKLKIELETEKLKTLRADKDSVLGXXXXXXXXX
>Q8N3K9
DPDQEQPDLTSIERAEPVSAKLTPTHPSVKGEKEENMLEPS
>P92965
KRERGSPDYGRGASPVAAYRKERTSPDYGRRRSPSPYKKSR
>Q9SE83
EADGYQPYLISPEKGLRSLIKIVLELAKDPARLCVDEVHRV
>Q17RY0
DMHSLESSLIDIMRAENDTIKGRLNYSYPGSDSSLLINART
>Q9SGW3
XXXXXMDPQLTEVSQQFERFKAAFARKDYNTCSDLLSQLKV
>Q8RWL2
YDLHKELGRGQFGITYKCTDKSNGREYACKSISKRKLIRRK
>Q6NLQ6
TYLCTDKETDDVFACKSILKKKLRTAVDIEDVRREVEIMRH
>Q9HB71
KRVRDALTAEKSKIETEIKNKMQQKSQKKAELLDNEKPAAV
>Q9STX5
KELVKRYSEFINFPISLWASKEVETEVPVEEDESADEETET
>Q07325
DSADVKELIKKWEKQVSQKKKQKNGKKHQKKKVLKVRKSQR
>F4HW04
EWVWRGVTFMGKKSDYYHLKKQIESEFVDAGANIMSSKSFL
>P13671
STSEKTLNICEVGTIRCANRKMEILHPGKCLAXXXXXXXXX
>Q9LXW7
VSSPSNYAAQVSELERLMDSKIFNPEEREGVEKFATTVKEG
>Q8GZB6
RLIESRDVVFECGPHCGCGPKCVNRTSQKRLRFNLEVFRSA
>Q8VZD4
RNFAVLVKVEGPDPKGLKMRKHAFHQYHSGNATLSASGILL
>O81845
NAIINAAELASYDQVKETILKIPGFTDNVVTHILSGLGAGF
>P09543
LEQLFEMADQYQYQVVLVEPKTAWRLDCAQLKEKNQWQLSA
>Q7Z7A1
INKIVAAKDSDFQCLSKKKEKLTEELQKLQKDIEMAERNED
>Q94B78
TNPASAAMCGMKIITVGTDAKGNINIEEVRKAAEANKDNLA
>Q9XFH4
GDKNQRDELRRKHMPKTVGPKFPIVITSYEVAMNDAKRILR
>Q7Z7A1
HNLENEVSRLEDIMQHLKSKKREERWMRASKRQSEKEMEEL
>Q9AR19
VSGTVGGSSISGLVPKDESVKVLAENFQTSGAYIAREEALK
>A5YKK6
NKPILHTDLDVKSLLLEAYVKGQQELLYVVPFVAKVLESSI
>Q8LFH5
LLSLVCFVNAGIWTTYSLIFKIDYYVLASNGIGTFLALSQL
>Q6NQ88
EMVEEKKDKKIIICYGDSKKKGKKQKRGSDDEDDEDDIFSS
>F4JJL3
HTGFLGDLGGNTIIVNWYHNKSNLHHVWDNMIIDSALETYY
>Q9FGW5
SLTPGEMNMMFGSRSVNEFQKLNKINEGTYGIVYKARDEKT
>O04046
SKAESVNKALEEAIPVGEPLKIHEAMRYAILAAGKRVRPIL
>Q8WXI2
RGDCEGWLWKKKDAKSYFSQKWKKYWFVLKDASLYWYINEE
>Q8L778
LISVICEIWFAVSWVLDQFPKWYPIERETYLDRLSLRYEKE
>O14936
ITKHPDRFAYPIPHTTRPPKKDEENGKNYYFVSHDQMMQDI
>O22850
NVVDRYAPTTSPLEIEKDIVKLLASAXXXXXXXXXXXXXXX
>Q9SSF8
RKASRQYSRERFKSLSLNLMKDGSMHLHDALTGQSIAVXXX
>P0C0L5
ANQMRNFLVRASCRLRLEPGKEYLIMGLDGATYDLEGHPQY
>O48538
WKRIWVLSLWIMIMIGLFLWKFFQYKQKDAFHVMGYCLLTA
>Q6BDA0
KRKATCETSLKHTETSDEEKKPIAKRLKKTPKACSGSRQQE
>Q38868
VTNQDPPSYTPQARTTQQPEKPGSVNSQPPPWRAAAAAPGL
>A0A178VEK7
FGNKWARIATYLPGRTDNDVKNFWSSRQKRLARILHNSSDA
>Q96EP1
QVTLEDTSTSGTVINKLKVVKKQTCPLQTGDVIYLVYRKNE
>A8TX70
GTLGAEGLQGPQGSQGNPGRKGEKGSQGQKGPQGSPGLMGA
>Q96BY6
VAKIEKVLMGNIASGAEPYIKNPDSNKYAQKILKSNRQFCS
>O64827
ESPMQPMLLSEWKTWKHDIAKWFSISRRGVGEIAQPDSKSV
>P0DML2
NHDALLKNYGLLYCFRKDMDKVETFLRMVQCRSVEGSCGFX
>Q01955
LPLLLVLLAAAPAASKGCVCKDKGQCFCDGAKGEKGEKGFP
>Q9M8D3
DAAIALSEAMIELGIAIDGGKDSLSMAAHADGEVVKAPGNL
>Q12860
EYVVEVRAHSDGGDGVVSQVKISGAPTLSPSLLGLLLPAFG
>Q9LZV7
AGELPQTLSNCSNLISIDVSKNSFTGDVLKWMFTGNSESSS
>Q9FNY2
KKEIQWRGLPRTSLSDIEELKNERLSLRNRIEKKTAYSQEL
>P0C0L5
TEQWSTLPPETKDHAVDLIQKGYMRIQQFRKADGSYAAWLS
>Q9LM76
AALAALSSLLEDGLDVEKGVKILDEADGIRHILNVLRENRT
>Q5YDB5
AHLISLKELRDRIVCVKPDAKKSLLSVFNGGICHPKMAMVI
>O94983
KKMTQAAILIQSKFRSYYEQKRFQQSRRAAVLIQQHYRSYR
>Q10570
FKKVPHNINFREKKPKPSKKKAEGGGAEEGAGARGRVARFR
>Q6BDA0
AEQVQELATLAKSKDFDKTCKNFSSRSHLDSAIRSEMNSEI
>Q16206
LKVQEEYKKKEAELEKLKDDKLQVEKMLENLKEKESCASRL
>Q9LYU4
IITPNTKTEYLQRFLIDRFDKELFKKNVPIVSYEDIKPYLD
>Q9C9M7
KKIRLGNQKEGVNFTALREIKLLKELNHPHIVELIDAFPHD
>Q9XEX2
TVANVESGGEFTVSSADDILKALXXXXXXXXXXXXXXXXXX
>P92948
WYEWLDPSIKKTEWTREEDEKLLHLAKLLPTQWRTIAPIVG
>Q9LY75
YESSSSSDGKHRKRKSTTRHKGRRGERKSKGRSGKKKARPD
>Q8NE01
PLSTITRFYNHPLHFVFNDTKLDAVLEEFKRGKSHLAIVQK
>P01024
NIFLKDSITTWEILAVSMSDKKGICVADPFEVTVMQDFFID
>Q9FVW4
NEKGAQFKAIVEYAPSQRVPKPSDKKDPREGSISKDPDYLE
>Q9ZT82
LALALFIIPWMRNFLEETNWKIFFALTWWFQGKSFVGRGLR
>Q941L0
KIDYLKDKVQTSFVKDRRAMKREYEEFKIRINALVSKALKC
>P78310
REEKYEKEVHHDIREDVPPPKSRTSTARSYIGSNHSSLGSM
>Q9LVW7
GPGDPSAVPYAVETVKELLGKVPVYGICMGHQLLGQALGGK
>Q9LJL9
XXXXXXXXXXXXXXMGGCTSKPSSSVKPNPYAPKDAVLQND
>Q9M9Y4
LRPDHNLQDLRAKIFALKRRKVKAPGIVSLPGKRKERSISS
>Q06738
HQQHPEEVEHHENGATKMFRKVKARAKKFKNSLTKHGQSNE
>Q8VY27
FESIIQKDTTKALTPGGGIHKLTRSTMNFISSLSKYSGVLS
>Q9NZN8
SYKDPTSSNDDSKSNLNTSGKTTSSTDGPKFPGDKSSTTQN
>P20908
PGDVGPQGPRGVQGPPGPAGKPGRRGRAGSDGARGMPGQTG
>Q84ND9
REAVENGEVLLEWHPQPGQEKPPVPLLKDAFASERRKAKML
>Q9C0D2
TDPESFSEHMDDSKQESTTSKEEETNIISSIVPSTQDIYQR
>Q9MB58
GKTFTAAKLTRYLRWLGHDTKHFNVGKYRRLKHGVNMSADF
>F4HVY0
NQGEELNRNGEVYIHNHPDMKVRLVDGSRLAAAVVINSVPK
>Q9SY55
SILPATELVPGDIVEVTVGCKIPADLRMIEMSSNTFRVDQA
>Q8IZJ3
CGEQNMIHFAPNVFVLKYLQKTQQLSPEVERETTDYLVQGY
>P09622
PGITIDEDTIVSSTGALSLKKVPEKMVVIGAGVIGVELGSV
>Q9Y6Y1
EIAAYLITFEKHEEWLTTSPKTRPQNGSMILYNRKKVKYRK
>Q9FDX9
GKHRILAELARVEQEVAFLEKELKEVENTDIVSTVCEELLS
>P84634
SKTEDRLPQKAIIKAGGPSSKTAKSLLHETCVANCWKPPHF
>Q9C7S5
GGFGLVYKATLDNGTKLAVKKLTGDYGMMEKEFKAEVEVLS
>Q42472
EKEILMEVIVGWRKFVKERKKMNGVCXXXXXXXXXXXXXXX
>O14936
RKFNARRKLKGAVLAAVSSHKFNSFYGDPPEELPDFSEDPT
>P25940
GPLGPLGPPGAAGPSGEEGDKGDVGAPGHKGSKGDKGDAGP
>P09622
TGGIAHLFKQNKVVHVNGYGKITGKNQVTATKADGGTQVID
>Q39016
FVHIVMEVCEGGELFDRIVSKGHFSEREAVKLIKTILGVVE
>Q9XF87
DPLNLAEDPEAFSELKVKELKNGRLAMFSMFGFFVQAIVTG
>Q9SYP1
GKGYDEVHVPWVSKKVDRNEKLVKITEMPDWAQPAFKGMQQ
>Q9FIU5
NLIGYCAEKGQHMLIYVYMSKGSLASHLYSEKHEPLSWDLR
>A5YKK6
GIQRGLGMEVFPVDLIYRPWKHAEGQLSFIQHSLINPEIFC
>Q9SY55
KQNEVVAMTGDGVNDAPALKKADIGIAMGSGTAVAKSASDM
>P24462
PRKVISFLTKSVKQIKEGRLKETQKHRVDFLQLMIDSQNSK
>Q39183
PESKRLPESFRKRSSDPAVCKPDFSSLSTVLEHVDSLTIDE
>P15455
FARYIIESKGLYLPSFFNTAKLSFVAKGRGLMGKVIPGCAE
>Q9LR30
DERPFISSKKVLMEMGSPFSKEVQLVSFHTVSKGYWGECGQ
>Q9M1S8
LMLVERGFLDAEGIKGKEWFKHLVYGPAAEPESKLGFFPGI
>O23240
NLAFIACKDYLSCQKLLVEAKRNLGEILSAFEFLDNNSMDL
>P08572
GEQGFMGNTGPTGAVGDRGPKGPKGDPGFPGAPGTVGAPGI
>Q9SMQ6
VNKKNLASEGDSNNPGSLAGKKILIPGSGQEIPAKTSTCCT
>Q9S745
SLLREKIVPFESYANTLVTKKEVSLDVKAKNSSYSVWEANL
>O94985
TCISVPPVDGYVMVLQPEEPKISLSGVHHFARAASEFESSE
>Q9XIJ5
RYFHDSAAASSLKEIHVGFQKLKFLLEDCTRDGARLCMMMN
>Q8IWV2
GGQDSAGDLMIRNIQLKHAGKYVCMVQTSVDRLSAAADLIV
>Q9LKF9
TRPSKVMSNELIVTVSCSLVKMDYEGRSDGRSIKSMIAHVS
>Q3E991
NNRENDVVEVRISESSSTTAKRSTDSSRKRGGHSDDGSTKK
>O60494
SLGKIKLNDEDLSECLHQIQKNKEDIIELKGSAIGLPQNIS
>Q6BDA0
ESSIGFIRSPCEGLRSRGKRKATCETSLKHTETSDEEKKPI
>F4IIM1
AVQQLAAELLSHLLYEEHLQKDPLTQLAIGPLIHVLGSGIH
>Q9SVM8
SSNGNVPVTSMLGSLRLMSTKLFIGGLSWGTDDASLRDAFA
>P33261
ESMDINNPRDFIDCFLIKMEKEKQNQQSEFTIENLVITAAD
>Q38846
CKRFVGLMGGYMWIESEGLEKGCTASFIIRLGICNGPSSSS
>Q84TI6
PFQLDQLDKIFKILGHPTMDKWPTLVNLPHWQNDVQHIQAH
>Q9LL84
RKNEHPKKAPPSFYQVTNHSKERPDVWIDSPEKSIILSITS
>Q42449
AAILGQDGSVWAQSAKFPQLKPQEIDGIKKDFEEPGFLAPT
>Q96EV8
SVQQDFTSGLKTLSDKSREAKVKSKPRTVPFLPKYSAGLEL
>P02775
DGRKICLDPDAPRIKKIVQKKLAGDESADXXXXXXXXXXXX
>Q9FRS6
SSNKLSGDIPSGLCYSRNLTKLILFNNSFSGQIPEEIFSCP
>Q9LYU4
TPSGLPARVATSSYFKSDYFKNRPSNWYYSYTSPDEVILCP
>Q9SJF3
FNIELSQWSRKDVEGSLFVVKRSTQPRFQFIVMNRRNTDNL
>Q9LFE0
XXXXXXXXXXXXXXMEVEKSKSRHEIREERADYEGSPVREH
>Q8RXD9
ADCLIPKADFPIKYRYCKVQKEDSIGFESGGNRELSLHSIG
>Q9SRW9
NGEYNEEENDDGDIESLLLPKRFGNSNSFVASIPVAEYQGR
>P00167
TLEEIQKHNHSKSTWLILHHKVYDLTKFLEEHPGGEEVLRE
>P92965
GNFEYDAREGDLERLFRKYGKVERVDMKAGFAFVYMEDERD
>Q8W4I7
QEVDTDKDGRISYEEFAAMMKTGTDWRKASRHYSRGRFNSL
>Q07325
PDSADVKELIKKWEKQVSQKKKQKNGKKHQKKKVLKVRKSQ
>Q9LR30
QRRDGYPSDPELIFLTDGASKGVMQILNCVIRGNGDGILVP
>Q8LSZ4
LDDAAKLLLGDAHNTSIMRTKVRRLYDIANVLSSMNLIEKT
>Q9FGM1
EGNTKDETCYFVEALIKCNLKSLADISERLAVQDTTESRVX
>Q8WVB6
QPAGSLPHAPRIKRPRLQVVKRLNFRSEEMEEPPPPDSSPT
>Q9LFE0
QKRRNEAYEAAKKKKGIYDDKFNDDPGAEKKMLPQYDEAAT
>F4IH31
GIDAPESQMPFGKEAQEGLLKIVGRKSLKVLVYGEDQYGRC
>Q9LYD9
EKKQKRKAESCNNNASAGPVKNSSGPIVCSVNRNPADFTIP
>Q9SQT8
SSSSPLASKTVVVIGAGGAGKALAYGAKEKGAKVVIANRTY
>Q94AX4
SALSMDGTCTGEHGVGTGKMKYLEKELGIEALQTMKRIKKT
>Q9SRW9
KHNIEPRNPEAYFGQKRNFLKNKVRLDFVRERRRVKREYDE
>Q39016
RTMMKNLNFNIADAFGVDGEKSDDXXXXXXXXXXXXXXXXX
>F4HW04
PLEFSAICQIGCVCKIDNKAKHRNTQDGWEVGELHMKTTTE
>Q9C5Z2
LGSYQTVELIETFMNYQENIKRCVCIIYDPSKADLGVLALK
>Q9SRW9
VLQGLLKVIAGVDISFTLTSKSSAPEDGDDEFADLYVVKWS
>Q9ZUZ2
VQILTVVSFCHLQGVVHRDLKPENFLFTSSREDSDLKLIDF
>Q9LKZ3
LQAVDLMDDIWAEQRRLEACKLYYRVLEAMCKAEAQILHAN
>Q06738
GYSGEIPVGDQTQVAGTVDEKLTPVNEKDQETESAVTTKLP
>Q9M001
QNVEEDSSLDDQKQKSRSQFKKRVTFGLGIGLSVGGIVLAG
>Q9LY75
DSESEAYSSSSYESSSSSDGKHRKRKSTTRHKGRRGERKSK
>Q84WB7
SLYRVGQDCGENYGKRIRVSKIEVLSKEEYREVEVPFSLEA
>P43320
KVDSQEHKIILYENPNFTGKKMEIIDDDVPSFHAHGYQEKV
>Q96BY6
DSTTVKHVLKHSWFFFAIILKSMAQHLIDTNKIQLPRPQRF
>Q9XGM3
KVLGGELNKKSMDHWNSKMKKLAQSPSPNIVSVFQVSYDEL
>Q9SIQ7
LFDRIVSRGHYTERAAASVAKTILEVVKVCHEHGVIHRDLK
>P21238
VSLKRGIDKTVQGLIEELQKKARPVKGRDDIRAVASISAGN
>Q9SP32
FLETGAGKTLIAILLIKSVHKDLMSQNRKMLSVFLVPKVPL
>Q9SIQ7
KSHSMEFPIARKRAKLLDAPKNKSMELQISKTYKPSGLRNX
>Q96N67
PDISGTPTSPDDEVRSIIGSKGLDRSNSWVNTGGPKAAPWG
>Q9SU35
LFFALNILFFTLTVATNCNCKPSPKPKPVPSPKPKPVQCPP
>F4JLP5
SKALLAVSGRMRELQNEHHMKAFGLQVSAAGYDRQGVADHA
>Q9NQC7
ECAGCTDGTFRGTRYFTCALKKALFVKLKSCRPDSRFASLQ
>Q5YDB6
EIYPSRELNQQQDDVMKQRKKKQREVMELAKMGIRISHFSQ
>Q0VF96
QLLEQTLKDLEYELEAKSHLKDDRSRLVKQMEDKVSQLEME
>P15509
LFKRFLRIQRLFPPVPQIKDKLNDNHEVEDEIIWEEFTPEE
>Q9UHC6
ILTIDGDEASAVRTNSPLQVKTGEKYFFGGFLNQMNNSSHS
>Q9SSD2
MLNRLLRLVLDHNIADYVSAKNNVVLSYKDMSHTNSYGLIR
>Q9LZS0
EEIAAKLIQLGFDQRSALLCKEKWEWISNGMRKEKKQINKK
>Q8S944
LAKKLNQILVQHIKVLLPDLKSRISNALVATAKEHQSYGEL
>A8TX70
KDQKSAEIASLTSGHENYGRKEEPDHTYEPGDVSLQEYYMD
>F4K2E9
VGDDGEVDFKGEAKFAQHMKKGEAVSEFAMSKTMAEQRQYL
>Q9UBT7
SDMSTLLREINDVFEGRRGEKYGYLSLPKPMKNNANLKSLK
>Q13609
AYKLTEEEALDVSDHFPVEFKLQSSRAFTNSKKSVTLRKKT
>Q9H799
LFINTLNFVTLCGSLKGCSNKSPVVPATLIRSYWVGDISWT
>Q9M0V3
SRNKMEDISKSMNVQVEELCKRVEELTRLHXXXXXXXXXXX
>Q9NQC7
KIRSAGQKVQDCYFYQIFMEKNEKVGVPTIQQLLEWSFINS
>Q05085
YVGGLLLTTAVYDRVAIRLCKKLFNYPHGLRPLQRIGLGLF
>Q9LYD9
ECDNGSSESINLAMSGLQRRKSRKVRLLSELLGNTKTSGGS
>Q8W453
PSQPCCTALQHADFACLCGYKNSPWLGSFGVDPELASALPK
>Q9SRW9
EAKPLPQMGESKLDKRLSVVKSFKAQNQAGDFDHTRWLFET
>Q8N3K9
DYFEKYTLIDYNISPDPEKQKAPQKLNVEEKLSKEVTEETI
>P42736
DDFWGFYSTSKLHPTNQVNVKEEAVKKEQATEPGKRRKRKN
>F4JJL3
LTHLVHGALCWGKDGHYTVCKLAEGFFEDDTIAAVKKLLPE
>P21240
LADLVGVTLGPKGRNVVLESKYGSPRIVNDGVTVAREVELE
>Q9S7D1
GSPSASSFSNEIGIMKKLQPKISEFRRVYSAPEISRKVMER
>O14810
TKDMGKMLGGDEEKDPDAAKKEEERQEALRQAEEERKAKYA
>Q8WXI2
TYDGLHVITGTTENSPADRCKKIHAGDEVIQVNHQTVVGWQ
>Q9M8D3
QEQDAILVKAESREILQSICKRERLSMAVIGTINGGGRCTL
>Q5YDB6
MQAAERALSSVRSMLGQPLHKRQGSPRSFGGMSNKRLKPDF
>O81210
LKRLTSVSGGIGGRKPPRPAKLDRTKSAASQALKGLKFISK
>Q94AX4
GTMRDNVISLKVVLPNGDVVKTASRARKSAAGYDLTRLIIG
>Q8W4D0
SGSNEPIASKEIHMNPIKVMKYNPVSDTMISGDTKGIIEYW
>Q9LJL9
PFDILIFKQIKAYLRSSSLRKAALMALSKTLTTDELLYLKA
>Q96327
ASTGDGKPKLLDEKQTTIYKKDESVNYQLKMKASRFIISEI
>Q7L5Y1
ADLQDDMRRCQIIRDMIGPEKTLMMDANQRWDVPEAVEWMS
>Q9FIJ0
MLQSLQHAKNGVDVVSGTRVKSHFAKPNWRQVYKKIAVQHP
>Q9LZS0
LWDEVSRIMSEEHGYQRSGKKCREKFENLYKYYRKTKEGKA
>O94983
ILYNRKKVKYRKDGYLWKKRKDGKTTREDHMKLKVQGMECL
>Q13609
TTPETSVKEIDELVEVYTDVKHRWKAENFIFMGDFNAGCSY
>O64816
NKYRIELDPNLTSLVGRHSRKPWTKFINSENQHLAVPEAVD
>Q8N3K9
SLATKESLKKTIDRKSPLILKGVSEYMIPSEEKEDTGSFTP
>P33261
EFPNPEMFDPRHFLDEGGNFKKSNYFMPFSAGKRICVGEGL
>Q8W4D0
XXXXXXXXXXXXXXXMEEESKNGGTTIPTEELAVVAVPPVV
>Q8VZD4
SLMIADVRCLPGMEGAPVFAKNGHLIGILIRPLRQKNSGVE
>Q9M8D3
EQSFNIGLESKLKDEKLSVLKWILQETYEPENLGTDSFLER
>Q8W4P1
KQLLTGLHYCHVNQVLHRDIKGSNLLIDNEGNLKLADFGLA
>Q5YDB6
WLSNQKIGEGIGKSRREALHKAAEASIQNLADGYMRANGDP
>Q94B38
PSSSSFSTAISGSVRRSIPTKLKFSPLLIIKNCHNQSFNAN
>Q9HC77
THTTYPEGLEVLHFSSGQIEKHYPDGRKEITFPDQTVKNLF
>Q9LKF9
IWRITKDGEDVIYAVDYNHRKERHLNGTVLQSFVRPAVLIT
>Q8N6G5
VEGYYRTERDKGTQYELFFKKADLTEYRHVTLFRPFGPLMK
>P12111
GSSGEKGNPGRRGDKGPRGEKGERGDVGIRGDPGNPGQDSQ
>P59226
ARKSTGGKAPRKQLATKAARKSAPATGGVKKPHRFRPGTVA
>P11597
LGDSRMLYFWFSERVFHSLAKVAFQDGRLMLSLMGDEFKAV
>Q8WWI5
ITLVKIPRMILMYIHSQLKGKENACARCVLKSCICCLWCLE
>Q6XAT2
NEKSDIYSFGIVLLELLTGKKAVDNEANLHQMILSKADDNT
>O75712
RGGCSPSSSASRASTCRCHHKLVEAGEVDPDPGNNKLQASA
>P54609
SLHPATMEKLQLFRGDTILIKGKKRKDTVCIALADETCEEP
>Q13057
MWPIIAKLAREEMDRAVAEGKRVCVIDAAVLLEAGWQNLVH
>P42695
DLLMEEDDMALANVVMQEAQKKLISQVQKRNFIENIIPIII
>P42697
LKQYPALRVEVTNAAIESLDKMREGSKKATLQLVDMECSYL
>Q15517
MTYSKGKIYPVGYFTKENPVKGSPGVPSFAAGPPISEGKYF
>Q9SYP1
SLQRKVKVKLDFTAPSEPGEKSYTLYFMCDSYLGCDQEYSF
>A5YKK6
LELISHRIFIARMLAHTPQQKGWPMYAQLLIDLFKYLAPFL
>Q5IBC5
IDRNGGEGLGHNSSKTKLSIKEPPGNRGSRRGGRANKTCLS
>O81445
DFTFRLYDMDCTGYIERQEVKQMLIALLCESEMKLADETIE
>Q9FRS6
DPKDLVGNNGLCGGVLPPCSKSLALSAKGRNPGRIHVNHAV
>Q9LMT0
KKIRLGKQREGVNITALREIKMLKELKHPHIILLIDAFPHK
>Q9M101
MGDEASIKEVISEVDTDNDGKINFEEFRAMMRCGTTQPKGK
>F4IIM1
LRSGSVGVKIQAATVLGSLCKENELRVKVLLGGCIPPLLGL
>Q42547
AEKVPTPTNSYTGIRTKCVIKKENNFKQAGDRYRSWAPDRQ
>Q94B38
GHVAATVSMSKVAVSFTHIIKSGEPAFSVLVSRFFMGETFP
>P01024
SLLRSEETKENEGFTVTAEGKGQGTLSVVTMYHAKAKDQLT
>Q9LYD9
EESVSLVDQQSYTLPTLSVPKFRWWHCMSCIKDIDAHGPKD
>F4HW04
PCYSLTEVKIQEDQFKKESKKRAALLADPGVEGIYETKVPL
>Q9UHC6
CMQLIQVDDQLVNLYEVAQRKPGSFANVSIDMCAIIDRCVP
>Q9LPT1
VPVVPVSPVDPKSTSPPTGKKAGSFYTLAIILIVIGIILVI
>Q84WV9
LLKSGHRGIDVLNGIAWDSDKQRLFVTGKLWPKLYQIKLKQ
>Q8LDU4
PYVSPSLFVRSAFSPTASMLKIDAEEEDKLEEILRDHVSPA
>Q9M5K2
IVPAMDGEIRKQFQRSLEKQKMKFMLKTKVVGVDSSGDGVK
>O81445
DGKIDKLEWSDFVNKNPSLLKIMTLPYLRDITTTFPSFVFH
>Q96KP4
EVAAADVKQLGGSVELVDIGKQKLPDGSEIPLPPILLGRLG
>Q86XI2
EAFPIRDPNLHAIEMDSEIQKQFEELYSLLEDPYPMVRSTG
>F4JYC8
LENVPRRVHPRFAKTSAYKEKEVTDSSTNESKDLDSRCTNG
>Q14185
IVSFYRVNEVQRFEYSRPIRKGEKNPDNEFANMWIERTIYT
>Q9XEX2
AGKKVILFGVPGAFTPTCSMKHVPGFIEKAEELKSKGVDEI
>Q7Z7A1
EVLNLSYNLIGKIEKLDKLLKLRELNLSYNKISKIEGIENM
>P36222
LDLAWLYPGRRDKQHFTTLIKEMKAEFIKEAQPGKKQLLLS
>Q8VY16
NFPDTRGCSPSLANFFRAEKKYPENKKMGSPSIMNHKTNQR
>Q9Y262
DESIHLQLREKYGDKMLRMQKGDPQVYEELFSYSCPKFLSP
>Q39016
PTISEAAKDLIYKMLERSPKKRISAHEALCHPWIVDEQAAP
>Q94AN2
IKSVNRNAYIMIAITGKSFCKSSAIATELIISNILRIGKVN
>Q8NHQ1
QLKESKSKIDALSSEKLNLQKDLETRPTQHELRLYKQQVKK
>Q8VY26
HVAWTSVQQENWEGELTVQGKIPTWLNGTYLRNGPGLWNIG
>Q42484
TRMRRRYLSCFGCADYKLCKKVSAILKSIGELRERSEAIKT
>Q9NQW8
GTGKASLARLLKLKREQAAQKKENSEGGEEEGKENEDKQKE
>Q8N3K9
QEKAVGTQPRPLEESKVLVEKTKTFLPVVLSCHDEIENHSL
>O22850
PIFDKIEVNGKNTCPLYNFLKEQKGGLFGDAIKWNFAKFLV
>O81270
SPFFPIYIHNIHKSKHGSDSKTYDNEGRFMPVNLELIFSKY
>Q9LM76
RVRYKALQTLQVVVEGDDESKAIVAEGDTVRTLVKFLSHEP
>Q05609
NRNPPIVHRDLKSPNLLVDKKYTVKVCDFGLSRLKASTFLS
>Q8NEC5
TIRSRVTQMSKKVHTQDISTKHSEDWGKEEGQFQKRKTGRL
>Q84JQ4
GLSCCEVDVEKRLDIREAVEKMEDLMKEREQGDDDFYSTYA
>Q680B9
ALLKVSAATGRENKVYRYLHKLREYVGCVSEETLKIIEEWF
>Q8N8Q3
GLPGPPTPRSPKAQRPVACPKGDSGESSALCXXXXXXXXXX
>Q9C5S8
QKVTADQSDRFNDAVLSLMKKSAEEAANSTSKKFAVKKSDF
>Q01955
GLPGLNGLKGQQGRRGKTGPKGDPGIPGLDRSGFPGETGSP
>Q9LJL9
AFHPPSPARHIRDVLRRRKEKKEAALPAARQQKEEEEREEV
>Q96286
SESSFFVYPYKVIIKTCGTTKLLLSIPPLLKLAGELSLSVK
>Q66GI4
IEEWFKSEVATKTGVKKWDVKKIRDAVVSGGGGWHGQGWLG
>P05108
DYRGILYRLLGDSKMSFEDIKANVTEMLAGGVDTTSMTLQW
>Q9H799
AVFLLDDKFINEINLLSGKIKKKIPSLQPFLKDVIVLTTSS
>P10632
NPRDFIDCFLIKMEQEKDNQKSEFNIENLVGTVADLFVAGT
>Q9FNR3
HLSTFGIADTKVEDAGFSEIKKRFKEAVKRIRSWETNQSTM
>Q8RXN6
SKMGSIAPNLSAIVGSAVAAKLMGTAGGLSALAKMPACNVQ
>Q9FNA4
KSGKIRAGSAGEEMALVDHLKGMRMTDGGKRELKSLLICLV
>Q8W4P1
GTYGQVYMAKEIKTGEIVALKKIRMDNEREGFPITAIREIK
>Q14185
SEYKSVIYYQVKQPRWFETVKVAIPIEDVNRSHLRFTFRHR
>Q9LXW7
HDVLVMTPQILLDVLRSAFLKLEMVCLLIIDECHHTTGNHP
>Q9UPV0
KETRHLDEMKSAMRKGHNLLKKKEEKLNQLESSLWEEASDE
>Q9SRW9
GNGYETPPEFGERSKRPLTRKVSVSAAIISPYRLLIALRLV
>Q8WXI2
AEGFISLPEFKIDRASECRKKYAFKACHPKIKSFYFAAEHL
>P47999
LSLSSRKAAAFDVSSAAFTLKRQSRSDVVCKAVSIKPEAGV
>Q5YDB5
IAVIPNNASTATAAALLPSHKPSLLGAPRRDGFTFSDGGRP
>Q9S7D1
SFNLDVYGNGEDAVEVQRAAKKHDLNLNFLKGRDHADDALH
>Q38872
ICENGVAPDRALDPAVLSRLKQFSAMNKLKKMALKVIAESL
>Q6NLQ6
QGVAQAIIRSVLDFRRDPWPKVSENAKDLIRKMLDPDQKRR
>Q94JQ6
KMDYLKNKVHPAFVRERRAMKRDYEEFKVKINALVATAQKV
>Q84ND9
ADYGQLELRILAHLASCESMKEAFIAGGDFHSRTAMNMYPH
>Q9C9Q8
VIEVESSSEQRLLICQKPFTKRQSIXXXXXXXXXXXXXXXX
>O64827
PWECFTYVTNSILHPSMDLVKENLQLRCSCRSSVCSPVTCD
>Q9FFN7
RTFLQDIDHAAVTMLDRWSVKIVEESTEKFPAREGHKFMMN
>Q8W4I7
GEFVAVSLHLQKVANDEHLRKAFSYFDKDGNGYILPQELCD
>O04046
TMSLIKDDLPCMDNDDLRRGKPTTHKVYGEGVAILSGGALL
>Q9SWG3
NRYEEESVADFDTCHKQPALKSPSPWEKQMATTYTHTIFKK
>Q06738
MKTETGMDTNSPSRSHEFDLKTESGNDKNSPMGFGSESGAE
>O04151
DAEEEAEDDDNEGDDSDNESKSEETKEAEETKEAEETDAAH
>Q13609
LQSSRAFTNSKKSVTLRKKTKSKRSXXXXXXXXXXXXXXXX
>Q8LCA1
LPTLPIQSHTRAAKATAYCRKIVRNVVTRATTEVGEAPATT
>Q9BS16
DVGDVTNTEEELIRECEEMWKDMEECQNKLSLIGTETLTDS
>Q43125
LWATGWLHDRIRVVVSSFFVKVLQLPWRWGMKYFWDTLLDA
>O04151
VYTFVLRPDATYSILIDNVEKQTGSLYSDWDLLPAKKIKDP
>Q8RY71
HGIAAVGDKLYSFGGELTPNKHIDKDLYVFDFNTQTWSIAQ
>P12109
DCPVDLFFVLDTSESVALRLKPYGALVDKVKSFTKRFIDNL
>Q9C0D2
KEDWQRELEFAFEDMYNADRKVKGNLILHLEPEPLPTVTNQ
>P84634
EYAFLVDSGNEKEMDLIENFKVNEDRMNLEITYRSSEETCP
>Q9HCG8
SSRIFVKIFFQELCEYMGLPKLNARLKDETLQPFFEGLLPR
>Q99439
QFNKGPSYGLSAEVKNRLLSKYDPQKEAELRTWIEGLTGLS
>Q9H9A5
NYDACLQHLACLQDINKDDYKIILNTAVAEFFKSNQTTTDN
>A8TX70
SGSETATDLMQKLYLLFSTEKLAMKDKEKAHLEEISALVVD
>Q9H0B8
YTQIVWATTNKIGCAVNTCRKMTVWGEVWENAVYFVCNYSP
>Q9ZSA2
WPSISESAKDLVRKMLTKDPKRRITAAQVLEHPWIKGGEAP
>F4K2E9
GGLTDLGWKMVEFPLDPPLAKMLLMGERLDCIDEVLTIVSM
>P09543
NHKAFKKELRQFVPGDEPREKMDLVTYFGKRPPGVLHCTTK
>Q9C5Z2
LENNMEFLIKCMDDLSMEQQKFQYYYRNLSRQQAQQQAWLQ
>Q7X6P3
KPGGRLHISLDYVRREFEHAKEDSESVGWVTEGLIARPLPT
>Q9LQ55
GWSRRWFVLNEKTGKLGYTKKQEERNFRGTVTLEECSIEEI
>Q9FLH0
KRRGNTSGDETSEPSNNKKRKHDVTQKYSDEADTQSVISSP
>Q9M5K2
IRKQFQRSLEKQKMKFMLKTKVVGVDSSGDGVKLIVEPAEG
>P92948
GGVWKNTEDEILKAAVMKYGKNQWARISSLLVRKSAKQCKA
>Q9LJE4
EGVKVVAAGANPVLITRGIEKTAKALVNELKLMSKEVEDSE
>Q941L0
YVGTGCVFNRTALYGYEPPIKVKHKKPSLLSKLCGGSRKKN
>Q9LV85
KPNHQSGDVHKDETMMMKKKKDTNPSNLEKRKLKGKKKEIM
>Q9Y592
GSQSEFQKMLIDERLRCEHHKANYQTLKAEHTRLQNEHVKL
>Q8GY82
KAATNDFSELVGRGGFGFVYKGRLQNGQEIAVKILSTSSIR
>P08572
EAGDPGPPGLPAYSPHPSLAKGARGDPGFPGAQGEPGSQGE
>Q8LK56
DSIDYEAIRRASISEISEAIKERGMNNMLAVRIKDFLERIV
>Q9FGR9
NKFGDMTSEEFRRTYAGSNIKHHRMFQGEKKATKSFMYANV
>P92948
NVRKKMEEDEKKAEHMKAKYKTYTKGHERRAETVWTQIEAT
>O48538
VILMIISFTLATRWFRRNLVKLPKPFDRLTGFNAFWYSHHL
>Q8N3K9
LNVTSELEQRKLSKNEPEVIKPYSPLKETSLSGPEALSAVK
>Q96BY6
SGAEPYIKNPDSNKYAQKILKSNRQFCSKLGKYRMPFAWAV
>F4HRT5
TPLRADSDGEDDESDAEHPGKVSIGKKLWTFLTTXXXXXXX
>Q9LV85
NSKPNHQSGDVHKDETMMMKKKKDTNPSNLEKRKLKGKKKE
>P38605
EDLAAVEEARKSFSDNRFVQKHSADLLMRLQFSRENLISPV
>P84634
TGRNKREGTKKAAQLMITNLKAHENITTSHPLEDVLKNGIR
>Q7XJ60
QSLGVEDDEAEGNGEQLEEEKTQAXXXXXXXXXXXXXXXXX
>Q96242
IGRAGHQVHNRLAEEIRSVIKSNGGELTMGAIEKMELTKSV
>Q9XI84
MLPQSTDSTVFWSEEELAELKGTQLLSTTLGVKEYVENEFL
>P42799
VRAFKSVGGQPVLIDSVKGSKMWDIDGNEYIDYVGSWGPAI
>Q9FY74
QVFRMQSFQRKQLCDIGDDEKIDISDQLAVSFAASKTKNPG
>Q13057
LALYQIQLLKDLRHTENEEDKVSSSSFRQRMLGNLLRPPYE
>Q9FJJ5
GGGSNSSAEVQALSKEVEDLKVSVDLLEKERDFYFSKLRDI
>Q8N3K9
FPLMSPLEDLSLPPSTDKSEKAEIKPEIPTTSTSVSEYLIL
>Q5YDB5
RDYALEMWRLLDPEAHLISLKELRDRIVCVKPDAKKSLLSV
>Q5YDB5
DETLIVANTMKSFEDRIEALKSWISREMDPVRINGMSAELK
>O04714
GASSLSFVGSAFIVLCYCLFKELRKFSFKLVFYLALSDMLC
>Q3E9C0
ILSGQVDFSSDPWPVISPQAKDLVRKMLNSDPKQRLTAAQV
>Q5IBC5
SIGGHRNYNNKTHDSCKDRNKITCWPQYVDALKFLCQPLAD
>P21554
WGPLLAIMVYDVFGKMNKLIKTVFAFCSMLCLLNSTVNPII
>Q9C0D2
LARRRQTVAQMPPQLVELPYKRSEMKEDWQRELEFAFEDMY
>Q9LUD9
AGKLTYPRLIGLERSKEVAEKLRREAEEQLLGFDPSKAAPL
>Q9ZSA2
EENAMLKATDFGLSVFIEEGKVYRDIVGSAYYVAPEVLRRS
>Q9H799
SIGVAFQLFCKRDSNFMRSKKKSLNLPLRMTPAQIFQEKLQ
>Q38854
TGRRGKMPTMRQTNGLSGFTKRGESEHDCFGTGHSSTTISA
>Q9FLH0
ESSLLKKEQELLVAEEKIASKESELIQNVLANQEVILRKRK
>Q9M591
VIRMSASSSPPPPTTATSKSKKGTKKEIQESLLTPRFYTTD
>Q9C0D2
KRPDARLAAEEEAKRLEELQKQAAQERMERFEKAHVRGFQA
>Q9LPT1
YLTQGYDSNMSLVTWVNDMVKEKKTGDVFDKEMKGKKNCKA
>Q8LGU6
FRNFQPAVANPNSLITDSSPKSTVNSTLQAPRRKFVDEGKL
>Q9NQC7
PPVNSLTTENRFHSLPFSLTKMPNTNGSIGHSPLSLSAQSV
>Q9SSD2
FDMPSFFTAKALNMCIPGGPKFEPLYRDMEKGDEDWNEFND
>O64827
EPIALWVKWRGKWQAGIRCAKADWPLTTLRGKPTHDRKKYC
>P49238
VIVFFLFWTPYNVMIFLETLKLYDFFPSCDMRKDLRLALSV
>Q9SQI2
ASSLYNLIDVHSKVVASIVDKAEPLEAYLKNTPVQKDSVTC
>O82587
SIPYVVALFSAMLWLYYATQKKDVFLLVTINSFGCFIETIY
>Q8N6G5
ASHSHLGMLVFREEIETHLHKQAYRTNSEAVGXXXXXXXXX
>Q9C6P3
MQHLSGQPNIVEFKGAYEDEKAVNLVMELCAGGELFDRILA
>Q9MA41
VKKVRGNKVCTQGWECSWWSKYCCNQTISDYFQVYQFEQLF
>Q9FUZ2
EPGEGKEIVLVNPKIKKYSDKLVPFDEGCLSFPGIYAEVVR
>Q8W4D0
RPLQFEQAYLDSLPSANMYEKSYMHRDVVTHVAVSAAEFFI
>P47998
EPTSGNTGVGLAFTAAAKGYKLIITMPASMSTERRIILLAF
>Q8RXN6
ATRGDPLGISGKAFREEIRKKIEKWQEPPPARQPKPLPVPD
>Q9C9Z9
PNVDMVIFPNYESSVERDDIKDPFTEVSMFKKNYDHLPKDT
>Q9HB71
QVPTENVQVHFTERSFDLLVKNLNGKSYSMIVNNLLKPISV
>O14646
RSRRYSGSDSDSISEGKRPKKRGRPRTIPRENIKGFSDAEI
>Q9FIL7
LLEFKNEIYTLSKIEHMNLVKLYGFLEHGDEKVIVVEYVAN
>P16444
SKYPDLIAELLRRNWTEAEVKGALADNLLRVFEAVEQASNL
>Q94F30
PLTEDEEAEVYRAFSGRNRRKVLATHENSNIDITGEVLQCL
>Q42472
XXXXXXXXXXXXXXXXMVLTKTATNDESVCTMFGSRYVRTT
>P01024
PMRFSCQRRTRFISLGEACKKVFLDCCNYITELRRQHARAS
>Q9XGM3
KDPYSQLHERKVLVVLDDVSKREQIDALREILDWIKEGKEG
>Q9LM76
GREAAVSLLFELSKSEALCEKIGSIHGALILLVGLTSSNSE
>P12109
QPARGPPGLRGDPGFEGERGKPGLPGEKGEAGDPGRPGDLG
>Q9M8D3
IAQTFTDLTGGACAIGEQPIKGLLDPKAMARLAVGEALTNL
>Q9M086
PKINARDEDPSSRGNAAPSAKKKQLTFSPSFSSQSRKQSFS
>P10643
GGAGFISGLSYLELDNPAGNKRRYSAWAESVTNLPQVIKQK
>P41240
TLCVSCDGKVEHYRIMYHASKLSIDEEVYFENLMQLVEHYT
>Q8W4P1
CAKDALDAEYFWTDPLPCDPKSLPTYESSHEFQTKKKRQQM
>P08572
GWAGDSGPQGRPGVFGLPGEKGPRGEQGFMGNTGPTGAVGD
>Q8WXI2
RRISCKDLGRGDCEGWLWKKKDAKSYFSQKWKKYWFVLKDA
>Q8WXI2
YMFQRNSKKDTGKKSKKKGDKSNSPTHYSLLPSLQMDALRQ
>Q8W104
TSGAAVNRISGDELSRFVANKRGLTSLKMEGCSNLGGFSLS
>Q14185
SELLKKQAQFYENIVKVIRPKPDYFAVGYYGQGFPTFLRGK
>O94985
TVELETSHIGKGCDRDTYSEKSLHRLCGAAAGTAELLPSPS
>Q8IZJ3
ITAKALAYGDTNCCRDGRSSKHPEENHADRRVPIGVDHVRR
>P19835
AKTTFDVYTESWAQDPSQENKKKTVVDFETDVLFLVPTEIA
>P42697
LRVEVTNAAIESLDKMREGSKKATLQLVDMECSYLTVDFFR
>Q9LYU7
SDLNGKYYKMVLDNGLVVAVKRLGSLEGVGSPESSSSKSVK
>Q9SVC6
DRESIEKWLFSGKKNSCPVTKQVITETDLTPNHTLRRLIQS
>Q9M5A9
HPIGDDAAAAETKSEAAKKLKIGIYFATWWALNVVFNIYNK
>Q12860
YIITWDHVVALSNESTVTGYKVLYRPDGQHDGKLYSTHKHS
>Q8IWT3
VCMQEYKTSVLVQQAGLAALKMLAVASSSEIPTFVTGRDSI
>O94779
RAYNGAGYGPPSSEVSATTKKSPPSQAPSNLRWEQQGSQVS
>Q9SA52
LEALPKLEQYIYCSSAGVYLKSDILPHCEEDAVDPKSRHKG
>Q02246
QIPSVSFEDEGTYECEAENSKGRDTVQGRIIVQAQPEWLKV
>Q9LT75
NKGSSQPVQGVTVSKGEATEKPSGAGVNASSSSESEFKVMA
>Q38846
DALIALAYFSIPLELIYFVQKSAFFPYKWVLMQFGAFIILC
>Q9FFN7
LLEDSVSDPVKTVVNGLVVKKLRRDRSIDCLKQVSDMPNAK
>Q5IBC5
LPLRSNLGQQTRIKIADILLKDVYVTEDMHIERARILIWKA
>Q8LFH5
VILVVAIILITLFALKGDFVKQTFVGVICDVFNIAMYGAPS
>Q9S841
GFALATSALVVSGAGAEGAPKRLTYDEIQSKTYMEVKGTGT
>Q8N137
LQTRVLELQQQLAVAVAADRKKDTMIEQLDKTLARVVEGWN
>P13671
KSISLIRGGRSEYGAALAWEKGSSGLEEKTFSEWLESVKEN
>Q8LK56
GSRQDVLEFDLNKTPQQKPSKRKRKFMPKVVVEGKPKRKPR
>Q9C9C4
AVPSGASTGIYEALELRDGDKSVYGGKGVLQAIKNINELVA
>Q9C9Z9
FSDLTSRRDRCGCKPTKEDVKRCFMLDFDRSAFIIASTATD
>Q9LN63
EGERIHDVAMEDLELTLGNGKAHSXXXXXXXXXXXXXXXXX
>O14646
QPEEEEFETIERFMDCRIGRKGATGATTTIYAVEADGDPNA
>Q53GD3
XXXMGGKQRDEDDEAYGKPVKYDPSFRGPIKNRSCTDVICC
>Q6XAT2
VTCMDSGHIKKTFQLALLCTKRNPLERPTMQEVSRVLLSLV
>P42695
TQVCGDVLSTCEHRLSNIVLKENGTGNMDEDLLVKYIFTLG
>Q9SWG3
VKLAEKNNIDILHAVSERTKKMYVEMSRQSGGYKNIGSLLQ
>Q84WV9
GSDGTSTLYRMDPQTMKVTDKHIVRYNGREVRYLNELEYIN
>Q9LYU4
TSNVKSIQDNLLEEIITPNTKTEYLQRFLIDRFDKELFKKN
>Q9SVC6
LNQVKCLKRLRQIVSENTTNKRCLEAAEVPEFLANIVSNSV
>Q5YDB5
GICHPKMAMVIDDRMKVWEDKDQPRVHVVSAYLPYYAPQAE
>Q9FMF7
SSGQAAVYYGAGYVDLPDVFKIGFVMATINAIIWGVVGTFW
>P29033
AYRRHEKKRKFIKGEIKSEFKDIEEIKTQKVRIEGSLWWTY
>Q9SNC6
LAYGNPEDQRSAAGEIRLLAKRNADNRVAIAEAGAIPLLVG
>Q9Y262
VPNYDNVHPNYHKEPFLQQLKVFSDEVQQQAQLSTIRSFLK
>Q8RXD9
DCSTLRAWWEEDEERRQQYFKEVIGVDGIPPSQCIPEITHF
>O04151
IKNPAYKGKWKAPMIDNPEFKDDPELYVFPKLKYVGVELWQ
>Q6NQ88
NTEMVEEKKDKKIIICYGDSKKKGKKQKRGSDDEDDEDDIF
>Q9FIJ0
HFAKPNWRQVYKKIAVQHPGKRIGVFYCGMPGMIKELKNLA
>Q8VYZ5
EDEVSRALALSMRLNEDSLIKKCIFAVAPADIKAVAISVRQ
>Q9HB71
TAEKSKIETEIKNKMQQKSQKKAELLDNEKPAAVVAPITTG
>Q9C0D2
SHQRQKEIRNKIHVSENSQIKTVKEKPSISSSVSRLKGVNK
>Q99439
FDDATMKAGQCVIGLQMGTNKCASQSGMTAYGTRRHLYDPK
>Q9SLV0
TYSTAVSVLLHVPLNYLLVVKLEMGVAGVAIAMVLTNLNLV
>Q9FNY0
NIPSSPCQTPRKGGRVNIKSKAKGNKSTPQTPISTNAGSPI
>Q9M0V3
VNGVIGVIASLPQEQYTFLEKLQSSLRKVIKGVGGLSHEQW
>Q8N6G5
VDIYFSAEFLNSCRLNAEPGKKVFYPVVFSLYNPAIVYANQ
>P54609
GGAADRVLNQLLTEMDGMNAKKTVFIIGATNRPDIIDSALL
>Q9ZSA2
KKLALKVIAESLSEEEIKGLKTMFANIDTDKSGTITYEELK
>Q9SJF3
FNRILSAYSKVNQKPKASSSKSEFEELEAKPTMAVMDGPLE
>Q02246
ISDTEADIGSNLRWGCAAAGKPRPTVRWLRNGEPLASQNRV
>O14646
KALKDSSSGTERTGGRLGKVKGPTFRISGVQVNAKLVISHE
>Q941I6
VTILDFIVPGGACDLNVTPDKRKVFFSDETSVIGSLREGLN
>Q9C7T7
VGGSTAFSRNEKLCVDKENAKTNQNLGLSICSGYQNVKRNS
>Q38869
FWAETESGIFRQILQGKIDFKSDPWPTISEGAKDLIYKMLD
>Q9FI46
LEQAFWRTPQKPFRQRLYMVKPCPKELKCDVEVSSYAIRDA
>Q949U7
ATSLSVSRFMSSSATVISVAKPLLSPTVSFTAPLSFTRSLA
>Q9S757
EGLMVGISSGANTVAAIRLAKMPENKGKLIVTIHASFGERY
>Q8IZJ3
GQQPAHTTQQRSKRAAPALEKPIRLTHLSETEPPPAPEAEV
>O22850
GKVLLIVNVASKCGLTHGNYKEMNILYAKYKTQGFEILAFP
>Q9STX5
QYIKRMKKSQKDIFYITGSSKEQLEKSPFLERLIKKGYEVI
>Q38873
EVGRGEFGITYLCTDKETGEKYACKSISKKKLRTAVDIEDV
>Q9SGH6
LLKTDTLLAGMRANWYGLLGKKFKDSFGHAGSSILGGVVGM
>F4K5T2
VLIKNDVTELIGNTPMVYLNKIVDGCVARIAAKLEMMEPCS
>Q9UQ52
LSRPIFTQEPHDVIFPLDLSKSEVILNCAANGYPSPHYRWK
>Q9LKZ3
SLLFSRHIDQIILCCFYGVAKISQMSLTFREIIYNYRKQPQ
>Q945F0
VTRNCVRIDREIDEEEEEEEKERGDLVKQSIWEQMKEIVKF
>P92948
LLGGENPELHPSDFTGVTPRKKEIQTPNPMLTPSMTPGGAG
>Q9SRT0
PHTALTPNLLIREMISKWCKKNGLETKSQYHPNLVNEDETV
>Q9MB58
SPRLVKSLSASSFLIDTKQIKNSMPAAAGAVAAAAVADQML
>O49006
VIEASVNLTITAVEHNYFTVKKLIKKRKGLTPREKTALHDC
>O04616
ASSEETSSIDTNELITDLKEKWDGLENKSTVLIYGGGAIVA
>Q9FNA4
LKQEIRYPREAGVTVMWDPTKPLQLICWTLSGQVSVRHFMW
>Q9FV71
GAVADQVVSDAIVIKSTLKRKTDLVNQIVEVNELNTGVLQT
>Q8LAS7
XXXXXXXXXXXXMSQCVDGIKHLCTSVLGCFDLDLYKQSGG
>Q8L5Y6
SCLPVLVDRMGNEITRLTAVKAFSVIATSPLHINLSCVLDH
>Q8L778
SVEIFLSRHCPIWYGYGGGLKWLERLSYINSVVYPWTSIPL
>P23508
NSNLVAAYEKAKKKHQNKLKKLESQMMAMVERHETQVRMLK
>Q8RVL2
FRNYQSSHDSQLFYIGLRILKTRGRRAAYNIFLHESVGGTD
>Q9C0D2
RAAERKRKADLRHKEALKVQKNQKEILLKQKTWHIKARKEA
>Q38854
IGGFGSHVVQFLALDGLLDGKLKWRPMVLPDRYIDHGAPAD
>Q9HCU4
RFGSVLGNYSCAAQGTQGGSKKSLDLTGPLLLGGVPDLPES
>Q9NXG0
RKIAVDEENAFLRKEFSDLEKKFKDKSQEIKDTKECVQNKE
>Q8N3K9
TNKKGSPLTSASQVLTTEKEKSYTGIYDKARKKKTTSNTPP
>O82804
DNEPAPQQQQQPTKSYPRARKSRQGSTGSSPSGPQGISGSK
>P12109
GIDGVDGVKGEMGYPGLPGCKGSPGFDGIQGPPGPKGDPGA
>P42830
VVASLKNGKEICLDPEAPFLKKVIQKILDGGNKENXXXXXX
>P02458
GETCVYPNPANVPKKNWWSSKSKEKKHIWFGETINGGFHFS
>Q9SSD2
MDLCQVLDQELDALEIETVQKETIHPRKSYKMNSSCADVLL
>Q8VYZ5
TKNTQLISPVGNRVSVTDLSKNHSVTLPLETSTNICRLASS
>O14646
CKWQGLPYSECSWEDGALISKKFQACIDEYFSRNQSKTTPF
>Q42479
IREDGEASDKPLDNAVLSRMKQFRAMNKLKKMALKVIAENL
>O75175
MQVDQFESEVESLSVQTRKKKGDKDKQDRIEGLKRHIEKHR
>Q8VY16
ANFPDTRGCSPSLANFFRAEKKYPENKKMGSPSIMNHKTNQ
>A8R7E6
VSAKVDVYAFGVVLYELISAKGAVVKMTEAVGEFRGLVGVF
>Q8TCG5
TVRSCTREACNFVRAMEDKEKTDPQCLALFRVAVDKHQALL
>F4JJL0
QWFARVLVLTQLINGALCWGKEGHYTVCKIAESYFEEETVA
>P13929
FGANAILGVSLAVCKAGAAEKGVPLYRHIADLAGNPDLILP
>P48165
ETPGVDKEGEKEEPQSEKVSKQGLPAEKTPSLCPELTTDDA
>O64827
ADLNAVKSSTDLVTVTGPIGKNGEGESSPSEPKWLQQDEPI
>O60888
GYVPGSVSAAFVTCPNEKVAKEIARAVVEKRLAACVNLIPQ
>Q9LNU1
AQILINTMFKRRANDLLHTYKHGFSGFAARLTAEEAKVIAK
>Q9LXW7
XMHSSLEPEKMEEGGGSNSLKRKFSEIDGDQNLDSVSSPMM
>Q8RVL2
PRMETQEDINQRMRSVELAVKEALSARGDKQFTDQEFPPND
>Q42601
NDMTKPHLEKIAVSFLELGFKIVATSGTAHFLELKGIPVER
>Q9SZE2
SFAVSTRVGNELGANRPKTAKLTATVAIVFAAVTGIIAAAF
>Q8IZJ3
GKVELSYPDGSPAEGVTVQIKAELTPKDNIYTSEVVSQRGL
>O94983
NRKKVKYRKDGYLWKKRKDGKTTREDHMKLKVQGMECLYGC
>Q9NQW8
YLPGDFVCKKGEIGKEMYIIKHGEVQVLGGPDGTKVLVTLK
>Q9SP32
SSKLFHLYMYNVRCVDFGSSKDPFLSEVSEFAILFGNELDA
>Q9LJE4
VNKRVVQIRNLIEQAEQDYEKEKLNERIAKLSGGVAVIQVG
>Q9Y592
HQRELSLLRKRLEELETTQRKQLEELGSSGEXXXXXXXXXX
>P09543
QYQVVLVEPKTAWRLDCAQLKEKNQWQLSADDLKKLKPGLE
>Q9FLP9
LKKRPTEFRVDKVLQPFDGNKFNFTKVGQEELLFQFKASTN
>P22680
PEAMKAATEEVKRTLENAGQKVSLEGNPICLSQAELNDLPV
>Q42371
PIPDHLSSCTNLNSLNVHGNKFSGTIPRAFQKLESMTYLNL
>Q9S7D1
KDADIAILEEPEHLNWYYHGKRWTDKFNHVVGIVHTNYLEY
>Q8W4D8
LFNEPPEARKPSERWRLYVFKDGEPLNEPLCLHRQSCYLFG
>O64827
KKGIRFNTYRMKSGRLSRPNKFKKSLGAVSYRIRNRAGVNM
>Q9SYP1
EKGQIIISTPEKWDALSRRWKQRKYVQQVSLFIVDELHLIG
>P22680
PLDQSRAGLGILPPLNDIEFKYKFKHLXXXXXXXXXXXXXX
>Q17RY0
QSYIAAISARFVQLQHGEIDKRVEVKPYVLDDQLCDECQGA
>Q9NXG0
QTYLNIDGKTPKDYFHDKNAKKPTFQKKNCKMQKSSHTAVP
>O95452
TTRKFRRGEKRNDFKDIEDIKKQKVRIEGSLWWTYTSSIFF
>Q9NQC7
CAGCTDGTFRGTRYFTCALKKALFVKLKSCRPDSRFASLQP
>Q9LY09
SGGSGSKHKIGGGKHGGLRGKFGKKRGMSGSEGGMSGSEGG
>Q9FRL8
LLTLEEKKLPYKTHLINVSDKPQWFLDISPEGKVPVVKLDG
>F4HTM3
ERASVRLDAWFQWFNTSQKGKEIGSYFWHGRDNTTTQELNP
>Q49MI3
CSVKQQRSGTLLGITLFICLKKEQNKLKNSTLDLINLSEDH
>P12111
GEVPEQQLEEAQRVILQAKCKGYFFVVLGIGRKVNIKEVYT
>P12111
ELNVKPEGTRIAVAQYSDDVKVESRFDEHQSKPEILNLVKR
>Q9FLP9
GRNCLSKCCINGARLPLYTCKNLDKSVGENTESPVTFLESL
>Q9C942
PETWTGLMFSAPLFVIPEDMKPSKAHLFAYGLLFGLADTWA
>Q01955
GKDGKPGTPGPAGEKGNKGSKGEPGPAGSDGLPGLKGKRGD
>Q9H799
LFLWNKDQDCLKTIPITEKPKEMIKATVASSLRLYLYVSGN
>O48946
VCRPCYEYERKDGTQCCPQCKTRFRRHRGSPRVEGDEDEDD
>O94779
SDYRYSLIDGTFIISNPSEAKDSGHYQCLATNTVGSILSRE
>Q9LYD9
NVRSKSRKLVSPEQVGNNRSKEKLNKPSMDISSWKEKQNVD
>Q9FNA4
RISVVKSSALECASGLVSEFKESIEKVGKYLTRYLAVRQRR
>Q9M9V8
YLCTDRETHEALACKSISKRKLRTAVDIEDVRREVAIMSTL
>Q94B78
LPISYTYIAMMGSGGLTDASKIAILNANYMAKRLEKHYPVL
>Q9LYA9
AAGKTVEIVHYDPKAIGVDAKKAFLFRNMHFYAEPRAAKDL
>Q9FV70
VQKRRIYDITNVLEGIGLIEKTTKNHIRWKGADNLGQKDLG
>Q9MAA7
VLGNILLNPMFGGNERTESEKSLDGKYFVTVRDRDWYWKAF
>Q42484
GRSCSNRAREWLSAVQVTETKTALLLVRFRRREQRTRMRRR
>P26232
QLPQEEKAKIAEQVEIFHQEKSKLDAEVAKWDDSGNDIIVL
>P0C0L5
EPLKQRVEASISKASSFLGEKASAGLLGAHAAAITAYALTL
>Q9H799
KNPDIKEINDDIISITHNTKKEFIDIDENLLEVEAFTEEEM
>Q9XGM3
INLVDLKLPYSEMEQLWEGDKDTPCLRWVDLNHSSKLCSLS
>Q96528
AGNYPQWNLFVQVMDPAHEDKFDFDPLDVTKIWPEDILPLQ
>Q94AX2
KLPYPLVASTRKHYKNSLLLKRFLVGVGTEESSLSEDLLDE
>Q96529
PGDLRLLEELHVEYEVLPGWKSDISSVRNYSDLPKAAQQYV
>Q9M591
NKGLSDFNLALDLGFLTKARKYTFFKPKFIFYATYLSEKIG
>Q9FIJ0
KVAVYPGNVLSLHMTKPQGFKYKSGQFMLVNCRAVSPFEWH
>P12111
QAKCKGYFFVVLGIGRKVNIKEVYTFASEPNDVFFKLVDKS
>Q9SI75
VLERMDFPDPVIKVAIEPKTKADIDKMATGLIKLAQEDPSF
>Q8WVB6
ASLKKQVDGERRERLLQEAQKLSDTLHSLRSGEEEAAQPLG
>A5YKK6
ALLNSSSSDLRGFAAQFIKQKLPDLLRSYIDADVSGNQEGG
>Q9FKW4
HRDMKPENFLFKSAQLDSPLKATDFGLSDFIKPGKRFHDIV
>Q9LM76
NYCGSIFSCVRKPHVVNGLCKIHQGICSLRETFCLVEGGAV
>Q94K66
RINGRLAMVGFVAAIAMELSKGENVFAQISDGGVGWFLGTT
>A9LNK9
CNMYKLGFCPNGPDCRYRHAKLPGPPPPVEEVLQKIQQLTT
>Q10570
GAHVNTFWRTPCRGATEGLSKKSVVWENKHITWFATLDGGI
>Q8NHQ1
LKKNVKLQELINHKKAEDTEKKDEPSKYNQQQALIDQRYFQ
>P08572
PPGLPGPPGPDGFLFGLKGAKGRAGFPGLPGSPGARGPKGW
>Q8IWT3
LSTSEELQRQFHLFQLQRLDKLFLEQEDEEEKRLEEEEEEE
>Q7Z7A1
EIKDLEEQLTEGQIAANEALKKDLEGVISGLQEYLGTIKGQ
>Q9UPV0
EPELMWLAREGIVAPLPGEWKPCQDITGDIYYFNFANGQSM
>Q9LPT1
NDMVKEKKTGDVFDKEMKGKKNCKAEMINLLKIGLRCCEEE
>Q9M086
IQPALNVLINLVCPPPSLSNKPPLAQNHQPVPGQATTRPST
>P0C0L5
CGEQTMIYLAPTLAASRYLDKTEQWSTLPPETKDHAVDLIQ
>Q75QN6
RLAAKLRDFHKFAKVDAESNKELDQWNETLRNEVMKLCQEN
>Q5IBC5
SSFAAAYLYYDLCERLISFGKLSEALSYAKEAYRIRTLIFQ
>Q9C9M7
PGDIKSYMLMTLKGLAYCHKKWVLHRDMKPNNLLIGENGLL
>Q9SVC6
QLGVVAKLCLVLQVSCGNKTKEKAKELLKLHARVWRESPCV
>Q8N8Q3
SREHIRKSLGLPGPPTPRSPKAQRPVACPKGDSGESSALCX
>Q9FRS6
LWQNSLMGSLPVHLGKNSPLKWLDVSSNKLSGDIPSGLCYS
>F4IH31
MLKKGLAWHYLAYDKRPVLAKWEKEARQKRIGLWASSNPEK
>Q9SLG2
SGGALLALAFEHLTEADVSSKKMVRAVKELAKSIGTKGLVA
>P55228
ETATEKSLLSAKGSVPIGIGKNSHIKRAIIDKNARIGDNVK
>Q8VZD4
IWALMPSLSPKTEQSLPNLPKLLKDGNNKQTKGSQFAKFIA
>P08034
VSTPALLVAMHVAHQQHIEKKMLRLEGHGDPLHLEEVKRHK
>Q9C5S8
TIIHRDLKAGNILLDADMNPKVADFGMARIFEIDQTEAHTR
>Q9NXG0
LSSLETLMVSQKSEIEYLQEKLKIANEKLSENISANKGFSR
>Q07973
SQQPSADFLCDIYHQNRLSKKELYAAVTELQLAAVETTANS
>Q9LNU1
SEGSARACDSDSLDQEKVKGKIVLCENVGGSYYASSARDEV
>A8TX70
GKALDYILQIIKNGMKDRMSKVPCYLIVLTDGMSTDRVVEP
>O04046
LVRLFQPSLESRVKTALLSRKEVAAFLDSPIVEDEEGEERE
>Q84JA6
VPFCKKYNVEPRAPEFYFSEKIDYLKDKVQTTFVKDRRAMK
>P52569
LILLLAGLLSFGVKESAWVNKVFTAVNILVLLFVMVAGFVK
>Q9ZT82
QFNLMPEEQLLNARGFGNKFKDGIHRLKLRYGFGRPFKKLE
>Q9C9G4
LEGMVDALKKNITTEWADQVKRWETCTKKTACPDIYASEGI
>O64816
IELDPNLTSLVGRHSRKPWTKFINSENQHLAVPEAVDFVDK
>O14936
LIPSPELQEWRVACIAMEKTKQEQQASCTWFGKKKKQYKDK
>P54609
RSNLRVRLGDVISVHQCPDVKYGKRVHILPVDDTVEGVTGN
>Q8VY27
PNTPSFTKIVSLFNHSRKEAKEFIRCVRDLRRAMHFLVSQD
>Q08466
LAEFYHPGKEYNVRVASRYFKGPELLVDLQDYDYSLDMWSL
>Q5TZA2
LLKGEASLEVMRQELQVAQRKLQEQEGEFRTRERRLLGSLE
>Q9UBW8
QHKEQQLGLKQQIESEVANLKKTIKVTTAAAAAATSQDPEQ
>F4HTM3
PFTIDIPFISGIKGESSNVEKRLTSLTGLPLSDLLKKKHQE
>Q14185
KEKKDKKKEKRNSKHQEIFEKEFKPTDISLQQSEAVILSET
>Q16678
WPNPENFDPARFLDKDGLINKDLTSRVMIFSVGKRRCIGEE
>Q8IWT3
QQETQPFLLLLRTLDAPGPNKTLLLSVLRVITRLLDFPEAM
>Q9XGM3
IIIDKKSVESEKVNEIVKAVKTALTGIPPEGSHNAVVGALG
>P42695
NNVSHSTLVALFYHFVQIVHKKNVSVQYREYGLHAAGLYFL
>Q06738
TLEEESAVSDYLSGVSNYQSKVTDPTKEETGGVPEIAESFG
>A8TX70
RVALAQYSDEFHSEFHLSTFKGRSPMLNHLKKNFQFIGGSL
>Q13057
YVIGLTGISGSGKSSIAQRLKGLGAFVIDSDHLGHRAYAPG
>Q84JQ4
LHLEQNNFIGEIPTSLVKSPKLIELRLDGNRFTGQIPEFRH
>Q8VY07
VREIKREVNLKVLKVPEMEQKVLDATDNEPWGPHGTALAEI
>Q9LJE4
LADLVGVTLGPKGRNVVLESKYGSPRIVNDGVTVAREVELE
>Q9FMF7
AIISLLCTPLILYKLYPPETKDTPEAPGIAATKLKQMGPVT
>O49686
IGGEHRLTNYKSVTTVHRFEKENRIWTVVLESYVVDMPEGN
>O43809
PLTLERTINLYPLTNYTFGTKEPLYEKDSSVAARFQRMREE
>Q949U7
AGKKTILFAVPGAFTPTCSQKHVPGFVSKAGELRSKGIDVI
>Q9UPV0
LVIQERAKLSTSGAIKKKKKKKEKKDKKDRDPPKSSLALGS
>P05177
NPLDFFPILRYLPNPALQRFKAFNQRFLWFLQKTVQEHYQD
>P43254
EQEEAERNMQILLDFLHCLRKQKVDELNEVQTDLQYIKEDI
>Q8IYT2
HHVIPDSFLKRHEECCVFFHKYQLETISENIRLFECMGKAE
>Q6IBW4
SKKVEYLYSLVYQALDFISGKRRAKQLSSVQEDRANGVASS
>Q14028
LFNAALAMTGKMGGKGAKGGKLAHLRARLKELAALEAAAKQ
>P47998
NANVKLYGVEPVESAILSGGKPGPHKIQGIGAGFIPSVLNV
>P02748
VSLAFSEISVGAEFNKDDCVKRGEGRAVNITSENLIDDVVS
>Q9LY75
AIKSVKVDNADQHANLDDSVKSRSRSPIRRRNQNSRSKSPS
>Q9SSM7
RVDAPAHAIWRFVRDFANPNKYKHFIKSCTIRVNGNGIKEI
>Q9XGM3
QLPMNMEKLQRLVVLNMKDCKMLEEIPGRVGELKALQELIL
>Q9S745
RCDASEEQLGYYDFFKRYSLKRDFKVNMSRIRLAKFWDTVI
>Q9LFT8
AELLHAKPILPGKNEQEQLNKIFELCGSPDEKLWPGVSKMP
>Q9LMT0
PADIKSYLLMTFKGLAYCHDKWVLHRDMKPNNLLIGVDGQL
>Q39054
KLGGAKVVATAVVPDEVERIKDILQKWSDVDEMDLILTLGG
>Q8LF21
KTVLRLVDMESSYLTVEFFRKLHLEPEKEKPNPRNAPAPNA
>P26232
KSGNEKEVKEYAQVFREHANKLVEVANLACSISNNEEGVKL
>Q9NYQ6
PPELFNCTTISFVDLRAMNEKLSRNETQVDGARALQLVRAL
>Q96N67
KEAYTAVVYHNRSPDFHEEIKVKLPATLTDHHHLLFTFYHV
>Q9SP32
AQRLPSIMRRVESMLLAVQLKNLISYPIPTSKILEALTAAS
>Q9LJL9
EPPWPSLSFEAKDFVKRLLYKDPRKRMTASQALMHPWIAGY
>Q99653
DSAISFTEFVKVLEKVDVEQKMSIRFLHXXXXXXXXXXXXX
>O94985
KATVHIQVNDVNEYAPVFKEKSYKATVIEGKQYDSILRVEA
>Q9LYD9
QASNNENTWNLNFVAANGKQKCGPNPEFSFGCKHAAGVSSS
>Q8W4D0
VSAAEFFISGSMDGHLKFWKKKGVGIEFAKHFRSHLGPIEG
>P26232
GSRMDKLARAVADQCPDSACKQDLLAYLQRIALYCHQLNIC
>Q9FGQ6
VSKLVKGRPLDNLEFMQWMKKYCDSVNGGQHNYHALERREA
>Q9SL15
VLLVVSEVAAASSATVNSESKETVKPDQRGYGDNGGNYNNG
>Q949U7
YLDPSTGDVKTVTVSSLTAGKKTILFAVPGAFTPTCSQKHV
>Q9H799
AAQTTPASHLNVSQYNTEARKKEVEQKTWAETVITEIPNHV
>O60494
CTSNYLELRDGVDSDAPILSKFCGTSLPSSQWSSGEVMYLR
>F4HRT5
SDGEDDESDAEHPGKVSIGKKLWTFLTTXXXXXXXXXXXXX
>Q84WB7
TCVGVRYIYGGSGAVEPYPFKGHLSQFTLATMTYDARLWNL
>Q8TEA8
TATSDPKQLSKLEKQQQRKEKTRAKGPSESSKERNTPRKED
>O04200
MVSNPSMQFMLYETMLTKLKKKRALKGSNNVTALETFLLGA
>P42697
ARKREREYFSNTTEYRHLANKMGSEHLAKMLSKHLERVIKS
>P43254
FLTACGHSFCYMCIITHLRNKSDCPCCSQHLTNNQLYPNFL
>O43809
IVHEHRLPHVLLLQLGTTFFKLPGGELNPGEDEVEGLKRLM
>Q8N3K9
MPAISELSSLLREESQNEEIKPFSPKIISLESKEPPASVAE
>P02458
GPPGLQGMPGERGAAGIAGPKGDRGDVGEKGPEGAPGKDGG
>Q9M086
SRISRGGVPSSMKPNIRAAYKPLDISNEAVDAIFLQLQKDR
>Q9S757
GSGGTVSGVGRYLKSKNPNVKIYGVEPAESNILNGGKPGPH
>Q9C5Z3
LASEILMQNWDIALEELNRLKEIIDSKSFSSPLNQVQNRIW
>P08572
GQMGPVGAPGRPGPPGPPGPKGQQGNRGLGFYGVKGEKGDV
>P36222
QVPYATKGNQWVGYDDQESVKSKVQYLKDRQLAGAMVWALD
>P13671
LLYQFSSEELKNSGLTEEEAKHCVRIETKKRVLFAKKTKVE
>P01024
KVTLEERLDKACEPGVDYVYKTRLVKVQLSNDFDEYIMAIE
>P01024
TVTAEGKGQGTLSVVTMYHAKAKDQLTCNKFDLKVTIKPAP
>Q9SSA5
FSVVNSSRFPRRRIGFSCSKKPLEVRCSSGNTRYTKQRGAF
>Q9LV85
NDEASSSYCSTSSTSNSNSTKRVTRVVHRLRNPMRLGMARR
>Q94JQ6
KTCNCWPKWCLLCFGSRKNRKAKTVAADKKKKNREASKQIH
>Q9SIQ7
NIDFERDPWPKVSHEAKELVKNMLDANPYSRLTVQEVLEHP
>Q9LMJ4
LPERLFKVVDLYEAMQDLIPKMETLFSDRYCSPLRHEALAI
>O65572
TYAIFMDLPMHFRPKEMVKEKKMIYSFDPTKKARFGVLPRY
>Q8GWH3
PVSHTIHCNAIPVEEDATRNKEEQAVDESPKMIADSXXXXX
>Q9SYP1
MVTQGMWERDSMLLQLPHFTKDLAKRCQENPGKNIETVFDL
>O81223
LASVTPFTVEEVEALYELFKKLSSSIIDDGLIHKEEFQLAL
>Q9LYN8
GKVKHPNLVSLLGYCSFSEEKLLVYEYMVNGSLDHWLRNQT
>F4JYC8
FFGNQKHLPSRVMKNIMEVEKTQDRNEKYWLQEAHVPLYLI
>Q94A03
FAELVLSTSRCTCPCRSFTRKPLIRPPLSGLRLPGDTKPLF
>Q9LYA9
AGKTVEIVHYDPKAIGVDAKKAFLFRNMHFYAEPRAAKDLL
>P48165
TKKFRLEGTLLRTYICHIIFKTLFEVGFIVGHYFLYGFRIL
>P42695
MFFQHFIECIFHFNNYEKHEKYNKFPQSEREKRLFSLKGKS
>Q9S7E9
SLTSGGLGAYSDSRGLPGVRKEVAEFIERRDGYPSDPELIF
>Q8L493
SSSQSWNVPVLSSYEVGERLKLARGGQQFLAMYSSVVDGIT
>Q96BY6
EYIYKEPKLTGLSEISQRLLKLYADKFGADNVKIIQDSNKV
>Q94AN2
GQVVQNNCNNTNCCAYDLVLKKVNCDRCCGYSIHYTPHITI
>Q9FRL8
XXXXXXXXXXXXXMALDICVKVAVGAPDVLGDCPFSQRVLL
>Q9FPF0
GGICASPAYVFEPNGLLKGKKATTHPVVSDKLSDKSHIEHR
>A4GNA8
SHIVVIDRKTKRLVEELIDSKIVMSMRAIYQSKIGLRLMDQ
>Q9SSD2
LRTQIAGYLYGISPPDNPQVKEIRCVVMVPQWGNHQLVHLP
>F4JHH5
CRKQITEALSADKFEQMLMKKEYEYSMNVLSFQLQTSEIVP
>Q9SSD2
LHLDYNFNLKPVKTLTTKERKKSRFGNAFHLCREILRLTKL
>Q8IZJ3
TWIWHCLNISDPSGEGTLSVKVPDSITSWVGEAVALSTSQG
>Q9FGH9
IEEVHKMPWQELEDEIDRWIKAANVALRILFPSERRLCDRV
>Q0VF96
GNNQACNSTSEVKDLLEQKSKLTIEVAELQRQLQLEVKNQQ
>Q9LJE4
MASTFTATSSLGSLLAPNAIKLSSATSISSSSFGRRHNVCV
>Q9ZT82
IFVLATKFTFSYFLQVKPMIKPSKLLWNLKDVDYEWHQFYG
>Q7Z7A1
SQPPPASGYWVYSPIRSGLHKLFPSRDADSGGDSQEESELD
>P02775
IGKGTHCNQVEVIATLKDGRKICLDPDAPRIKKIVQKKLAG
>F4IIM1
IVEDIILSATRILREGTVSGKTLAAAAIARLLSRRRIDSAL
>P24100
XMDQYEKVEKIGEGTYGVVYKARDKVTNETIALKKIRLEQE
>Q8VY27
HFAWLILVLLCKLDTKAEHYKDVSLSYLFLANNLQIIIETV
>A8TX70
QYGEKGFPGDPGNPGQNNNIKGQKGSKGEQGRQGRSGQKGV
>Q8W4P1
KEIVTSPGRDRDDQGKPDNNKYKGGIYMVFEYMDHDLTGLA
>P24903
QARVQEEIDLVVGRARLPALKDRAAMPYTDAVIHEVQRFAD
>Q9XI84
GPLCGGLKPWVSVALFLIREKYEEESSWRVYLDMLPQSTDS
>P92983
GERLHLAVQNAEKENVPMGFKLVRGAYMSSEASLADSLGCK
>Q6USK2
AVEFVSYGLVHSPKLGLRHAKECFRERLLNTQEMYRFTVHG
>O65572
LVYHHGKLLALQEADKPYVIKVLEDGDLQTLGIIDYDKRLT
>Q10570
FILAADVMKSISLLRYQEESKTLSLVSRDAKPLEVYSVDFM
>Q9MA41
GRGALPIYWNFNYGAAGEALKADLLNHPEYIEQNATLAFQA
>Q9Y6Y1
KKFQQSRRAAVLIQKYYRSYKKCGKRRQARRTAVIVQQKLR
>P29197
SAIELSTSDYDKEKLQERLAKLSGGVAVLKIGGASEAEVGE
>P15456
FLIAGNNPQGQEWLQGRKQQKQNNIFNGFAPEILAQAFKIN
>Q8RXN6
KSTLAARVDATRGDPLGISGKAFREEIRKKIEKWQEPPPAR
>Q9FFN7
WLVTGSVGLLAVIYTFLKWQKKTSLNWVKAAAREKKKVWKR
>Q92600
QWINELSSPETRENALLELSKKRESVPDLAPMLWHSFGTIA
>P13671
IDFELAPIVDLVRNIPCAVTKRNNLRKALQEYAAKFDPCQC
>C0LGT6
YPRDRMRTDEAVRELISIRSKFFSSKTTITESPRDAPQSSP
>Q9XGM3
TNCENLEQAAKEEITSYAQRKCQLLSYARKRYNGGLVSESL
>O60494
HIKSITNSVWIRFKIDASVEKASFRAVYQVACGDELTGEGV
>B3LF48
KELFEKEQNDLLADLMDVPKKACDRKINEFVKRARSAKINA
>Q9LJL9
QIKAYLRSSSLRKAALMALSKTLTTDELLYLKAQFAHLAPN
>P25851
VGDFHRTLLYGGIYGYPRDAKSKNGKLRLLYECAPMSFIVE
>P55034
GVDPNDPAVKELLASLPDESKRTEEEESSSKKGEDEKKXXX
>P25940
GIPGEKGLPGLQGPPGFPGPKGPPGHQGKDGRPGHPGQRGE
>Q39054
AAVMQQQCKVVDLGIVRDDRKELEKVLDEAVSSGVDIILTS
>Q8IWT3
PQRSGEALWLIPPQAYLNVEKDEGRTLEQKRNLLSCLLVRI
>F4IH31
PPQTAEEASRLVTDILKRNQKADVEGLLSFYGLPLSHTLVE
>Q94B78
LKSIAQRVHGLAGIFSLGLNKLGVAEVQELPFFDTVKIKCS
>Q9M5K2
DGENVVVKGKHIIVATGSDVKSLPGITIDEKKIVSSTGALS
>Q9LJG3
EGVPNVALFTFGDSYYDAGNKVFLSQRKDLPQTYWPYGKSR
>Q8LAZ7
PWASDPNYFKRVHISALALLKMVVHARSGGTIEIMGLMQGK
>F4K2E9
ERERKKRAKQQQQISGPGLKKGTTFLRPKKLGLXXXXXXXX
>Q9LR30
CQYAVRGELYLRASELQKEGKKIIFTNVGNPHALGQKPLTF
>Q9C7T7
TLSLPSNFISGRIPPEIVNCKNLKVLNLTSNRLSGTIPNLS
>Q9FLP9
EWEDRFQRGLFRYDVTACETKVIPGKYGFIAQLNEGRHLKK
>Q9FRL8
EEKYPEPSLKTPPEFASVGSKIFGAFVTFLKSKDANDGSEK
>P38605
WPFSTADHGWPISDCTAEGLKAALLLSKVPKAIVGEPIDAK
>Q9BZC1
EEFGKIYELTVLKDRFTGMHKGCAFLTYCERESALKAQSAL
>F4JJL3
SALETYYNSSLPHMIQALQAKLKNGWSNDVPSWKSCHFHQK
>P05177
LKSPPEPWGWPLLGHVLTLGKNPHLALSRMSQRYGDVLQIR
>Q9NXG0
EEHIKEMHEKISRMERDITMKRHLIEDLKFRQKVNLESNKS
>O22043
AASLILDDLPCMDDDSLRRGKPTNHKVFGEKTSILASNALR
>Q84JA6
DKEDDEEEYLDAEARQPLWRKVPISSSKISPYRIVIVLRLV
>P25696
VGAASFKEAMKMGVEVYHHLKSVIKKKYGQDATNVGDEGGF
>Q9LT75
YRNQMEEVINFLETQHKGKYKVYNLCSERLYDVSLFEGKVA
>Q6UXB2
TVSGLPKKQCPCDHFKGNVKKTRHQRHHRKPNKHSRACQQF
>P53673
XXXXXXXXMTLQCTKSAGPWKMVVWDEDGFQGRRHEFTAEC
>P02741
SASGIVEFWVDGKPRVRKSLKKGYTVGAEASIILGQEQDSF
>Q9SIQ7
AKLLDAPKNKSMELQISKTYKPSGLRNXXXXXXXXXXXXXX
>Q7Z7A1
KSLRVLNLKGNKISSLQDISKLKPLQDLISLILVENPVVTL
>Q8GWE6
VLAGKGPKRVGALYVTCQLFKTYFKLGTVNLCRSVIRSIET
>O65282
IKVAEAEEKTAGGLLLTETTKEKPSIGTVIAVGPGSLDEEG
>O24606
KMMEVCKAQGFVYGIIPENGKPVTGASDNLREWWKDKVRFD
>Q9BPX3
EKNKEVYMTPLRGVKATQASKSTQLKTNRGQRKVTVSARTN
>Q96528
EKYPTTPIVCSGNREKCFIGKENNFKQPGERYRSWDSDRQE
>Q9UHC6
DPDGSGPLGPLKVYCNMTEDKVWTIVSHDLQMQTPVVGYNP
>F4K2E9
RSGAVRGTEVQTEFDSEEERKAILLVHDTKPPFLDGRVVYT
>F4IVL6
LLNFVDEQRACQCPDGSYDLKNAQSFSYDALSKEVFVGNVY
>P21554
CLHKHANNAASVHRAAESCIKSTVKIAKVTMSVSTDTSAEA
>O80920
PISGTVVVESYVVDVPPGNTKEETCDFVDVIVRCNLQSLAK
>Q9SSD2
HLFPNWIKPADSEPPPLLVYKWCQGINNLQGIWDTGDGQCV
>P13671
VLFAKKTKVEHRCTTNKLSEKHEGSFIQGAEKSISLIRGGR
>Q9SIQ7
HECIEISTRERFACKRISKEKLRTEIDVEDVRREVEIMRCL
>Q84WB7
LNLYRAVNFPLSWKLEKVILKKPLVDSTIVHHEGIYWLIGS
>P12111
LGPMGVPGRDGVPGGPGETGKNGGFGRRGPPGAKGNKGGPG
>Q8IWT3
CPSCQAPIEKNEGCLHMTCAKCNHGFCWRCLKSWKPNHKDY
>Q8TC92
VHPFGANIEYLWSYMQQLDSKISANEIEMLLMRLPRMFKQE
>Q680B9
RCLSCSEQLACVDTNEVETQKFVDSLVALAMDRKTKMNSCE
>Q8IZJ3
AEVYMKLSVPKGIQFVGHPGKRHVTKKMCVAPGEAEPIWVV
>Q9H9A5
CCIAANKGTSEQETKGLPSKKGIVQSIVGQGYHRKIVLASQ
>P42695
GHVAVSSPTPETGPLQRLLPKARPMSLSTIAILNSVKKAVE
>Q8S944
VARPKDTVEPDRTSSSTSQVKSRSFLGRQANGIVTDQGVVS
>Q7XJJ7
SDISDKCEDILKLLSNNHGCKVVEIVVPELEEMRAAHVISI
>Q8RVL2
SAQAQIDLASGRLWSQLLRFKQEGFLLGAGSPSGSDVHVSS
>Q84JW1
IQYGSKFLSGGQPGTAQTVDKNTSLARKVFRLFKFVNDFHG
>Q9MA79
YSVNEGNAQNWDGPTTKYVEKCKFPKDGSPAKSLRYVGSMV
>Q14185
VNRSHLRFTFRHRSSQDSKDKSEKIFALAFVKLMRYDGTTL
>Q9SMN1
IRRYFAAEAVAVATTETPKPKSQVTPSPDRVKWDYRGQRQI
>Q17RY0
TEKAKSEENQGDNSSENGNGKEKIRIESPVLTGFDYQEATG
>Q9M1S8
IQEFSLVAKEAADEAKKLKGKSYSKNDVAAAAKRRELNDRL
>Q96LK0
LKNNPRHKSYLEQVSLRQLEKLFSFLRGYLSGQSLAETMEQ
>P41088
LPLTGQQYSEKVTENCVAIWKQLGLYTDCEAKAVEKFLEIF
>P54609
VKRELQETVQYPVEHPEKFEKFGMSPSKGVLFYGPPGCGKT
>Q9BPX3
LLGSMPENAQIDDDVFDKINKAMLIRLKDKIPNVRIQAVLA
>Q8VY16
VGQEKLVLDIGRAALRNLDSKPYIHDIFLSMALAECAIAKA
>Q8LAZ7
KIEDFGVHCKQYYSLDITYFKSSLDSHLLDLLWNKYWVNTL
>Q8GWW8
TQPGHKVVLRNKGIRARKSTKFGDQYVHFNVSIPANITQRQ
>Q9Y592
KHKLHERITDREEKYNQAKEKLQRAAIAQKKRKSLHENKLK
>Q9LYN8
GSRSREPLSINIAMFEQPLLKVRLGDIVEATDHFSKKNIIG
>Q9S745
LKLFLQLKIKEGLELELLGKKLVVITGHSTGGALAAFTALW
>F4KCC2
GCLSDIFVSCSGEDGLLQATKLERLCETSERVIGDLKFVMS
>Q96BY6
TQELHASDMPEYSVTNEFCRKHFLIGILLREVGFALQEDQD
>Q9SIQ7
SNGTETAQLKAIDFGLSIFFKPAQRFNEIVGSPYYMAPEVL
>Q9LY09
KKMLKSKFGGKKGKSGGGKSKFGGKGGKSEGEEGMSSGDEG
>Q9H799
NKSCQNILNRMPTEAKNPDIKEINDDIISITHNTKKEFIDI
>Q9M591
IFVEFLERSCTAEFSGFLLYKELGRRLKKTNPVVAEIFSLM
>Q39253
GTSLFCGGIANIRREQRFDRKQADVNFFLLLLGFLCHLLPL
>Q9SSD2
FWDTKVETRHPIRLYSRYIDKVHIMFKFTHEEARDLIQRYL
>Q8LE52
TPNKLGDCPFCQKVLLTMEEKNVPYDMKMVDLSNKPEWFLK
>Q42479
ENSPLKATDFGLSVFFKPGDKFKDLVGSAYYVAPEVLKRNY
>Q96LI5
ATRQLYGYCPSWALNWEYRKKGIMEEIVNCDADIISLQEVE
>Q9H799
AAILTSLWLLEQPYFATYKAKNAIIKMVENRDTGCQIGPNI
>Q0WT48
VWFSQKVSFLDEGGAITAASKAISESMEGSGAGVKETNDAV
>Q0VF96
YQHVQQEYGVHLRLASDDTQKSRSSQNSKAGSYGVSIRVQG
>O43174
RFSFIPFGGGLRSCVGKEFAKILLKIFTVELARHCDWQLLN
>Q9FNA4
KLAYELCEEVNALGKPAEAAKIALEYCSDISGGISLLINAR
>F4K2E9
GDILIFMTGQDEIEAACFSLKERMEQLVSSSSREITNLLIL
>A9LNK9
ESESEDEDEAPRRSRHGEGKKRRXXXXXXXXXXXXXXXXXX
>Q9NXG0
QTLGTIIVETSQKISPTEDGKDQKESDPTEDSQTQGKEIVQ
>Q39054
AFSIDKKASLSEPGSIRKEKKYDEVPGPEYKVAILTVSDTV
>Q96N67
EQAAASFSMAGMYEAVNEVYKVLIPIHEANRDAKKLSTIHG
>Q9LYD9
VIESKSKFNSLTIIDHEKEKKTDIADNAIEEKVGVNCENDD
>Q9LJL9
ALPAARQQKEEEEREEVGLDKRFGFSKELQSRIELGEEIGR
>P42799
ISGMFGFFFAEGPVYNFADSKKSDTEKFGRFFRGMLEEGVY
>Q7Z7A1
RLQLVNKLRQEALDLELQMEKQKQEIAGKQKEIKDLQIAID
>Q8VY07
KAENIVALLNNKEKISEIRDKAVANRNKYVGLSSTGITYKS
>O15182
HELKVAMRALGFDVKKADVLKILKDYDREATGKITFEDFNE
>Q9H9A5
LIEAAKSKIHQYKVRAYIQMKSLKACKREIKSVMNTAGNSA
>A8TX70
SMDVKENCMRLGLMSYSNSAKTISFLKSSTTQSEFQQQIKN
>P84634
KTHIAVMLIYELGHLVLSPKKSVCIFLAPTVALVEQQAKVI
>P05108
VTLQRYLVNDLVLRDYMIPAKTLVQVAIYALGREPTFFFDP
>Q9FNX5
VAVDAGAQLYTILEMCRAFDKIFKEHLDGGRPGGDRIYGVF
>Q8NHQ1
NDLLEILEIDDLDAIVPAVKKLKVLSYXXXXXXXXXXXXXX
>Q9Y592
NKLHKAEREINTLSSKVKELKHSNKLEITDIKLETARAKSE
>Q7Z7A1
IKDLEEQLTEGQIAANEALKKDLEGVISGLQEYLGTIKGQA
>Q7XJR9
AECHLRGLVHRDMKPENFLFKSTEEDSPLKATDFGLSDFIK
>Q9NQC7
LLLQECSVTDKQTQKLLKVPKGSIGQYIQDRSVGHSRIPSA
>P01024
SLSVPYVIVPLKTGLQEVEVKAAVYHHFISDGVRKSLKVVP
>Q5IBC5
HSSSSTTEEDTIESRGLWWKKRKKLNHRLGIFLRNLEASWL
>Q8TCG5
HLAALTAAPRGTWAQVRTSLKTQAAEALEAVEGAAFFVSLD
>O48947
KVHPAFVRERRAMKRDYEEFKVKINALVATAQKVPEEGWTM
>P08572
GFPGLKGVPGNIGAPGPKGAKGDSRTITTKGERGQPGVPGV
>Q9MA79
IFLGSYDDVEEIKALYAEEEKKNXXXXXXXXXXXXXXXXXX
>Q9LFE0
VSSDYFSQEEMLKFKKPKKKKQLRKKDKLDLSMLEAEAVAS
>Q9C7S5
ATLRGDVYSFGVVMLELLTGKRPMEVFRPKMSRELVAWVHT
>Q9SFB0
EANKANLVHAETILVQDSLEKGISSPTSNDTNQPQQPPAPD
>Q96318
EYVRLSATRGVLQGNAMVLPKYNMNANEILYCTGGQGRIQV
>Q5IBC5
IMDFVGEACNRCAFYLDILQKCSRRKIRQNIVHILENWLSA
>Q9LXW7
SFRGDKQKQCLILVERIITAKVIERFVKKEASLAYLNVLYL
>Q9FGR9
XXMKRFIVLALCMLMVLETTKGLDFHNKDVESENSLWELYE
>O64827
GEQGVQVQWHQEGYICSNGCKPVKDPNLLHPLIPRQENDRF
>Q8N3K9
SRDMPDHSEEKEQFKESELWKGGSVDITKESMKEGFPSKES
>O65282
VVAPKYTSIKPLGDRVLVKIKEAEEKTLGGILLPSTAQSKP
>P05813
TLPTTKMAQTNPTPGSLGPWKITIYDQENFQGKRMEFTSSC
>Q9SWG3
GVILQNRYEEESVADFDTCHKQPALKSPSPWEKQMATTYTH
>Q9H9A5
QDINKDDYKIILNTAVAEFFKSNQTTTDNLRQTLNQLKNQV
>Q9LSE1
XXXXXXXMVSCLCFRPSRKTKLKDKSHKRSIRNQTSSSSAQ
>Q9LYD9
CLPDKEEDVSNKQPSQETAHKSKNALLIDLNETYDNGISLE
>P55034
AGSPIKYEKKALEIVGKRLKKNSVSLDIVNFGEDDDEEKPQ
>Q9SGW3
AEFHTELELLSSATLEDPCIKHAVELEQSFMEGAYNRVLSA
>Q8GW31
YERCLLVKGWKGSSWSFPRGKKSKDEEDHACAIREVLEETG
>P12109
EIAKDFVVKVIDRLSRDELVKFEPGQSYAGVVQYSHSQMQE
>Q9Y6H8
KTLFEVGFIAGQYFLYGFELKPLYRCDRWPCPNTVDCFISR
>F4I1S7
SDGVVNVWDVSFPSQPSEECKVVCLDSICVDTKAIVTLSLA
>Q02246
NVKETIGDLTILNAQLRHGGKYTCMAQTVVDSASKEATVLV
>Q9HCG8
EQITDKNSLAYQRMSWEALKKSINGLINKVNISNISIIIQE
>P11509
ALLVCLTVMVLMSVWQQRKSKGKLPPGPTPLPFIGNYLQLN
>P08572
KRAVGGDRQEAIQPGCIGGPKGLPGLPGPPGPTGAKGLRGI
>Q7XJR9
SSGHNRSSRNPHPHPPLTVVKSRPPRSPCSFMAVTIQKDHR
>Q42371
LVATVTSEEGATLLEIKKSFKDVNNVLYDWTTSPSSDYCVW
>F4IVL6
LLTPKLASLLKDEVAKDLLSKLNTNLETPEIIWNSATRSEL
>Q9H2A7
VLCLLAIIFILTAALSYVLCKRRRGQSPQSSPDLPVHYIPV
>P43255
TTYVVENGWTVDAASQMASVKKQAVKREQKVDSSKLQRLTE
>Q941I6
KKGEGSLSVHDVTHLDKTPSKGLPQLNVTEKVTDASKDLSS
>Q7XJR9
TLDEEELADLRDQFDAIDVDKNGVISLEEMRQALAKDHPWK
>Q39054
DISAFSIDKKASLSEPGSIRKEKKYDEVPGPEYKVAILTVS
>Q96242
NMPPGAFIAENPQVVALLDGKSFPVLFDVDKVEKKDLFTGT
>Q9SP32
PSLSFIRCASMIGHNNSQEMKSSQMQDTISKFRDGHVTLLV
>Q93ZC9
DISLLPPLHLIYAENPSDSGKVHSMVRQRWLDGDEFIISSM
>P49682
LMDLGALARNCGRESRVDVAKSVTSGLGYMHCCLNPLLYAF
>O82804
XXXXXXXXXXXXXXXXXXXMKRGKDEEKILEPMFPRLHVND
>Q9LV85
VWVQIFFGVLMIIVFTYFLNKRSSGTKQTMPISFIVLFLGI
>Q8GZB6
PATNRVDDSPVSPTSGFTYIKSLIIEPNVIIPKSSTGCNCR
>Q8NE35
PWNLSDSDFVMDGSQPLDPRKTIFVGGVPRPLRAVELAMIM
>P08572
GDIGFPGITGVTGVQGPPGLKGQTGFPGLTGPPGSQGELGR
>Q39254
DEESNQNEETSAEDEDPEISKWEAIIWLSILTAWVSLLSGY
>Q9LNU1
DYLNFLCYYGYNVTTIKAMSKAFPENFTCPADSNLDLISTI
>P11509
HEEIDRVIGKNRQPKFEDRAKMPYMEAVIHEIQRFGDVIPM
>P02461
GHAGAQGPPGPPGINGSPGGKGEMGPAGIPGAPGLMGARGP
>Q7XA74
TVSFAQTLFVFGDGLYDAGNKQFLSQNRVDASFPPYGVTVG
>Q941I6
YGEDYFQVIDNGCGISPTNFKVLALKHHTSKLEDFTDLLNL
>Q9LKZ3
VSTAMTTAKWLRTVISPLLPKPSPGLEHFLKSCDRDITNDV
>Q9C9C4
LGVSLSVCRAGAGAKGVPLYKHIQETSGTKELVMPVPAFNV
>Q9BS16
LSLLIMQVKCLTAELSQWQKKTPETIPLTEDVLITLGKEEF
>Q8L493
KDGFIAEGPNMNVAFVVNGGKELVMPRFDNVLSGCTAKRTL
>Q9SSF8
RTIAEVVRMCHVNGVMHRDLKPENFLFANKKENSALKAIDF
>P78310
GDASINVTNLQLSDIGTYQCKVKKAPGVANKKIHLVVLVKP
>Q8N3K9
PTSLKISEEETKLRSVSPTEKKDNLENRSYTLAEKKVLAEK
>Q9FLH0
QEVILRKRKSDVEAELECKSKSVEVEIESKRRAWELREVDI
>P0C0L5
GFQVKVLREDSRAAFRLFETKITQVLHFTKDVKAAANQMRN
>Q5IBC5
GCLFLQRCTSDKGDREIANNKAFLNAAMGAFIVSLRTQLKL
>Q3E9C0
YTLGKELGRGQFGVTHLCTQKATGLQFACKTIAKRKLVNKE
>Q9FIL7
GQYRFSGSRFQSPGKDSSSSKSWHQGPVIFSFGELQRATAN
>Q8NE01
LHFVFNDTKLDAVLEEFKRGKSHLAIVQKVNNEGEGDPFYE
>Q9H799
AQGLCDQLAREILRWSQLPVKENKDFSGAAKSHFECGMVGG
>Q9M101
KSIVDVVQICHLNGVIHRDLKPENFLFSSKEENAMLKVTDF
>Q9C7T7
ISLGNVNLSGTISPSISALTKLSTLSLPSNFISGRIPPEIV
>Q96BY6
PDIDTLKLQKKDLLEPESVIKPFEEKAAKRIMIICKALNSN
>A8TX70
IENLRKRRDTGGNTYTAKALKHANALFTEEHGSRIKQNVKQ
>P27450
LKTATKNFKPDSMLGQGGFGKVYRGWVDATTLAPSRVGSGM
>Q9SP32
NLKGVSSQVDCAIKIRNLETKLDSTVCTIKDRKELEKHVPM
>Q84Y95
GGCDITLEAFKTGELQEEVEKAMCSXXXXXXXXXXXXXXXX
>Q8TEA8
KQYEILCVSQFTLQCVLKGNKPDFHLAMPTEQAEGFYNSFL
>Q94AN2
LRYWLNPNQVYESGLKDGELKLANARTICLLDCPAPSDDTL
>Q9HCS2
SITNASAAIAPKDNLFIRFLKPWLGEGILLSGGDKWSRHRR
>Q39009
CEAAEKIVNFGYMTGSDALIKRKSVVKITTGCQALDDLLGG
>Q8RVL2
SCTADNLTRTGSSQEGINSDKSEESGRPSLGLRSSSCRSVV
>Q8LK56
RKPAELPKVVVEGKPKRKPRKAATQEKVKSKETGSAKKKNL
>Q9UHC6
TPWGVFLENMGKEDFIKLELKSATEVSFSFDVGNGPVEIVV
>P24903
PAFFNFTKGNGIAFSSGDRWKVLRQFSIQILRNFGMGKRSI
>Q0WT48
TIMAIPLVPYTMVKLSGALSKKQRTIHCQCLECDRSGKYKR
>Q6NLQ6
IIRSVLDFRRDPWPKVSENAKDLIRKMLDPDQKRRLTAQQV
>Q84ND9
GGYSLEALTSDPKVLGGTETKEEAELFGKISMKKIFGKGKL
>Q9C7S5
ATDNFSQANIIGCGGFGLVYKATLDNGTKLAVKKLTGDYGM
>Q9LSE1
LSTGQNIAVKMLDQSGIQGDKEFLVEVLMLSLLHHRNLVHL
>Q8LAZ7
VHGLMSQVIKDILFNSARQSKKSADDSSDPEPMITSXXXXX
>C0LGW6
LWDLLHGSLKKVKLDWETRLKIAVGAAQGLAYLHHDCTPRI
>Q94A03
TFAFLGGKTFGRTPLTSISPKKTWEGTIVGLVGCIAITILL
>P33261
EHQESMDINNPRDFIDCFLIKMEKEKQNQQSEFTIENLVIT
>Q5IBC5
PSVGCISAVLKKRSLQGEPAKSHVASFPLIDPLDSFYLLNP
>Q8VY07
APSVHGSATNTTSPLSFADSKPQHLQKKDPFQVKSGIWADS
>Q9BZC1
SSCLRQPPSQDRKLFVGMLNKQQSEDDVRRLFEAFGNIEEC
>P05177
NQRFLWFLQKTVQEHYQDFDKNSVRDITGALFKHSKKGPRA
>Q9SGH6
ELVAPKEVASKCPLSSFRFLKTKEVPTGFFEIKTGSQNIRT
>P42736
PGKRRKRKNVYRGIRKRPWGKWAAEIRDPRKGVRVWLGTFN
>P25940
GPPGPPGEQGLPGLEGREGAKGELGPPGPLGKEGPAGLRGF
>O23304
EHQRARVSIIIEALSGDKEEKSREEELLEMVEKLKIELETE
>Q6NLQ6
TDWRKASRQYSRERFNSISLKLMQDASLQVNGDTRXXXXXX
>P11597
VGIPEVMSRLEVVFTALMNSKGVSLFDIINPEIITRDGFLL
>Q9FHX5
NLPPPKNVIPLLKSVGATKVKLYDADPQALRAFAGSGFELT
>A0SVK0
XXXXXXXXXXXXXXXMGSSSKNIEQAQDSYLEWMSLQSQRI
>Q42449
FLGGEKYMVIQGEQGAVIRGKKGPGGVTIKKTNQALVFGFY
>P42695
IRKQTLILLTNLLQEEFVKWKGSLFFRFVSTLIDSHPDIAS
>Q7Z7A1
LRVLNLKGNKISSLQDISKLKPLQDLISLILVENPVVTLPH
>Q9SP32
RKEGYLGPLEYNTYADYYKQKYGVDLNCKQQPLIKGRGVSY
>Q9LJE5
NENNVDGLNELNRGPRAKGTKNQKGNLDDSLEVKEQTGESN
>Q9LM76
RSEEIVRQMASYGRLQPLLGKLLEGSPETKLSMASFLGELP
>Q6UX04
SRSEELRKEARQLKRELLAAKQKKVENAAKQAEKRSEEEEA
>Q8GW31
CLLVKGWKGSSWSFPRGKKSKDEEDHACAIREVLEETGFDV
>P21238
EALATLVVNKLRGVLNVVAVKAPGFGERRKAMLQDIAILTG
>Q16281
YSLYWSTLTLTTIGETPPPVKDEEYLFVVVDFLVGVLIFAT
>F4IIM1
ALLLAILFQDREITRAHATMKAVPVLSNLVKSEEYADRYFA
>Q9C7S5
LQLHVNNLMGSIPVSLANCTKLVKLNLRVNQLGGTLSAIDF
>Q9SP32
KETVKENGLQKNGGKRDEFSKEEGDKDRKRARVCSYQSERS
>Q9H799
RSSNHIFWTPKSIKTRRCIFKAIQCNDINPQEDLPLALNTF
>Q0WT48
RSELLTQVAGLSATDVEDIEKVLEMMPSITVDITCETEGEE
>P02458
GPPGPAGFAGPPGADGQPGAKGEQGEAGQKGDAGAPGPQGP
>Q16206
QHLLKVQEEYKKKEAELEKLKDDKLQVEKMLENLKEKESCA
>Q9SYP1
GAADEILAVLKNDAFRNPEKKMEIEKLLNKIENHEFDQLVS
>Q8LPK5
PPSKPRILPQSSSSSCCCLTKKKQPQDPSEIYKDAKREELD
>P20908
GSTCVFPDKKSEGARITSWPKENPGSWFSEFKRGKLLSYVD
>P49177
SQDGRLIVWNALTSQKTHAIKLPCAWVMTCAFSPNGQSVAC
>Q9FGQ6
DVEILCQNPDTEHLPLVGSIKRILYAADGEDVGAAETQTLS
>Q8N3K9
HVSQDQKMEPQPPNVPESEMKYSVLPDMVDEPKKGVKPKLV
>O14646
QLEHTRQCLIKIGDHITECLKEYTNPEQIKQWRKNLWIFVS
>Q8N3K9
SEKEKGEEKENQVYVLSEGKKQQEHQPYSVNVAESMSRESD
>Q8GZB6
VKLLSDRKSEICVDDTELHEKEEENVDGSPKRRSPPKLTAM
>Q42371
EVMEMADPDITSTCKDLGVVKKVFQLALLCTKRQPNDRPTM
>Q14185
SKKGIFPASYIHLKEAIVEGKGQHETVIPGDLPLIQEVTTT
>Q9LNU1
GEGIHFSNVSKSPVYPLIHGKSAKSADASEGSARACDSDSL
>Q0VF96
AKQILYNYLKEGSTDNDDATKRKVNLVFEKIQTLKSRAAGS
>Q9C5M0
GSAASITTNMLKNEGVGAFYKGLSAGLLRQATYTTARLGSF
>Q96EP1
PRRNAQTVHEDVRAAAGKPDKMEETLTCIICQDLLHDCVSL
>Q8NE35
IDACLEEDGKLYLCVSSPTIKDKPVQIRPWNLSDSDFVMDG
>P34802
VVDDILDVTKSSKELGKTAGKDLIADKLTYPKIMGLEKSRE
>Q96N67
VKVQFMYGEDPSNAMPVIFGKSSCSEFSKEAYTAVVYHNRS
>Q9HC77
PILKKDSKARTKSGSVTLSQKPKMLKCSNRKSLSPSGLKIQ
>P08572
GYNGPPGLQGFPGLQGRKGDKGERGAPGVTGPKGDVGARGV
>Q9NXG0
CKMQKSSHTAVPTRVNREKYKNITAQKSSSNIILLRERIIS
>Q56XY2
TDVQDLSYLEHHLSQDPRSAKYRKLTKELCSVIEDYSLVNF
>Q9LY09
LSQREGRFFPSLSLSERDGRKFSFLSMFSFLMPLLEVIKII
>O75175
KAYSKEGLGLAQKVDPAQKEKEEVGQWLTNTIDTLNMQVDQ
>Q17RY0
PFTHRNAAFNQLPHLANNLNKPPSPWSSYQSPSPTPSSSWS
>Q8RWG2
FAWHVWGVFEAGVGNVERGRKLLKIGHALNPRDPVLLQSLG
>Q9ZUZ2
ARTSTPRRFFRRPFPPPSPAKHIKASLIKRLGVKPKEGPIP
>P09543
FCDYGKAPGAEEYAQQDVLKKSYSKAFTLTISALFVTPKTT
>C0LGW6
XXXXXXXXXXXXXXXXXXXMKEKMQRMVLSLAMVGFMVFGV
>F4IIM1
SALAAIFQSRKDLRESALALKTLLSAIKLLNVDSERILVES
>Q8TEY5
VTENLETQVVESRLREPPGAKDANGSTRTLLEKMGGKPRPS
>P25940
EGPQGPRGLQGPHGPPGRVGKMGRPGADGARGLPGDTGPKG
>Q9Y592
HHKVLLVEKDRELIRKVQAAKEEGYQKLVVLQDEKLELENR
>Q7X6P3
AAINWVLKDGIGYLSKIMLSKYGRHFDVHPKGWRLFADLLE
>Q9NQC7
DGTFRGTRYFTCALKKALFVKLKSCRPDSRFASLQPVSNQI
>Q9M5A9
LFPVAVAHTIGHVAATVSMSKVAVSFTHIIKSGEPAFSVLV
>P13671
GRSEYGAALAWEKGSSGLEEKTFSEWLESVKENPAVIDFEL
>P56778
DVRKITNLTLSPSVIFGYLLKSPFGGEGWIVSVDDLEDIIG
>Q9SE83
DGPTAGGSLKSMKDKPSPQDKETPEVSGLKTAGPEGEITAG
>P12111
PLGSRIEEGVPQFLVLISSGKSDDEVDDPAVELKQFGVAPF
>Q5YDB6
GNLINTNDLLARIVCVKSGFKKSLFNVFLDGTCHPKMALVI
>Q8NHQ1
QELLELDSSSSLCVLVSTVGKLCRLINEDVNEQVMQVLGPE
>Q8IWT3
LDLLMHMLCNPEPQIRRSAGKMLQALAAHDAGSRAHVLLSL
>P08574
GPNEDGEMFMRPGKLFDYFPKPYPNSEAARAANNGALPPDL
>Q8RXD9
ILGFFRIWELPAHAMTGLVGKFRPSIPLSQEELEKEGIWDF
>Q9Y262
KLAGFLDLTEQEFRIQLLVFKHKMKNLVWTSGISALDGEFQ
>F4IVL6
VGGEFTVNVRTDGKGKFKAMKFSSRCRASILTELYRLRWNQ
>O48538
FFQYKQKDAFHVMGYCLLTAKGAAETLKFNMALILFPVCRN
>Q9FGL5
LDVSENRLSGPLPAHVCKSGKLLYFLVLQNRFTGSIPETYG
>O65572
VVLITCRLENPDLDMVSGKVKEKLENFGNELYEMRFNMKTG
>Q9M591
TMYLNDCQRTNFYEGIGLNTKEFDMHVIIETNRTTARIFPA
>O95628
VGLSQRLADPEVLKRPEYFGKFGKIHKVVINNSTSYAGSQG
>P54609
AESSDSKSKKDFSTAILERKKSPNRLVVDEAINDDNSVVSL
>Q9H799
LHCDKIGPVDHIEFSSGPEFKKTLASKTISISEEVRFLTHM
>Q5IBC5
CESLANDLAAMTLKGTKRSRKPSSRNKPAQSDVDGSGKIEC
>O48947
VGTGCVFRRQALYGFDAPKKKKPPGKTCNCWPKWCCLCCGL
>Q93YN1
VKIYKYREIRQATDDFSAENKIGEGGFGSVYKGCLKDGKLA
>Q02246
NASDLGNYSCLATSHMDFSTKSVFSKFAQLNLAAEDTRLFA
>Q9ZT82
LLALSQARELIDAPDKWLWHKICKNEYRRCAVVEAYDSIKH
>Q8RXN3
GFSSAMASNLTNQSRNVLSKKVMVKKDDSLDNITLFSIITL
>Q9SYP1
TAIVQHAKNKKPAIVFVPTRKHVRLTAVDLMAYSHMDNPQS
>O81270
YDNEGRFMPVNLELIFSKYAKTLPDKLSLGELWEMTEGNRD
>Q9UBT7
IFTDKTGVIKAARLLLSSVTKVLLLADRVVIKQIITSRNKV
>Q5IBC5
MRHSLREQCQNRSNVPEVVSKKPNLCDRSVGSRGERVLLDT
>Q9C7S5
LQIFGIGACRLTGEIPAWLIKLQRVEVMDLSMNRFVGTIPG
>Q8N3K9
VYGEGESVDHVETVGNVAMQKKAPITEDVRVATQKISYAVP
>O60494
NFLYVTFVKSSSTENHGFMAKFSAEDLACGEILTESTGTIQ
>Q94B78
NHTAAFGRHQQTRSISVDAVKPSDTFPRRHNSATPDEQTHM
>Q94F30
DEVINVYLELLKERETREPKKYLKCHYFNTFFYKKLVSDSG
>O82804
QQQQQRSDNEPAPQQQQQPTKSYPRARKSRQGSTGSSPSGP
>P25940
GPKGQAGQAGEEGPPGSAGEKGKLGVPGLPGYPGRPGPKGS
>Q42601
AVALAESGALEKYGVELIGAKLGAIKKAEDRELFKDAMKNI
>Q16678
DFRANPNEPAKMNFSYGLTIKPKSFKVNVTLRESMELLDSA
>A0A178VEK7
IRSKGLLQRTGKSCRLRWVNKLRPNLKNGCKFSADEERTVI
>F4IIM1
GKEETQANSASALAAIFQSRKDLRESALALKTLLSAIKLLN
>Q9M9Y4
QIPANFLRIRDGNTTVSFIQKYLMRKLDLESENEIEIKCMG
>Q94AW8
ASPEDLKKAYKKAAIKNHPDKGGDPEKFKELAQAYEVLSDP
>Q8NE01
SQPVDYFILILQGRVEVEIGKEGLKFENGAFTYYGVSALTV
>Q38868
ELGRGQFGVTYLCTENSTGKKYACKSISKKKLVTKADKDDM
>Q8NHQ1
KSKIGELEDESLSRACHQQNKIKDLQKEQKTLQVKCQHYKK
>P43254
SVKLRMLGDDPSTRNAWPHEKNQIGFNSNSLSIRGGNFVGN
>O95628
YKLNPNFLQLSTGSVDKNKNKVTPLQRYDTPIDKPSDSLSI
>P42695
LLMEEDDMALANVVMQEAQKKLISQVQKRNFIENIIPIIIS
>Q8W4D8
AVEEALAAKKKEEPSFELSGKLAEETNRYRGITLLFNEPPE
>O48946
NELPRLIYVSREKRPGFQHHKKAGAMNALIRVSAVLTNGAY
>P06681
AIGVGKLDVDWRELNELGSKKDGERHAFILQDTKALHQVFE
>Q8N3K9
IPTDSSLITPVDRPVLTKVGKGELGSGLPPLVTSADEHSVL
>O81845
CLFGGLRIGMYEPVKNLYVGKDFVGDVPLSKKILAGLTTGA
>Q9UPV0
QGSGARPGLPEKEENEKSEPKICRNLVTPKADPTGSEPAKA
>Q9M5K3
HIIVATGSDVKSLPGITIDEKKIVSSTGALSLSEVPKKLIV
>Q9S814
MAISCRKGRTGTAAGDVAFPKGKENLASVLKRYKRRLSNKP
>Q9SSD2
KRKFGFVETQKEDMPPEHVRKIIRDHGDMSSKKFRHDKRVY
>Q9SLD2
QPSYPRSACIRKGWVARQFAKLVIFTGFMGFIIEQYINPIV
>Q8IWT3
KNERVGYLTQAEWWELLFFIKKLDLCEQQPIFQNLWKNLDE
>Q5IBC5
ILRKQEVYRMPSVGCISAVLKKRSLQGEPAKSHVASFPLID
>Q9C5Z2
NFCGQINGVAGQNFSRLYLTKALHDNXXXXXXXXXXXXXXX
>Q8RY71
VPGGKDDYESNAVQFYDPASKKWTEVETTGAKPSARSVFAH
>Q94B38
MLVSWATRIADAPKTDLEFWKTLFPVAVAHTIGHVAATVSM
>F4IH31
XXXXXXXMGNALTFLYGKCCKPTTTDDSLGPHGVSAATVGV
>Q5YDB6
QRRINNEMDPQRLAVIVAEMKRYQDDKNLLKQYIESDQVVE
>O80988
QALLANMTAMYAVYHGPEGLKSIAQRVHGLAGVFALGLKKL
>F4IIM1
ISEALDALAIFSRSGANGNVKPAWAVLAESPNSMAPIVSSI
>Q9NYQ6
VTSVLSAKVSCQRKHHYYGKKGIVSLLRTAFLLLLLISATW
>Q42601
VELIGAKLGAIKKAEDRELFKDAMKNIGLKTPPSGIGTTLD
>Q14028
HSVRICMSPGPEPGEQILSVKMPEEREEKAEXXXXXXXXXX
>Q9M086
EFFELISSTFLSENSYSTAVKAASARLLMNCSLTWMYPHVF
>Q42484
VEYWVGEGFLTSSHGVNTIYKGYFLIGDLKAACLLETGDEK
>P51686
EESGIAICTMVYPSDESTKLKSAVLTLKVILGFFLPFVVMA
>P92948
SLQKRRELKAAGIDGRHRKRKRKGIDYNAEIPFEKRAPAGF
>Q9SNC6
AISDYRITVKKLCYNLARRLKLLVPMFEEIRESNEPISEDT
>Q9SWW6
TFESLSETAEFARKWVPFCKKFSIEPRAPEMYFTLKVDYLQ
>Q9LFQ9
KKVRRLYDIANVFSSMKLIEKTHVPETKKPAYRWLGSKTIF
>Q6NQ88
RVTCLEFHPTKNNILLSGDKKGQIGVWDFGKVYEKNVYGNI
>Q84TG3
LTKIMQRGMYESRVYATLLLKNILEVADPMQSMTLKPEVFT
>Q9LL84
NNSVTHCIAAESSGIKYQAAKRQRDVIHFSWVLDCCSRNKM
>Q9LL84
EMDMKEKLQIHEDPLQAMLMKMFPIPSQKTTETSNRTTGEY
>Q8N3K9
GEIKKKETELPSSQNVSPASKHIIPKGKDEETASSSPELEN
>Q15021
EKNPRESTGNMVTGQTVCKNKPNMSDPEESRGNDELVKQEM
>Q9XF87
LLRKIGASNGGGRIIMRRTVKSTPQSIWYGPDRPKYLGPFS
>Q3E991
SPSLQYVSESEPLVRFKNSVKITKGDLNSWREGTDPCSGKW
>Q9SYP1
GEEDTVRRLINHQRFSFENPKCTDPHVKANALLQAHFSRQN
>F4HTM3
SIRRGKGKELVSIGAFKTNLKILVGLIILGIIVIYFVINRL
>Q9LJE5
LQKLSLDSPAKASEIPEPNKKTAVYQYGGVDVHGQVPSYDR
>Q6WN34
NLRRFALEHEASDLVEIYLWKLVKGIFHLTQIKKVRKQDFQ
>F4KCC2
WEYFRSNNMDLSCDIKDTIRKYSLPFLRRCALLWKLLKSTP
>Q96524
WSNADKLLNEFIEKQLIDYAKNSKKVVGNSTSLLSPYLHFG
>Q7XJ60
DVEILCQTPELDDLPIVVAVKKILYATDANESALEDAQEYL
>Q0WT48
DLKNMKQEQAKFWKQHPAIVKTELLIQAQLTRESGVLSPAL
>Q15021
ASQTNLVDLDLGGKGKKARTKAAHGFDWEEERQPILQLLTQ
>Q96EP1
VVKKQTCPLQTGDVIYLVYRKNEPEHNVAYLYESLSEKQGM
>Q7Z7A1
ELRREVSYQNDYISSMADPFKRRGYWYFMPPPPSSKVSSHS
>Q9FY74
NATQAADRLHQVFRMQSFQRKQLCDIGDDEKIDISDQLAVS
>Q9SYP1
ITRTVLNVELTVTPDFLWDEKIHKYVEPFWIIVEDNDGEKI
>O04616
VGLGYTGWFVYRYLLFKSSRKELAEDIESLKKKIAGSEXXX
>O48947
IVPVSNVEKRSEATQLKLEKKFGQSPVFVASAVLQNGGVPR
>Q9C6P3
SDKPIDSAVLSRMKQFRAMNKLKKLALKVIAENIDTEEIQG
>Q9S745
FKRYSLKRDFKVNMSRIRLAKFWDTVIKMVETNELPFDFHL
>Q9H0I2
PGLPPPHVSSPQPTPPGPEAKEPGLGVDFIRHNARAAKRAP
>Q5IBC5
CTTLYSLLSSSQKKSKRGIGKILEQELLAYDRVLPLRSNLG
>Q0VF96
DLEYELEAKSHLKDDRSRLVKQMEDKVSQLEMELEEERNNS
>Q7XJJ7
AEATVLGLAAAVEELAPVTKKPAIFYDILNTNXXXXXXXXX
>Q8W4P1
PMNNNAPPPQIPAGGHYYGGKPRGGAPVPNRYPPSGNQTGG
>O04046
NANFTFEFDPYMMSKAESVNKALEEAIPVGEPLKIHEAMRY
>F4HW04
CEQQESWDTEFHDISFQNIDKSVNYQGWLELKKRKWKVTLE
>O23304
KKFSKAFREMVGLCLEQDPTKRPSAEKLLKHPFFKNCKGLD
>O14810
PPGCGDEVEEEDESILDTVIKYLPGPLQDMLKKXXXXXXXX
>O00574
IGCLPYLGVSHQWKSSEDNSKTFSASHNVEATSMFQLXXXX
>Q9H9A5
NKDGSNHKAESGALIEAAKSKIHQYKVRAYIQMKSLKACKR
>Q8VYZ5
FGLYQMPDFICIHLLSISRQKLTTAVFNERGNWLTFGCAKL
>Q8WXI2
IDRASECRKKYAFKACHPKIKSFYFAAEHLDDMNRWLNRIN
>Q9XFH4
EKANNAGSAVAPNLNETQFTKLDELLTQTQLYSEFLLEKME
>O64827
INEFPDPIAYKSHKIGLKLVKDLTAARRYIMRKLTVGMFNI
>Q53TN4
GLLILVFGALIFWIVTRPQWKRPKEPNSTILHPNGGTEQGA
>Q0VF96
SRAAGSAQGNNQACNSTSEVKDLLEQKSKLTIEVAELQRQL
>Q84JA6
EGAFDIDGNELPRLVYVSREKRPGYAHHKKAGAMNAMVRVS
>Q9Y592
RKVQAAKEEGYQKLVVLQDEKLELENRLADLEKMKVEHDVW
>Q42371
LQNLDLSFNELSGDIPFSISKLKQLEQLILKNNQLIGPIPS
>O04714
RSFGNNHSHLGPWCWTQTGLKGKAVHFLTFYAPLWGAILYN
>F4IVL6
AEWVPYKLKITFVGLELVDSKSGNSRWILDFRDMGSPAIIL
>Q6WN34
NVFLAQTLELKVTASPDKVTKTXXXXXXXXXXXXXXXXXXX
>P25940
PGPKGSIGFPGPLGPIGEKGKSGKTGQPGLEGERGPPGSRG
>Q9LUD9
GKDVMAGKLTYPRLIGLERSKEVAEKLRREAEEQLLGFDPS
>Q9M5K3
KKEGVSYRVGKFPFMANSRAKAIDNAEGLVKILADKETDKI
>Q84ND9
ESDTSAYGTAFDAFGGGESGKEACHAIAALCEVCSIDSLIS
>Q9SNC6
EIRESNEPISEDTLKTLMNLKEAMCSAKDYLKFCSQGSKIY
>Q84ND9
MNQYRNLVHACDTEVSRIDVKTETPVDHGEMICFSIYCGSE
>Q94F30
GKKIDANSWDMEFVEDLPQQKNGYDCGMFMLKYIDFFSRGL
>Q66GI4
WLGTGKWNVKRTEMDENGVCKCCKEKLVCIDINPVETETFA
>A8TX70
PPNGENQTLERLRRCALCYDKCFPNACIREAFLPEDSYMDV
>Q8NE01
KLDAVLEEFKRGKSHLAIVQKVNNEGEGDPFYEVLGLVTLE
>Q8N3K9
QFSLMRENLPLEQSKSFMTTKPADVKETKMEEFFISPKDEN
>Q7Z7A1
SQVTSQQQEMAVLDRQLGHKKEELHLLQGSMVQAKADLQEA
>Q9ZT82
SPPPDNIDSLDSAVVRRFRRKLLANYSSWCSYLGKKSNIWI
>P42695
GHILCVIGHIAKHLPKSTRDKVTDAVKCKLNGFQWSLEVIS
>P26232
IAKESQDLKEELVAAVEDVRKQGETMRIASSEFADDPCSSV
>Q94B38
FNANVVSHQKPLHISSASNFKREVKVEAYEADRSRPLDINI
>Q9NTM9
GDFLYSDREIEVMKADIRLAKLYGADGLVFGALTEDGHIDK
>P08572
PPSNISGAPGDKGAPGIFGLKGYRGPPGPPGSAALPGSKGD
>Q9ZT82
TVYDFEDFMNWIWYQGRISTKSEQSWEKWWYEEQDHLRNTG
>P11509
LPFIGNYLQLNTEQMYNSLMKISERYGPVFTIHLGPRRVVV
>Q96BY6
FPKQAVFSVSNPHSEIVLVAKIEKVLMGNIASGAEPYIKNP
>O23240
YSKSPETVALMASIKKLLDPKGILNPYKVLPHSLFSNXXXX
>O49006
NKRYVIHIKAGVYRENVEVAKKKKNIMFMGDGRTRTIITGS
>Q9C0D2
AAARIRMSARQKQIMEIEEQKQKQLELLEQIEQQKLRLETD
>Q9Y592
KAAVEHHKVLLVEKDRELIRKVQAAKEEGYQKLVVLQDEKL
>Q9NQW8
PKLFKTLLGGTGKASLARLLKLKREQAAQKKENSEGGEEEG
>Q16281
LAKCNTNTSNNTEEEKKTKKKDAIVVDPSSNLYYRWLTAIA
>Q16281
VTKDLETRVIRWFDYLWANKKTVDEKEVLKSLPDKLKAEIA
>Q94AW8
CNECKGTGETINDRDRCPQCKGDKVIPEKKVLEVNVEKGMQ
>Q9SFB0
APALLLSLAMQGIFRGFKDTKTPLFATVVADVINIVLDPIF
>Q9UPV0
ATLEKEHSAELERLCSSLEAKHREVVSSLQKKIQEAQQKEE
>Q9Y6H8
LAVACASLLLNMLEIYHLGWKKLKQGVTSRLGPDASEAPLG
>Q9SSD2
RYLTEHPDPNNENMVGYNNKKCWPRDARMRLMKHDVNLGRS
>Q9UQB3
YECTGSNATYHGAKGEHTSRKDAMTAQNTGISTLYRNSYGA
>Q9LY75
KSNKNFSPGDVSDREAKETRKKESNEKRIKRKRRYSSSDSY
>O75462
GGEPSSGPVRRELKQFLGWLKKHAYCSNLSFRLYDQWRAWM
>Q9BPX3
ETLTPEIALYWCALCEYLKSKGDEGEEFLEQILPEPVVYAD
>Q84WB7
KNGQLEIWYSSSPLGTWKPHKKNPIYNGKRSIGARNGGRAF
>Q9M8D3
WILQETYEPENLGTDSFLERKKQEGLHAVIVEVGPRLSFTT
>O23304
QEGEVVGFDKDLVLEKLKVLKKSLEHQRARVSIIIEALSGD
>Q9LZV7
NCSNLISIDVSKNSFTGDVLKWMFTGNSESSSLSRFSLHKR
>P27658
GPPGMRGLPGPIGPKGEAGQKGVPGLPGVPGLLGPKGEPGI
>Q9C9M7
TYGVVYKATDTKTGKTVAVKKIRLGNQKEGVNFTALREIKL
>O80988
EGTAAAEAMAMCNNILKGKKKTFVIASNCHPQTIDVCKTRA
>P29197
GMKLDRGYTSPYFITNQKTQKCELDDPLILIHEKKISSINS
>Q9FKS5
LLSLALLQAAYYRRLKWSVLKSRKLVLDVVNXXXXXXXXXX
>Q9FIJ0
MALILLPVCRNTITWLRNKTKLGTVVPFDDSLNFHKVIASG
>Q9SYP1
MVYITQSAGRLVRALYEIVLKRGWAQLAEKALNLSKMVGKR
>O65282
GILETEDIKDLKPLNDRVFIKVAEAEEKTAGGLLLTETTKE
>P84634
IQLNSDHNVQDEPVGKNPKSKICDTYLSMAAEALSSGVAKD
>F4IVL6
VGGIYVRRFLKDPKFPLRNPKRFLEGLLDQYLSAMAATHYE
>P20908
PGMPANQDTIYEGIGGPRGEKGQKGEPAIIEPGMLIEGPPG
>Q94F30
FVPIHRGVHWTLAVINNRESKLLYLDSLNGVDPMILNALAK
>Q96EV8
RERLLSVQQDFTSGLKTLSDKSREAKVKSKPRTVPFLPKYS
>O81210
VMVLLMAIAFTLATPWFRRGKLNYLPGPLKKLASFNAFWYT
>Q8GY82
TSSIRTERQFHNELIILSKLKHKNLINLLGFCTKRDQHGLV
>Q8GSA7
LITRQRIIKIQAHVRGYQFRKNYRKIIWSVGVLEKVILRWR
>P41088
IPFFREIVTGAFEKFIKVTMKLPLTGQQYSEKVTENCVAIW
>Q9NQC7
ILFHHILRVEPLLKIRSAGQKVQDCYFYQIFMEKNEKVGVP
>Q01955
GLQGKPGKDGVPGFPGSEGVKGNRGFPGLMGEDGIKGQKGD
>Q7Z7A1
QQILRATEEFKQLEEAIQLKKISEAGKDLLYKQLSGRLQLV
>Q42572
SSSRPSAFDALMSNARAAAKKKTPQTTNLSRSPNKRKIGET
>Q9SWG3
KTWLRAMGGRAPKVILTDQDKFLMSAVSELLPNTRHCFALW
>Q96EP1
KQGMTQESFEANKENVFHGTKDTSGAGAGRGADPRVPPSSP
>Q9SSD2
HGDMSSKKFRHDKRVYLGALKFVPHAVFKLLENMPMPWEQV
>Q8VY27
DELKVSIAKKLVPEYREFYRKYLPMLGQERNIEILVRFKPD
>Q8W4D0
FGRVVKGMDVVQGIEKVKTDKNDRPYQDVKILNVTVPKSXX
>Q9S7W1
NLAKNVAGDIIGIIQESSEIKPTPFQPYTEVFGIQRFRECE
>Q96242
VVYECLRFEPPVTAQYGRAKKDLVIESHDAAFKVKAGEMLY
>Q9SNC6
DISDEVREQVELVLSQFRRAKGRVDVSDDELYEDLQSLCNK
>Q96EP1
GWMERSSLCPTCRCPVERICKNHILNNLVEAYLIQHPDKSR
>Q8RWL2
DESGTITFDELRNGLHRLGSKLTESEIKQLMEAADVDKSGT
>P54609
GKTLLAKAIANECQANFISVKGPELLTMWFGESEANVREIF
>Q9FRS6
FSGGIPERIASFEKLVSLNLKSNQLVGEIPKALAGMHMLAV
>Q8IWT3
EKVEVSSNPHRASKLTDHNPKTYWESNGSTGSHYITLHMHR
>O14646
EPVPISEESEELDQKTFSICKERMRPVKAALKQLDRPEKGL
>P78310
IIGTLLALALIGLIIFCCRKKRREEKYEKEVHHDIREDVPP
>Q9H0B8
DRCKGSTCNRYQCPAGCLNHKAKIFGTLFYESSSSICRAAI
>Q6BDA0
HVVASQTILVSTGDNHDGPRKLSGDYVCSDVSVRGIQEAVE
>O80842
EIVVAEGDKAKAATVLSKAVKRGKEEGYDVVLCDTSGRLHT
>Q84WB7
RRFSDLYGSLVDRRWEFGGRKDGWDLXXXXXXXXXXXXXXX
>Q9MB58
DGMTYEEVKKNMPEEYESRKKDKLRYRYPRGESYLDVIQRL
