# Supplementary material for: iSUMOK-PseAAC: prediction of lysine sumoylation sites using statistical moments and Chou’s PseAAC
Source: PeerJ. 2021 Aug 4;9:e11581. doi: 10.7717/peerj.11581 (PMC8349168; doi:10.7717/peerj.11581)
Supplement: Supplemental Information 2 [file peerj-09-11581-s002.fasta]

>Q8IWX8
AGLGSNSAPPIPDSRLGEENKGHQMLVKMGWSGSGGLGAKE
>Q8IWX8
MGWSGSGGLGAKEQGIQDPIKGGDVRDKWDQYKGVGVALDD
>P06733
MRIGAEVYHNLKNVIKEKYGKDATNVGDEGGFAPNILENKE
>P39880
KKPSAAPEAGASALPNPPALKKEAQDAPGLDPQGAADCAQG
>P39880
APGLDPQGAADCAQGVLRQVKNEVGRSGAWKDHWWSAVQPE
>P39880
DHWWSAVQPERRNAASSEEAKAEETGGGKEKGSGGSGGGSQ
>P39880
QQKPYPSPKTIEDLATQLNLKTSTVINWFHNYRSRIRRELF
>Q99708
VTKLKQERILDAQRLEEFFTKNQQLREQQKVLHETIKVLED
>Q99708
TEEHMRKKQQEFENIRQQNLKLITELMNERNTLQEENKKLS
>Q99708
VNRLRRKENPHVRYIEQTHTKLEHSVCANEMRKVSKSSTHP
>Q99708
LDLNTSLSPSLLQPGKKKHLKTLPFSNTCISRLEKTRSKSE
>Q99708
HLKTLPFSNTCISRLEKTRSKSEDSALFTHHSLGSEVNKII
>Q99708
RSKSEDSALFTHHSLGSEVNKIIIQSSNKQILINKNISESL
>Q99708
LFTHHSLGSEVNKIIIQSSNKQILINKNISESLGEQNRTEY
>Q99708
LGSEVNKIIIQSSNKQILINKNISESLGEQNRTEYGKDSNT
>Q99708
EQNRTEYGKDSNTDKHLEPLKSLGGRTSKRKKTEEESEHEV
>Q99708
NTDKHLEPLKSLGGRTSKRKKTEEESEHEVSCPQASFDKEN
>Q99708
SQGSETSKNKFRQVTLYEALKTIPKGFSSSRKASDGNCTLP
>Q99708
ETSKNKFRQVTLYEALKTIPKGFSSSRKASDGNCTLPKDSP
>Q99708
EPCSQECIILQPLNKCSPDNKPSLQIKEENAVFKIPLRPRE
>Q99708
CIILQPLNKCSPDNKPSLQIKEENAVFKIPLRPRESLETEN
>Q99708
FKIPLRPRESLETENVLDDIKSAGSHEPIKIQTRSDHGGCE
>Q99708
SLETENVLDDIKSAGSHEPIKIQTRSDHGGCELASVLQLNP
>Q99708
SDHGGCELASVLQLNPCRTGKIKSLQNNQDVSFENIQWSID
>Q99708
HGGCELASVLQLNPCRTGKIKSLQNNQDVSFENIQWSIDPG
>Q99708
SIDPGADLSQYKMDVTVIDTKDGSQSKLGGETVDMDCTLVS
>Q99708
VLLKMKKQEQKGEKSSNEERKMNDSLEDMFDRTTHEEYESC
>Q99708
HTHGDKQDKVKQKAFVEPYFKGDERETSLQNFPHIEVVRKK
>Q99708
ENFWEVGFPSTQTCMERGYIKEDLDPCPRPKRRQPYNAIFS
>P35221
TTLVNTNSKGPSNKKRGRSKKAHVLAASVEQATENFLEKGD
>P35221
LAYLQRIALYCHQLNICSKVKAEVQNLGGELVVSGVDSAMS
>P07199
SVLLCANADGSEKLPPLVAGKSAKPRAGQAGLPCDYTANSK
>Q9P0U4
ESLPRPRRPLPTQQQPQPSQKLGRIREDEGAVASSTVKEPP
>O60716
KTDVRKLKGIPVLVGLLDHPKKEVHLGACGALKNISFGRDQ
>O60716
LTDEVIIPHSGWEREPNEDCKPRHIEWESVLTNTAGCLRNV
>O60716
SHSYDDSTLPLIDRNQKSDKKPDREEIQMSNMGSNTKSLDN
>Q03111
REQAKSSKDTSRKLGEGRLPKEEKAPPPKAAFKEPKMALKE
>Q03111
EKAPPPKAAFKEPKMALKETKLESTSPKGGPPPPPPPPPRA
>Q03111
SSFSDKKPAKDKSSTRGEKVKAESEPREAKKALEVEESNSE
>P06493
XXXXXXXXXXXXXXXMEDYTKIEKIGEGTYGVVYKGRHKTT
>P06493
XXXXXXXXXXXXMEDYTKIEKIGEGTYGVVYKGRHKTTGQV
>P06493
XMEDYTKIEKIGEGTYGVVYKGRHKTTGQVVAMKKIRLESE
>P06493
CHSRRVLHRDLKPQNLLIDDKGTIKLADFGLARAFGIPIRV
>Q03188
DINTEQGQNVLEILQDCFEEKSLANDFSTNSTKSVPNSTRK
>Q03188
FVVEPSEATNRSVQAHEVHQKILATDVSSKNTPDSKKISSR
>Q03188
HEVHQKILATDVSSKNTPDSKKISSRNINDHHSEADEEFYL
>Q03188
SVLLDAKTSVSQNVIPSSAQKRETYTFENSVNMLPSSTEVS
>Q03188
MLPSSTEVSVKTKKRLNFDDKVMLKKIEIDNKVSDEEDKTS
>Q03188
TEVSVKTKKRLNFDDKVMLKKIEIDNKVSDEEDKTSEGQER
>Q03188
IEIDNKVSDEEDKTSEGQERKPSGSSQNRIRDSEYEIQRQA
>Q03188
SGSSQNRIRDSEYEIQRQAKKSFSTLFLETVKRKSESSPIV
>Q03188
EYEIQRQAKKSFSTLFLETVKRKSESSPIVRHAATAPPHSC
>Q03188
EIQRQAKKSFSTLFLETVKRKSESSPIVRHAATAPPHSCPP
>Q03188
SPIVRHAATAPPHSCPPDDTKLIEDEFIIDESDQSFASRSW
>Q03188
KQRRKFMAKPAEEQLDVGQSKDENIHTSHITQDEFQRNSDR
>Q03188
TSTVTKSRRISRRPSDWWVVKSEESPVYSNSSVRNELPMHH
>Q03188
QTSGYTCNIPTESNLDSGEHKTSVLEESGPSRLNNNYLMSG
>Q03188
HGSSDDSKQSKVIPKNRIHHKLVLPSNTPNVRRTKRTRLKP
>Q03188
IGKVNKKSNKKRICLDNDERKTNLMVNLGIPLGDPLQPTRV
>Q9NXE8
EREQRLEKLDSRDGKFIHRMKLESASTSSLEDRVKRNIYSL
>Q92879
HHPIQMKPADSEKNNAVEDRKLFIGMISKKCTENDIRVMFS
>Q9H3R5
RAQTKQQLLEYKSMVDASEEKTPEQIMQEKQIEAKIEDLEN
>Q71F23
IRTTASSELSEKPAESVTSKKTGPLSAQPSVEKENLAIESQ
>Q92782
ILEDPRLRPCEYKIDCEAPLKKEGGLPEGPVLEALLCAETG
>Q92782
GGLPEGPVLEALLCAETGEKKIELKEEETIMDCQKQQLLEF
>Q92782
EGPVLEALLCAETGEKKIELKEEETIMDCQKQQLLEFPHDL
>Q6P1J9
SVEKIAAIKAKIMAKKRSTIKTDLDDDITALKQRSFVDAEV
>Q6P1J9
RTKQPIPAAYNRYDQERFKGKEETEGFKIDTMGTYHGMTLK
>Q6P1J9
AAYNRYDQERFKGKEETEGFKIDTMGTYHGMTLKSVTEGAS
>Q6P1J9
KEETEGFKIDTMGTYHGMTLKSVTEGASARKTQTPAAQPVP
>Q9Y6K1
GRGAPAEAGKEQKETNIESMKMEGSRGRLRGGLGWESSLRQ
>Q9UBC3
DLTGDGDGEDGDGSDTPVMPKLFRETRTRSESPAVRTRNNN
>Q9UBC3
KVGKYVASEVCEESIAVGTVKHEGNIKYVNDVRNITKKNIE
>P26358
EKEEKRLRSQTKEPTPKQKLKEEPDREARAGVQADEDEDGD
>P26358
GLEIKLCMLAKARESASAKIKEEEAAKDXXXXXXXXXXXXX
>Q9H972
PDEDGESRAHSSPPEEPGPLKESPGEAFKALSAVEEECDSV
>Q9H972
VDDYVASEGAVQRVLVPAYAKQLSPATQLAIQRATPETGPE
>Q96JM3
KSSRGGSPDLWKSSFFIEPQKPVFPETRKPGPSGPSESPKA
>Q96JM3
ARKRALFPEPRKHALFPELPKSALFSESQKAVELGDELQID
>Q96JM3
AIDDQKCDILVQEELLASPKKLLEDTLFPSSKKLKKDNQES
>Q96JM3
KLKKDNQESSDAELSSSEYIKTDLDAMDIKGQESSSDQEQV
>Q96JM3
ESSSDQEQVDVESIDFSKENKMDMTSPEQSRNVLQFTEEKE
>Q96JM3
NKMDMTSPEQSRNVLQFTEEKEAFISEEEIAKYMKRGKGKY
>Q9HCK8
VEKSPEETATQVPSLESLTLKLEHEVVARSRPTPQDYEMRV
>Q9HCK8
AAQFTKLRRGMDEKEFTVQIKDEEGLKLTFQKHKLMANGVM
>Q3L8U1
LRSQQNRNNLNPGQNSLSQSKNFMNVSGPHRVNVNHPPQMT
>Q3L8U1
DKDSKKTKTCSKLKEKTKIGKLIITLGKKQKRKNESSDEIS
>Q3L8U1
LQNHLGLSAPVPRGRKGKKVKTQTSSFDIQKAEWLRKYNPE
>Q3L8U1
VAAEQRANDYMDGDVEDPEYKPAPAIFKDDIEDDVSSPGDL
>Q3L8U1
LEKYLYAFMSMCRRVCRLPSKEELVDPNIFIQPITEERASR
>Q3L8U1
QYQVALSASPLTSLPRLLDAKGIILEEMKVKSENLKEEPQS
>Q3L8U1
EEPQSSEEESMSSVETRTLIKSEPVSPKNGVLPQATGDQKS
>Q3L8U1
STQMSKVKKHVREKEFTVKIKDEGGLKLTFQKQGLAQKRPF
>Q3L8U1
VKKHVREKEFTVKIKDEGGLKLTFQKQGLAQKRPFDGEDGA
>Q3L8U1
REKEFTVKIKDEGGLKLTFQKQGLAQKRPFDGEDGALGQQQ
>Q3L8U1
NTFDVQNKNSDLGSSKSVEVKEEDSRIKDQEDKGGTEPSPL
>Q96BA8
LSRLPIPHQAPGEMTQLPVIKAEPLEVNQFLKVTPEDLVQM
>Q9NPA8
IKEKGLEHVTVDDLVAEITPKGRALVPDSVKKELLQRIRTF
>Q5FWF5
GEIESDNVEVKKESSQMESVKEEKPTEIKLEETSVERQILH
>P50549
GPRQFYDDTCVVPEKFDGDIKQEPGMYREGPTYQRRGSLQL
>P41162
SSEESAPVTTPTMASIPPRIKVEPASEKDPESLRQSAREKE
>P41162
VTTPTMASIPPRIKVEPASEKDPESLRQSAREKEEHTQEEG
>Q14004
NTETSASASQTNHVKDVKKIKIEHAPSPSSGGTLKNDKAKT
>Q14004
SSGGTLKNDKAKTKPPLQVTKVENNLIVDKATKKAVIVGKE
>Q7Z6I8
RQDPLNETHLQTTSGRSIEIKDELKKKKNLNRSGKRGRPSG
>Q7Z6I8
PYPMMHGRAVHGVEETSSEVKPPNEXXXXXXXXXXXXXXXX
>Q15054
FFGKAAMNKFKVNLDSEQAVKEEKIVEQPTVSVTEPKLATP
>Q15054
KAAMNKFKVNLDSEQAVKEEKIVEQPTVSVTEPKLATPAGL
>Q15054
SEEELNMKTSSVHRPPAMTVKKEPREERKGPKKGTAALGKA
>P23528
KSKMIYASSKDAIKKKLTGIKHELQANCYEEVKDRCTLAEK
>P07992
MDPGKDKEGVPQPSGPPARKKFVIPLDEDEVPPGVAKPLFR
>P07992
PARKKFVIPLDEDEVPPGVAKPLFRSTQSLPTVDTSAQAAP
>P07992
LMEKLEQDFVSRVTECLTTVKSVNKTDSQTLLTTFGSLEQL
>Q03468
AWEELIRTGQMTPFGTQIPQKQEKKPRKIMLNEASGFEKYL
>P50548
DEDEEDGEVFKTPRAPPAPPKPEPGEAPGASQCMPLKLRFK
>P50548
PAPPKPEPGEAPGASQCMPLKLRFKRRWSEDCRLEGGGGPA
>P50548
CRLEGGGGPAGGFEDEGEDKKVRGEGPGEAGGPLTPRRVSS
>P0DP91
AWEELIRTGQMTPFGTQIPQKQEKKPRKIMLNEASGFEKYL
>P11474
PLPFPGPFPAGPLAVAGGPRKTAAPVNALVSHLLVVEPEKL
>P11474
LTLPLLRQTAGKVLAHFYGVKLEGKVPMHKLFLEMLEAMMD
>Q9NY74
AALCSKSNPEERYETPKRALKMDSLSSSFSSPNDPDGQNDI
>Q9NY74
MQNIDMPELFPSKTAHVTDQKEICTFNSKTVKNTSRANTSP
>Q9NY74
KTVKNTSRANTSPDARLGDSKVLQDLSSKTYDRELIDAEYR
>Q9NY74
EYRFSPNSNKSNKLSTGNKMKFENSSNKIVIQDEIQNCIVT
>Q9NY74
KIVIQDEIQNCIVTSNLTKIKEDILTNSTEASERKSALNTR
>Q9NY74
NSTEASERKSALNTRYSNEQKNKCILNQSIKAPVNTDLFGS
>Q9NY74
TEASERKSALNTRYSNEQKNKCILNQSIKAPVNTDLFGSAN
>P28324
YSSFTLNSLNSSNVKLFKLIKTENPAEKLAEKKSPQEPTPS
>P11308
GHGHPTPQSKAAQPSPSTVPKTEDQRPQLDPYQILGPTSSR
>P84090
XXXXXXXXXMSHTILLVQPTKRPEGRTYADYESVNECMEGV
>Q9NWQ4
PWTSSGHGLCESAENRTFLSKTGRKERMECETDEQKQGSDE
>Q9BRR8
EEEDDDIYATETLSKYDTVLKDEEPGDGLYGWTAPRQYKNQ
>Q5T3I0
QGKGLGRKENGITQALRVTLKQDTHGVGHDPAKEFTNHWWN
>Q9UKJ3
LGTPLQKLGVSFSFAKKAPVKLESIASVFKDHAEEGTSEDG
>Q9UKJ3
IFTKAEPSISYSCNPLYFDFKLSRNKDARTKGTEKPKDIGS
>Q9UKJ3
KNSVTAKLLLEKIQSRKVERKPSVSEEVQATPNKAGPKLKD
>Q8TEQ6
LSQPKAKPKKKKKPTLRTPVKLESIDGNEEESMKENSGPVE
>P41970
IKKVIGQKFVYKFVSFPEILKMDPHAVEISRESLLLQDSDC
>P41970
SFTINSLQNPPDAFKAIKTEKLEEPPEDSPPVEEVRTVIRF
>Q58FF3
QHKLLKVIRKKLVHKTLDMIKKIADEKYNDTFWKEFGTNIK
>O95677
XXXXXXXMEDSQDLNEQSVKKTCTESDVSQSQNSRSMEMQD
>O95677
MQDLASPHTLVGGGDTPGSSKLEKSNLSSTSVTTNGTGGEN
>P18146
SLTPLSTIKAFATQSGSQDLKALNTSYQSQLIKPSRMRKYP
>P62495
NRLSVLGAITSVQQRLKLYNKVPPNGLVVYCGTIVTEEGKE
>P62495
KFGATLEIVTDKSQEGSQFVKGFGGIGGILRYRVDFQGMEY
>Q96KQ7
EKRPPEIQHFRMSDDVHSLGKVTSDLAKRRKLNSGGGLSEE
>Q96KQ7
RMSDDVHSLGKVTSDLAKRRKLNSGGGLSEELGSARRSGEV
>Q96KQ7
NGGCLSAVGLPLGPGREALEKALVIQESERRKKLRFHPRQL
>Q15717
KPPGSSEPITVKFAANPNQNKNVALLSQLYHSPARRFGGPV
>Q9H2F5
IPIIPITNSSQFKHQEAMDVKEFKVNKQDKADLIRPKRKYE
>Q9H2F5
SASAQFAASALVTSEQLMGFKMKDDVVLGIGVNGVLPASGV
>P63167
ECATQALEKYNIEKDIAAHIKKEFDKKYNPTWHCIVGRNFG
>O75461
XXXXXXXXXXXXMSQQRPARKLPSLLLDPTEETVRRRCRDP
>O43491
EEQRQAKGDAEEMAQKKQEIKVEVKEEKPSVSKEEKPSVSK
>O43491
QAKGDAEEMAQKKQEIKVEVKEEKPSVSKEEKPSVSKVEMQ
>Q9HAF1
EDTQMYGNIIRGWDRYLTNQKNSNSKNDRRNRKFKEAERLF
>Q9HAF1
SVTSAAAVSALAGVQDQLIEKREPGSGTESDTSPDFHNQEN
>Q13838
DEVETAAGGDGAEAPAKKDVKGSYVSIHSSGFRDFLLKPEL
>O00148
LDYDEEEEPQAPQESTPAPPKKDIKGSYVSIHSSGFRDFLL
>O00148
EEEEPQAPQESTPAPPKKDIKGSYVSIHSSGFRDFLLKPEL
>O00148
RFSKYMPSVKVSVFFGGLSIKKDEEVLKKNCPHVVVGTPGR
>O00148
VKVSVFFGGLSIKKDEEVLKKNCPHVVVGTPGRILALVRNR
>O00148
EKQCMMFSATLSKDIRPVCRKFMQDPMEVFVDDETKLTLHG
>O00148
RPVCRKFMQDPMEVFVDDETKLTLHGLQQYYVKLKDSEKNR
>Q99848
LGPVPEIGGSEAPAPQNKDQKAVDPEDDFQREMSFYRQAQA
>Q99848
AAMERSEKAKQLRALRKYGKKVQTEVLQKRQQEKAHMMNAI
>Q99848
AIKKYQKGFSDKLDFLEGDQKPLAQRKKAGAKGQQMRKGPS
>Q96G46
CPIDLVYKKGGGCALMNRSTKFQQIVRGMNQVLDVPLTVKI
>Q92499
APDGYIVKSQHSGNAQVTQTKFLPNAPKALIVEPSRELAEQ
>O43143
YDMSNFPQCEAKRQLDRIIAKLQSKEYSQYXXXXXXXXXXX
>O15372
QENMQRQSRGEPPLPEEDLSKLFKPPQPPARMDSLLIAGQI
>Q96PZ2
XMSCKKQRSRKHSVNEKCNMKIEHYFSPVSKEQQNNCSTSL
>Q96PZ2
KHSVNEKCNMKIEHYFSPVSKEQQNNCSTSLMRMESRGDPR
>Q96PZ2
SRGDPRATTNTQAQRFHSPKKNPEDQTMPQNRTIYVTLKVN
>Q6SJ93
LEMDISKKKALQQKDIHKKIKQNESATDEINHQSLIQSKKK
>Q3B820
PKLLTVCKPFDLHASPHASIKREKILADIEADEENLKETRW
>Q3B820
HASIKREKILADIEADEENLKETRWPYLSPRRKSPVRCAGV
>Q01780
XXMAPPSTREPRVLSATSATKSDGEMVLPGFPDADSFVKFA
>Q01780
RQQINEMHLLIQQAREMPLLKSEVAAGVKKSGPLPSAERLE
>Q01780
NPFRMFLPSLGHRAPVSQAAKFDPSTKIYEISNRWKLAQVQ
>Q01780
KDPEPPEKEFTPYDYSQSDFKAFAGNSKSKVSSQFDPNKQT
>Q01780
KEFTPYDYSQSDFKAFAGNSKSKVSSQFDPNKQTPSGKKCI
>Q01780
QFDPNKQTPSGKKCIAAKKIKQSVGNKSMSFPTGKSDRGFR
>Q01780
IAAKKIKQSVGNKSMSFPTGKSDRGFRYNWPQRXXXXXXXX
>Q15723
QASGQTPPRVISAVIKGPEVKSEAVAKKQEHDVKTLQLVEE
>P43268
XXXXXXXXXXXXXXXMERRMKAGYLDQQVPYTFSSKSPGNG
>P43268
HHGEQCLYSSAYDPPRQIAIKSPAPGALGQSPLQPFPRAEQ
>P43268
PLRPFPDDVCVVPEKFEGDIKQEGVGAFREGPPYQRRGALQ
>P41212
XXXXXXXXXXMSETPAQCSIKQERISYTPPESPVPSYASST
>P41212
LMPSPIMHPLILNPRHSVDFKQSRLSEDGLHREGKPINLSH
>P41212
RHSVDFKQSRLSEDGLHREGKPINLSHREDLAYMNHIMVSV
>P41212
HKNRTNMTYEKMSRALRHYYKLNIIRKEPGQRLLFRFMKTP
>P41212
YYKLNIIRKEPGQRLLFRFMKTPDEIMSGRTDRLEHLESQE
>Q06265
KEGGKFGFAESIANQRITAFKMEKAPIDTSDVEEKAEEIIA
>Q06265
MIILEPDKNPKKIRTQTTSAKQEKAPSKKPVKRRKKKRAAN
>Q92800
CFLHPFHATPNVYKRKNKEIKIEPEPCGTDCFLLLEGAKEY
>Q15910
LLLAPSDVAGWGIFIKDPVQKNEFISEYCGEIISQDEADRR
>Q9H9B1
AAADAEAVPARGEPQQDCCVKTELLGEETPMAADEGSAEKQ
>Q9H9B1
QTPAAPPATLGEGSADTEDRKLPAPGADVKVHRARKTMPKS
>Q9H9B1
LGEGSADTEDRKLPAPGADVKVHRARKTMPKSVVGLHAASK
>Q9H9B1
VVGLHAASKDPREVREARDHKEPKEEINKNISDFGRQQLLP
>Q9H9B1
LHAASKDPREVREARDHKEPKEEINKNISDFGRQQLLPPFP
>Q9H9B1
SLVPKKKTKVLKQRTVIEMFKSITHSTVGSKGEKDLGASSL
>Q9H9B1
LKQRTVIEMFKSITHSTVGSKGEKDLGASSLHVNGESLEMD
>Q9H9B1
DESDLSSESSIKKKFLKRKGKTDSPWIKPARKRRRRSRKKP
>Q9H9B1
APGDSTGYMEVSLDSLDLRVKGILSSQAEGLANGPDVLETD
>Q9H9B1
QCMATESVDHELGRCTNSVVKYELMRPSNKAPLLVLCEDHR
>Q9H9B1
ASYCPHCGEESSKAKEVTIAKADTTSTVTPVPGQEKGSALE
>Q9H9B1
EVTIAKADTTSTVTPVPGQEKGSALEGRADTTTGSAAGPPL
>Q9H9B1
EGRADTTTGSAAGPPLSEDDKLQGAASHVPEGFDPTGPAGL
>Q9H9B1
LSQGPGKETLESALIALDSEKPKKLRFHPKQLYFSARQGEL
>Q96DF8
NKPRPRGRGLEDGEAGEEEEKEPLPSLDVFLSRYTSEDNAS
>P41161
DPRLYFDDTCVVPERLEGKVKQEPTMYREGPPYQRRGSLQL
>Q9NX05
LELHQGRSRSQVNGNSGALIKEEKSDHRLPAPSQCALSRDS
>Q5VWN6
KQTIKNGDSQHSASSANVFPKESPTQISIGAFPSTKISEAP
>Q14320
LVKEREKQLAKKEQSKELQMKLEKLREKERKKEAKRKISSL
>Q9NQT5
VDVGGSEPASLSYLSFEGATKRNRPNVQVGDLIYGQFVVAN
>P22087
FHSGGNRGRGRGGKRGNQSGKNVMVEPHRHEGVFICRGKED
>P22087
SGKNVMVEPHRHEGVFICRGKEDALVTKNLVPGESVYGEKR
>P22087
EPHRHEGVFICRGKEDALVTKNLVPGESVYGEKRVSISEGD
>P22087
LVPGESVYGEKRVSISEGDDKIEYRAWNPFRSKLAAAILGG
>P22087
VSISEGDDKIEYRAWNPFRSKLAAAILGGVDQIHIKPGAKV
>P22087
NPFRSKLAAAILGGVDQIHIKPGAKVLYLGAASGTTVSHVS
>P62805
XXXXXXXXMSGRGKGGKGLGKGGAKRHRKVLRDNIQGITKP
>P62805
MSGRGKGGKGLGKGGAKRHRKVLRDNIQGITKPAIRRLARR
>P62805
GKGGAKRHRKVLRDNIQGITKPAIRRLARRGGVKRISGLIY
>P62805
RRGGVKRISGLIYEETRGVLKVFLENVIRDAVTYTEHAKRK
>P62805
KVFLENVIRDAVTYTEHAKRKTVTAMDVVYALKRQGRTLYG
>P62805
TYTEHAKRKTVTAMDVVYALKRQGRTLYGFGGXXXXXXXXX
>Q8TES7
KQLAAERAALEQERQELRLEKERINATALRVKLRAEEVESM
>Q9UER7
KLYVYINELCTVLKAHSAKKKLNLAPAATTSNEPSGNNPPT
>P17676
QHHDFLSDLFSDDYGGKNCKKPAEYGYVSLGRLGAAKGALH
>P17676
PGCFAPLHPPPPPPPPPAELKAEPGFEPADCKRKEEAGAPG
>P17676
PPPPPPAELKAEPGFEPADCKRKEEAGAPGGGAGMAAGFPY
>P17676
PPPPAELKAEPGFEPADCKRKEEAGAPGGGAGMAAGFPYAL
>P17676
DAKAPPTACYAGAAPAPSQVKSKAKKTVDKHSDEYKIRRER
>P17676
KAPPTACYAGAAPAPSQVKSKAKKTVDKHSDEYKIRRERNN
>P17676
RLQKKVEQLSRELSTLRNLFKQLPEPLLASSGHCXXXXXXX
>P10809
DAAGVASLLTTAEVVVTEIPKEEKDPGMGAMGGMGGGMGGG
>O60884
EDMMHPLKVSLEDLYNGKTTKLQLSKNVLCSACSGQGGKSG
>Q8IYA6
NFLKETNKENLLDILTEPERKPDPKLYTRSKPKTDSYNQTK
>Q8N9M1
QQAAKGLHRTSVFDRLGAETKADTTTGSKPTGVFSRLGATP
>P33240
AYALLQAQVVMRIVDPEIALKILHRQTNIPTLIAGNPQPVH
>Q70SY1
PPLEMNTGVDSSCQTIIPKIKLEPHEVDQFLNFSPKEAPVD
>Q53ET0
PAIEENLLDDKHLLKPWDAKKLSSSSSRPRSCEVPGINIFP
>P21291
YGYGQGAGTLSTDKGESLGIKHEEAPGHRPTTNPNASKFAQ
>Q16527
YGYGQGAGTLNMDRGERLGIKPESVQPHRPTTNPNTSKFAQ
>Q96B23
QEHARCVHPRGGVIQSVSSWKHGSGTQYVSTRQTQSWTAVT
>Q6NZI2
LGKAHATTSNTVSKLLEKVRKVSVNVKTVRGSLERQAGQIK
>Q6NZI2
TTSNTVSKLLEKVRKVSVNVKTVRGSLERQAGQIKKLEVNE
>Q6NZI2
NEAELLRRRNFKVMIYQDEVKLPAKLSISKSLKESEALPEK
>Q6NZI2
LLRRRNFKVMIYQDEVKLPAKLSISKSLKESEALPEKEGEE
>Q6NZI2
NFKVMIYQDEVKLPAKLSISKSLKESEALPEKEGEELGEGE
>Q6NZI2
VVYARSKTAVYKVPPFTFHVKKIREGQVEVLKATEMVEVGA
>Q13185
XXXXXXXXXXXXXXXXMASNKTTLQKMGKKQNGKSKKVEEA
>Q13185
XXXXXXXXXXXMASNKTTLQKMGKKQNGKSKKVEEAEPEEF
>Q13185
MASNKTTLQKMGKKQNGKSKKVEEAEPEEFVVEKVLDRRVV
>Q13185
GKEKDGTKRKSLSDSESDDSKSKKKRDAADKPRGFARGLDP
>Q13185
GELMFLMKWKDSDEADLVLAKEANMKCPQIVIAFYEERLTW
>Q05682
EKGTKVQAKREKLQEDKPTFKKEEIKDEKIKKDKEPKEEVK
>Q05682
DGLSDDKKPFKCFTPKGSSLKIEERAEFLNKSVQKSSGVKS
>O60885
FAWPFQQPVDAVKLNLPDYYKIIKTPMDMGTIKKRLENNYY
>O60885
AKEPPPKKTKKNNSSNSNVSKKEPAPMKSKPPPTYESEEED
>O60885
LPGEKLGRVVHIIQSREPSLKNSNPDEIEIDFETLKPSTLR
>O60885
CLRKKRKPQAEKVDVIAGSSKMKGFSSSESESSSESSSSDS
>O60885
PPQPAKPQQVIQHHHSPRHHKSDPYSTGHLREAPSPLMIHS
>O60885
PKKQELRAASVVQPQPLVVVKEEKIHSPIIRSEPFSPSLRP
>O60885
KDKQKQEPKTPVAPKKDLKIKNMGSWASLVQKHPTTPSSTA
>Q8IX12
SESLQEDMLGNRLLLPTPTVKQESKDVEENVGLIVYNGAMV
>Q8IX12
VRAEVEQKLQLLEEKTDEDEKTILNLENSNKSLSGELREVK
>Q8IX12
IRNLSTVMDEIHTVLKKDNVKNEDKDQKSKENGASVXXXXX
>Q76M96
QVGNVPLKKAKESKKHEKLEKPEKEKKKKMKNENADKLLKS
>Q76M96
NVPLKKAKESKKHEKLEKPEKEKKKKMKNENADKLLKSEKQ
>Q8N715
ELADEKIRQARSHVHKTTRDKVQHLRELNHLREKNHHILKL
>P21127
MWSVGCIFGELLTQKPLFPGKSEIDQINKVFKDLGTPSEKI
>Q8WUQ7
ARARLRERHQDVLRQKLYKLKQEQGVESEPLFPILKQEPQS
>Q8WUQ7
KLYKLKQEQGVESEPLFPILKQEPQSPSRSLEPEDAAPTPP
>Q9UK58
GLNPDGTPALSTLGGFSPASKPSSPREVKAEEKSPISINVK
>Q9UK58
ALSTLGGFSPASKPSSPREVKAEEKSPISINVKTVKKEPED
>Q9UK58
SPREVKAEEKSPISINVKTVKKEPEDRQQASKSPYNGVRKD
>P83916
XXXXXXXXXXXXMGKKQNKKKVEEVLEEEEEEYVVEKVLDR
>P83916
VLEEEEEEYVVEKVLDRRVVKGKVEYLLKWKGFSDEDNTWE
>P83916
KSEGGKRKADSDSEDKGEESKPKKKKEESEKPRGFARGLEP
>P83916
GELMFLMKWKNSDEADLVPAKEANVKCPQVVISFYEERLTW
>Q14781
SDLDAKRGPRGRETHPVPQKKAQILVAKPELKDPIRKKRGR
>Q14781
GPRGRETHPVPQKKAQILVAKPELKDPIRKKRGRKPLPPEQ
>Q9BR77
RGMADSLESTPLPSPEDRLAKLHPSKELLEYYQKKMAECEA
>O95400
VTFQGVGDEEDEDEIIVPKKKLVDPVAGSGGPGSRFKGKHS
>O60563
NLTSVEMLPGKRWLSSQPSFKLEPTQGHRTSENLALTGVDH
>O60563
KHAEELAAQKRQLENMEANVKSQYAYAAQNLLSHHDSHSSV
>O60563
KMRIPVAGGDKAASSKPEEIKMRIKVHAAADKHNSVEDSVT
>Q99459
ETTDDPRKLKPGEIDPNPETKPARPDPIDMDEDELEMLSEA
>Q99459
QKKRKRKRGVDYNAEIPFEKKPALGFYDTSEENYQALDADF
>Q99459
QMERESREHLRLGLLGLPAPKNDFEIVLPENAEKELEEREI
>P53567
XXXXXXXXXXXXXXXXXXMSKISQQNSTPGVNGISVIHTQA
>P20273
SSSNPEYTTVSWLKDGTSLKKQNTFTLNLREVTKDQSGKYC
>Q92564
LSAKKSRHDSMYRKYDSTRIKTEEEAFSSKRCLEWFYEYAG
>Q16531
SRPKMQEVVANLQYDDGSGMKREATADDLIKVVEELTRIHX
>Q9NR30
RKKKEPIEKKVVSSKTKKVTKNEEPSEEEIDAPKPKKMKKE
>O60832
XMADAEVIILPKKHKKKKERKSLPEEDVAEIQHAEEFLIKP
>O60832
RKSLPEEDVAEIQHAEEFLIKPESKVAKLDTSQWPLLLKNF
>O60832
PEEDVAEIQHAEEFLIKPESKVAKLDTSQWPLLLKNFDKLN
>O60832
RALETLTGALFQRPPLIAAVKRQLRVRTIYESKMIEYDPER
>O60832
DTYPRKWGLGPKASQKKLMIKQGLLDKHGKPTDSTPATWKQ
>O60832
IKQGLLDKHGKPTDSTPATWKQEYVDYSESAKKEVVAEVVK
>O60832
PTDSTPATWKQEYVDYSESAKKEVVAEVVKAPQVVAEAAKT
>O60832
KQEYVDYSESAKKEVVAEVVKAPQVVAEAAKTAKRKRESES
>O60832
RKRESESESDETPPAAPQLIKKEKKKSKKDKKAKAGLESGA
>Q9GZR7
VPKQNENEEENLDKEQTGNLKQELDDKSATCKAYPKRPLLG
>Q9GZR7
SGLLKVLDIMPLTLHACMHQKQRLRNLEQFARLEDCVLLAT
>Q9GZR7
LKKELRHLLSQPLFTESQKTKYPTQSGKPPLLVSAPSKSES
>Q9GZR7
QKTKYPTQSGKPPLLVSAPSKSESALSCLSKQKKKKTKKPK
>O00571
IELTRYTRPTPVQKHAIPIIKEKRDLMACAQTGSGKTAAFL
>Q5T1V6
SLKIKRNANDDGKSCVAKIIKPDPEDLQLDKSRDVPVDAVA
>Q14562
PVLCQPDNPSVRTMLDEDDVKVAVDVLKELEALMPSAAGQE
>Q14562
PEVEDDSLERKRLTRISDPEKWEIKQMIAANVLSKEEFPDF
>Q9NUU7
WALAVDEQEAAVKSMTNLQIKEEKVKADTNGIIKTSTTAEK
>Q6PJP8
AGDHPFSSPSPASGGSFSETKSGVLCSLEERWSSYQNQTDN
>Q6PJP8
YQNQTDNSVSNDPLLMTQYFKKSPSLTEASEKISTHIQTSQ
>Q6PJP8
STHIQTSQQALQFTDFVENDKLVGVALRLANNSEHINLPLP
>Q6PJP8
SLEEDDDSCGFFKKRHGPLLKDQDESCPKVNSFLTRDKYDE
>Q6PJP8
CGFFKKRHGPLLKDQDESCPKVNSFLTRDKYDEGLYRFNSL
>Q6PJP8
LFPPALAGKLAASVHQATKAKPDEPEFHSAQSNKQKQVIEE
>Q6PJP8
PFESQVEGYLSSQPTQNTIRKLSSENLNAKNNTNSACFCRK
>Q6PJP8
KLSSENLNAKNNTNSACFCRKALEGVPVGKATILNTENLSS
>Q6PJP8
KNNTNSACFCRKALEGVPVGKATILNTENLSSTPAPKYLKI
>Q6PJP8
VPVGKATILNTENLSSTPAPKYLKILPSGLKYNARHPSTKV
>Q6PJP8
GKATILNTENLSSTPAPKYLKILPSGLKYNARHPSTKVMKQ
>Q6PJP8
ACQKRSDHLINTESEAVNLSKVKVFTKSAHGGLQRGNKKIP
>Q6PJP8
QKRSDHLINTESEAVNLSKVKVFTKSAHGGLQRGNKKIPES
>Q6PJP8
DHLINTESEAVNLSKVKVFTKSAHGGLQRGNKKIPESSNVG
>Q9H816
RISVPLIPDSVQQYMSSSSRKPSLLWLLERRLKRPRTQGVV
>Q9BTC0
SQAGKDDRESKLEGKAAQDIKDEEPGDLGRPKPECEGYDPN
>Q9BTC0
QVPSAEDEPAPKKQKLSASVKKEDLKSKHDSSAPDPAPDSA
>Q7L014
RVEKWREEQRKKAMENIGELKKEIEEMKQGKKWSLEDDDDD
>Q7L014
TALTGYQTKQRKLLEPVDHGKIEYEPFRKNFYVEVPELAKM
>Q7L014
QQKAEGKIIKKSSGFSGKGFKFDETEQALANERKKLQKAAL
>Q7L014
LAPTVSAKTIAEQLAEKINAKLNYVPLEKQEEERQDGGQNE
>Q7L014
TIAEQLAEKINAKLNYVPLEKQEEERQDGGQNESFKRYEEE
>Q8WYQ5
PPDEKDPLGAEAAPGALGQVKAKVEVCKDESVDLEEFRSYL
>Q8WYQ5
RPILPANQKLITLSVQDAPTKKEFVINPNGKSEVCILHEYM
>Q8WYQ5
HVKNWGSLLRMYGRESSKMVKQETSDKSVIELQQYAKKNKP
>Q08211
GSHRYQILPLHSQIPREEQRKVFDPVPVGVTKVILSTNIAE
>Q15398
PMTPRSANAFLTPSYTWTPLKTEVDESQATKEILAQKCKTY
>Q9H410
QQEAKEILSRGSTEAKITEVKVEPMTYLGSSQNEVLNTKPD
>P55265
QIKRNTNSVPETAPAAIPETKRNAEFLTCNIPTSNASNNMV
>P55265
EFLTCNIPTSNASNNMVTTEKVENGQEPVIKLENRQEARPE
>P55265
NASNNMVTTEKVENGQEPVIKLENRQEARPEPARLKPPVHY
>P55265
DAAMKAMTILLEEAKAKDSGKSEESSHYSTEKESEKTAESQ
>P55265
LTNSFQPSLLGRKILAAIIMKKDSEDMGVVVSLGTGNRCVK
>O75822
RQQKKRQEEIKKRLEEPEEPKVLTPEEQLADKLRLKKLQEE
>Q96GN5
DSRDESQESSDALLKRTMNIKENKAMLAQLLAELNSMPDFF
>Q96GN5
DESQESSDALLKRTMNIKENKAMLAQLLAELNSMPDFFPVR
>Q9BWT1
RSRILGSLDALPMEEEEEEDKYMLVRKRKTVDGYMNEDDLP
>Q9UEE9
STQVKKGEETEETSSSKLLVKAEELEKPKETEKVKITKVFD
>Q8N865
STYELPSCYPTKDLTSIYDIKPFPKITDTKKTEDLYWRQQS
>Q8N865
VLGWIPRAGVTKPQTNLLELKNSFSKTGAQKRFHKSILEDH
>Q96AY2
LSSESEDEEEFIPLAQRLTCKFLTHKQLSPEDSSSPVKSVL
>Q96AY2
SSPVKSVLDHQNNEGASCDWKKPFPKIPEVPLHDTPERSAA
>Q96AY2
SVLDHQNNEGASCDWKKPFPKIPEVPLHDTPERSAADNKDL
>Q9Y5K6
LEGELNGRRGMFPDNFVKEIKRETEFKDDSLPIKRERHGNV
>Q9Y5K6
GRFNGGHSPTHSPEKILKLPKEEDSANLKPSELKKDTCYSP
>Q69YH5
GGQNAENLCQFFKISPDLNIKCERKDDFLGAAEGKLQCNRL
>Q15744
ALGPGIYSSPGSYDPRAVAVKEEPRGPEGSRAASRGSYNPL
>O60583
ISLHSGLHHRPDKISDHSSVKQEYTHKAGSSKHHGPISTTP
>O00311
QQSTTKASVKRPYTNAQIQIKQGKDGKEGSVGLSVQRSVFG
>P49715
GRLEPLYERVGAPALRPLVIKQEPREEDEAKQLALAGLFPY
>Q13352
XXXXXXXXXXXXXMPVKRSLKLDGLLEENSFDPSKITRKKS
>Q13352
PVKRSLKLDGLLEENSFDPSKITRKKSVITYSPTTGTCQMS
>Q9UJX2
EKKKDDETVDSLGPLEKGQVKNEALRELRVELSKKHQAREL
>P41208
ASNFKKANMASSSQRKRMSPKPELTEEQKQEIREAFDLFDA
>P0C671
VRKKSQEKKTSLKRTSKTNPKKHGSEEAKRGAADVSSPEAW
>Q8N684
EAEFEDIMKRNRAISSSAISKAVSGASAGDYSDAIETLLTA
>P16220
DSVTDSQKRREILSRRPSYRKILNDLSSDAPGVPRIEEEKS
>Q6PJG2
KGSPHPGVGVPTYYNHPEALKREKAGGPQLDRYVRPMMPQK
>Q6PJG2
RRSTRIPGTDAQAQAEDMNVKLEGEPSVRKPKQRPRPEPLI
>P67870
IHPMAYQLQLQAASNFKSPVKTIRXXXXXXXXXXXXXXXXX
>Q02930
EDHLMIHRHKHEMTLKFPSIKTDNMLSDQTPTPTRFLKNCE
>Q6UUV7
LKEENLLNVPKPLPKQLWETKEIQSLSGRPRSCDVGGGNAF
>O75534
FEVSSDRRTGKPIAVKLVKIKQEILPEERMNGQVVCAVPHN
>Q92841
KFGNPGERLRKKKWDLSELPKFEKNFYVEHPEVARLTPYEV
>Q92841
RTARSTNKGTAYTFFTPGNLKQARELIKVLEEANQAINPKL
>Q9BUQ8
PIIIFVNQKKGCDVLAKSLEKMGYNACTLHGGKGQEQREFA
>Q9BUQ8
CPPELANHPDAQHKPGTILTKKRREETIFAXXXXXXXXXXX
>Q13206
EEEDADFLKVKRHNVFGLDLKDEKTLQKKEPSKSSIKKKMT
>P17844
RDRGFGAPRFGGSRAGPLSGKKFGNPGEKLVKKKWNLDELP
>P17844
RAGPLSGKKFGNPGEKLVKKKWNLDELPKFEKNFYQEHPDL
>P17844
KFGNPGEKLVKKKWNLDELPKFEKNFYQEHPDLARRTAQEV
>P17844
CHDVEKDEKLIRLMEEIMSEKENKTIVFVETKRRCDELTRK
>P17844
VEKDEKLIRLMEEIMSEKENKTIVFVETKRRCDELTRKMRR
>P17844
AMGIHGDKSQQERDWVLNEFKHGKAPILIATDVASRGLDVE
>P17844
IHGDKSQQERDWVLNEFKHGKAPILIATDVASRGLDVEDVK
>P17844
KAPILIATDVASRGLDVEDVKFVINYDYPNSSEDYIHRIGR
>P17844
DYPNSSEDYIHRIGRTARSTKTGTAYTFFTPNNIKQVSDLI
>P17844
RTARSTKTGTAYTFFTPNNIKQVSDLISVLREANQAINPKL
>P17844
IKQVSDLISVLREANQAINPKLLQLVEDRGSGRSRGRGGMK
>P17844
GGFNTFRDRENYDRGYSSLLKRDFGAKTQNGVYSAANYTNG
>Q86XP3
DGRNGESRKEAFNRESKMEPKMEPKVDSSKMDKVDSKTDKT
>Q9UJW0
ASISTLAGLSLKEGEDQKEIKIEPAQAVDEVEPLPEDYYTR
>Q9BQ39
EKKSKRVSSLDTSTHKSSDNKLEETLTREQKEGAFSNFPIS
>Q9UJV9
INVGRAGAASLDVIQEVEYVKEEAKMVYLLECLQKTPPPVL
>Q9UJV9
VYLLECLQKTPPPVLIFAEKKADVDAIHEYLLLKGVEAVAI
>P52565
VNREIVSGMKYIQHTYRKGVKIDKTDYMVGSYGPRAEEYEF
>P52565
EIVSGMKYIQHTYRKGVKIDKTDYMVGSYGPRAEEYEFLTP
>Q96N64
VLMDLSKRFGPHGIPVTVFPKREYKDKPEAMPLQSNTFQEG
>P48556
KAYEKILFTEATRILFFNTPKKMTDYAKKRGWVLGPNNYYS
>Q96EV2
EPAVPQTPRVASIQGRPQDTKPGVKRTVTHRTNSGGGDGPH
>Q9BWF3
KLHGVNINVEASKNKSKTSTKLHVGNISPTCTNKELRAKFE
>Q9BWF3
NKSKTSTKLHVGNISPTCTNKELRAKFEEYGPVIECDIVKD
>Q9Y4C8
SEVDGQVFQGRMLHVLPSTIKKEASEDASALGSSSYKKKKE
>Q9Y5S9
LHEAGGEDFAMDEDGDESIHKLKEKAKKRKGRGFGSEEGSR
>Q9Y388
XXXXXXXXXXXXXMNPLTKVKLINELNEREVQLGVADKVSW
>Q9Y388
KLPKSRTAYSGGAEDLERELKKEKPKHEHKSSSRREAREEK
>P49756
KEDIFRRFPVAPLIPYPLITKEDINAIEMEEDKRDLISREI
>P49756
LIPYPLITKEDINAIEMEEDKRDLISREISKFRDTHKKLEE
>P49756
EREREREREREREREREKDKKRDREEDEEDAYERRKLERKL
>P49756
PDAELQRMEQEAERRRQPQIKQEPESEEEEEEKQEKEEKRE
>P49756
ENSPDQQQPEEHRPKIGLSLKLGASNSPGQPNSVKRKKLPV
>P49756
LSLKLGASNSPGQPNSVKRKKLPVDSVFNKFEDEDSDDVPR
>P49756
SPGQPNSVKRKKLPVDSVFNKFEDEDSDDVPRKRKLVPLDY
>P49756
DSDDVPRKRKLVPLDYGEDDKNATKGTVNTEEKRKHIKSLI
>P42766
KARDLRGKKKEELLKQLDDLKVELSQLRVAKVTGGAASKLS
>P78332
GSQEERFAPGWNRDYPPPPLKSHAQERHSGNFPGRDSLPFD
>P78332
NRREESTHDHTIERPAFGIQKGEFEHSETREGETQGVAFEH
>P78332
DQDKSQLSGREEQSSDAGLFKEEGGLDFLGRQDTDYRSMEY
>P78332
ARDAQRDLQDQDYRTGPSEEKPSRLIRLSGVPEDATKEEIL
>P78332
PSEEKPSRLIRLSGVPEDATKEEILNAFRTPDGMPVKNLQL
>P78332
IGGHRSSCSFCKNPREVTEAKQELITYPQPQKTSIPAPLEK
>P78332
DGKEKKDRGVTRFQENASEGKAPAEDVFKKPLPPTVKKEES
>P78332
GVTRFQENASEGKAPAEDVFKKPLPPTVKKEESPPPPKVVN
>P78332
ASEGKAPAEDVFKKPLPPTVKKEESPPPPKVVNPLIGLLGE
>P78332
EEEEEEEQTPPPQPRTAQPQKREEQTKKENEEDKLTDWNKL
>P78332
PRTAQPQKREEQTKKENEEDKLTDWNKLACLLCRRQFPNKE
>P78332
IKHQQLSDLHKQNLEIHRKIKQSEQELAYLERREREGKFKG
>P78332
YLERREREGKFKGRGNDRREKLQSFDSPERKRIKYSRETDS
>P78332
SFDSPERKRIKYSRETDSDRKLVDKEDIDTSSKGGCVQQAT
>P78332
PERKRIKYSRETDSDRKLVDKEDIDTSSKGGCVQQATGWRK
>P78332
KEDIDTSSKGGCVQQATGWRKGTGLGYGHPGLASSEEAEGR
>Q9NW64
QNMEREISNSDGTRPVGMLGKATSTSDMLLKLARTTPYYKR
>Q9NW64
DGTRPVGMLGKATSTSDMLLKLARTTPYYKRNRPHICSFWV
>Q9NW64
AFIQFATRQAAEVAAEKSFNKLIVNGRRLNVKWGRSQAARG
>P49792
DNKDICKSDAGNLNFEFQVAKKEGSWWHCNSCSLKNASTAK
>P49792
VFTPKTSPENVQDRFALVTPKKEGHWDCSICLVRNEPTVSR
>P49792
TSVPAPASFKFGTSETSKAPKSGFEGMFTKKEGQWDCSVCL
>P49792
KFGTSETSKAPKSGFEGMFTKKEGQWDCSVCLVRNEASATK
>P49792
QNQTTSAVSTPASSETSKAPKSGFEGMFTKKEGQWDCSVCL
>P49792
TPASSETSKAPKSGFEGMFTKKEGQWDCSVCLVRNEASATK
>P49792
QNQTTSAVSTPASSETSKAPKSGFEGMFTKKEGQWDCSVCL
>P49792
TPASSETSKAPKSGFEGMFTKKEGQWDCSVCLVRNEASATK
>P49792
AYKTEDSDDIHFEPVVQMPEKVELVTGEEDEKVLYSQRVKL
>P49792
ETTPKAVVSPPKFVFGSESVKSIFSSEKSKPFAFGNSSATG
>P49792
PKKCELSKNSDIEQSSDSKVKNLFASFPTEESSINYTFKTP
>P49792
KVKNLFASFPTEESSINYTFKTPEKAKEKKKPEDSPSDDDV
>P49792
TSTTDSVYTGGTEVMVPSFCKSEEPDSITKSISSPSVSSET
>P49792
EPDSITKSISSPSVSSETMDKPVDLSTRKEIDTDSTSQGES
>Q9NW13
KVPPEQKRKAGSTSWTGFQTKAEVEQVELPDGKKRRKVLAL
>P46777
MGQNVADYMRYLMEEDEDAYKKQFSQYIKNSVTPDMMEEMY
>P13631
EVGMSKEAVRNDRNKKKKEVKEEGSPDSYELSPQLEELITK
>P13631
MKITDLRGISTKGAERAITLKMEIPGPMPPLIREMLENPEM
>Q14498
FRGRYRSPYSGPKFNSAIRGKIGLPHSIKLSRRRSRSKSPF
>Q14498
YSGPKFNSAIRGKIGLPHSIKLSRRRSRSKSPFRKDKSPVR
>Q14498
IVQASQAEKNRAAAMANNLQKGSAGPMRLYVGSLHFNITED
>Q96T37
EDARAAKHARGRLVLYDRPLKIEAVYVSRRRSRSPLDKDTY
>Q96T37
TESDLRRAFDRFGVITEVDIKRPSRGQTSTYGFLKFENLDM
>Q96T37
ITEVDIKRPSRGQTSTYGFLKFENLDMSHRAKLAMSGKIII
>Q96T37
DMSHRAKLAMSGKIIIRNPIKIGYGKATPTTRLWVGGLGPW
>Q96T37
SAERDRKHRTTAPTEGKSPLKKEDRSDGSAPSTSTASSKLK
>Q5T8P6
DAVNTKSYLPPPEQPSSGSLKVEFFPHQEKDIKKEEITKEE
>Q5T8P6
EQPSSGSLKVEFFPHQEKDIKKEEITKEEEREKKFSRRLNH
>Q6NWY9
QSKESRWTRPKDLDDLEVLVKQEAAGKQQQQLPQTLQPQPP
>Q6NWY9
DKDRELQQAELPNRSPGFGIKKEKTGWDTSESELSEGELER
>Q9NQV5
QEYGQPCSRRPDSSAMEVEPKKLKGKRDLIVPKSFQQVDFW
>Q9NQV5
VPVGIPDRAALTIPQGMEVVKDTSGESDVRCVNEVIPKGHI
>Q9NQV5
EVVKDTSGESDVRCVNEVIPKGHIFGPYEGQISTQDKSAGF
>Q9NQV5
EGQISTQDKSAGFFSWLIVDKNNRYKSIDGSDETKANWMRY
>Q9NQV5
SWLIVDKNNRYKSIDGSDETKANWMRYVVISREEREQNLLA
>P55036
GKNHKMRIIAFVGSPVEDNEKDLVKLAKRLKKEKVNVDIIN
>P62888
KTKKSLESINSRLQLVMKSGKYVLGYKQTLKMIRQGKAKLV
>P26599
KKFKGDSRSAGVPSRVIHIRKLPIDVTEGEVISLGLPFGKV
>P26599
DVLHQIFSKFGTVLKIITFTKNNQFQALLQYADPVSAQHAK
>P47712
LDAAVADPDEFERIYEPLDVKSKKIHVVDSGLTFNLPYPLI
>P47712
PFKELLLAEKWAKMNKLPFPKIDPYVFDREGLKECYVFKPK
>Q13310
SSPEEATKAVTEMNGRIVGSKPLYVALAQRKEERKAHLTNQ
>Q13310
GRIVGSKPLYVALAQRKEERKAHLTNQYMQRVAGMRALPAN
>O94913
QVPVQSEKSRPGPSLQIQDLKGTNRDPRLNRISQHSHGKDQ
>O94913
GKDQSHRKEFLMNTLNQSDTKTSKTIPSEKLNSSKQEKSKS
>O94913
KSSEHRLAGSRNKIINGIVQKQDTITEESEKQGTKPGRSST
>O94913
PRAPKQQQHRLSVDANLQIPKELTLASKRELLQKTSERLAS
>O94913
QRSPFNDRFPLKRPRYEDSDKPFVDSPASRFAGLDTNQRLT
>O94913
AYPDNHLSQVDVNELFSKLLKTGILKLSQTDSATTQVSEVT
>O94913
DLEERAKSQFFEKVHEEVVLKTQEAAKEKEFQSVPAGPAGA
>O94913
TPSPSKTPVENPLNIMLNIVKNELQEPCDSPKVKEERIDTP
>O94913
NIMLNIVKNELQEPCDSPKVKEERIDTPPACTEESIATPSE
>O94913
ERIDTPPACTEESIATPSEIKTENDTVESVXXXXXXXXXXX
>O00231
MLLCKIMLNTPEDVQALVSGKLALRYAGRQTEALKCVAQAS
>O00232
KMCYEAKEWDLLNENIMLLSKRRSQLKQAVAKMVQQCCTYV
>O43242
PPGGGEQEPPPPPAPQDVEMKEEAATGGGSTGEADGKTAAA
>P50914
MTDFDRFKVMKAKKMRNRIIKNEVKKLQKAALLKASPKKAP
>P06454
AESATGKRAAEDDEDDDVDTKKQKTDEDDXXXXXXXXXXXX
>Q92620
KAQHKHWELAGTKLGDIMGVKKEEEPDKAVTEDGKVDYRTE
>Q92620
AQHKHWELAGTKLGDIMGVKKEEEPDKAVTEDGKVDYRTEQ
>Q92620
EEEPDKAVTEDGKVDYRTEQKFADHMKRKSEASSEFAKKKS
>Q92620
PMFYSVKQAGKSRQENRRRAKEEASAMEEEMALAEEQLRAR
>Q13523
KRKEIIDASDKEGMSPAKRTKLDDLALLEDLEKQRALIKAE
>Q13523
GMSPAKRTKLDDLALLEDLEKQRALIKAELDNELMEGKVQS
>Q13523
RTKLDDLALLEDLEKQRALIKAELDNELMEGKVQSGMGLIL
>Q13523
IHEKARNGNRSSTRSSSTKGKLELVDNKITTKKRSKSRSKE
>Q13523
GNRSSTRSSSTKGKLELVDNKITTKKRSKSRSKERTRHRSD
>Q13523
STRTRSPSPDDILERVAADVKEYERENVDTFEASVKAKHNL
>Q13523
MFAAYFDSARLRAAGIGKDFKENPNLRDNWTDAEGYYRVNI
>P62913
RKLCLNICVGESGDRLTRAAKVLEQLTGQTPVFSKARYTVR
>P62913
RLTRAAKVLEQLTGQTPVFSKARYTVRSFGIRRNEKIAVHC
>P62913
LGRPGFSIADKKRRTGCIGAKHRISKEEAMRWFQQKYDGII
>P30050
GEVGATSALAPKIGPLGLSPKKVGDDIAKATGDWKGLRITV
>Q8WUA2
PTREQLDSGRIGADEEIDDFKGRSAEEVEEIKAEKEAKTQA
>Q8WUA2
GADEEIDDFKGRSAEEVEEIKAEKEAKTQAILLEMVGDLPD
>Q8WUA2
DDFKGRSAEEVEEIKAEKEAKTQAILLEMVGDLPDADIKPP
>Q8WUA2
MDNVLIDDRRIHVDFSQSVAKVKWKGKGGKYTKSDFKEYEK
>Q8WUA2
EQDKPPNLVLKDKVKPKQDTKYDLILDEQAEDSKSSHSHTS
>Q8WUA2
HKKKTHHCSEEKEDEDYMPIKNTNQDIYREMGFGHYEEEES
>Q8WUA2
NRSRSRSRERDGHYSNSHKSKYQTDLYERERSKKRDRSRSP
>P26373
RNKSTESLQANVQRLKEYRSKLILFPRKPSAPKKGDSSAEE
>P26373
ILFPRKPSAPKKGDSSAEELKLATQLTGPVMPVRNVYKKEK
>P26373
VMPVRNVYKKEKARVITEEEKNFKAFASLRMARANARLFGI
>P26373
VRNVYKKEKARVITEEEKNFKAFASLRMARANARLFGIRAK
>O75400
PDDLKTPAEQLLSKCPWKEYKSDSGKPYYYNSQTKESRWAK
>O75400
YQNTIVAGSLITKSNLHAMIKAEESSKQEECTTTSTAPVPT
>O75400
VSSNTGEETSKQETVADFTPKKEEEESQPAKKTYTWNTKEE
>O75400
SSNTGEETSKQETVADFTPKKEEEESQPAKKTYTWNTKEEA
>Q92786
PGQFIDRARALIREQEMAENKPKREGNNKERDHGPNSLQPE
>Q9UHX1
AAAVVAAGDKWKPPQGTDSIKMENGQSTAAKLGLPPLTPEQ
>Q9UHX1
TPEQQEALQKAKKYAMEQSIKSVLVKQTIAHQQQQLTNLQM
>Q9UHX1
VVNPILASPPTLGLLEPKKEKEEEELFPESERPEMLSEQEH
>Q9UHX1
EHMSISGSSARHMVMQKLLRKQESTVMVLRNMVDPKDIDDD
>P07737
AVPGKTFVNITPAEVGVLVGKDRSSFYVNGLTLGGQKCSVI
>O43395
VEEEPEVIPGPPSESPGMLTKLQIKQMMEAATRQIEERKKQ
>O43395
IGNANMVGLANLHAMGIAPPKVELKDQTKPTPLILDEQGRT
>O43395
LANLHAMGIAPPKVELKDQTKPTPLILDEQGRTVDATGKEI
>Q06830
XXXXXXXXXXXXXXMSSGNAKIGHPAPNFKATAVMPDGQFK
>Q06830
MNIPLVSDPKRTIAQDYGVLKADEGISFRGLFIIDDKGILR
>P27635
AKFKFPGRQKIHISKKWGFTKFNADEFEDMVAEKRLIPDGC
>Q8WWY3
SVAFTPLQGLEIVNPQAAEKKVAEANQKYFSSMAEFLKVKG
>Q8WWY3
QGLEIVNPQAAEKKVAEANQKYFSSMAEFLKVKGEKSGLMS
>O75486
KKLRRLLKYMFIRDYKSKIVKGIDEDDLLEDKLSGSNNANK
>O75486
IRDYKSKIVKGIDEDDLLEDKLSGSNNANKRQKIAQDFLNS
>O75486
SIDQTGELLAMFEDDEIDEVKQERMERAERQTRIMDSAQYA
>Q15022
SSSSSAAAAAGAAVLPVKKPKMEHVQADHELFLQAFEKPTQ
>Q15022
IRQVPTGKKQVPLNPDLNQTKPGNFPSLAVSSNEFEPSNSH
>Q15022
TAPIAKPLATRNSESLHQENKPGSVKPTQTIAVKESLTTDL
>P62753
XXXXXXXMKLNISFPATGCQKLIEVDDERKLRTFYEKRMAT
>Q8IYB3
PLLLSAQENIAGIPSAFLELKKEEIKQRQIEQEKLASMKKQ
>Q8IYB3
SPAPEKKEKTPELPEPSVKVKEPSVQEATSTSDILKVPKPE
>Q8IYB3
KVKEPSVQEATSTSDILKVPKPEPIPEPKEPSPEKNSKKEK
>Q8IYB3
RVSVSPGRTSGKVTKHKGTEKRESPSPAPKPRKVELSESEE
>Q8IYB3
VTKHKGTEKRESPSPAPKPRKVELSESEEDKGGKMAAADSV
>Q8IYB3
SPAPKPRKVELSESEEDKGGKMAAADSVQQRRQYRRQNQQS
>Q8IYB3
AIAAATTTLAQEEPVAAPEPKKETESEAEDNLDDLEKHLRE
>Q07955
PAGNNDCRIYVGNLPPDIRTKDIEDVFYKYGAIRDIDLKNR
>Q07955
IYVGNLPPDIRTKDIEDVFYKYGAIRDIDLKNRRGGPPFAF
>Q13242
IYVGNLPTDVREKDLEDLFYKYGRIREIELKNRHGLVPFAF
>P23396
PTGKIGPKKPLPDHVSIVEPKDEILPTTPISEQKGGKPEPP
>P23396
IVEPKDEILPTTPISEQKGGKPEPPAMPQPVPTAXXXXXXX
>P62701
VKDANGNSFATRLSNIFVIGKGNKPWISLPRGKGIRLTIAE
>Q13950
KVTVDGPREPRRHRQKLDDSKPSLFSDRLSDLGRIPHPSMR
>Q01826
ARLEQNGSPLGRGRLGSTGAKMQGVPLKHSGHLMKTNLRKG
>P08579
ISKMRGTFADKEKKKEKKKAKTVEQTATTTNKKPGQGTPNS
>Q13761
VTVDGPREPRRHRQKLEDQTKPFPDRFGDLERLRMRVTPST
>Q15424
DADNLQESLSDSRELVEGEMKELPEQLQEHAIEDKETINNL
>Q15424
LVEGEMKELPEQLQEHAIEDKETINNLDTSSSDFTILQEIE
>Q15424
ACNEVPPAPKESSTSEGADQKMSSPEDDSDTKRLSKEEKGR
>Q15424
SSTSEGADQKMSSPEDDSDTKRLSKEEKGRSSCGRNFWVSG
>Q15424
CINHLHKTELHGKMISVEKAKNEPVGKKTSDKRDSDGKKEK
>Q15424
KRDSDGKKEKSSNSDRSTNLKRDDKCDRKDDAKKGDDGSGE
>Q15424
DDAKKGDDGSGEKSKDQDDQKPGPSERSRATKSGSRGTERT
>Q15424
SRATKSGSRGTERTVVMDKSKGVPVISVKTSGSKERASKSQ
>Q15424
RGTERTVVMDKSKGVPVISVKTSGSKERASKSQDRKSASRE
>Q15424
REDDRSWQGTADGGMMDRDHKRWQGGERSMSGHSGPGHMMN
>Q9UBT2
AWEPTEAEARARASNEDGDIKRISTKEWAKSTGYDPVKLFT
>Q9UBT2
RISTKEWAKSTGYDPVKLFTKLFKDDIRYLLTMDKLWRKRK
>Q9UBT2
AMDFVTSAANLRMHIFSMNMKSRFDIKSMAGNIIPAIATTN
>Q9UBT2
LEGLKILSGKIDQCRTIFLNKQPNPRKKLLVPCALDPPNPN
>Q9UBT2
DDFLQDYTLLINILHSEDLGKDVEFEVVGDAPEKVGPKQAE
>Q99590
ESVVNEEKITESSLVEITEHKDFTLKTEELIESPKLESSEG
>Q99590
EEKITESSLVEITEHKDFTLKTEELIESPKLESSEGEIIQT
>Q99590
VEITEHKDFTLKTEELIESPKLESSEGEIIQTVDRQSVKSP
>Q99590
DFNNIQDSENNLLKNNLLNTKLEKSLEEKNESLTEHPRSTE
>Q99590
NSNSSGSESFKFVEQQSYKRKSEQEFSFDTPADRSGWTSAS
>Q99590
VQNYYSRRGRNSSGPQSGWMKQEEETSGQDSSLKDQTNQQV
>Q9BWG6
CPHRPVLDTLAMLTAHRAGKKHLSSLQLFYGKKQPGKERKQ
>P09661
LKERQEAEKMFKGKRGAQLAKDIARRSKTFNPGAGLPTDKK
>P09661
VEAIKNAIANASTLAEVERLKGLLQSGQIPGRERRSGPTDD
>Q9UJQ4
NGGSSEDMKEKPDAESVVYLKTETALPPTPQDISYLAKGKV
>Q9UJQ4
LKTETALPPTPQDISYLAKGKVANTNVTLQALRGTKVAVNQ
>Q9UJQ4
YLAKGKVANTNVTLQALRGTKVAVNQRSADALPAPVPGANS
>Q9UJQ4
AAVALLSQKAGSQGLSLDALKQAKLPHANIPSATSSLSPGL
>Q9UJQ4
HANIPSATSSLSPGLAPFTLKPDGTRVLPNVMSRLPSALLP
>Q9UJQ4
ALDTSKKGKGKPPNISAVDVKPKDEAALYKHKCKYCSKVFG
>Q9UJQ4
DTSKKGKGKPPNISAVDVKPKDEAALYKHKCKYCSKVFGTD
>Q9UJQ4
GHRFTTKGNLKVHFHRHPQVKANPQLFAEFQDKVAAGNGIP
>Q9UJQ4
SPRAGGFQGSGTPEPGSETLKLQQLVENIDKATTDPNECLI
>Q9UJQ4
CQSSLKMHYRTHTGERPFQCKICGRAFSTKGNLKTHLGVHR
>Q9UJQ4
FSTKGNLKTHLGVHRTNTSIKTQHSCPICQKKFTNAVMLQQ
>Q9UJQ4
EMEGRSSLPSTFIRAPPTYVKVEVPGTFVGPSTLSPGMTPL
>Q9UJQ4
GKNFSSASALQIHERTHTGEKPFVCNICGRAFTTKGNLKVH
>Q9UJQ4
NLKVHYMTHGANNNSARRGRKLAIENTMALLGTDGKRVSEI
>Q9UJQ4
ARRGRKLAIENTMALLGTDGKRVSEIFPKEILAPSVNVDPV
>Q9NQZ2
DPSLSWGQRKKLYYDTDYGSKSRGRQSQQEAEEEEREEEEE
>Q9Y3Z3
QIEYRNLFKYVGETQPTGQIKIKREDYESLPKEVASAKPKV
>Q9Y3Z3
EYRNLFKYVGETQPTGQIKIKREDYESLPKEVASAKPKVLL
>Q9Y3Z3
DYESLPKEVASAKPKVLLDVKLKAEDFIVDVINMDYGMQEK
>Q9Y3Z3
TSVQNPTRLREASKSRVQLFKDDPMXXXXXXXXXXXXXXXX
>Q9Y265
XXXXXXXXXXXXXXXXXXXMKIEEVKSTTKTQRIASHSHVK
>Q9Y265
RCDTYATEFDLEAEEYVPLPKGDVHKKKEIIQDVTLHDLDV
>Q9Y265
IEKEHVEEISELFYDAKSSAKILADQQDKYMKXXXXXXXXX
>Q9NXZ1
NALDSFSHDFTSLSKDELLYKPDSNEFAVGTKNYSVSAGDP
>P08621
PPDDGPPGELGPDGPDGPEEKGRDRDRERRRSHRSERERRR
>Q14151
RNLDTGGNKSVLMERLKKAVKEEGQDPDEIGIELEATSKKS
>Q14151
IGIELEATSKKSAKRCVKGLKMEEEGTEDNGLEDDSRDGQE
>Q14151
AQLRQLPAQPPEHAVDGEGFKNTLETSSLNFKVTPDIEESL
>Q14151
EHAVDGEGFKNTLETSSLNFKVTPDIEESLLEPENEKILDI
>Q14151
ACNEVPPAPKESSTSEGADQKMSSFKEEKDIKPIIKDEKGR
>Q14151
PPAPKESSTSEGADQKMSSFKEEKDIKPIIKDEKGRVGSGS
>Q14151
PKESSTSEGADQKMSSFKEEKDIKPIIKDEKGRVGSGSGRN
>Q14151
SSTSEGADQKMSSFKEEKDIKPIIKDEKGRVGSGSGRNLWV
>Q14151
EGADQKMSSFKEEKDIKPIIKDEKGRVGSGSGRNLWVSGLS
>Q14151
ECEVKKEKLSSVDRHHSVEIKIEKTVIKKEEKIEKKEEKKP
>Q14151
KLSSVDRHHSVEIKIEKTVIKKEEKIEKKEEKKPEDIKKEE
>Q14151
LSSVDRHHSVEIKIEKTVIKKEEKIEKKEEKKPEDIKKEEK
>Q14151
TVIKKEEKIEKKEEKKPEDIKKEEKDQDELKPGPTNRSRVT
>Q14151
VIKKEEKIEKKEEKKPEDIKKEEKDQDELKPGPTNRSRVTK
>Q14151
KKEEKKPEDIKKEEKDQDELKPGPTNRSRVTKSGSRGMERT
>Q14151
SRVTKSGSRGMERTVVMDKSKGEPVISVKTTSRSKERSSKS
>Q14151
RGMERTVVMDKSKGEPVISVKTTSRSKERSSKSQDRKSESK
>Q14151
TSRSKERSSKSQDRKSESKEKRDILSFDKIKEQRERERQRQ
>Q14151
SKSQDRKSESKEKRDILSFDKIKEQRERERQRQREREIRET
>O15042
ARESLCDSPHQNLSRPLLENKLKAFSIGKMSTAKRTLSKKE
>O15042
EGSDGNKVKTFVRGGVVNAAKEEHETDEKRGKIYKPSSRFA
>O15042
HETDEKRGKIYKPSSRFADQKNPPNQSSNERPPSLLVIETK
>O15042
KKPPLKKGEKEKKKSNLELFKEELKQIQEERDERHKTKGRL
>O15042
PIKSLDDDLDGVPLDATEDSKKNEPIFKVAPSKWEAVDESE
>O15042
IKSLDDDLDGVPLDATEDSKKNEPIFKVAPSKWEAVDESEL
>O15042
PLDATEDSKKNEPIFKVAPSKWEAVDESELEAQAVTTSKWE
>O15042
DEEDTQSSKSEEHHLYSNPIKEEMTESKFSKYSEMSEEKRA
>O15042
SKSEEHHLYSNPIKEEMTESKFSKYSEMSEEKRAKLREIEL
>O15042
EEHHLYSNPIKEEMTESKFSKYSEMSEEKRAKLREIELKVM
>P62269
MQNPRQYKIPDWFLNRQKDVKDGKYSQVLANGLDNKLREDL
>P62269
PRQYKIPDWFLNRQKDVKDGKYSQVLANGLDNKLREDLERL
>P62269
RQKDVKDGKYSQVLANGLDNKLREDLERLKKIRAHRGLRHF
>O76094
NAAEIKLTMAQLKISQGNISKACLILRSIEELKHKPGMVSA
>Q9UQ35
QEKVATFRLMLLEKDVNPGGKEETPGQRPAVTETHQLAELN
>Q9UQ35
ETPGQRPAVTETHQLAELNEKKNERLRAAFGISDSYVDGSS
>Q9UQ35
SLPVQPEVALKRVPSPTPAPKEAVREGRPPEPTPAKRKRRS
>Q9BXP5
IQARLGSIAEIDLGVPPPVMKTFKEFLLSLDDSVDETEAVK
>Q05519
LNSQSLAADQLLKLMSTVDPKLNHVAAGLVSPSLKSDTSSK
>Q05519
MSTVDPKLNHVAAGLVSPSLKSDTSSKEIEEAMKRVREAQS
>Q12772
FSPYSIDSEPGSPLLDDAKVKDEPDSPPVALGMVDRSRILL
>Q14247
KFGVQMDRVDQSAVGFEYQGKTEKHASQKDYSSGFGGKYGV
>Q14247
KYGVQADRVDKSAVGFDYQGKTEKHESQRDYSKGFGGKYGI
>Q14247
VQSERQDSAAVGFDYKEKLAKHESQQDYSKGFGGKYGVQKD
>Q8WXA9
EENKIQHNGNCQLNEENLSTKTEAVXXXXXXXXXXXXXXXX
>P08708
NYVPEVSALDQEIIEVDPDTKEMLKLLDFGSLSNLQVTQPT
>A6NHR9
GPIIKLMILPDPEKPVRLNVKYDKDASFLAGGLFTDFMISV
>A6NHR9
SEQVIVEVLPNQPVKLVPKIKPPTPAVSNVRSVASRTLVRD
>Q13501
RLLQTKNYDIGAALDTIQYSKHPPPLXXXXXXXXXXXXXXX
>Q16629
YGRYGGETKVYVGNLGTGAGKGELERAFSYYGPLRTVWIAR
>P46782
DVQINDISLQDYIAVKEKYAKYLPHSAGRYAAKRFRKAQCP
>P62241
DERKKNAKISSLLEEQFQQGKLLACIASRPGQCGRADGYVL
>P62241
ACIASRPGQCGRADGYVLEGKELEFYLRKIKARKGKXXXXX
>P62081
EIEVGGGRKAIIIFVPVPQLKSFQKIQVRLVRELEKKFSGK
>P62081
GGGRKAIIIFVPVPQLKSFQKIQVRLVRELEKKFSGKHVVF
>Q9Y657
XXXXXXXXXXXXXXMKTPFGKTPGQRSRADAGHAGVSANMM
>Q9Y657
TPGQRSRADAGHAGVSANMMKKRTSHKKHRSSVGPSKPVSQ
>Q9Y657
ANMMKKRTSHKKHRSSVGPSKPVSQPRRNIVGCRIQHGWKE
>P62841
EMVGSMVGVYNGKTFNQVEIKPEMIGHYLGEFSITYKPVKH
>Q8TA86
KRYGHRTGDKECPFFIKGNQKLEQFRVAHEDPMYDIIRDNK
>P62277
PTWLKLTSDDVKEQIYKLAKKGLTPSQIGVILRDSHGVAQV
>Q14690
LPGDTGKPDVLSASLEGQLTKQEERKTEAEERDQKGEKKNQ
>P46779
FRYNGLIHRKTVGVEPAADGKGVVVVIKRRSGQRKPATSYV
>P46779
HRKTVGVEPAADGKGVVVVIKRRSGQRKPATSYVRTTINKN
>Q13247
ALDKLDGTEINGRNIRLIEDKPRTSHRRSYSGSRSRSRSRR
>P62266
RRDQKWHDKQYKKAHLGTALKANPFGGASHAKGIVLEKVGV
>Q07020
KVCALRVTSRARSRILRAGGKILTFDQLALDSPKGCGTVLL
>Q07020
KGREVYRHFGKAPGTPHSHTKPYVRSKGRKFERARGRRASR
>P63173
XXXXXXXXXXXXXXXXXMPRKIEEIKDFLLTARRKDAKSVK
>P63173
XXXXXXXXXXXXMPRKIEEIKDFLLTARRKDAKSVKIKKNK
>Q9P2E9
PQEKLASSPKDKKKKEKKVAKVEPAVSSVVNSIQVLTSKAA
>Q02543
XXXXXXXXXXMKASGTLREYKVVGRCLPTPKCHTPPLYRMR
>Q02543
QCYRDMGARHRARAHSIQIMKVEEIAASKCRRPAVKQFHDS
>Q02543
IKFPLPHRVLRRQHKPRFTTKRPNTFFXXXXXXXXXXXXXX
>P62263
FVHVTDLSGKETICRVTGGMKVKADRDESSPYAAMLAAQDV
>P62263
HVTDLSGKETICRVTGGMKVKADRDESSPYAAMLAAQDVAQ
>P62263
KELGITALHIKLRATGGNRTKTPGPGAQSALRALARSGMKI
>Q8NEF9
VKETKILAKKPIHNSKEKIAKMEHGPKAVTIANSPSKPSEK
>Q8NEF9
KESSCHSSVKEQKPLEKVFLKEDTGETHGDTRNDKIKPSTE
>P61254
KKILERKAKSRQVGKEKGKYKEETIEKMQEXXXXXXXXXXX
>P61247
KKGAKKKVVDPFSKKDWYDVKAPAMFNIRNIGKTLVTRTQG
>P61247
MELHGEGSSSGKATGDETGAKVERADGYEPPVQESVXXXXX
>P49207
RDRIKRAFLIEEQKIVVKVLKAQAQSQKAKXXXXXXXXXXX
>P39023
RKRSSRHRGKVKSFPKDDPSKPVHLTAFLGYKAGMTHIVRE
>P39023
QVPVNQVFGQDEMIDVIGVTKGKGYKGVTSRWHTKKLPRKT
>P39023
PVNQVFGQDEMIDVIGVTKGKGYKGVTSRWHTKKLPRKTHR
>P39023
VARAGQKGYHHRTEINKKIYKIGQGYLIKDGKLIKNNASTD
>P39023
TLRKSLLVQTKRRALEKIDLKFIDTTSKFGHGRFQTMEEKK
>P39023
KFIDTTSKFGHGRFQTMEEKKAFMGPLKKDRIAKEEGAXXX
>P39023
KFGHGRFQTMEEKKAFMGPLKKDRIAKEEGAXXXXXXXXXX
>P39023
FQTMEEKKAFMGPLKKDRIAKEEGAXXXXXXXXXXXXXXXX
>P36578
KAFRNIPGITLLNVSKLNILKLAPGGHVGRFCIWTESAFRK
>P36578
KKIHRRVLKKNPLKNLRIMLKLNPYAKTMRRNTILRQARNH
>P62424
XXXXXXXXXXMPKGKKAKGKKVAPAPAVVKKQEAKKVVNPL
>P62424
XMPKGKKAKGKKVAPAPAVVKKQEAKKVVNPLFEKRPKNFG
>P62424
MPKGKKAKGKKVAPAPAVVKKQEAKKVVNPLFEKRPKNFGI
>P62424
VNPLFEKRPKNFGIGQDIQPKRDLTRFVKWPRYIRLQRQRA
>P62424
PPAINQFTQALDRQTATQLLKLAHKYRPETKQEKKQRLLAR
>P62424
ETKQEKKQRLLARAEKKAAGKGDVPTKRPPVLRAGVNTVTT
>P62424
NYNDRYDEIRRHWGGNVLGPKSVARIAKLEKAKAKELATKL
>P62750
XXXXXXXMAPKAKKEAPAPPKAEAKAKALKAKKAVLKGVHS
>Q9UNX3
KKILERKAKSRQVGKEKGKYKEELIEKMQEXXXXXXXXXXX
>Q9UNX3
KAKSRQVGKEKGKYKEELIEKMQEXXXXXXXXXXXXXXXXX
>P05423
LTLGGVKKKTFTPNIISRKIKEEPKEEVTVKKEKRERDRDR
>P05423
FTPNIISRKIKEEPKEEVTVKKEKRERDRDRQREGHGRGRG
>P05423
GNWDKTVDVSDMGPSHIINIKKEKRETDEETKQILRMLEKD
>P05423
MGPSHIINIKKEKRETDEETKQILRMLEKDDFLDDPGLRND
>P05423
IKKEKRETDEETKQILRMLEKDDFLDDPGLRNDTRNMPVQL
>P05423
RNDTRNMPVQLPLAHSGWLFKEENDEPDVKPWLAGPKEEDM
>P05423
QLPLAHSGWLFKEENDEPDVKPWLAGPKEEDMEVDIPAVKV
>P05423
GWLFKEENDEPDVKPWLAGPKEEDMEVDIPAVKVKEEPRDE
>P05423
PWLAGPKEEDMEVDIPAVKVKEEPRDEEEEAKMKAPPKAAR
>P05423
ELLFLQLPDTLPGQPPTQDIKPIKTEVQGEDGQVVLIKQEK
>P05423
QDIKPIKTEVQGEDGQVVLIKQEKDREAKLAENACTLADLT
>P05423
EVQGEDGQVVLIKQEKDREAKLAENACTLADLTEGQVGKLL
>P05423
LGHVKHKLVCSPDFESLLDHKHRXXXXXXXXXXXXXXXXXX
>Q02878
XXXXXXXXXXXXXXXXMAGEKVEKPDTKEKKPEAKKVDAGG
>P09651
XXXXXXXXXXXXXXXXXXMSKSESPKEPEQLRKLFIGGLSF
>P09651
XXXXXXXXXXXXXMSKSESPKEPEQLRKLFIGGLSFETTDE
>P09651
GFVTYATVEEVDAAMNARPHKVDGRVVEPKRAVSREDSQRP
>P09651
VDKIVIQKYHTVNGHNCEVRKALSKQEMASASSSQRGRSGS
>P09651
VIQKYHTVNGHNCEVRKALSKQEMASASSSQRGRSGSGNFG
>P09651
GGNFGGRSSGPYGGGGQYFAKPRNQGGYGGSSSSSSYGSGR
>Q9H1D9
XXXXXXXXXXXXXXXXMAEVKVKVQPPDADPVEIENRIIEL
>Q9H1D9
XXXXXXXXXXXXXXMAEVKVKVQPPDADPVEIENRIIELCH
>Q15287
XXXXXXXXXXXXXXMDLSGVKKKSLLGVKENNKKSSTRAPS
>Q15287
XXXXXXMDLSGVKKKSLLGVKENNKKSSTRAPSPTKRKDRS
>O15446
TKKRKKPKGKETFEPEDKTVKQEQINTEPLEDTVLSPTKKR
>O15446
KGTEGMEPEEGVTVESQPQVKVEPLEEAIPLPPTKKRKKEK
>Q99729
RGFGFILFKDAASVEKVLDQKEHRLDGRVIDPKKAMAMKKD
>Q99729
IELPMDPKLNKRRGFVFITFKEEEPVKKVLEKKFHTVSGSK
>Q63HN8
DEQCAVEEALDWRREELLLLKKEKRCVDSLLKMCGNVKHLI
>Q9NWF9
LGPPGISEFTKPSGQTEREPKPGPSHNQAANDIVNPRSEQK
>Q9NWF9
REDRIIINPSSSLLASQDETKLPKIDFFDYSKLTPLDQRCF
>Q9NWF9
RIIINPSSSLLASQDETKLPKIDFFDYSKLTPLDQRCFIQA
>Q9NWF9
RKALSDAIKKWQELSPETSGKRKKRKQMNQYSYIDFKFEQG
>Q9NWF9
DAIKKWQELSPETSGKRKKRKQMNQYSYIDFKFEQGDIKIE
>Q9NWF9
KRKQMNQYSYIDFKFEQGDIKIEKRMFFLENKRRHCRSYDR
>Q9NWF9
DFKFEQGDIKIEKRMFFLENKRRHCRSYDRRALLPAVQQEQ
>Q9NWF9
SYDRRALLPAVQQEQEFYEQKIKEMAEHEDFLLALQMNEEQ
>Q9NWF9
ADELVRCPSCSFPALLDSDVKRFSCPNPHCRKETCRKCQGL
>Q9NWF9
GLWKEHNGLTCEELAEKDDIKYRTSIEEKMTAARIRKCHKC
>Q9NWF9
LTCEELAEKDDIKYRTSIEEKMTAARIRKCHKCGTGLIKSE
>Q9NWF9
EEIQKEAEEEQKRKNGENTFKRIGPPLEKPVEKVQRVEALP
>Q9NWF9
EEQKRKNGENTFKRIGPPLEKPVEKVQRVEALPRPVPQNLP
>Q13129
MEHVKMPPSRRDRSKKKLLLKGSQKGICPKSPSAIPEQNHS
>Q13129
QNHLSMHNVENSNGDIKKSVKLEESATGEKQDCINQPHLLN
>Q13129
SAARFSCNQPQCPAVFYTFNKLKHHLMEQHNIEGEIHSDYE
>Q13129
AYLEQQMENLVVCVKYGTKIKEEPPSEADPCIKKEENRSCE
>Q13129
CVKYGTKIKEEPPSEADPCIKKEENRSCESERTEHSHSPGD
>Q13129
HSSKTTSLEQCNIVQPPPPCKIENSIPNPNGTESGTYFTSF
>Q13129
PTHVPKENFRKHSQPRSFDLKTYKPMGFESSFLKFIQESEE
>Q8NCN4
AFVSKNNSYSLAFLAGKLNSKVERSQSCSDTAQERAKSRVR
>Q8NCN4
DLTIEKRLPFSSLSSLASLHKPERSVSPESNDSISEELNHF
>Q8NCN4
SEYTGPTSADLDHFPSVSQTKAEQDSDNKSSTEIPLETCCS
>P51991
XXXXXXXXXXXXXXXXXMEVKPPPGRPQPDSGRRRRRRGEE
>P51991
RRRRRRGEEGHDPKEPEQLRKLFIGGLSFETTDDSLREHFE
>P51991
HKVDGRVVEPKRAVSREDSVKPGAHLTVKKIFVGGIKEDTE
>P51991
EDSVKPGAHLTVKKIFVGGIKEDTEEYNLRDYFEKYGKIET
>P51991
GGIKEDTEEYNLRDYFEKYGKIETIEVMEDRQSGKKRGFAF
>P51991
QSGKKRGFAFVTFDDHDTVDKIVVQKYHTINGHNCEVKKAL
>Q5VWQ0
RLKMYNKEVQTVCAGLTRISKEILTQGQINSTSGLNKESFR
>Q5VWQ0
LTQGQINSTSGLNKESFRYLKDEQLCRLNLGMQEYRVPQGV
>Q5VWQ0
MDCGLTGKRELEVDSQCVRIKTESEEACTEIQLLTTASSSF
>Q5VWQ0
PPASELNLQQDQKTQPIPVLKVESRLDSDQQHNLQEHSTTS
>Q6PCB5
KERDKEKEREKKKHKVMNEIKKENGEVKILLKSGKEKPKTN
>Q6PCB5
IPVADMPKSPFKRKRTTNEIKNLQYLPRTSEPREMLFEDRT
>Q6PCB5
ASLDSVFSDKLHSKYELQQIKHEPIASVRIKEEPVNVNIPE
>Q6PCB5
LHSKYELQQIKHEPIASVRIKEEPVNVNIPEKTTALNNMDG
>Q6PCB5
QFAEFKIDMDSKFENSNKDLKEELCPGNLSLVDTRQHSSAH
>Q8N488
INSQLVAQQVAQQYATPPPPKKEKKEKVEKQDKEKPEKDKE
>P08865
ENPADVSVISSRNTGQRAVLKFAAATGATPIAGRFTPGTFT
>Q9Y230
XXXXXXXXXXXXMATVTATTKVPEIRDVTRIERIGAHSHIR
>Q9Y230
DDIKRVYSLFLDESRSTQYMKEYQDAFLFNELKGETMDTSX
>Q9Y230
ESRSTQYMKEYQDAFLFNELKGETMDTSXXXXXXXXXXXXX
>P46781
EGNALLRRLVRIGVLDEGKMKLDYILGLKIEDFLERRLQTQ
>P46781
LAKSIHHARVLIRQRHIRVRKQVVNIPSFIVRLDSQKHIDF
>Q96T23
VECKLALLKYLCECQFDDNLKFKNIINEEDADTMRLQPIGR
>Q96T23
RNELAETLALLKAQIDPVLLKNSSQQDNSSRESPSLEDEET
>Q96T23
NSSQQDNSSRESPSLEDEETKKEEETPKQEEQKESEKMKSE
>Q96T23
SSRESPSLEDEETKKEEETPKQEEQKESEKMKSEEQPMDLE
>Q96T23
PSLEDEETKKEEETPKQEEQKESEKMKSEEQPMDLENRSTA
>Q96T23
DEETKKEEETPKQEEQKESEKMKSEEQPMDLENRSTANVLE
>Q96T23
ETKKEEETPKQEEQKESEKMKSEEQPMDLENRSTANVLEET
>Q96T23
EQPMDLENRSTANVLEETTVKKEKEDEKELVKLPVIVKLEK
>Q96T23
NRSTANVLEETTVKKEKEDEKELVKLPVIVKLEKPLPENEE
>Q96T23
ANVLEETTVKKEKEDEKELVKLPVIVKLEKPLPENEEKKII
>Q96T23
TTVKKEKEDEKELVKLPVIVKLEKPLPENEEKKIIKEESDS
>Q96T23
ELVKLPVIVKLEKPLPENEEKKIIKEESDSFKENVKPIKVE
>Q96T23
LVKLPVIVKLEKPLPENEEKKIIKEESDSFKENVKPIKVEV
>Q96T23
LPVIVKLEKPLPENEEKKIIKEESDSFKENVKPIKVEVKEC
>Q96T23
EEKKIIKEESDSFKENVKPIKVEVKECRADPKDTKSSMEKP
>Q96T23
IIKEESDSFKENVKPIKVEVKECRADPKDTKSSMEKPVAQE
>Q96T23
ENVKPIKVEVKECRADPKDTKSSMEKPVAQEPERIEFGGNI
>Q96T23
IKVEVKECRADPKDTKSSMEKPVAQEPERIEFGGNIKSSHE
>Q96T23
SSMEKPVAQEPERIEFGGNIKSSHEITEKSTEETEKLKNDQ
>Q96T23
FGGNIKSSHEITEKSTEETEKLKNDQQAKIPLKKREIKLSD
>Q96T23
HEITEKSTEETEKLKNDQQAKIPLKKREIKLSDDFDSPVKG
>Q96T23
ETEKLKNDQQAKIPLKKREIKLSDDFDSPVKGPLCKSVTPT
>Q96T23
AKIPLKKREIKLSDDFDSPVKGPLCKSVTPTKEFLKDEIKQ
>Q96T23
KKREIKLSDDFDSPVKGPLCKSVTPTKEFLKDEIKQEEETC
>Q96T23
FDSPVKGPLCKSVTPTKEFLKDEIKQEEETCKRISTITALG
>Q96T23
VKGPLCKSVTPTKEFLKDEIKQEEETCKRISTITALGHEGK
>Q96T23
KQEEETCKRISTITALGHEGKQLVNGEVSDERVAPNFKTEP
>Q96T23
HEGKQLVNGEVSDERVAPNFKTEPIETKFYETKEESYSPSK
>Q96T23
NGEVSDERVAPNFKTEPIETKFYETKEESYSPSKDRNIITE
>Q96T23
DERVAPNFKTEPIETKFYETKEESYSPSKDRNIITEGNGTE
>Q96T23
RNIITEGNGTESLNSVITSMKTGELEKETAPLRKDADSSIS
>Q96T23
EMAKDLSSKTALSSTESCTMKGEEKSPKTKKDKRPPILECL
>Q96T23
ASEKEVVECQSTSTVGGQSVKKVDLETLKEDSEFTKVEMDN
>Q96T23
SEKEVVECQSTSTVGGQSVKKVDLETLKEDSEFTKVEMDNL
>Q96T23
CQSTSTVGGQSVKKVDLETLKEDSEFTKVEMDNLDNAQTSG
>Q96T23
GGQSVKKVDLETLKEDSEFTKVEMDNLDNAQTSGIEEPSET
>Q96T23
VEMDNLDNAQTSGIEEPSETKGSMQKSKFKYKLVPEEETTA
>Q96T23
SGIEEPSETKGSMQKSKFKYKLVPEEETTASENTEITSERQ
>Q96T23
RISSRKKKPDSPPKVLEPENKQEKTEKEEEKTNVGRTLRRS
>Q96T23
SPPKVLEPENKQEKTEKEEEKTNVGRTLRRSPRISRPTAKV
>Q96T23
LRRSPRISRPTAKVAEIRDQKADKKRGEGEDEVEEESTALQ
>Q96T23
PRISRPTAKVAEIRDQKADKKRGEGEDEVEEESTALQKTDK
>Q96T23
ISYRFDEFDEAIDEAIEDDIKEADGGGVGRGKDISTITGHR
>Q9Y3I0
KNVTDVVNTCHDAGISKKAIKLRPIAVIKGXXXXXXXXXXX
>Q7L4I2
EKLNFGNKDQNVKFRKLMGIKSEDEAGCSSVDEESYKTLKQ
>P22626
EKTLETVPLERKKREKEQFRKLFIGGLSFETTEESLRNYYE
>P22626
HSIDGRVVEPKRAVAREESGKPGAHVTVKKLFVGGIKEDTE
>P22626
EPKRAVAREESGKPGAHVTVKKLFVGGIKEDTEEHHLRDYF
>P22626
EESGKPGAHVTVKKLFVGGIKEDTEEHHLRDYFEEYGKIDT
>P22626
GGIKEDTEEHHLRDYFEEYGKIDTIEIITDRQSGKKRGFGF
>P22626
FEEYGKIDTIEIITDRQSGKKRGFGFVTFDDHDPVDKIVLQ
>P22626
QSGKKRGFGFVTFDDHDPVDKIVLQKYHTINGHNAEVRKAL
>P22626
RGFGFVTFDDHDPVDKIVLQKYHTINGHNAEVRKALSRQEM
>P22626
VDKIVLQKYHTINGHNAEVRKALSRQEMQEVQSSRSGRGGN
>Q9H9A7
FSLEEALLLEETVQKEQMETKELQPLTFNRNADRSIERFSH
>Q9H9A7
KNGNNNWSEKNVSEQMTNEDKSFGCPSVRDQNRSIFSVHCN
>Q9H9A7
CNVPLAHDFTNKEKNLETDNKIKQTSSSDSHSLNNKILNRE
>Q5VTB9
LLKDAMAPGTPKSLLLSASIKREGESPTASPHSSATDDLHH
>Q96E39
ADAKDAARDMNGKSLDGKAIKVEQATKPSFERGRHGPPPPP
>Q8IYW5
CEGSISASPLNSRKSDPVTPKSEKKSKNKQRNTGDIQKYLT
>Q8IYW5
PTPERGSRDKNRQVSLKMQLKQSVNRRKMPNSTRDHCKVSK
>Q6ZNA4
XXMSQWTPEYNELYTLKVDMKSEIPSDAPKTQESLKGILLH
>Q6ZNA4
YNELYTLKVDMKSEIPSDAPKTQESLKGILLHPEPIGAAKS
>Q6ZNA4
LKVDMKSEIPSDAPKTQESLKGILLHPEPIGAAKSFPAGVE
>Q6ZNA4
PKTQESLKGILLHPEPIGAAKSFPAGVEMINSKVGNEFSHL
>Q6ZNA4
HPEPIGAAKSFPAGVEMINSKVGNEFSHLCDDSQKQEKEMN
>Q6ZNA4
VEMINSKVGNEFSHLCDDSQKQEKEMNGNQQEQEKSLVVRK
>Q6ZNA4
LCDDSQKQEKEMNGNQQEQEKSLVVRKKRKSQQAGPSYVQN
>Q6ZNA4
KEMNGNQQEQEKSLVVRKKRKSQQAGPSYVQNCVKENQGIL
>Q6ZNA4
VVRKKRKSQQAGPSYVQNCVKENQGILGLRQHLGTPSDEDN
>Q6ZNA4
VTSDEDKEVSVRHSQTILNAKSRSHSARSHKWPRTETESVS
>Q6ZNA4
SARSHKWPRTETESVSGLLMKRPCLHGSSLRRLPCRKRFVK
>Q6ZNA4
KRPCLHGSSLRRLPCRKRFVKNNSSQRTQKQKERILMQRKK
>Q6ZNA4
ERCTYPHKYKKVTTDWFSQRKLHCKQDGEEGTEEDTEEKCT
>Q6ZNA4
YPHKYKKVTTDWFSQRKLHCKQDGEEGTEEDTEEKCTICLS
>P62917
HRKGAARLRAVDFAERHGYIKGIVKDIIHDPGRGAPLAKVV
>P62917
ASGNYATVISHNPETKKTRVKLPSGSKKVISSANRAVVGVV
>P62917
GNHQHIGKPSTIRRDAPAGRKVGLIAARRTGRLRGTKTVQE
>P62917
PAGRKVGLIAARRTGRLRGTKTVQEKENXXXXXXXXXXXXX
>P05388
AAAPVAAATTAAPAAAAAPAKVEAKEESEESDEDMGFGLFD
>Q13151
EADAAMAASPHAVDGNTVELKRAVSREDSARPGAHAKVKKL
>Q13151
TVELKRAVSREDSARPGAHAKVKKLFVGGLKGDVAEGDLIE
>Q13151
ELKRAVSREDSARPGAHAKVKKLFVGGLKGDVAEGDLIEHF
>Q13151
LKRAVSREDSARPGAHAKVKKLFVGGLKGDVAEGDLIEHFS
>Q13151
EDSARPGAHAKVKKLFVGGLKGDVAEGDLIEHFSQFGTVEK
>Q13151
QSGKKRGFGFVYFQNHDAADKAAVVKFHPIQGHRVEVKKAV
>Q13151
RGFGFVYFQNHDAADKAAVVKFHPIQGHRVEVKKAVPKEDI
>Q13151
ADKAAVVKFHPIQGHRVEVKKAVPKEDIYSGGGGGGSRSSR
>Q13151
AVVKFHPIQGHRVEVKKAVPKEDIYSGGGGGGSRSSRGGRG
>P19388
LVAHNDDPTDQMFVFFPEEPKVGIKTIKVYCQRMQEENITR
>P04843
SLETEHKALTSEIALLQSRLKTEGSDLCDRVSEMQKLDAQV
>Q9H6T3
KNSSQDDLFPTSDTPRAKVLKIEEVSDTSSLQPQASLKQDV
>Q9NVU0
EREAANEAGDSSQDEAEDDVKQITVRFSRPESEQARQRRVQ
>Q9NVU0
HPDVVQRQHMLWTGIQAKLEKVYNLVKETMPKKPDAQSGPA
>Q9NVU0
ELQRRKEQLRVPAVPPGVRIKEEPVSEEGEEDEEQEAEEEP
>Q9NVU0
LWESGDMSDQHRQVLLEIFSKNYRVRRNMIQSRLTQECGED
>Q9Y3B9
TNMGWADAMAKVLNKKTPESKPTILVKNKKLEKEKEKLKQE
>Q9Y3B9
ERNLQRIATRGVVQLFNAVQKHQKNVDEKVKEAGSSMRKRA
>Q9Y3B9
VKEAGSSMRKRAKLISTVSKKDFISVLRGMDGSTNETASSR
>Q9Y3B9
GSTNETASSRKKPKAKQTEVKSEEGPGWTILRDDFMMGASM
>Q8WVM7
GSEPDFLHNPQMQISWLGQPKLEDLNRKDRTGMNYMKVRTG
>Q92783
IGLFPSNFVTADLTAEPEMIKTEKKTVQFSDDVQVETIEPE
>Q9UMX1
SGKDTEQIRETLRRGLEINSKPVLPPINPQRQNGLAHDRAP
>Q8IX01
QVQARGRALNIVDQEGSLLGKGETQGLLTAKGGVGKLVTLR
>Q8IX01
NPGTEDIQFPIQKIPLGLDLKNLRLPRRKMSFDIIDKSDVF
>Q8IX01
YKLKLAEMQRMSENLRGADQKPTSADCAVRAMLYSRAVRNL
>P61956
XXXXXXXXXXXXXXXXMADEKPKEGVKTENNDHINLKVAGQ
>P61956
XXXXXXXXXXXXXXMADEKPKEGVKTENNDHINLKVAGQDG
>P61956
XXXXXXXXXXMADEKPKEGVKTENNDHINLKVAGQDGSVVQ
>P61956
MADEKPKEGVKTENNDHINLKVAGQDGSVVQFKIKRHTPLS
>Q9BUA3
AMVVAVIPRPEPMLRVTQQEKTPPPRPSPLEAGSDGCEEPK
>Q9BUA3
ARMPAEIVVLLDSEDNPSLPKRSRPRGLRPLELPAVPATEP
>Q9BUA3
ELPAVPATEPGNKKPRGQRWKEPPGEEPVRKKRGRPMTKNL
>Q9BUA3
FPAGFVLQLFSHTQLRGPDSKDSPKDREVAEGGLPRAESPS
>Q9BUA3
FVLQLFSHTQLRGPDSKDSPKDREVAEGGLPRAESPSPAPP
>Q9BUA3
AGDTSDWPTVLSESSTTVAGKPEKGNGVXXXXXXXXXXXXX
>O00267
RRLQNLWRDQREEELGEYYMKKYAKSSVGETVYGGSDELSD
>O00267
KDSEKVVSISSEHLEPITPTKNNKVKVILGEDREATGVLLS
>P42224
RPKEAPEPMELDGPKGTGYIKTELISVSEVHPSRLQTTDNL
>Q9Y2W1
SSSKDSRPSQAAGDNQGDEAKEQTFSGGTSQDTKASESSKP
>Q9Y2W1
DNQGDEAKEQTFSGGTSQDTKASESSKPWPDATYGTGSASR
>Q9Y2W1
AKEQTFSGGTSQDTKASESSKPWPDATYGTGSASRASAVSE
>Q9Y2W1
SASRASAVSELSPRERSPALKSPLQSVVVRRRSPRPSPVPK
>Q9Y2W1
KKSPVGKSPPSTGSTYGSSQKEESAASGGAAYTKRYLEEQK
>Q9Y2W1
STYGSSQKEESAASGGAAYTKRYLEEQKTENGKDKEQKQTN
>Q9Y2W1
KEESAASGGAAYTKRYLEEQKTENGKDKEQKQTNTDKEKIK
>Q9Y2W1
ENGKDKEQKQTNTDKEKIKEKGSFSDTGLGDGKMKSDSFAP
>Q9Y2W1
TDKEKIKEKGSFSDTGLGDGKMKSDSFAPKTDSEKPFRGSQ
>Q9Y2W1
KEKIKEKGSFSDTGLGDGKMKSDSFAPKTDSEKPFRGSQSP
>Q9Y2W1
GSFSDTGLGDGKMKSDSFAPKTDSEKPFRGSQSPKRYKLRD
>Q9Y2W1
TGLGDGKMKSDSFAPKTDSEKPFRGSQSPKRYKLRDDFEKK
>Q9Y2W1
KPFRGSQSPKRYKLRDDFEKKMADFHKEEMDDQDKDKAKGR
>Q9Y2W1
QSPKRYKLRDDFEKKMADFHKEEMDDQDKDKAKGRKESEFD
>Q9Y2W1
DDQDKDKAKGRKESEFDDEPKFMSKVIGANKNQEEEKSGKW
>Q9Y2W1
KDKAKGRKESEFDDEPKFMSKVIGANKNQEEEKSGKWEGLV
>Q9Y2W1
RKESEFDDEPKFMSKVIGANKNQEEEKSGKWEGLVYAPPGK
>Q9Y2W1
DDEPKFMSKVIGANKNQEEEKSGKWEGLVYAPPGKEKQRKT
>Q9Y2W1
PKFMSKVIGANKNQEEEKSGKWEGLVYAPPGKEKQRKTEEL
>Q9Y2W1
KNQEEEKSGKWEGLVYAPPGKEKQRKTEELEEESFPERSKK
>Q9Y2W1
EKSGKWEGLVYAPPGKEKQRKTEELEEESFPERSKKEDRGK
>Q9Y2W1
RSEGGHRGFVPEKNFRVTAYKAVQEKSSSPPPRKTSESRDK
>Q9Y2W1
EKSSSPPPRKTSESRDKLGAKGDFPTGKSSFSITREAQVNV
>Q9Y2W1
PRKTSESRDKLGAKGDFPTGKSSFSITREAQVNVRMDSFDE
>Q9Y2W1
RPSGLLAQERKLCRDLVHSNKKEQEFRSIFQHIQSAQSQRS
>Q9Y2W1
RRIDISPSTFRKHGLAHDEMKSPREPGYKAEGKYKDDPVDL
>Q9Y2W1
TFRKHGLAHDEMKSPREPGYKAEGKYKDDPVDLRLDIERRK
>Q9Y2W1
HGLAHDEMKSPREPGYKAEGKYKDDPVDLRLDIERRKKHKE
>Q9Y2W1
LAHDEMKSPREPGYKAEGKYKDDPVDLRLDIERRKKHKERD
>Q9Y2W1
KSRESVDSRDSSHSRERSAEKTEKTHKGSKKQKKHRRARDR
>Q9Y2W1
ESVDSRDSSHSRERSAEKTEKTHKGSKKQKKHRRARDRSRS
>Q9Y2W1
SNNDFQKRNREEEWDPEYTPKSKKYYLHDDREGEGSDKWVS
>Q9Y2W1
DFQKRNREEEWDPEYTPKSKKYYLHDDREGEGSDKWVSRGR
>Q9BWF2
ASETVDRLVLESPAPVEVNLKLRRPSFRDDIDLNATFDVDT
>O94864
KQLSEEYERIVNPEKATEDAKPVKIKEEPVSDITFPVSEEL
>Q96I25
XXXXXXMSLYDDLGVETSDSKTEGWSKNFKLLQSQLQVKKA
>Q96I25
YDDLGVETSDSKTEGWSKNFKLLQSQLQVKKAALTQAKSQR
>Q96I25
DSKTEGWSKNFKLLQSQLQVKKAALTQAKSQRTKQSTVLAP
>Q96I25
KNFKLLQSQLQVKKAALTQAKSQRTKQSTVLAPVIDLKRGG
>Q96I25
TQAKSQRTKQSTVLAPVIDLKRGGSSDDRQIVDTPPHVAAG
>Q96I25
GTVAHKIMQKYGFREGQGLGKHEQGLSTALSVEKTSKRGGK
>Q96I25
KHEQGLSTALSVEKTSKRGGKIIVGDATEKDASKKSDSNPL
>Q68D10
NNVPKRYSLAVGPPKKDPKVKGVQSAAVQAFLKRKEEELRR
>Q68D10
MNFTDLLRLAEKKQFEPVEIKVVKKSEERPMTAEELREREF
>O94901
AAATAHNGFSCSNCSMLSERKDVLTAHPAAPGPVSRVYSRD
>Q1XH10
ENPCTDTGDKTLPFLHNIKIKVEDSSANEEYEPHLFTNKLK
>P62314
RYFILPDSLPLDTLLVDVEPKVKSKKREAVAGRGRGRGRGR
>Q2TAY7
QDGHYIISASSDGTVKIWNMKTTECSNTFKSLGSTAGTDIT
>Q8TAD8
RGSRRRHRDGDVVLPAGVVVKQERLSPEVAPPAHRRPDHSG
>Q8TAD8
RSKSPRSKRNRSPHHSTVKVKQEREDHPRRGREDRQHREPS
>Q8TAD8
QELVPRPGGNNKEKEVPAKEKPSFELSGALLEDTNTFRGVV
>Q13595
ERANGMELDGRRIRVDYSITKRAHTPTPGIYMGRPTHSGGG
>P62995
ERANGMELDGRRIRVDFSITKRPHTPTPGIYMGRPTYGSSR
>Q6ZU65
TEEDDITDNQKHKPPKVPKIKEDDIEMKKRKRKEEGEKEKK
>Q92995
FGIDMLHMHGTENGLQDNDIKLRVSEWEVIQESGTKLKPMY
>Q92995
TQMTKLGHGLLSGQYSKPPVKSELIEQVMKEEHKPQQNGIS
>Q93009
PGNPLRHNYEGTLRDLLQFFKPRQPKKLYYQQLKMKITDFE
>Q93009
RDLLQFFKPRQPKKLYYQQLKMKITDFENRRSFKCIWLNSQ
>Q92797
SSKDTRKRPRDDSDSTLKKMKLEPNLGEDDEDKDLEPGPSG
>Q92797
GPGVEQTKQCKEEPKEEKVVKTESVLIKRRLSAQGQAISVV
>Q96RU2
EGSAANKEVLAKVIDLTHDNKDDLQAAIALSLLESPKIQAD
>Q9Y4A5
NVINLADSHDRAAFAMVTHVKQEPRERENSESKEEDVEIDI
>P63279
XXXMSGIALSRLAQERKAWRKDHPFGFVAVPTKNPDGTMNL
>P63279
PTKNPDGTMNLMNWECAIPGKKGTPWEGGLFKLRMLFKDDY
>P63279
TKNPDGTMNLMNWECAIPGKKGTPWEGGLFKLRMLFKDDYP
>P63279
LFHPNVYPSGTVCLSILEEDKDWRPAITIKQILLGIQELLN
>Q9BRU9
KAVESGQLVSVHEKESIKHLKEEQGLVKNTEQSRRKKRKKI
>Q9Y3A2
LRKKALEKNPDEFYYKMTRVKLQDGVHIIKETKEEVTPEQL
>Q9Y3A2
PDEFYYKMTRVKLQDGVHIIKETKEEVTPEQLKLMRTQDVK
>Q9Y3A2
FYYKMTRVKLQDGVHIIKETKEEVTPEQLKLMRTQDVKYIE
>Q9Y3A2
KETKEEVTPEQLKLMRTQDVKYIEMKRVAEAKKIERLKSEL
>Q9Y3A2
QDVKYIEMKRVAEAKKIERLKSELHLLDFQGKQQNKHVFFF
>Q9Y3A2
LHLLDFQGKQQNKHVFFFDTKKEVEQFDVATHLQTAPELVD
>Q9Y3A2
HLLDFQGKQQNKHVFFFDTKKEVEQFDVATHLQTAPELVDR
>Q9Y3A2
ELVDRVFNRPRIETLQKEKVKGVTNQTGLKRIAKERQKQYN
>Q9Y3A2
IAKERQKQYNCLTQRIEREKKLFVIAQKIQTRKDLMDKTQK
>Q9Y3A2
QYNCLTQRIEREKKLFVIAQKIQTRKDLMDKTQKVKVKKET
>Q9Y3A2
IAQKIQTRKDLMDKTQKVKVKKETVNSPAIYKFQSRRKRXX
>Q9Y3A2
AQKIQTRKDLMDKTQKVKVKKETVNSPAIYKFQSRRKRXXX
>Q9Y3A2
MDKTQKVKVKKETVNSPAIYKFQSRRKRXXXXXXXXXXXXX
>P62328
XXXXXXXXXMSDKPDMAEIEKFDKSKLKKTETQEKNPLPSK
>P67809
ETQQPPAAPPAAPALSAADTKPGTTGSGAGSGGPGGLTSAA
>P26368
XXXXXXMSDFDEFERQLNENKQERDKENRHRKRSHSRSRSR
>P26368
DQRSASRDRRRRSKPLTRGAKEEHGGLIRSPRHEKKKKVRK
>Q969X6
ISGGTDTHLVFRPLMEKVEVKNYDAALRKITFPHRCLISCS
>Q9Y5J1
AAAEEERRLRQRNRLRLEEDKPAVERCLEELVFGDVENDED
>Q9Y5J1
DMMKNASESKLSKDNLKKRLKEEFQHAMGGVPAWAETTKRK
>Q9Y5J1
RLKEEFQHAMGGVPAWAETTKRKTSSDDESEEDEDDLLQRT
>Q9Y5J1
EAVRLVHLPSCTVFSNFPVIKNKNISHVHTMDFSPRSGYFA
>Q8TED0
VKVWDMLKGGQLLVSLKNHHKTVTCLCLSSSGQRLLSGSLD
>O95619
KGVTIVKPIVYGNVARYFGKKREEDGHTHQWTVYVKPYRNE
>P22415
KNKNLLLRAQLRHHGLEVVIKNDSNXXXXXXXXXXXXXXXX
>O75643
SLIDRTRRDEPTGEVLSLVGKLEGTRMGDKAQRTKPQMQEE
>P04818
IQLQREPRPFPKLRILRKVEKIDDFKAEDFQIEGYNPHPTI
>P04818
EPRPFPKLRILRKVEKIDDFKAEDFQIEGYNPHPTIKMEMA
>P04818
IDDFKAEDFQIEGYNPHPTIKMEMAVXXXXXXXXXXXXXXX
>Q16666
RKRKKEVDATSPAPSTSSTVKTEGAEATPGAQKRKKSTKEK
>Q16666
APSTSSTVKTEGAEATPGAQKRKKSTKEKAGPKGSKVSEEQ
>Q16666
PQMPPSTPSSSFLTTLKPRLKTEPEEVSIEDSAQSDLKEVM
>Q16666
KGLIRSASVTPKINQLCSQTKGSFVNGVFEVHKKNVRGEFT
>P78344
YLNSGNANEAVNGVREMRAPKHFLPEMLSKVIILSLDRSDE
>Q12906
EDGEEKSPSKKKKKIQKKEEKAEPPQAMNALMRLNQLKPGL
>Q12906
TGAEGRDSSKGEDSAEETEAKPAVVAPAPVVEAVSTPSAAF
>P17096
XXXXXXMSESSSKSSQPLASKQEKDGTEKRGRGRPRKQPPV
>Q9H1B7
RAHGCFQDGRSPGPPPPVGVKTVALSAKEAAAAAAAAAAAA
>O75586
FPPKFVQLKPGEKPVPVDQTKKEAEPIPETVKPEEKETTKN
>O43513
QNCLASLPDDLPHSEAGMRVKTEPMDADDSNNCTGQNEHQR
>O00425
QLSRFAGASIKIAPAEAPDAKVRMVIITGPPEAQFKAQGRI
>O00425
IITGPPEAQFKAQGRIYGKIKEENFVSPKEEVKLEAHIRVP
>P20042
KKKTKKIFDIDEAEEGVKDLKIESDVQEPTEPEDDLDIMLG
>Q9UK53
AQQELGDTAGNSGKAGADRPKGEAAAQADKPNSKRSRRQRN
>Q9NXR8
TPSQPVNNHHAHSHTPVEKRKYNPTSHHTTTDHIPEKKFKS
>Q9NXR8
EKRKYNPTSHHTTTDHIPEKKFKSEALLSTLTSDASKENTL
>Q9NXR8
RKYNPTSHHTTTDHIPEKKFKSEALLSTLTSDASKENTLGC
>Q9NXR8
TAQMKEGRRTSSLKASYEAFKNNDFQLGKEFSMARETVGYS
>P23588
RDDRGPPQRPKLNLKPRSTPKEDDSSASTSQSTRAASIFGG
>Q9UKT9
DSGEGPANEDEDIGDDSMKVKDEYSERDENVLKSEPMGNAE
>Q9UKT9
IGDDSMKVKDEYSERDENVLKSEPMGNAEEPEIPYSYSREY
>Q9UKT9
AEEPEIPYSYSREYNEYENIKLERHVVSFDSSRPTSGKMNC
>Q9UKT9
RTFLQSTDPGDTASAEARHIKAEMGSERALVLDRLASNVAK
>Q9UKS7
DEGSSLEEPLIESSEVADNRKVQELQGEGGIRLPNGKLKCD
>Q9UKS7
GHPALNPKRKQSPAYMKEDVKALDTTKAPKGSLKDIYKVFN
>Q9UKS7
PKRKQSPAYMKEDVKALDTTKAPKGSLKDIYKVFNGEGEQI
>Q9H2S9
VSTPNSQHSSPSRSLSANSIKVEMYSDEESSRLLGPDERLL
>Q9H2S9
QPPPTIVVGRHSPAYAKEDPKPQEGLLRGTPGPSKEVLRVV
>Q9H5V7
XXXXXXXXXXXXXXXXMGEKKPEPLDFVKDFQEYLTQQTHH
>Q9H5V7
PIKGTRSSLSSKKMWGVLQKKTSNLGYSRRALINLSPPSMV
>Q12905
ISSSDATVKILITTVPPNLRKLDPELHLDIKVLQSALAAIR
>Q12905
STWDGVIVTPSEKAYEKPPEKKEGEEEEENTEEPPQGEEEE
>P01100
PHPFGVPAPSAGAYSRAGVVKTMTGGRAQSIGRRGKVEQLS
>P01100
RAGVVKTMTGGRAQSIGRRGKVEQLSPEEEEKRRIRRERNK
>P01100
NDPEPKPSVEPVKSISSMELKTEPFDDFLFPASSRPSGSET
>P51114
WQPERQVPFNEVRLPPPPDIKKEISEGDEVEVYSRANDQEP
>Q92908
YLCNACGLYSKMNGLSRPLIKPQKRVPSSRRLGLSCANCHT
>Q92908
TLWRRNAEGEPVCNACGLYMKLHGVPRPLAMKKEGIQTRKR
>Q92908
VCNACGLYMKLHGVPRPLAMKKEGIQTRKRKPKNINKSKTC
>Q8WW38
QKAMQTKDASSDTELDKCEKKTQLFLTNQRPEIQPTTNKQS
>Q01167
CTFRFPSTNIKITFTALSSEKREKQEASESPVKAVQPHISP
>Q01167
RFPSTNIKITFTALSSEKREKQEASESPVKAVQPHISPLTI
>Q01167
VLAPPKAEAQENGDHREVKVKVEPIPAIGHATLGTASRIIQ
>Q01167
SLPTKRHNGDQPEQPELKRIKTEDGEGIVIALSVDTPPAAV
>Q13283
LKDFFQSYGNVVELRINSGGKLPNFGFVVFDDSEPVQKVLS
>Q9H334
TSLIMNPHASTNGQLSVHTPKRESLSHEEHPHSHPLYGHGV
>Q9H334
ELQLAKDKERLQAMMTHLHVKSTEPKAAPQPLNLVSSVTLS
>Q9H334
KDKERLQAMMTHLHVKSTEPKAAPQPLNLVSSVTLSKSASE
>Q9H334
SVITTTSMHTVGPIRRRYSDKYNVPISSADIAQNQEFYKNA
>Q9Y2L6
VDRVPHNPYATLRLPRKAAAKSEHITKNIHKALVAEHLRGW
>Q9Y2L6
NQLEDNLESSEQRLFWHEDSKPGTLVXXXXXXXXXXXXXXX
>Q52LR7
YDMDSEDETLLNRLNRKMEIKPLQFEIMIDRLEKASSNQLV
>Q52LR7
YDYWVRKRKNCRGPSLIPQIKQEKRDGSTNNDPYVAFRRRT
>Q52LR7
NGNHHKVQECKTKHPHHLSLKEEASDVVRQKKKYPKKPKAE
>Q52LR7
KAEALITSQQPTPETLPVINKSDIKQYDFHSSDEDEFPQVL
>Q0JRZ9
SAVEGIKPRKRKTFALPGIIKKEKDAESVECPDADSLNIPD
>P49327
AAEQYTPKAKYHGNVMLLRAKTGGAYGEDLGADYNLSQVCD
>P15408
GSSGSPAHAESYSSGGGGQQKFRVDMPGSGSAFIPTINAIT
>P15408
PLPGLASVPGHMALPRPGVIKTIGTTVGRRRRDEQLSPEEE
>P15408
PAPGLQPMRSGGGSVGAVVVKQEPLEEDSPSSSSAGLDKAQ
>P15408
VVKQEPLEEDSPSSSSAGLDKAQRSVIKPISIAGGFYGEEP
>Q08050
PKPAARDVNLPRPPGALCEQKRETCADGEAAGCTINNSLSN
>Q08050
LSNIQWLRKMSSDGLGSRSIKQEMEEKENCHLEQRQVKVEE
>Q08050
VSFWTIHPSANRYLTLDQVFKPLDPGSPQLPEHLESQQKRP
>Q08050
EHLESQQKRPNPELRRNMTIKTELPLGARRKMKPLLPRVSS
>Q08050
AASLMSSELARHSKRVRIAPKVLLAEEGIAPLSSAGPGKEE
>Q08050
APKVLLAEEGIAPLSSAGPGKEEKLLFGEGFSPLLPVQTIK
>Q99958
RRRRFKKKDVSKEKEERAHLKEPPPAASKGAPATPHLADAP
>Q99958
APATPHLADAPKEAEKKVVIKSEAASPALPVITKVETLSPE
>P82970
TKSDMMEENIDTSAQAVAETKQEAVVEEDYNENAKNGEAKI
>P82970
KNGEAKITEAPASEKEIVEVKEENIEDATEKGGEKKEAVAA
>P82970
NIEDATEKGGEKKEAVAAEVKNEEEDQKEDEEDQNEEKGEA
>Q9UGU5
XXXXXXXXXXXXXMAYDDSVKKEDCFDGDHTFEDIGLAAGR
>Q9UGU5
KMKPLYVNTETLTLREPDGLKMKLILSPKEKGSSSVDEESF
>P14866
GGGGGGGRYYGGGSEGGRAPKRLKTDNAGDQHGGGGGGGGG
>P14866
GGGGRYYGGGSEGGRAPKRLKTDNAGDQHGGGGGGGGGAGA
>P14866
ADLVEALQEFGPISYVVVMPKKRQALVEFEDVLGACNAVNY
>P14866
TWDYTNPNLSGQGDPGSNPNKRQRQPPLLGDHPAEYGGPHG
>P14866
EWESKSDALETLGFLNHYQMKNPNGPYPYTLKLCFSTAQHA
>Q6NT76
KHEILHALETLDRLDQEHSDKFGRRSSYGGSSYGNSTNNVP
>Q6NT76
PCTTNQNGRENNERLSTSNGKMSPTRYHANSMGQRSYSFEA
>Q6NT76
SMGQRSYSFEASEEDLDVDDKVEELMRRDSSVIKEEIKAFL
>Q6NT76
EDLDVDDKVEELMRRDSSVIKEEIKAFLANRRISQAVVAQV
>Q6NT76
ISQSRISHWLLQQGSDLSEQKKRAFYRWYQLEKTNPGATLS
>Q6NT76
QYPDEAKREEIANACNAVIQKPGKKLSDLERVTSLKVYNWF
>Q6NT76
EMAAVNHTILALARQGANEIKTEALDDDXXXXXXXXXXXXX
>Q5SSJ5
TVNSTRETPPKSKLAEGEEEKPEPDISSEESVSTVEEQENE
>Q5SSJ5
TVEEQENETPPATSSEAEQPKGEPENEEKEENKSSEETKKD
>Q5SSJ5
PQKSRNRKNRSSAVDPEPQVKLEDVLPLAFTRLCEPKEASY
>P00492
MTVDFIRLKSYCNDQSTGDIKVIGGDDLSTLTGKNVLIVED
>P05204
AGKEGNNPAENGDAKTDQAQKAEGAGDAKXXXXXXXXXXXX
>Q9BUJ2
GHYAMDNITRQNQFYDTQVIKQENESGYERRPLEMEQQQAY
>Q9BUJ2
SGYERRPLEMEQQQAYRPEMKTEMKQGAPTSFLPPEASQLK
>Q9BUJ2
RRPLEMEQQQAYRPEMKTEMKQGAPTSFLPPEASQLKPDRQ
>Q9BUJ2
KTEMKQGAPTSFLPPEASQLKPDRQQFQSRKRPYEENRGRG
>Q9BUJ2
YGVRRGRVCFEMKINEEISVKHLPSTEPDPHVVRIGWSLDS
>Q9BUJ2
LPAAGKTTWAIKHAASNPSKKYNILGTNAIMDKMRVMGLRR
>Q9BUJ2
RPFEGFQRKAIVICPTDEDLKDRTIKRTDEEGKDVPDHAVL
>P31942
XXXXXXXXXXXXXXXMDWVMKHNGPNDASDGTVRLRGLPFG
>P31942
TLTMDYQGRSTGEAFVQFASKEIAENALGKHKERIGHRYIE
>O14979
RGFGFVLFKDAASVDKVLELKEHKLDGKLIDPKRAKALKGK
>Q14103
ASGGTEGGSAESEGAKIDASKNEEDEGHSNSSPRHSEAATA
>Q14103
TKKDLKDYFSKFGEVVDCTLKLDPITGRSRGFGFVLFKESE
>Q14103
TKEPVKKIFVGGLSPDTPEEKIREYFGGFGEVESIELPMDN
>Q8IX15
QVGIGIGPPTLSKPTQTKGLKVEPEEPSQMPPLPQSHQKLK
>Q8IX15
GLKVEPEEPSQMPPLPQSHQKLKESLMTPGSGAFPYQSDFW
>Q8IX15
KVEPEEPSQMPPLPQSHQKLKESLMTPGSGAFPYQSDFWQH
>Q03933
XXXXXXXXXXXXXXXXXXXMKQSSNVPAFLSKLWTLVEETH
>Q03933
VRQLNMYGFRKVVHIDSGIVKQERDGPVEFQHPYFKQGQDD
>Q03933
KPEENKIRQEDLTKIISSAQKVQIKQETIESRLSELKSENE
>Q03933
NKIRQEDLTKIISSAQKVQIKQETIESRLSELKSENESLWK
>Q03933
SSAQKVQIKQETIESRLSELKSENESLWKEVSELRAKHAQQ
>Q03933
QLVSLKRKRPLLLNTNGAQKKNLFQHIVKEPTDNHHHKVPH
>Q03933
RPLLLNTNGAQKKNLFQHIVKEPTDNHHHKVPHSRTEGLKP
>Q03933
VKEPTDNHHHKVPHSRTEGLKPRERISDDIIIYDVTDDNAD
>P11142
DKSTGKENKITITNDKGRLSKEDIERMVQEAEKYKAEDEKQ
>Q99081
RLGAHEGLSPTPFMNSNLMGKTSERGSFSLYSRDTGLPGCQ
>Q99081
ATSSRRRPLHDSAALDPLQAKKVRKVPPGLPSSVYAPSPNS
>Q99081
QENYRGGLQSQSGTVVTTEIKTENKEKDENLHEPPSSDDMK
>Q99081
HEPPSSDDMKSDDESSQKDIKVSSRGRTSSTNEDEDLNPEQ
>Q99081
RVRDINEAFKELGRMCQLHLKSEKPQTKLLILHQAVAVILS
>Q99081
QVRERNLNPKAACLKRREEEKVSAVSAEPPTTLPGTHPGLS
>O43719
SKMNAQETATGMAFEEPIDEKKFEKTEDGGEFEEGASENNA
>O43719
KMNAQETATGMAFEEPIDEKKFEKTEDGGEFEEGASENNAK
>P52597
VKMALKKDRESMGHRYIEVFKSHRTEMDWVLKHSGPNSADS
>P52597
PEGKITGEAFVQFASQELAEKALGKHKERIGHRYIEVFKSS
>P52597
AEKALGKHKERIGHRYIEVFKSSQEEVRSYSDPPLKFMSVQ
>P52597
YIEVFKSSQEEVRSYSDPPLKFMSVQRPGPYDRPGTARRYI
>P52597
VQRPGPYDRPGTARRYIGIVKQAGLERMRPGAYSTGYGGYE
>P51858
PKDLFPYEESKEKFGKPNKRKGFSEGLWEIENNPTVKASGY
>Q7Z353
SSSSRQGTNKHTDTQITEAHKIPIQKTATKNDTEFQLHIPV
>Q7Z353
QGTNKHTDTQITEAHKIPIQKTATKNDTEFQLHIPVQRQVA
>Q7Z353
KHTDTQITEAHKIPIQKTATKNDTEFQLHIPVQRQVAHCKN
>Q7Z353
TKNDTEFQLHIPVQRQVAHCKNASLLLGEKTIILSRQTSVL
>Q7Z353
HIPVQRQVAHCKNASLLLGEKTIILSRQTSVLNAGNSVFNH
>Q7Z353
IILSRQTSVLNAGNSVFNHAKKNYGNSSVQASEMTVPQKPS
>Q7Z353
HAKKNYGNSSVQASEMTVPQKPSVCHRPCKIEPVGIQRSYK
>Q7Z353
SVQASEMTVPQKPSVCHRPCKIEPVGIQRSYKPEHTGPALH
>Q7Z353
KPSVCHRPCKIEPVGIQRSYKPEHTGPALHNLCGQKPTIRD
>Q7Z353
ISNSEVEQVNSFLDYKNEEVKFIENELEIQKQKYFKLQTFV
>Q03164
SAKELQAPRKRTVKVTLTPLKMENESQSKNALKESSPASPL
>Q9UMN6
LSGVEEKMFSLLKRAKVQLFKIDQQQQQKVAASMPLSPGGQ
>Q9UMN6
PEPEEQSRPRKPTLQPVLQLKARRRLDKDALAPGPFASFPN
>O14686
ALSPVIPLIPRASIPVFPDTKPYGALGLEVPGKLPVTTWEK
>O14686
FDAVLPGYTLKSQLDILSLLKQESPAPEPPTQHSYTYNVSN
>Q4FZB7
TYITRRSVRTRTNLKEASDIKLEPNTLNGYKSSVTEPCPDS
>Q9P0W2
AAAPAGGKAPGQHGGFVVTVKQERGEGPRAGEKGSHEEEPV
>Q8NCD3
TGALRDCKNVLDVSCRKTGLKLEKAFLEVNRPQIHKLDPSW
>Q8NCD3
TLSVPDKEVPGHGRNRYDEIKEEFDKLHQKYCLKSPGQMTV
>Q8NCD3
DKEVPGHGRNRYDEIKEEFDKLHQKYCLKSPGQMTVPLCIG
>Q96FZ2
WQRCQGTNQRQPYFIYFPQIKTEKSGSIGAADSPENWEKVW
>Q96FZ2
CQGTNQRQPYFIYFPQIKTEKSGSIGAADSPENWEKVWDNW
>Q96FZ2
VVNNSRNNTPECLAPVDLVVKKELRASGSSQRMLQWLATKS
>Q96FZ2
VNNSRNNTPECLAPVDLVVKKELRASGSSQRMLQWLATKSP
>Q96FZ2
RMLQWLATKSPKKEDSKTPQKEESDVPQWSSQFLQKSPLPT
>Q96FZ2
LQKSPLPTKRGTAGLLEQWLKREKEEEPVAKRPYSQXXXXX
>Q96FZ2
SPLPTKRGTAGLLEQWLKREKEEEPVAKRPYSQXXXXXXXX
>Q14527
PYDKNAIKVNNVNGNQVGHLKKELAGALAYIMDNKLAQIEG
>Q14527
AGPSYSMPVHAAVQMTTEQLKTEFDKLFEDLKEDDKTHEME
>Q9Y5Z7
SSSTNGAVVKDETSLTTFSTKSEVDETYALPATKISRVETH
>Q13642
FRCAKCLHPLANETFVAKDNKILCNKCTTREDSPKCKGCFK
>O95073
RLKEYAKQELLQQKETQSDFKSNISEPTKKVMEMIPQISSF
>Q4VC44
LEFLRTPFGGRLLVLESFLYKQEKAVGDKVYWKCRQHAELG
>Q4VC44
LYRRGPGPLTLTRPRPRKRAKVEDQELPTQPEAPDEHQDMD
>Q4VC44
LEALRQRERLPTTAQQEDPEKIQVQLCFKTCSPESQQIYGD
>P04406
DNFGIVEGLMTTVHAITATQKTVDGPSGKLWRDGRGALQNI
>P35637
NKKTGQPMINLYTDRETGKLKGEATVSFDDPPSAKAAIDWF
>Q92945
PDFGFGGQKRQLEDGDQPESKKLASQGDSISSQLGPIHPPP
>Q96I24
XXXXXXMAELVQGQSAPVGMKAEGFVDALHRVRQIAAKIDS
>Q96I24
PHLNNSTPLVDPSVYGYGVQKRPLDDGVGNQLGALVHQRTV
>Q8N3X1
EEEKKGVAASLLAPLLPEGIKEEEERWRRKVICKEEPVSEV
>Q8N3X1
PLLPEGIKEEEERWRRKVICKEEPVSEVKETSTTVEEATTI
>Q8N3X1
SDKEMEVEESPEKIKVQTTPKVEEEQDLKFQIGELANTLTS
>P21333
LNPKKARAYGPGIEPTGNMVKKRAEFTVETRSAGQGEVLVY
>Q8IVH2
LQLLTQQQAGKPQPKEALGNKQLAFQQQLLQMQQLQQQHLL
>Q8IVH2
DLPQLWKGEGAPGQPAEDSVKQEGLDLTGTAATATSFAAPP
>Q8IVH2
KESERLQAMMAHLHMRPSEPKPFSQPLNPVPGSSSFSKVTV
>Q9HCM7
KMPARASPPHSKAAPGDVKVKEERGEDEASEPPAGGLHPAP
>Q14192
DRHWHEACFHCSQCRNSLVDKPFAAKEDQLLCTDCYSNEYS
>Q14192
QNFCVPCYEKQHAMQCVQCKKPITTGGVTYREQPWHKECFV
>Q14192
FTARDDFAYCLNCFCDLYAKKCAGCTNPISGLGGTKYISFE
>Q9HAH7
XXXXXXXXXXXXXMFEKYPGKMEGLFRHNPYTAFPPAVPGL
>Q6PIW4
APVGESATAKFHVTPLFGNVKKENHSSAKENIGLNVFLSNQ
>Q8WVV9
SSPRETYEEDREYESQAKRLKTEEGEIDYSAEEGENRREAT
>Q8WVV9
TKLCNDHEVLTFIKYKVFDAKPSAKTLSGLLEWECKTDAVE
>Q8IU81
CLAELNEAMRGRAEEWHGRPKAVREQLLALSACAPFNVRFK
>Q8IU81
GVPSPIAALKNVAEALGHSPKDPGGGGGPVRAGGASPAASS
>P31943
VRGLPWSCSADEVQRFFSDCKIQNGAQGIRFIYTREGRPSG
>P31943
VKLALKKDRETMGHRYVEVFKSNNVEMDWVLKHTGPNSPDT
>P31943
MGHRYVEVFKSNNVEMDWVLKHTGPNSPDTANDGFVRLRGL
>O43390
XXXXXXXXMANQVNGNAVQLKEEEEPMDTSSVTHTEHYKTL
>O43390
PPDSVYSGVQPGIGTEVFVGKIPRDLYEDELVPLFEKAGPI
>O43390
KVKVLFVRNLATTVTEEILEKSFSEFGKLERVKKLKDYAFV
>Q00613
RQLNMYGFRKVVHIEQGGLVKPERDDTEFQHPCFLRGQEQL
>Q00613
RGQEQLLENIKRKVTSVSTLKSEDIKIRQDSVTKLLTDVQL
>Q00613
LLENIKRKVTSVSTLKSEDIKIRQDSVTKLLTDVQLMKGKQ
>Q00613
KLIQFLISLVQSNRILGVKRKIPLMLNDSGSAHSMPKYSRQ
>Q00613
GVKRKIPLMLNDSGSAHSMPKYSRQFSLEHVHGSGPYSAPS
>Q00613
ASPGGSIDERPLSSSPLVRVKEEPPSPPQSPRVEEASPGRP
>P61978
ETNGEFGKRPAEDMEEEQAFKRSRNTDEMVELRILLQSKNA
>P61978
AFKRSRNTDEMVELRILLQSKNAGAVIGKGGKNIKALRTDY
>P61978
DEMVELRILLQSKNAGAVIGKGGKNIKALRTDYNASVSVPD
>P61978
FDCELRLLIHQSLAGGIIGVKGAKIKELRENTQTTIKLFQE
>P61978
PDRVVECIKIILDLISESPIKGRAQPYDPNFYDETYDYGGF
>P61978
GPIITTQVTIPKDLAGSIIGKGGQRIKQIRHESGASIKIDE
>P61978
IIGKGGQRIKQIRHESGASIKIDEPLEGSEDRIITITGTQD
>O43248
PYSAQVPPVREVSYGLEPSGKWHHRNSYSSCYAAADELMHR
>O43248
ADELMHRECLPPSTVTEILMKNEGSYGGHHHPSAPHATPAG
>O43248
AYCGGGDPPAEPPCSGKGEAKGEPEAPPASGLASRAEAGAE
>P07910
XXXXXXXXXXXXXMASNVTNKTDPRSMNSRVFIGNLNTLVV
>P07910
KSDVEAIFSKYGKIVGCSVHKGFAFVQYVNERNARAAVAGE
>P07910
GEDGRMIAGQVLDINLAAEPKVNRGKAGVKRSAAEMYGSVT
>P07910
MIAGQVLDINLAAEPKVNRGKAGVKRSAAEMYGSVTEHPSP
>P07910
SKRQRVSGNTSRRGKSGFNSKSGQRGSSKSGKLKGDDLQAI
>P07910
IKQKVDSLLENLEKIEKEQSKQAVEMKNDKSEEEQSSSSVK
>P07910
SLLENLEKIEKEQSKQAVEMKNDKSEEEQSSSSVKKDETNV
>P07910
ENLEKIEKEQSKQAVEMKNDKSEEEQSSSSVKKDETNVKME
>P07910
KQAVEMKNDKSEEEQSSSSVKKDETNVKMESEGGADDSAEE
>P07910
QAVEMKNDKSEEEQSSSSVKKDETNVKMESEGGADDSAEEG
>P07910
NDKSEEEQSSSSVKKDETNVKMESEGGADDSAEEGDLLDDD
>P52272
XXXXMAAGVEAAAEVAATEIKMEEESGAPGVPSGNGAPGPK
>P52272
KMEEESGAPGVPSGNGAPGPKGEGERPAQNEKRKEKNIKRG
>P52272
RKEKNIKRGGNRFEPYANPTKRYRAFITNIPFDVKWQSLKD
>P52272
PYANPTKRYRAFITNIPFDVKWQSLKDLVKEKVGEVTYVEL
>P52272
TKRYRAFITNIPFDVKWQSLKDLVKEKVGEVTYVELLMDAE
>P52272
AEGKSRGCAVVEFKMEESMKKAAEVLNKHSLSGRPLKVKED
>P52272
CAVVEFKMEESMKKAAEVLNKHSLSGRPLKVKEDPDGEHAR
>P52272
ESMKKAAEVLNKHSLSGRPLKVKEDPDGEHARRAMQKVMAT
>P52272
MKKAAEVLNKHSLSGRPLKVKEDPDGEHARRAMQKVMATTG
>P52272
RLGSTVFVANLDYKVGWKKLKEVFSMAGVVVRADILEDKDG
>P52272
AVQAISMFNGQLLFDRPMHVKMDERALPKGDFFPPERPQQL
>P52272
NGQLLFDRPMHVKMDERALPKGDFFPPERPQQLPHGLGGIG
>P52272
GMGNIGPAGMGMEGIGFGINKMGGMEGPFGGGMENMGRFGS
>P52272
GRFGSGMNMGRINEILSNALKRGEIIAKQGGGGGGGSVPGI
>P52272
NMGRINEILSNALKRGEIIAKQGGGGGGGSVPGIERMGPGI
>P52272
GGSFAGSFGGAGGHAPGVARKACQIFVRNLPFDFTWKMLKD
>P52272
GVARKACQIFVRNLPFDFTWKMLKDKFNECGHVLYADIKME
>P52272
TWKMLKDKFNECGHVLYADIKMENGKSKGCGVVKFESPEVA
>P52272
KFNECGHVLYADIKMENGKSKGCGVVKFESPEVAERACRMM
>P52272
HVLYADIKMENGKSKGCGVVKFESPEVAERACRMMNGMKLS
>P52272
VVKFESPEVAERACRMMNGMKLSGREIDVRIDRNAXXXXXX
>O60506
PPDSVYSGQQPSVGTEIFVGKIPRDLFEDELVPLFEKAGPI
>O60506
SQPIAQQPLQGGDHSGNYGYKSENQEFYQDTFGQQWKXXXX
>Q00839
GVKRPREDHGRGYFEYIEENKYSRAKSPQPPVEEEDEHFDD
>Q00839
FIQNVPLEDRVRGPKGPEEKKDCEVVMMIGLPGAGKTTWVT
>Q00839
DCEVVMMIGLPGAGKTTWVTKHAAENPGKYNILGTNTIMDK
>Q00839
GLPGAGKTTWVTKHAAENPGKYNILGTNTIMDKMMVAGFKK
>Q00839
KHAAENPGKYNILGTNTIMDKMMVAGFKKQMADTGKLNTLL
>Q00839
QMADTGKLNTLLQRAPQCLGKFIEIAARKKRNFILDQTNVS
>Q00839
TLLQRAPQCLGKFIEIAARKKRNFILDQTNVSAAAQRRKMC
>Q00839
QRRKMCLFAGFQRKAVVVCPKDEDYKQRTQKKAEVEGKDLP
>Q00839
VCPKDEDYKQRTQKKAEVEGKDLPEHAVLKMKGNFTLPEVA
>Q00839
QRTQKKAEVEGKDLPEHAVLKMKGNFTLPEVAECFDEITYV
>Q00839
EVAECFDEITYVELQKEEAQKLLEQYKEESKKALPPEKKQN
>Q00839
DEITYVELQKEEAQKLLEQYKEESKKALPPEKKQNTGSKKS
>Q00839
GYKNQSQGYNQWQQGQFWGQKPWSQHYHQGYYXXXXXXXXX
>P17482
TWLEPAPRGEAAPGQGQAAVKAEPLLGAPGELLKQGTPEYS
>Q9NYD6
YRLEQPVGRPLSSCSYPPSVKEENVCCMYSAEKRAKSGPEA
>Q9NYD6
EQRASLNPRAEHLESPQLGGKVSFPETPKSDSQTPSPNEIK
>Q9NYD6
RAKAADSSPDTSDNEAKEEIKAENTTGNWLTAKSGRKKRCP
>P60842
YMGASCHACIGGTNVRAEVQKLQMEAPHIIVGTPGRVFDML
>P60842
SNTQVVLLSATMPSDVLEVTKKFMRDPIRILVKKEELTLEG
>P60842
SDVLEVTKKFMRDPIRILVKKEELTLEGIRQFYINVEREEW
>P60842
TEKMHARDFTVSAMHGDMDQKERDVIMREFRSGSSRVLITT
>P60842
LPTNRENYIHRIGRGGRFGRKGVAINMVTEEDKRTLRDIET
>P60842
GRGGRFGRKGVAINMVTEEDKRTLRDIETFYNTSIEEMPLN
>Q13442
QKAREEEEQKEGGDGAAGDPKKEKKSLDSDESEDEEDDYQQ
>Q86Z02
LQVFSPPSVSSSAFCSAKKLKIEPSGWDVSGQSSNDKYYTH
>Q86Z02
FQSSQTLTHRSNVSLLEPYQKCGLKRKSEEVDSNGSVQIIE
>Q86Z02
QTLTHRSNVSLLEPYQKCGLKRKSEEVDSNGSVQIIEEHPP
>Q86Z02
GPGRVVADGTGTRTIIVPPLKTQLGDCTVATQASGLLSNKT
>P31153
QHDEEVCLDEMRDALKEKVIKAVVPAKYLDEDTIYHLQPSG
>P31153
CLDEMRDALKEKVIKAVVPAKYLDEDTIYHLQPSGRFVIGG
>Q92830
VPGIRETGWKPLGKEKGKELKDPDQLYTTLKNLLAQIKSHP
>Q92830
NLLAQIKSHPSAWPFMEPVKKSEAPDYYEVIRFPIDLKTMT
>Q92830
FPIDLKTMTERLRSRYYVTRKLFVADLQRVIANCREYNPPD
>Q8WYB5
LTDGRIKPDQDDDTEIKINIKQESADVNVIGNKDVVTEEDL
>O95251
SEYDLDLFRRAQARASEDLEKLRLQGQITEGSNMIKTIAFG
>P55081
YAPMESSDEEDEEFQFIKKAKEQEAEPEEQEEDSSSDPRLR
>P55081
AKRMAEERRKYTLKIVEEETKKELEENKRSLAALDALNTDD
>P55081
FLQKYYHRGAFFMDEDEEVYKRDFSAPTLEDHFNKTILPKV
>P55081
EDEEVYKRDFSAPTLEDHFNKTILPKVMQVKNFGRSGRTKY
>P55081
SAPTLEDHFNKTILPKVMQVKNFGRSGRTKYTHLVDQDTTS
>P55081
VDQDTTSFDSAWGQESAQNTKFFKQKAAGVRDVFERPSAKK
>P55081
DTTSFDSAWGQESAQNTKFFKQKAAGVRDVFERPSAKKRKT
>Q8IU85
HLYLVMQLVSGGELFDRIVEKGFYTEKDASTLIRQVLDAVY
>P28290
DQKSQKIMKKKESSSMLATVKEEVSGSSAAVTENADSDRIS
>P28290
MEHDGQSLVKSTIFISPSSVKKEEAPQSEAPRVEECHHGRT
>Q6IE81
PQPVARVVSEEKSLMFIRPKKYIVSSGSEPPELGYVDIRTL
>Q6IE81
NMLLFNSPSVGPDAPKIEDLKWHSAFFRKQMGTSLVHSLKK
>P17275
XXXXXXXXXXXXXXXXXMCTKMEQPFYHDDSYTATGYGRAP
>P17275
DSYTATGYGRAPGGLSLHDYKLLKPSLAVNLADPYRSLKAP
>P17275
TATGYGRAPGGLSLHDYKLLKPSLAVNLADPYRSLKAPGAR
>P17275
EGGGGGSYFSGQGSDTGASLKLASSELERLIVPNSNGVITT
>P17275
AGGAGGGVTEEQEGFADGFVKALDDLHKMNHVTPPNVSLGA
>P17275
PPFAGGHPAQLGLGRGASTFKEEPQTVPEARSRDATPPVSP
>P17275
QLKQKVMTHVSNGCQLLLGVKGHAFXXXXXXXXXXXXXXXX
>Q15652
IIASVVENKIPPSKTSKINVKPELKEEPEESIISAVDENNK
>Q15652
VVENKIPPSKTSKINVKPELKEEPEESIISAVDENNKLYSD
>P05412
NASFLPSESGPYGYSNPKILKQSMTLNLADPVGSLKPHLRA
>P05412
NPKILKQSMTLNLADPVGSLKPHLRAKNSDLLTSPDVGLLK
>P05412
QSMTLNLADPVGSLKPHLRAKNSDLLTSPDVGLLKLASPEL
>P05412
KPHLRAKNSDLLTSPDVGLLKLASPELERLIIQSSNGHITT
>P05412
QPPHHLPQQMPVQHPRLQALKEEPQTVPEMPGETPPLSPID
>Q9HCM1
DWTQQCISKGLTYPDYRPPPKLYRYSPQSFLPDSTIQKQNF
>Q9HCM1
TAKEKECDKLRTNTTAVGISKPANIHVKSPCSVVGNSNSQN
>Q9HCM1
EIFPEQDDQPYVVDKLAEPQKEEPITEVVSQCDLQAPAAGQ
>Q9HCM1
SLNGLTSHGKNLKIHHSQESKTYNILRNVKEKVGGKQPDKI
>Q9HCM1
KHKTFLPVKGNTEKSNMLEFKLCPDILLKNTNSVEERKDVK
>Q9HCM1
SKRSFSADGFEMLQNPVKDSKEMFQTYKQMYLEKRSRSLGS
>Q9HCI6
FPKMPKRQGDFLHFLNVKKVKTDTENNEVSKNHCRLSKAKE
>Q9HCI6
RLSKAKEPHFEYIEQPIIEEKPSLSSKKEIDNLVLPDCWNE
>Q9HCI6
EPHFEYIEQPIIEEKPSLSSKKEIDNLVLPDCWNEKQAFMF
>Q96K83
AIEGKGKVGGLKTRCSSCNVKFESESELQNHIQTIHRELVP
>Q02386
LPHEELFCSQIWQQITRELIKYQDSVVNIQRTGCQLEKRDD
>Q02386
FSQRSHLPHHQRVPTGENPYKYEECGRNVGKSSHCQAPLIV
>P51523
QDNQDKLKIIKRGHECDAFGKNFNLNMNFVPLRKSNSEGDL
>P51523
HECDAFGKNFNLNMNFVPLRKSNSEGDLDGLILKHHLDLLI
>P51523
EDTDTWLKYYDCDKYKESYKKSQIIIYHRNRLGEKLYECSE
>P51523
GKAFSQKSHLISHQMTHTGEKPFICSKCGKAFSRKSQLVRH
>P10073
LIRHLRIHSGEKPYQCKVCPKAFAQSSSLIEHQRIHTGEKP
>Q15911
SPVSKTMELSPRTLLSPSSIKVEGIEDFESPSMSSVNLNFD
>Q5T200
DYVHELSLEMKRQKIQRELMKLEQENMEKREEIIIKKEVSP
>Q5T200
QRELMKLEQENMEKREEIIIKKEVSPEVVRSKLSPSPSLRK
>O14978
XXXXMASGPGSQEREGLLIVKLEEDCAWSQELPPPDPGPSP
>O14978
TEVLLEEPLPLETARESPSFKLEPMETERSPGPRLQELLGP
>O14978
VPGTQVGQGGKLWDPSVQSCKEGLSPRGPAPGEEKFENLEG
>O14978
PSVQSCKEGLSPRGPAPGEEKFENLEGVPSVCSENIHPQVL
>O14978
ALAGASSGRELGRPKELQPKKLHLCPLCGKNFSNNSNLIRH
>O14978
EAVSDSTPFLTNHGAHKAEKKLFECLTCGKSFRQGMHLTRH
>O14978
LTNHGAHKAEKKLFECLTCGKSFRQGMHLTRHQRTHTGEKP
>Q14586
VVSKPDLITFLEQRKEPWNVKSEETVAIQPDVFSHYNKDLL
>Q14586
KRWKREECEGHNGCYDEKTFKYDQFDESSVESLFHQQILSS
>Q8NEK5
QKIHSEERLVCSMNVGNSLAKTPTSLNIRDFTMEKVYHXXX
>Q8N587
KKTKKCGKSFTNFSQLYAPVKTHKGEKSFECKECGRSFRNS
>Q8N587
TSSRRSKHLKTHSGEKPFVCKICGKAFLYSSRLNVHLRTHT
>O43309
XMASTWAIQAHMDQDEPLEVKIEEEKYTTRQDWDLRKNNTH
>O43309
WAIQAHMDQDEPLEVKIEEEKYTTRQDWDLRKNNTHSREVF
>O43309
LESQQEQVLDVETGNEYGNLKQEVSEEMEPHGKTSSKFEND
>Q969W8
SGSNFTQHQRIHTGEKPYECKECGNAFSQSSQLIKHQRIHT
>Q969W8
EKPYECKECGNAFSQSSQLIKHQRIHTGEKPYECKECEKAF
>Q8N184
NPARKRLSEYNGYGKSLLSTKQETTHPEVKSHNQSARAFSH
>Q8N184
KSHNQSARAFSHNEVLMQYQKTETPAQSFGYNDCEKSFLQR
>Q8N184
LMQYQKTETPAQSFGYNDCEKSFLQRGGLITHSRPYKGENP
>Q8N184
NDCEKSFLQRGGLITHSRPYKGENPSVYNKKRRATNIEKKH
>Q8N184
GKSFSQKTTLALHEKTHNEEKPYICSECGKSFRQKTTLVAH
>Q9NV72
KTRISNKYRNNFLQSSLLTQKREVHTREKSFQRNESGKAFN
>Q6ZN19
NISRKYGNDFLQLSLPTQDEKTHIREKPYIGNECGKAFRVS
>Q6ZN19
EKPYKCNDCGKAYTQRSSLTKHLVIHTGENPYHCNEFGEAF
>Q6ZN19
HTGENPYHCNEFGEAFIQSSKLARYHRNPTGEKPHKCSECG
>Q6ZN19
ISRSGLTKHQIKHAGENLTTKLNVERPLDVVLTSGIPKXXX
>Q6N043
SKMAELFMECEEEELEPWQKKVKEVEDDDDDEPIFVGEISS
>Q6N043
MAELFMECEEEELEPWQKKVKEVEDDDDDEPIFVGEISSSK
>Q6N043
KPAISNILNRVNPSSYSRGLKNGALSRGITAAFKPTSQHYT
>Q6N043
SSYSRGLKNGALSRGITAAFKPTSQHYTNPTSNPVPASPIN
>Q6N043
INFHPESRSSDSSVIVQPFSKPGYITNSSRVVSNKSSELLF
>Q6N043
IVQPFSKPGYITNSSRVVSNKSSELLFDLTQDTGLSHYQGG
>Q6N043
SESSFLSKRPSTSEVNNVNPKKPKPSESVSGANSSAVLPSV
>Q6N043
KPKPSESVSGANSSAVLPSVKSPSVTSSQAMLAKGTNTSSN
>Q6N043
SAVLPSVKSPSVTSSQAMLAKGTNTSSNQSKNGTPFPRACP
>Q6N043
SVTSSQAMLAKGTNTSSNQSKNGTPFPRACPKCNIHFNLLD
>Q6N043
LKNHMKYCCPDMINNFLGLAKTEFSSTVNKNTTIDSEKGKL
>Q6N043
PDMINNFLGLAKTEFSSTVNKNTTIDSEKGKLIMLVNDFYY
>Q6N043
GLAKTEFSSTVNKNTTIDSEKGKLIMLVNDFYYGKHEGDVQ
>Q6N043
SPTPSISASASTLQLSPPRTKNITAKNPAKSNTSKPNTVKS
>Q6N043
QVVMQKVSVCIPTSEHLSELKKEAPAKEQEPVSKEIARPNM
>Q6N043
DIPGGNNPSTTEATVDLEDEKERSXXXXXXXXXXXXXXXXX
>P52741
XMTLVTAGGAWTGPGCWHEVKDEESSSEQSISIAVSHVNTS
>P52741
IVKNCTVSKEPHPSEKPFTCKEEQKNFQATLGGCQQKAIHS
>P52741
CTVSKEPHPSEKPFTCKEEQKNFQATLGGCQQKAIHSKRKT
>Q96NC0
XXXXXXXXXXXXXMASGSGTKNLDFRRKWDKDEYEKLAEKR
>Q96NC0
WDKDEYEKLAEKRLTEEREKKDGKPVQPVKRELLRHRDYKV
>Q96NC0
DEYEKLAEKRLTEEREKKDGKPVQPVKRELLRHRDYKVDLE
>Q96NC0
AEKRLTEEREKKDGKPVQPVKRELLRHRDYKVDLESKLGKT
>Q96NC0
KKDGKPVQPVKRELLRHRDYKVDLESKLGKTIVITKTTPQS
>Q96NC0
VQPVKRELLRHRDYKVDLESKLGKTIVITKTTPQSEMGGYY
>Q96NC0
VKRELLRHRDYKVDLESKLGKTIVITKTTPQSEMGGYYCNV
>Q96NC0
RHRDYKVDLESKLGKTIVITKTTPQSEMGGYYCNVCDCVVK
>Q96NC0
CNVCDCVVKDSINFLDHINGKKHQRNLGMSMRVERSTLDQV
>Q96NC0
KHQRNLGMSMRVERSTLDQVKKRFEVNKKKMEEKQKDYDFE
>Q5VZL5
HESDNENEIQIQNKLKKDFPKQFDQVSVFKSIRKDFSLVRE
>Q5VZL5
QIQNKLKKDFPKQFDQVSVFKSIRKDFSLVRENSKETFSGK
>Q5VZL5
LTYEREKRLDKPHKDLDSRLKSSFFDKAANQVEETLHTHLP
>Q5VZL5
KRLDKPHKDLDSRLKSSFFDKAANQVEETLHTHLPQTPETN
>Q5VZL5
THLPQTPETNFRDSSYPFANKESIGSELGNSFASNIRIKEE
>Q5VZL5
ANKESIGSELGNSFASNIRIKEEPLDDEYDKAMAPQQGLLD
>Q5VZL5
GNSFASNIRIKEEPLDDEYDKAMAPQQGLLDKIKDEPDNAQ
>Q5VZL5
EEPLDDEYDKAMAPQQGLLDKIKDEPDNAQEYSHGQQQKTQ
>Q5VZL5
PLDDEYDKAMAPQQGLLDKIKDEPDNAQEYSHGQQQKTQEG
>Q5VZL5
LDKIKDEPDNAQEYSHGQQQKTQEGELKISAVFSVSGSPLA
>Q5VZL5
PLAPQLTTGFQPSLASSGMNKMLPSVPATAVRVSCSGCKKI
>Q5VZL5
PPPPLTKKTCSSCSKDILNPKDVISAQFENTTTSKDFCSQS
>Q5VZL5
ENTTTSKDFCSQSCLSTYELKKKPIVTINTNSISTKCSMCQ
>Q5VZL5
TTTSKDFCSQSCLSTYELKKKPIVTINTNSISTKCSMCQKN
>Q5VZL5
MLIPSSMDSEDKVTESIEDIKEKLPTHPFEADLLEMAEMIA
>Q5VZL5
HPFEADLLEMAEMIAEDEEKKTLSQGESQTSEHELFLDTKI
>Q5VZL5
KKTLSQGESQTSEHELFLDTKIFEKDQGSTYSGDLESEAVS
>Q5VZL5
EELNHYALKSNAVQEADSELKQFSKGETEQDLEADFPSDSF
>Q5VZL5
TRTLKYSTKMTYLRFFPPLQKQESEPDKLTVGKRKRNEDDE
>Q8NDW4
RKILREYKVSDKTWEKSALLKHQIVHMGGKSYDYNENGSNF
>Q9C0F3
NYGNVVSLDFEIRSENEVNPKQEISEDVQFGTTSERPAENA
>Q6P2D0
DQMERDHRNPDEQARQFLILKNQTPIEERGDLFGKALNLNT
>Q6P2D0
TDFVSLRQVPYKYDLYEKTLKYNSDLLNSNRSYAGKQTDEC
>Q6P2D0
SYAGKQTDECNEFGKALLYLKQEKTHSGVEYSEYNKSGKAL
>O95201
GAVEVGQRVQTSSVAALGNVKPFRTRAGRVQWGVPQCAQEA
>P13682
XMTAELREAMALAPWGPVKVKKEEEEEENFPGQASSQQVHS
>P13682
MTAELREAMALAPWGPVKVKKEEEEEENFPGQASSQQVHSE
>P13682
TQEAPAASTLGSYSLPGTLAKSEILETHGTMNFLGAETKNL
>P13682
LAKSEILETHGTMNFLGAETKNLQLLVPKTEICEEAEKPLI
>P13682
THGTMNFLGAETKNLQLLVPKTEICEEAEKPLIISERIQKA
>P13682
PKTEICEEAEKPLIISERIQKADPQGPELGEACEKGNMLKR
>P13682
ISERIQKADPQGPELGEACEKGNMLKRQRIKREKKDFRQVI
>P13682
REKKDFRQVIVNDCHLPESFKEEENQKCKKSGGKYSLNSGA
>P13682
QKCKKSGGKYSLNSGAVKNPKTQLGQKPFTCSVCGKGFSQS
>P13682
GKAFIQSANLVVHQRIHTGQKPYVCSKCGKAFTQSSNLTVH
>P51814
ENYSHLLSVGYQIPKSEAAFKLEQGEGPWMLEGEAPHQSCS
>P51814
GKAFIQKSTLSVHQRIHTGEKPYVCPECGKAFIQKSHFIAH
>Q8N3J9
SQSTSLCIHQRVHTKERNHLKISVIXXXXXXXXXXXXXXXX
>Q9UKY1
NNQTIFEQTINDLTFDGSFVKEENAEQAESTEVSSSGISIS
>Q9UKY1
PSQNNIQKSQVPAAQPTAETKPATAAVPTSQSVKHETALVN
>Q9UKY1
AQPTAETKPATAAVPTSQSVKHETALVNPDSFGIRAKKTKE
>Q9UKY1
FGIRAKKTKEQLAELKVSYLKNQFPHDSEIIRLMKITGLTK
>Q9UKY1
RREIDAWFTEKKKSKALKEEKMEIDESNAGSSKEEAGETSP
>Q9P0L1
NLGLIPRSTAFQKQEGRLTVKQEPANQTWGQGSSLQKNYPP
>Q8TAQ5
LYECKECRKVFTQLSQLILHKRIHTGEKPYECKECGKAFIC
>Q9UJW7
GKSFSYSSGLLMHQRLHTGEKPYKCECGKSFGRSSDLHIHQ
>O43296
GKAFNHRSYLKRHQRIHTGEKPFVCSECGKAFTHCSTFILH
>Q8N0Y2
XXXXXXXXXXXXXMEVAVPVKQEAEGLALDSPWHRFRRFHL
>Q8N0Y2
PAFLAAPGTTSCPECGKTSLKPAHLLRHRQSHSGEKPHACP
>Q53GI3
VMAARSKDAAPSQRDGLLPVKVEEDSPGSWEPNYPAASPDP
>Q53GI3
SAQKDSGSTVPPSLESRVENKELIPMQQILEEAEPQGQLQE
>Q53GI3
MQQILEEAEPQGQLQEAFQGKRPLFSKCGSTHEDRVEKQSG
>Q53GI3
KCGSTHEDRVEKQSGDPLPLKLENSPEAEGLNSISDVNKNG
>Q53GI3
EGLNSISDVNKNGSIEGEDSKNNELQNSARCSNLVLCQHIP
>Q53GI3
FRQNSHLNRHQSTHSRDKHFKCEECGETCHISNLFRHQRLH
>Q8N1G0
QSPGHQSPLASPKVPVCQPLKEEDDDEGPVDKSSPGSPQSP
>Q8N1G0
SNDSPASSSSRPLKVRIKTIKTSCGNITRTVTQVPSDPDPP
>Q8N1G0
DPDPPAPLAEGAFLAEASLLKLSPATPTSEGPKVVSVQLGD
>Q8N1G0
FLAEASLLKLSPATPTSEGPKVVSVQLGDGTRLKGTVLPVA
>Q8N1G0
TPTSEGPKVVSVQLGDGTRLKGTVLPVATIQNASTAMLMAA
>Q8N1G0
PVATIQNASTAMLMAASVARKAVVLPGGTATSPKMIAKNVL
>Q8N1G0
MAASVARKAVVLPGGTATSPKMIAKNVLGLVPQALPKADGR
>Q8N1G0
VARKAVVLPGGTATSPKMIAKNVLGLVPQALPKADGRAGLG
>Q8N1G0
ATSPKMIAKNVLGLVPQALPKADGRAGLGTGGQKVNGASVV
>Q8N1G0
LVPQALPKADGRAGLGTGGQKVNGASVVMVQPSKTATGPST
>Q8N1G0
SPEPPRPAKRPRRELGSKGLKGGGGGPGGWTCGLCHSWFPE
>Q8N1G0
YPCRYCTEGKRTFSSRLILEKHVQVRHGLQLGAQSPGRGTT
>P36508
LGLHTVTLSDGTTAYVQQAVKGEKLLEGQVIQLEDGTTAYI
>Q8IWY8
LVEDLEREPGRPRSSVTVSVKGQEVRLEKMTPPKSSQELLS
>Q8IWY8
EQMNPKEKLKPFQRSGLPFPKSGVVSRLEQGEPWIPDLLGS
>Q8IWY8
PVLFQSPRGFEAGFENEDNSKRDISEEVQLHRTLLARSERK
>Q8IWY8
EKSLSEVLSQQRPCLGERPYKYLKYSKSFGPNSLLMHQVSH
>Q96HQ0
VLRSCKVHLSEKSLQSREVGKALLISSGVLKHQVTHTGEKS
>Q96HQ0
EKSLQSREVGKALLISSGVLKHQVTHTGEKSHRSSKSREAF
>P17036
DTRSHGVLLGRFQKDISQGLKFKEAYEREVSLKRPLGNSPG
>P17036
EREVSLKRPLGNSPGERLNRKMPDFGQVTVEEKLTPRGERS
>P17036
SPGERLNRKMPDFGQVTVEEKLTPRGERSEKYNDFGNSFTV
>P17036
PDFGQVTVEEKLTPRGERSEKYNDFGNSFTVNSNLISHQRL
>P17036
GKAFRYSSALVRHQRIHTGEKPLNGIGMSKSSLRVTTELNI
>P17036
LVRHQRIHTGEKPLNGIGMSKSSLRVTTELNIRESTXXXXX
>Q9Y4E5
EPSTSYTDENIKRKDHIDYQKDKVALTLARLARHVEVEKQQ
>Q9Y4E5
STSYTDENIKRKDHIDYQKDKVALTLARLARHVEVEKQQKE
>Q9Y4E5
ARHVEVEKQQKEEKNRAFREKIDFQHAHGLQELEFIRGHSD
>Q9Y4E5
EFIRGHSDTEAARLCVDQWLKMPGLKTGTINCGTKSSFRRG
>Q9Y4E5
HSDTEAARLCVDQWLKMPGLKTGTINCGTKSSFRRGGHTWV
>Q9Y4E5
CVDQWLKMPGLKTGTINCGTKSSFRRGGHTWVSGKPILCPI
>Q9Y4E5
TINCGTKSSFRRGGHTWVSGKPILCPIMHCNKEFDNGHLLL
>Q9Y4E5
IQCFACPNCFLLFSRKEECSKHMSGKNHFHQSFKLGDNKGI
>Q9Y4E5
CPNCFLLFSRKEECSKHMSGKNHFHQSFKLGDNKGIAHPIS
>Q9Y4E5
SRKEECSKHMSGKNHFHQSFKLGDNKGIAHPISFPSFAKKL
>Q9Y4E5
CSKHMSGKNHFHQSFKLGDNKGIAHPISFPSFAKKLLISLC
>Q9Y4E5
SFKLGDNKGIAHPISFPSFAKKLLISLCKDVPFQVKCVACH
>Q9Y4E5
GIAHPISFPSFAKKLLISLCKDVPFQVKCVACHKTLRSHME
>Q9Y4E5
HCRNAGPVAVAEKSITQVAEKFILRGYCPDCNQVFVDETST
>Q9Y4E5
HSSEGNKDPSSDLHLLLDQSKFSSLKRTMSIKESSSLECIA
>Q9Y4E5
DLHLLLDQSKFSSLKRTMSIKESSSLECIAIPKKKMNLKDK
>Q9Y4E5
SLKRTMSIKESSSLECIAIPKKKMNLKDKSHEGVACVQKEK
>Q9Y4E5
SIKESSSLECIAIPKKKMNLKDKSHEGVACVQKEKSVVKTW
>Q9Y4E5
KESSSLECIAIPKKKMNLKDKSHEGVACVQKEKSVVKTWFC
>Q9Y4E5
IPKKKMNLKDKSHEGVACVQKEKSVVKTWFCECNQRFPSED
>Q9Y4E5
GAHLNNFLFWCRTCKKELTRKDTIMAHVTEFHNGHRYFYEM
>Q9Y4E5
EVEGETLPSSSTTLDNLTANKPSSAITVIDHSPANSSPRGK
>Q9Y4E5
EDMFDSQEYVKQHCMSLASHKFHRYSCAHCRKPFHKIETLY
>Q9Y4E5
SLASHKFHRYSCAHCRKPFHKIETLYRHCQDEHDNEIKIKY
>Q9Y4E5
PFHKIETLYRHCQDEHDNEIKIKYFCGLCDLIFNVEEAFLS
>Q9Y4E5
YEEHHSIDYVFVSEKTETSIKTEDDFPVIETSNQLTCGCRE
>Q9Y4E5
FPVIETSNQLTCGCRESYICKVNRKEDYSRCLQIMLDKGKL
>Q9Y4E5
YICKVNRKEDYSRCLQIMLDKGKLWFRCSLCSATAQNLTDM
>Q9Y4E5
LCSATAQNLTDMNTHIHQVHKEKSDEEEQQYVIKCGTCTKA
>Q9Y4E5
SATAQNLTDMNTHIHQVHKEKSDEEEQQYVIKCGTCTKAFH
>Q9Y4E5
THIHQVHKEKSDEEEQQYVIKCGTCTKAFHDPESAQQHFHR
>Q9Y4E5
AFHDPESAQQHFHRKHCFLQKPSVAHFGSEKSNLYKFTASA
>Q9Y4E5
HFHRKHCFLQKPSVAHFGSEKSNLYKFTASASHTERKLKQA
>Q9Y4E5
HCFLQKPSVAHFGSEKSNLYKFTASASHTERKLKQAINYSK
>Q9Y4E5
FGSEKSNLYKFTASASHTERKLKQAINYSKSLDMEKGVEND
>Q9Y4E5
SEKSNLYKFTASASHTERKLKQAINYSKSLDMEKGVENDLS
>Q9Y4E5
KFTASASHTERKLKQAINYSKSLDMEKGVENDLSYQNIEEE
>Q9Y4E5
IYNYLNRIGCFFLHPRCSKRKDAADFAICMHAGRLDEQLPK
>Q9Y4E5
QIPFTILSGDQGFLELENQFKKTQRPAHILNPHHLEGDMMC
>Q9Y4E5
IPFTILSGDQGFLELENQFKKTQRPAHILNPHHLEGDMMCA
>Q86XN6
KTHISNNHGNNFWNSSLLTQKQEVHMREKSFQCNESGKAFN
>Q5BKZ1
DSFGGRNQGGSSWEAPYSRSKLRPGFMEDRGRENYSSYSSF
>Q5BKZ1
VDYQNKSTNVTVAAARGIKRKMMQPFNKPSGTFIKKPKLAK
>Q5BKZ1
TNVTVAAARGIKRKMMQPFNKPSGTFIKKPKLAKPMEKISL
>Q5BKZ1
ARGIKRKMMQPFNKPSGTFIKKPKLAKPMEKISLSKSPTKT
>Q5BKZ1
PFNKPSGTFIKKPKLAKPMEKISLSKSPTKTDPKNEEEEKR
>Q5BKZ1
VVKIIEKDVMEGVTVDDHMMKVETVHCSACSVYIPALHSSV
>Q5BKZ1
EQIKRESVLTATSILNNPIVKARYERFVKGENPFEIQDHSQ
>Q5BKZ1
LTATSILNNPIVKARYERFVKGENPFEIQDHSQDQQIEGDE
>Q9UJ78
PPSISAPAIADQRNFIFASSKNEKPQGNYSVIPPSSRDLAS
>Q9UJ78
ISAPAIADQRNFIFASSKNEKPQGNYSVIPPSSRDLASQKG
>Q9UJ78
SETIVIDDEEDIETNGGAEKKSSCFIEWGLPGTKNKTNDLD
>Q9UJ78
GGAEKKSSCFIEWGLPGTKNKTNDLDFSTSSLSRSKTKTGV
>Q9UJ78
TKNKTNDLDFSTSSLSRSKTKTGVRPFNPGRMNVAGDLFQN
>Q9UJ78
FPSNQKQPGVDSLSPVALLRKQNFQPTAQQQLTKPAKITCA
>Q9UJ78
SKKLTASENRKRNAFREENEKQLYGSSNTLLKKIEGIPEKK
>Q9UJ78
NAFREENEKQLYGSSNTLLKKIEGIPEKKEKTSQLQLSVEC
>Q9UJ78
EKQLYGSSNTLLKKIEGIPEKKEKTSQLQLSVECGTDTLLI
>Q9UJ78
KQRDTLVENVPPQVRNFNFPKDNTGRKFSETYYTRILPNGE
>Q9UII5
GKAFNQSSQLTRHKIIHTEEKPNKCEECGKAFKQASHLTIH
>Q96C28
FRLDTDDGQLPRAAPERTDAKPTAFPCQVLTQRCGRRPGRR
>Q96LW9
XXXXXXXMASTEEQYDLKIVKVEEDPIWDQETHLRGNNFSG
>Q96LW9
PDHEHGHSEVLLEDVEHLKVKQEPTDIQLQPMVTQLRYESF
>Q96LW9
LHQFQEQDGESIPENQELASKQEILKEMEHLGDSKLQRDVS
>Q96LW9
NQELASKQEILKEMEHLGDSKLQRDVSLDSKYRETCKRDSK
>Q96LW9
LKEMEHLGDSKLQRDVSLDSKYRETCKRDSKAEKQQAHSTG
>Q96LW9
QAHSTGERRHRCNECGKSFTKSSVLIEHQRIHTGEKPYECE
>Q96LW9
LVQHQRIHTGEKRYQCRECGKAFIQNAGLFQHLRVHTGEKP
>Q6PJT7
EPSSLKSSDTNIFDSNVPSNKSNFSRGDERRHEAAVPPLAI
>Q6PJT7
IPSARPEKRDSRVSTSSQESKTTNVRQTYDDGAATRLMSTV
>Q6PJT7
LMSTVKPLREPAPSEDVIDIKPEPDDLIDEDLNFVQENPLS
>Q6PJT7
PDDLIDEDLNFVQENPLSQKKPTVTLTYGSSRPSIEIYRPP
>Q6PJT7
SGVHLNRLQFQQQQNSIHAAKQLDMQSSWVYETGRLCEPEV
>Q6PJT7
PEVLNSLEETYSPFFRNNSEKMSMEDENFRKRKLPVVSSVV
>Q6PJT7
PFFRNNSEKMSMEDENFRKRKLPVVSSVVKVKKFNHDGEEE
>Q6PJT7
KPERRPSLPPSKQANKNLILKAISEAQESVTKTTNYSTVPQ
>Q6PJT7
AISEAQESVTKTTNYSTVPQKQTLPVAPRTRTSQEELLAEV
>Q6PJT7
ELLAEVVQGQSRTPRISPPIKEEETKGDSVEKNQGTQQRQL
>Q6PJT7
LKKPKLSEEVVVAPNQESGMKTADSLRVLSGHLMQTRDLVQ
>Q9C0D4
DFQKKNNLYPHRTAFPSVALKGHSLASVFKNSVLRSLGAAS
>Q9C0D4
PHRTAFPSVALKGHSLASVFKNSVLRSLGAASNPFPYKAAV
>Q9C0D4
SFSGEKGLLPVSENDLESTSKVNIPVKVVSSNRKQEDNQTE
>Q9C0D4
DNQTEEHKAVSTVGQISSQHKSEYLHINITGEDRSQQPGDK
>Q9C0D4
IIEATCEAPVSIPCSERQLIKPVPFCPVRQADSDLQPLRSE
>Q9C0D4
LRSERGPIDMSPNIETPLRPKLRKESAVCSTIHRKTGLLYG
>Q9C0D4
ETPLRPKLRKESAVCSTIHRKTGLLYGQQGSSELNKQGRLL
>Q8NAP3
LNEQRIRGILCDVTIIVEDTKFKAHSNVLAASSLYFKNIFW
>Q8NAP3
RNFSNSPGPYVFCITEKGVVKEEKNEKRHEEPAITNGPRIT
>Q8NAP3
SNSPGPYVFCITEKGVVKEEKNEKRHEEPAITNGPRITNAF
>Q8NAP3
PGPYVFCITEKGVVKEEKNEKRHEEPAITNGPRITNAFSII
>Q8NAP3
EHDGSSPGNTGKENCEALAAKPKTCRKPKTFSIPQDSDSAT
>Q8NAP3
ILKNHQKSFHAIDHRLSISKKTANGGLKPSVYPYKLYRLLP
>Q8NAP3
SFHAIDHRLSISKKTANGGLKPSVYPYKLYRLLPMKCKRAP
>Q8NAP3
AAMTSSNHRAFSDPAVSQSLKDDSKPEPDKVGRFASRPKSI
>Q8NAP3
SSNHRAFSDPAVSQSLKDDSKPEPDKVGRFASRPKSIKEKK
>Q8NAP3
AFSDPAVSQSLKDDSKPEPDKVGRFASRPKSIKEKKKTTSH
>Q8NAP3
TRGEIPEESNYVADPGGSLSKTTNIAEETSKIETYIAKPAL
>Q8NAP3
YVADPGGSLSKTTNIAEETSKIETYIAKPALPGTSTNSNVA
>Q8NAP3
SLSKTTNIAEETSKIETYIAKPALPGTSTNSNVAPLCQITV
>Q8NAP3
PALPGTSTNSNVAPLCQITVKIGNEAIVKRHILGSKLFYKR
>Q8NAP3
NSNVAPLCQITVKIGNEAIVKRHILGSKLFYKRGRRPKYQM
>Q8NAP3
CQITVKIGNEAIVKRHILGSKLFYKRGRRPKYQMQEEPLPQ
>Q8NAP3
FDDASDQDSTDKPWRPYYNYKPKKKSRQLKKMRKVNWRKEH
>Q8NAP3
GNRSPSHKCKYPAELDCAVGKAPQDKPFEEEETKEMPKLQC
>Q8NAP3
SHKCKYPAELDCAVGKAPQDKPFEEEETKEMPKLQCELCDG
>Q8NAP3
ELDCAVGKAPQDKPFEEEETKEMPKLQCELCDGDKAVGAGN
>Q8NAP3
AVGKAPQDKPFEEEETKEMPKLQCELCDGDKAVGAGNQGRP
>Q8NAP3
FEEEETKEMPKLQCELCDGDKAVGAGNQGRPHRHLTSRPYA
>Q8NAP3
NQGRPHRHLTSRPYACELCAKQFQSPSTLKMHMRCHTGEKP
>Q8NAP3
TSRPYACELCAKQFQSPSTLKMHMRCHTGEKPYQCKTCGRC
>Q8NAP3
TGEKRYHCQFCFQRFLYLSTKRNHEQRHIREHNGKGYACFQ
>Q8NAP3
HEQRHIREHNGKGYACFQCPKICKTAAALGMHQKKHLFKSP
>Q8NAP3
RHIREHNGKGYACFQCPKICKTAAALGMHQKKHLFKSPSQQ
>Q8NAP3
CPKICKTAAALGMHQKKHLFKSPSQQEKIGDVCHENSNPLE
>Q8NAP3
HENSNPLENQHFIGSEDNDQKDNIQTGVENVVLXXXXXXXX
>O15060
GDYLGADRNYVLPSDAGGSYKEEEKNVASDANHSLHLPQPP
>O15060
RRDGIFENNIIVHPNDPLPGKLGLFSGAASPELKCAACGKV
>Q99592
NLNSSYFSSQDVLRSNLVQVKVEKEASCDESDVGTNDYDME
>Q9NWS9
QLLGWITAHVLKQEVLPAAQKTEEPLGSPHPSGTVESPGEG
>Q9NWS9
PVPTQPTPAETRLEPAATPRKPYTCEQCGRGFDWKSVFVIH
>Q6P9A3
THSRQEYAHRSRETFQQRRYKCEQVFNEKVHVTEHQRVHTG
>O15014
GSKRVRTNSMGSATGPLPGTKVEPTVLDRNCPSPVLIDCPH
>O15014
KMEGLLNGSSDPHQSRLASIKAEADKIYSFTDNAPSPSIGG
>O15014
KQKPSIPPTLTKAPSLTDLVKSGPGKAKEPGADPAKSVIIP
>O15014
RQEAEPRMWTYVYPAKYSDIKSEDERWKEERDRKLKEERSR
>O15014
EDADKARASPSVTCKSSSESKALDILQQHASHYKSKSPTIS
>P17028
SAQSVEEDSILIIPTPDEEEKILRVKLEEDPDGEEGSSIPW
>P17028
EEDSILIIPTPDEEEKILRVKLEEDPDGEEGSSIPWNHLPD
>P17028
LEDLESELDDPGQPVSLRRRKREVLVEDMVSQEEAQGLPSS
>P17028
SQEEAQGLPSSELDAVENQLKWASWELHSLRHCDDDGRTEN
>P17028
PGTLNMGVPQIFKYGETCFPKGRFERKRNPSRKKQHICDEC
>P17028
GKHFSQGSALILHQRIHSGEKPYGCVECGKAFSRSSILVQH
>P17028
LILHQRIHSGEKPYGCVECGKAFSRSSILVQHQRVHTGEKP
>P17028
GKSYSQSSNLFRHQRRHNAEKLLNVVKVXXXXXXXXXXXXX
>P17028
SSNLFRHQRRHNAEKLLNVVKVXXXXXXXXXXXXXXXXXXX
>Q6NSZ9
XXXXXXXXXXXXXXXXXXMLKEHPEMAEAPQQQLGIPVVKL
>Q6NSZ9
LKEHPEMAEAPQQQLGIPVVKLEKELPWGRGREDPSPETFR
>Q6NSZ9
ESGKALAAMVEDLTERALEAKAVPCHRQGEQEETALCRGAW
>Q6NSZ9
YVEPQDCRVSPGGGSKEKEAKPPQEDLKGALVALTSERFGE
>Q6NSZ9
RVSPGGGSKEKEAKPPQEDLKGALVALTSERFGEASLQGPG
>Q8N1W2
ACEKHTRRKTRPPVRLVPKVKFEKVEEEEQEVYEVSVPGDD
>Q8N1W2
KHTRRKTRPPVRLVPKVKFEKVEEEEQEVYEVSVPGDDKDA
>Q8N1W2
HKAFTQTSHLKRHMLLHSEVKPYSCHFCGRGFAYPSELKAH
>O15535
KEVLSLGVQVPEAWEELLTMKVEAKSHLQWQESRLKRSNPL
>O15535
TEDRELVLRKDCPKIVEPHGKMFNEQTWEVSQQDPSHGEVG
>O15535
NEQTWEVSQQDPSHGEVGEHKDRIERQWGNLLGEGQHKCDE
>O15062
PENGPSGVHSREEFFSPDSLKIVDNPKADGMTDNQEDSAIM
>O15062
EAAPEKSSFQCENPEVGLGEKEHMRVVVKSEPLSSPEPQDE
>O15062
FQCENPEVGLGEKEHMRVVVKSEPLSSPEPQDEVSDVTSQA
>O15062
SSTDRVGDIHILEVTNNLEHKSTFSISNFLNKSRGNNFTAN
>O15062
LEVTNNLEHKSTFSISNFLNKSRGNNFTANQNNDDNIPNTT
>O15062
MIGSPRGGASNFPYYRRIAPKMPVVTSVRSSQIPENSTSSQ
>O15062
GHPSQPGPPQLTRASADVLSKCKKALSEHNVLVVEGARKYA
>O15062
SQPGPPQLTRASADVLSKCKKALSEHNVLVVEGARKYACKI
>O15062
LTDCKKHIRVHTGEKPYACLKCGKRFSQSSHLYKHSKTTCL
>O15062
EKPYACLKCGKRFSQSSHLYKHSKTTCLRWQSSNLPSTLLX
>Q8NCN2
IEGDHEQGDLLVRESQITEVKVKMEKSDRPSCSDSSSLGDD
>Q8NCN2
GDHEQGDLLVRESQITEVKVKMEKSDRPSCSDSSSLGDDGY
>Q8NCN2
GKKYTRKDQLEYHIRGHTDDKPFRCEICGKCFPFQGTLNQH
>Q8NCN2
VAEVRSRIESPERTDVYVEQKLENDASASEMGLDSRMEIHT
>Q9ULJ6
LDLGYRLLAVCAANRDKFTPKSAALLSSWCEELGRLLLLRH
>Q9ULJ6
VTIDPTCSWRPVPIKSDLHIKDDPDGIPSKRFKTMSPSQMI
>Q9ULJ6
RPVPIKSDLHIKDDPDGIPSKRFKTMSPSQMIMPNVMEMIA
>Q9UFB7
GAGTAGGTVPATIGPAQPFFKEEKEGGVEEAGGPPASLCKL
>Q9Y2X9
XXXXXXXXXXXXXXXXXXXMKIGSGFLSGGGGTGSSGGSGS
>Q9Y2X9
STSAAPAAEPPPPPAPDMTFKKEPAASAAAFPSQRTSWGFL
>Q9Y2X9
AAAFPSQRTSWGFLQSLVSIKQEKPADPEEQQSHHHHHHHH
>Q9Y2X9
RDVLLSSSSRTDDHHGTEEPKQDTNVKKAKRPKPESQGIKA
>Q9Y2X9
SSSRTDDHHGTEEPKQDTNVKKAKRPKPESQGIKAKRKPSA
>Q9Y2X9
DHHGTEEPKQDTNVKKAKRPKPESQGIKAKRKPSASSKPSL
>Q9Y2X9
PKQDTNVKKAKRPKPESQGIKAKRKPSASSKPSLVGDGEGA
>Q9Y2X9
KRPKPESQGIKAKRKPSASSKPSLVGDGEGAILSPSQKPHI
>Q9Y2X9
ASSKPSLVGDGEGAILSPSQKPHICDHCSAAFRSSYHLRRH
>Q9Y2X9
LIHTGERPFQCSQCSMGFIQKYLLQRHEKIHSREKPFGCDQ
>Q9Y2X9
QRHEKIHSREKPFGCDQCSMKFIQKYHMERHKRTHSGEKPY
>Q9Y2X9
YFSRTDRLLKHRRTCGEVIVKGATSAEPGSSNHTNMGNLAV
>Q9Y2X9
GNLAVLSQGNTSSSRRKTKSKSIAIENKEQKTGKTNESQIS
>Q9Y2X9
QGNTSSSRRKTKSKSIAIENKEQKTGKTNESQISNNINMQS
>Q9Y2X9
EMPTVSSSGGIIGTGIDELQKRVPKLIFKKGSRKNTDKNYL
>Q9Y2X9
ELQKRVPKLIFKKGSRKNTDKNYLNFVSPLPDIVGQKSLSG
>Q9Y2X9
KNTDKNYLNFVSPLPDIVGQKSLSGKPSGSLGIVSNNSVET
>Q9Y2X9
NYLNFVSPLPDIVGQKSLSGKPSGSLGIVSNNSVETIGLLQ
>Q9Y2X9
STSGKQGQISSNYDDAMQFSKKRRYLPTASSNSAFSINVGH
>Q9Y2X9
APLSLIDSSALNAEIKSCHDKSGIPDEVLQSILDQYSNKSE
>Q9Y2X9
HDKSGIPDEVLQSILDQYSNKSESQKEDPFNIAEPRVDLHT
>Q9Y2X9
IPDEVLQSILDQYSNKSESQKEDPFNIAEPRVDLHTSGEHS
>Q9Y2X9
HSELVQEENLSPGTQTPSNDKASMLQEYSKYLQQAFEKSTN
>Q9Y2X9
LSPGTQTPSNDKASMLQEYSKYLQQAFEKSTNASFTLGHGF
>Q9Y2X9
DLIDSQKNLETSSAFQSSSQKLTSQKEQKNLESSTGFQIPS
>Q9Y2X9
QKNLETSSAFQSSSQKLTSQKEQKNLESSTGFQIPSQELAS
>Q9Y2X9
LETSSAFQSSSQKLTSQKEQKNLESSTGFQIPSQELASQID
>Q9Y2X9
ESSTGFQIPSQELASQIDPQKDIEPRTTYQIENFAQAFGSQ
>Q9Y2X9
IEPRTTYQIENFAQAFGSQFKSGSRVPMTFITNSNGEVDHR
>Q6P1L6
GRGFSQNSDLIKHQRTHLDEKPYVCRECGRGFCDKSTLIIH
>O75123
HSGDRPFECKDCGKAFIQSSKLLLHQIIHTGEKPYVCSYCG
>Q5JVG2
LSRVVFINKKTLANDSIFEYKDIGEIVHVNTHLVSSRKRPH
>Q5JVG2
KIHTKQKPYKCSDLGKALNWKPQLSMPQKSDNGEVECSMPQ
>Q86UP3
KNSNKDSVSVAGGTQPLLLAKEEDVATKRSKPTEDNKFCHE
>Q86UP3
SPMDDKSMAGLEDSKANVEVKNEEQKPTKEPLEVSEWNKNS
>Q86UP3
KPTKEPLEVSEWNKNSSKDVKIPDTLQDQLNEQQKRQPLSV
>Q86UP3
KVLQEASSPVPQETNSNTDNKPYKCSICNVAYSQSSTLEIH
>Q86UP3
QQQQPPPPQQQQQQQASKLLKQEQSNIVSADCQIMKDVPSY
>Q86UP3
EQQNKESEKKQTKPNKVKKIKEEELEATKPEKHPKKEEKIS
>O15015
GENGQPSVPPAPLLLAETTHKEEEDPTTTLDHRPYKCSECG
>O15015
HCKAARRSADIGAEGAPSHLKVELPPDPVEAEAAPHTDQDH
>O15015
LPPDPVEAEAAPHTDQDHVCKHEEEATDITPAADKTAAHIC
>O15015
RRRSRRHRKRAGGASGGREAKLLAAESWTRELEDNEGLESP
>O15015
QHMAEEGPGQAEVEKLQEELKVEPLEEVARVKEEVWEETTV
>O15015
EVEKLQEELKVEPLEEVARVKEEVWEETTVKGEEIEPRLET
>O15015
VEPLEEVARVKEEVWEETTVKGEEIEPRLETAEKGCQTEAS
>Q6P280
VMMENYSNLLSLDLESRNETKHLSVGKDIIQNTGSQWEVME
>Q6P280
IHNEKFYKCKEYRRTFERVGKVTPLQRVHDGEKHFECSFCG
>P17020
GEASFMCDDCGKTFSQNSVLKNRHRSHMSEKAYQCSECGKA
>Q96CS4
SKRFAQWSHLAQHQLLHTGEKPFPCLECGRCFRQRWSLAVH
>B7Z6K7
QRVHTGKRPYECGECGKSFSKYASFSNHQRVHTEKKHYECG
>B7Z6K7
QRVHTGKRPYECGECGKSFSKYASFSNHQRVHTDKKHYECG
>Q8N823
KDQLGSSFYSHLPELHIFQIKGEIGNQLEKSTNDAPSVSTF
>Q8N823
QTQISNNYGNNPLNSSLLPQKQEVHMREKSFQCNKSGKAFN
>P17097
EEPWVLDLQGAEGTEAPRTSKTDSTIRTENEQACEDMDILK
>P17097
KTDSTIRTENEQACEDMDILKSESYGTVVRISPQDFPQNPG
>P17097
FRLCSQLNQHQRIHTGEKPFKCTECGKAFRLSSKLIQHQRI
>P17097
HTGEKPFKCTECGKAFRLSSKLIQHQRIHTGEKPYRCEECG
>P17097
QSSTLAQHQRMHTGEKAQILKASDSPSLVAHQRIHAVEKPF
>P51508
CERNQCGKVLSLKHSLSQNVKFPIGEKANTCTEFGKIFTQR
>O95625
VLAQQQGQKLSEVAEAIQTVKVEVAHISGGEXXXXXXXXXX
>Q9HC78
HCRKQPRPVRIQTLVGNIHIKQEMEDDYDYYGQQRVQILER
>Q9HC78
NESEECTEDTDQAEGTESEPKGESFDSGVSSSIGTEPDSVE
>Q9HC78
PPGVVACTEGTTYVCSVCPAKFDQIEQFNDHMRMHVSDGXX
>P59923
QAAQPKGNPVAAPTGDDLQSKTNKFILNQEPLEEAETLAVS
>P59923
SFQQKSRQKDQCENPIQVRVKKEETNFSHRTGKDSEVSGSN
>P59923
FQQKSRQKDQCENPIQVRVKKEETNFSHRTGKDSEVSGSNS
>P59923
NFSHRTGKDSEVSGSNSLDLKHVTYLRVSGRKESLKHGCGK
>P59923
EKAFRRLSAYRLHRETHAKKKFLELNQYRAALTYSSGFDHH
>P59923
FRWRSNFTRHMRLHEEEKFYKQDECREGFRQSPDCSQPQGA
>P59923
KDFAYRSAFIVHKKKHAMKRKPEGGPSFSQDTVFQVPQSSH
>P59923
EGGPSFSQDTVFQVPQSSHSKEEPYKCSQCGKAFRNHSFLL
>P59923
HTRAAQAERSPPARSSSQDTKLRLQKLKPSEEMPLEDCKEA
>P59923
DTKLRLQKLKPSEEMPLEDCKEACSQSSRLTGLQDISIGKK
>P59923
CKEACSQSSRLTGLQDISIGKKCHKCSICGKTFNKSSQLIS
>Q9UJU3
CGEDIMKVSLLNQESIQTEEKPYPCTGYRKAFSNDSSSEVH
>Q9UJU3
FRWSSGLLIHQRVHSSDKFYKSEDYGKDYPSSENLHRNEDS
>Q8IYH5
RKEDSYIDHKVPCTDSQVQVKLEDHKIVTACLPVEHVNQLT
>Q8IYH5
GPEGSSSRPQMIRGRLCDDTKPETFNQLWTVEEQKKLEQLL
>Q8IYH5
GNRTAKQVASRVQKYFIKLTKAGIPVPGRTPNLYIYSKKSS
>Q9NPA5
FKISSDLKRHMRVHSGEKPFKCEFCNVRCTMKGNLKSHIRI
>Q9NPA5
DTKQPSNLSKHMKKFHGDMVKTEALERKDTGRQSSRQVAKL
>Q8NF64
SSVPYMSPNQEVKSPFLPDLKPNLNSLHSSPSGSGPCDELR
>Q8NF64
RLQHNLAVSNHVFQLRDSVYKTLIMRPDLELQFKCYHHEDR
>Q8NF64
ITIDPTCSWKPVPVKPDMHIKEEPDGPALKRCRTVSPAHVL
>Q9BRR0
LLTPAPGSQSSQFQLMKALLKHESVGSQPLQDRVLQVPVLA
>O95409
HHHHHHHPGAFFRYMRQQCIKQELICKWIDPEQLSNPKKSC
>O43829
LNEQRLEGEFCDIAIVVEDVKFRAHRCVLAACSTYFKKLFK
>O43829
PSQEDGKSPTTTLRVQEAILKELGSEEVRKVNCYGQEVESM
>O43829
KDLGSQTPQALTFNDGMSEVKDEQTPGWTTAASDMKFEYLL
>Q96NJ6
XXXXXXXXXXXXXXXMGTENKEVIPKEEISEESEPHGSLLE
>Q96NJ6
XXXXXXXXXXMGTENKEVIPKEEISEESEPHGSLLEKFPKV
>Q9UQR1
XXXXXXXXXXXXXXXMNIDDKLEGLFLKCGGIDEMQSSRTM
>Q9UQR1
EMRQQDMISHDELMVHEETVKNDEEQMETHERLPQGLQYAL
>Q9UQR1
ETHERLPQGLQYALNVPISVKQEITFTDVSEQLMRDKKQIR
>Q9UQR1
ISVKQEITFTDVSEQLMRDKKQIREPVDLQKKKKRKQRSPA
>Q9UQR1
LKHKRMCHENHDKKLNRCAIKGGLLTSEEDSGFSTSPKDNS
>Q9UQR1
CAIKGGLLTSEEDSGFSTSPKDNSLPKKKRQKTEKKSSGMD
>Q9UQR1
SDLKKDKNDYLPLYSSSTKVKDEYMVAEYAVEMPHSSVGGS
>Q9UQR1
SGEIHPPKLVLKKINSKRSLKQPLEQNQTISPLSTYEESKV
>Q9UQR1
LKQPLEQNQTISPLSTYEESKVSKYAFELVDKQALLDSEGN
>Q9UQR1
PLEQNQTISPLSTYEESKVSKYAFELVDKQALLDSEGNADI
>Q5T7W0
PVPAEASLSAEQGTMTEVKVKTELPDDYIQEVIWQGEAKEE
>Q5T7W0
KVKTELPDDYIQEVIWQGEAKEEKKAVSKDGTSDVPAEICV
>Q5T7W0
GAPENRADPFDQGVVATDEVKEEPPEPFQKIGPKTGNYTCE
>Q5T7W0
DNENNIASNQSRSPPAVVEEKWKPQAQRNSANNTTTSGLTP
>Q14202
PRMSLRSSVSQRAGRSAVGTKMTCAHCRTPLQKGQTAYQRK
>Q14202
AGRSAVGTKMTCAHCRTPLQKGQTAYQRKGLPQLFCSSSCL
>Q14202
KMTCAHCRTPLQKGQTAYQRKGLPQLFCSSSCLTTFSKKPS
>Q14202
PNLDTQSGPESLLNSQSPESKPQTPSQTKVENSNTVRTPEE
>Q14202
PESLLNSQSPESKPQTPSQTKVENSNTVRTPEENGNLGKIP
>Q14202
QTKVENSNTVRTPEENGNLGKIPVKTRSAPTAPTPPPPPPP
>Q14202
PRKNKAAMCKPLMQNRGVSCKVEMKSKGSQTEEWKPQVIVL
>Q14202
NRGVSCKVEMKSKGSQTEEWKPQVIVLPIPVPIFVPVPMHL
>Q14202
MFLPTTLESTDKIVETIEELKVKIPSNPLEADILAMAEMIA
>Q14202
IRYYAPVRQRKGRDTGPGKRKREDEAPILEQRENRMNPLRC
>Q16600
DHQESRRLFVMEESTERKVIKGESCSENLQVKLVSDGQELA
>Q92610
VLEALAKFPVPELHMFDHFCKKEPKPEPLPLGSQQEHEQSG
>Q92610
LAKFPVPELHMFDHFCKKEPKPEPLPLGSQQEHEQSGQNTV
>Q92610
QRRSQPQLTQMSVPLVHQVKKAAPLIVEVFNKVLHSSNPVP
>Q9HCE3
TPKQVTIKPVATAFLPVSAVKTAGSQVINLKLANNTTVKAT
>Q9HCE3
AANAIQQQTVVVPASSLANAKLVPKTVHLANLNLLPQGAQA
>Q9HCE3
GTLKSIEGPPNLGINLPLSIKPATQNSANQNKEDTKSMNGK
>Q9HCE3
ATNEEETEIKEDTKVPSPKRKLEEPVLEFRPPRGAITQPLK
>Q9HCE3
EPVLEFRPPRGAITQPLKKLKINVFKVHKCAVCGFTTENLL
>Q92618
SGDQSHKMGDNASERDTGESKAGIAASVSILENSSRETSRR
>Q92618
SRRQEQHRFSMDLKMPAFHPKQEVPVPGDGVEFPSSTGAEG
>Q92618
DAALQAQPGVAGAPPVLHSIKQEPVAEGHEKRLDILNIFKT
>Q92618
IKQEPVAEGHEKRLDILNIFKTYIPKDFATLYQGWGVSGPG
>Q6NUN9
SSACSDGTLKLNTAASTEDVKIVIKTEVQEEEVVATPVHPT
>Q6NUN9
SDGTLKLNTAASTEDVKIVIKTEVQEEEVVATPVHPTDLEA
>Q7Z7K2
AQKAQPVGTCPGEEWMIRKVKVEDEDQEAEEEVEWPQHLSL
>Q7Z7K2
SFPGPKPFACSDCGLSFGWKKNLATHQCLHRSEGRPFGCDE
>P17098
NNLKQLEFGLKEAPVQDQGYKTLRLRENCVLSSSPNPFPEI
>P17098
GENSDCHRDSSQAIPITELTKSQVQDKPYKCTDCGKSFNHN
>P17098
GEKPFECRQRLIFEQTPALTKHEWTEALGCDPPLSQDERTH
>P17098
AGGAKAGQPESRALALFDIQKIMQEKNPVHVIGVEEPSVGA
>P17035
FHTGTLQRQASHHIGDFCFQKIEKDIHGFQFQWKEDETNDH
>P17035
EKPYKCKVCDKAFAYNSYLAKHSIIHTGEKPYKCNECGKVF
>Q15361
AVEEVILKKMSPQELKEVDSKLQENPESCLSIVREKLYKGI
>Q12888
SVTTNSGYTRLSDVDANTAIKHEEQSNEDIPIAEQSSKDIP
>Q12888
QELQQPQTQEKTSNSLTEDSKMANAKQLSSDAEAQKLGKPS
>Q12888
KEGDIIPPLTGATPPLIGHLKLEPKRHSTPIGISNYPESTI
>Q12888
HDPILGSGKGDSGAAPDVDDKLCLRMKLVSPETEASEESLQ
>Q12888
EPADFALPSSRGGPGKLSPRKGVSQTGTPVCEEDGDAGLGI
>Q12888
TAVPGPLGIEDISPNLSPDDKSFSRVVPRVPDSTRRTDVGA
>Q12888
EVTALSEDEYFSAGVVKGHRKESGELYYSIEKEGQRKWYKR
>Q9H0U9
GAQRSASELTAGAEAEAEEVKTGKCATVSAAVAERESAEVV
>Q96N46
YRLNTNQGEYEREDNYGEDIKTEVPEEDALSSKEHSESSVK
>Q9UHF7
LRNVASEGEGQILEPIGTESKVSGKNKEFSADQMSENTDQS
>Q9UHF7
HKEEHSLHVQDPSSSSKKDLKSAVLSEKAGFNYESPSKGGN
>Q9UHF7
FRKYHLGLHNRTRQDAELDSKILALHNMVQFSHSKDFQKVN
>Q9UHF7
QDKITVKAGDDTPVGYSVPIKPLDSSRQNGTEATSYYWCKF
>Q9UHF7
KFCSFSCESSSSLKLLEHYGKQHGAVQSGGLNPELNDKLSR
>Q9UHF7
HYGKQHGAVQSGGLNPELNDKLSRGSVINQNDLAKSSEGET
>Q9UHF7
NPELNDKLSRGSVINQNDLAKSSEGETMTKTDKSSSGAKKK
>Q9UHF7
DVDVLLFHYESVHESQASDVKQEANHLQGSDGQQSVKESKE
>Q9UHF7
QEQDITTANGEEDGHAISTIKEEPKIDFRVYNLLTPDSKMG
>Q9UHF7
TIKEEPKIDFRVYNLLTPDSKMGEPVSESVVKREKLEEKDG
>Q9UHF7
VYNLLTPDSKMGEPVSESVVKREKLEEKDGLKEKVWTESSS
>Q9UHF7
SYTQASLGLLTPVSGTQEQTKTLRDSPNVEAAHLARPIYGL
>Q9UHF7
SPNVEAAHLARPIYGLAVETKGFLQGAPAGGEKSGALPQQY
>Q9UHF7
PAGGEKSGALPQQYPASGENKSKDESQSLLRRRRGSGVFCA
>Q9UHF7
GGEKSGALPQQYPASGENKSKDESQSLLRRRRGSGVFCANC
>Q9UHF7
SLWRKNANGGYVCNACGLYQKLHSTPRPLNIIKQNNGEQII
>Q9UHF7
CNACGLYQKLHSTPRPLNIIKQNNGEQIIRRRTRKRLNPEA
>Q9UHF7
IRRRTRKRLNPEALQAEQLNKQQRGSNEEQVNGSPLERRSE
>Q9UHF7
RSEDHLTESHQREIPLPSLSKYEAQGSLTKSHSAQQPVLVS
>Q9UHF7
HQREIPLPSLSKYEAQGSLTKSHSAQQPVLVSQTLDIHKRM
>Q9UHF7
LTKSHSAQQPVLVSQTLDIHKRMQPLHIQIKSPQESTGDPG
>Q9UHF7
VLVSQTLDIHKRMQPLHIQIKSPQESTGDPGNSSSVSEGKG
>Q9UHF7
GNSSSVSEGKGSSERGSPIEKYMRPAKHPNYSPPGSPIEKY
>Q9UHF7
RPGPTANGASKEKTKAPPNVKNEGPLNVVKTEKVDRSTQDE
>Q9UHF7
SKEKTKAPPNVKNEGPLNVVKTEKVDRSTQDELSTKCVHCG
>Q8N4H5
XXXXXXXXXXXMFRIEGLAPKLDPEEMKRKMREDVISSIRN
>Q02880
VGGGNGALTWVTLFDQNNAAKKEESETANKNDSSKKLSVER
>Q02880
GGGNGALTWVTLFDQNNAAKKEESETANKNDSSKKLSVERV
>Q02880
YVPALIFGQLLTSSNYDDDEKKVTGGRNGYGAKLCNIFSTK
>Q02880
VPALIFGQLLTSSNYDDDEKKVTGGRNGYGAKLCNIFSTKF
>Q02880
KHSFKQTWMNNMMKTSEAKIKHFDGEDYTCITFQPDLSKFK
>Q02880
NGKKLPVNGFRSYVDLYVKDKLDETGVALKVIHELANERWD
>Q02880
VDYVVDQVVGKLIEVVKKKNKAGVSVKPFQVKNHIWVFINC
>Q02880
QVVGKLIEVVKKKNKAGVSVKPFQVKNHIWVFINCLIENPT
>Q02880
EKFFKAASNCGIVESILNWVKFKAQTQLNKKCSSVKYSKIK
>Q02880
FFKAASNCGIVESILNWVKFKAQTQLNKKCSSVKYSKIKGI
>Q02880
CGIVESILNWVKFKAQTQLNKKCSSVKYSKIKGIPKLDDAN
>Q02880
HNWPSLLKHGFLEEFITPIVKASKNKQELSFYSIPEFDEWK
>Q02880
LLKHGFLEEFITPIVKASKNKQELSFYSIPEFDEWKKHIEN
>Q02880
EFDEWKKHIENQKAWKIKYYKGLGTSTAKEAKEYFADMERH
>Q02880
IENQKAWKIKYYKGLGTSTAKEAKEYFADMERHRILFRYAG
>Q02880
QKAWKIKYYKGLGTSTAKEAKEYFADMERHRILFRYAGPED
>Q02880
RILFRYAGPEDDAAITLAFSKKKIDDRKEWLTNFMEDRRQR
>Q02880
DRRQRRLHGLPEQFLYGTATKHLTYNDFINKELILFSNSDN
>Q02880
QARFILEKIQGKITIENRSKKDLIQMLVQRGYESDPVKAWK
>Q02880
EELDKVESQEREDVLAGMSGKAIKGKVGKPKVKKLQLEETM
>Q02880
DKVESQEREDVLAGMSGKAIKGKVGKPKVKKLQLEETMPSP
>Q02880
DVLAGMSGKAIKGKVGKPKVKKLQLEETMPSPYGRRIIPEI
>Q02880
VLAGMSGKAIKGKVGKPKVKKLQLEETMPSPYGRRIIPEIT
>Q02880
LEETMPSPYGRRIIPEITAMKADASKKLLKKKKGDLDTAAV
>Q02880
IIPEITAMKADASKKLLKKKKGDLDTAAVKVEFDEEFSGAP
>Q02880
ADASKKLLKKKKGDLDTAAVKVEFDEEFSGAPVEGAGEEAL
>Q02880
PKREKKEPGTRVRKTPTSSGKPSAKKVKKRNPWSDDESKSE
>Q02880
KKEPGTRVRKTPTSSGKPSAKKVKKRNPWSDDESKSESDLE
>Q02880
EDDDADDDDDDNNDLEELKVKASPITNDGEDEFVPSDGLDK
>Q02880
EYTFSPGKSKATPEKSLHDKKSQDFGNLFSFPSYSQKSEDD
>Q02880
LHDKKSQDFGNLFSFPSYSQKSEDDSAKFDSNEEDSASVFS
>Q02880
DSASVFSPSFGLKQTDKVPSKTVAAKKGKPSSDTVPKPKRA
>P29401
SDRIIALDGDTKNSTFSEIFKKEHPDRFIECYIAEQNMVSI
>Q08945
HVYKYDGFRESEFEKLSDFFKTHYRLELMEKDLCVKGWNWG
>Q08945
LFSKDEDISLTLNMNEEEVEKRFEGRLTKNMSGSLYEMVSR
>Q08945
SYKASSGLLYPLERGFIYVHKPPVHIRFDEISFVNFARGTT
>Q9ULW0
FHSRPCPTKILEDVVGVPEKKVLPITVPKSPAFALKNRIRM
>Q9ULW0
PITVPKSPAFALKNRIRMPTKEDEEEDEPVVIKAQPVPHYG
>Q9ULW0
EAACFKARPNTVISQEPFVPKKEKKSVAEGLSGSLVQEPFQ
>Q9ULW0
KYQGLEIKSSDQPLTVPVSPKFSTRFHCXXXXXXXXXXXXX
>Q13485
VIYARLWRWPDLHKNELKHVKYCQYAFDLKCDSVCVNPYHY
>O43290
AASSKTSSGDASSLSIEETNKLRAKLGLKPLEVNAIKKEAG
>O43290
GDASSLSIEETNKLRAKLGLKPLEVNAIKKEAGTKEEPVTA
>O43290
EETNKLRAKLGLKPLEVNAIKKEAGTKEEPVTADVINPMAL
>O43290
RAKLGLKPLEVNAIKKEAGTKEEPVTADVINPMALRQREEL
>O43290
REKLAAAKEKRLLNQKLGKIKTLGEDDPWLDDTAAWIERSR
>O43290
LTVEHAIDSFREGETMILTLKDKGVLQEEEDVLVNVNLVDK
>O43290
KKPDYLPYAEDESVDDLAQQKPRSILSKYDEELEGERPHSF
>O43290
YAEDESVDDLAQQKPRSILSKYDEELEGERPHSFRLEQGGT
>O43290
STVGPRLASEYLTPEEMVTFKKTKRRVKKIRKKEKEVVVRA
>O43290
EEMVTFKKTKRRVKKIRKKEKEVVVRADDLLPLGDQTQDGD
>O43290
IVKKLESRQRGWEEDEDPERKGAIVFNATSEFCRTLGEIPT
>O43290
LDEEPIVNRGLAAALLLCQNKGLLETTVQKVARVKAPNKSL
>O43290
GLAAALLLCQNKGLLETTVQKVARVKAPNKSLPSAVYCIED
>O43290
PNKSLPSAVYCIEDKMAIDDKYSRREEYRGFTQDFKEKDGY
>O43290
MAIDDKYSRREEYRGFTQDFKEKDGYKPDVKIEYVDETGRK
>O43290
EEYRGFTQDFKEKDGYKPDVKIEYVDETGRKLTPKEAFRQL
>O43290
GYKPDVKIEYVDETGRKLTPKEAFRQLSHRFHGKGSGKMKT
>O43290
LSHRFHGKGSGKMKTERRMKKLDEEALLKKMSSSDTPLGTV
>O43290
SGKMKTERRMKKLDEEALLKKMSSSDTPLGTVALLQEKQKA
>O43290
LLKKMSSSDTPLGTVALLQEKQKAQKTPYIVLSGSGKSMNA
>O43290
SSSDTPLGTVALLQEKQKAQKTPYIVLSGSGKSMNANTITK
>O43290
LLQEKQKAQKTPYIVLSGSGKSMNANTITKXXXXXXXXXXX
>Q9H0E3
VTVGGSLSSVLGPPVPEIKVKEEVEPMDIMRPVSAVPPLAT
>Q9H0E3
STEEGDMMETNSTDDEKSTAKSLLVKAEKRKSPPKEYIDEE
>Q9H0E3
DMMETNSTDDEKSTAKSLLVKAEKRKSPPKEYIDEEGVRYV
>Q9H930
QDKLSFQESDRKEREERPDIKLSLKQGEVPESPEARKESDQ
>Q9H930
FTQSDRAPQKRVRSRASRKHKDETVDFQAPLLPVTCGGVKG
>Q9Y5B9
HQKELAAQLNEEAKRRLTEQKGEQQIQKARKSNVSYKNPSL
>Q9Y5B9
LTEQKGEQQIQKARKSNVSYKNPSLMPKEPHIREMKIYIDK
>Q9Y5B9
EVQKRYKTREAEEKEKEGIVKQDSLVINLNRSNPKLKDLYI
>Q02447
SAGIQLHPGENADSPADIRIKEEEPDPEEWQLSGDSTLNTN
>Q02447
LTHLRVQVVDEEGDQQHQEGKRLRRVACTCPNCKEGGGRGT
>Q9NWH7
ELSEDTRRRLAHLNLGPYEFKKETDKPPFVIRHVDPPSPRA
>Q96KB5
NMARGLKYLHQEKKLLHGDIKSSNVVIKGDFETIKICDVGV
>P51532
SWIIKDDAEVERLTCEEEEEKMFGRGSRHRKEVDYSDSLTE
>P18583
NQAGDAAASARSLPNEEIVQKIEEVLSGVLDTELRYKPDLK
>P18583
RKRSRSSERGRSPKRLTDLDKAQLLEIAKANAAAMCAKAGV
>P18583
KAGVPLPPNLKPAPPPTIEEKVAKKSGGATIEELTEKCKQI
>P18583
SDEEEEEPPFYHHPFKLSEPKPIFFNLNIAAAKPTPPKSQV
>Q8IY81
GEEDEGDEEDSTAGTTKQPSKEEEEEEEEEQLNQTLAEMKA
>Q8IY81
RKGRQQQQKQQLPQTPPSCLKTEIMSPLYQDEAPKGTEASS
>Q8IY81
SSEEEESWEPLRGKKRSRGPKSDDDGFEIVPIEDPAKHRIL
>Q8IY81
SRGPKSDDDGFEIVPIEDPAKHRILDPEGLALGAVIASSKK
>Q8IY81
AKHRILDPEGLALGAVIASSKKAKRDLIDNSFNRYTFNEDE
>Q8IY81
NRYTFNEDEGELPEWFVQEEKQHRIRQLPVGKKEVEHYRKR
>P28370
LDSIVIQQGRLIDQQSNKLAKEEMLQMIRHGATHVFASKES
>P28370
QKMGESSLRNFRMDIEQSLYKFEGEDYREKQKLGMVEWIEP
>P28370
EGEDYREKQKLGMVEWIEPPKRERKANYAVDAYFREALRVS
>Q92925
KAEGDSAGTAGTPGGTPAGDKVASWELRVEGKLLDDPSKQK
>Q53GS9
ERDREREPEAASSRGSPVRVKREFEPASAREAPASVVPFVR
>Q15047
QDVQKFMDAVNKKSSSQDLHKGTLSQMSGELSKDGDLIVSM
>Q15047
GRAGGSRMEAEKASTSGLGIKDEGDIKQAKKEDTDDRNKMS
>Q15047
RMEAEKASTSGLGIKDEGDIKQAKKEDTDDRNKMSVVTESS
>Q15047
NKMSVVTESSRNYGYNPSPVKPEGLRRPPSKTSMHQSRRLM
>Q15047
DSDDIQTISSGSEGDDFEDKKNMTGPMKRQVAVKSTRGFAL
>Q9BQI6
ELPLDYVVSPQIKEELFAITKIEDTVENFHAQAEKHFHYQQ
>Q6IEG0
PKSSLAKHMASCRLRKMGYTKEEEDEMYNPEFFYENVKIPS
>Q6IEG0
GYTKEEEDEMYNPEFFYENVKIPSITLNKDSQFQIIKQART
>A7XYQ1
TVGHRARLHNVIHRALHAHVKAEREPSAAERRTCGGCRDGH
>Q969G3
XXXXXXXXXXXXXXXXXXMSKRPSYAPPPTPAPATQMPSTP
>Q969G3
PYMRYSRKVWDQVKASNPDLKLWEIGKIIGGMWRDLTDEEK
>Q969G3
EKQEYLNEYEAEKIEYNESMKAYHNSPAYLAYINAKSRAEA
>Q969G3
YNESMKAYHNSPAYLAYINAKSRAEAALEEESRQRQSRMEK
>Q969G3
KSRAEAALEEESRQRQSRMEKGEPYMSIQPAEDPDDYDDGF
>Q969G3
RKFLESTDSFNNELKRLCGLKVEVDMEKIAAEIAQAEEQAR
>P08047
XXXXXMSDQDHSMDEMTAVVKIEKGVGGNNGGNGNGGGAFS
>Q9NWH9
RSSGDKKNTSDRSSKTQASVKKEEKRSSEKSEKKESKDTKK
>Q9NWH9
ITHPRHPREAGPNPSRPTSWKSEGSMSTDKRETRVERPERS
>Q9NWH9
INRIVQISGNSMPRGSGSGFKPFKGGPPRRFXXXXXXXXXX
>Q9NWH9
IVQISGNSMPRGSGSGFKPFKGGPPRRFXXXXXXXXXXXXX
>O95391
LFAWEAYDKGSEVHLQADPTKLELLYKSFKVKKEDFKEQQK
>O95391
ELLLAQTEDYVEYSRHGTVIKGQERAVACSKYEEDVKIHNH
>Q96SB8
KRQCVEKEERFQSIAGLSTMKTNLESLKHEMAWAVVNEIEK
>Q96SB8
KMVEEHMEQQKENMEHLKSLKIEAENKYDAIKFKINQLSEL
>Q92922
LVQNNCLTRPNIYLIPDIDLKLANKLKDIIKRHQGTFTDEK
>Q92922
SRKKSGKKGQASLYGKRRSQKEEDEQEDLTKDMEDPTPVPN
>Q92922
RSPQVPAAQQMLNFPEKNKEKPVDLQNFGLRTDIYSKKTLA
>Q92922
LEEFSRVREEVPLELVEAHVKKVQEAARASGKVDPTYGLES
>Q92922
AEEEKMEADPDGQQPEKAENKVENETDEGDKAQDGENEKNS
>Q92922
DGENEKNSEKEQDSEVSEDTKSEEKETEENKELTDTCKERE
>Q92922
EENKELTDTCKERESDTGKKKVEHEISEGNVATAAAAALAS
>O60264
DDASPGKQKEIQEPDPTYEEKMQTDRANRFEYLLKQTELFA
>O60264
KLRLDSIVIQQGRLVDQNLNKIGKDEMLQMIRHGATHVFAS
>O60264
LDSIVIQQGRLVDQNLNKIGKDEMLQMIRHGATHVFASKES
>O60264
IDGILERGAKKTAEMNEKLSKMGESSLRNFTMDTESSVYNF
>O60264
NFTMDTESSVYNFEGEDYREKQKIAFTEWIEPPKRERKANY
>O60264
EGEDYREKQKIAFTEWIEPPKRERKANYAVDAYFREALRVS
>O60264
NYTEEEDRFLICMLHKLGFDKENVYDELRQCIRNSPQFRFD
>Q8TAQ2
LQPKTPQQTSASQQMLNFPDKGKEKPTDMQNFGLRTDMYTK
>Q8TAQ2
PKTPQQTSASQQMLNFPDKGKEKPTDMQNFGLRTDMYTKKN
>Q8TAQ2
TPQQTSASQQMLNFPDKGKEKPTDMQNFGLRTDMYTKKNVP
>Q8TAQ2
MQNFGLRTDMYTKKNVPSKSKAAASATREWTEQETLLLLEA
>Q8TAQ2
VDPRVASAAAKSALEEFSKMKEEVPTALVEAHVRKVEEAAK
>Q8TAQ2
DEKKEPKEPREGGGAIEEEAKEKTSEAPKKDEEKGKEGDSE
>Q8TAQ2
KEGQEEVLKEVVESEGERKTKVERDIGEGNLSTAAAAALAA
>Q7KZF4
LHSKKEVPIHRVADISGDTQKAKQFLPFLQRAGRSEAVVEY
>Q16637
SDIWDDTALIKAYDKAVASFKHALKNGDICETSGKPKTTPK
>Q16637
PWNSFLPPPPPMPGPRLGPGKPGLKFNGPPPPPPPPPPHLL
>O60493
EWLRSELERESKVVVPPLPGKAFLRQLPFRGDDGIFDDNFI
>O15417
VAVRPGGCGKKSPFGGLGTMKPEPAPTSAGASRAQARLPHS
>P23246
YHQQHHQGPPPGGPGGRSEEKISDSEGFKANLSLLRRPGEK
>P23246
PPPGGPGGRSEEKISDSEGFKANLSLLRRPGEKTYTQRCRL
>P23246
AKYGEPGEVFINKGKGFGFIKLESRALAEIAKAELDDTPMR
>P19793
XXXXXXXXXXXXXXXXXMDTKHFLPLDFSTQVNSSLTSPTG
>P60903
HKFAGDKGYLTKEDLRVLMEKEFPGFLENQKDPLAVDKIMK
>Q9UQR0
RSPQQTVPYVVPLSPKLPKTKEYASEGEPLFAGGSAIPKEE
>Q9UQR0
KTKEYASEGEPLFAGGSAIPKEENLSEDSKSSSLNSGNYLN
>Q9UQR0
GTTSSPLVGDISPKSSPHEVKFQMQRKSEAPSYIAVPDPSV
>Q9UQR0
LVGDISPKSSPHEVKFQMQRKSEAPSYIAVPDPSVLKQGFS
>O00422
XXXXXXXXMAVESRVTQEEIKKEPEKPIDREKTCPLLLRVF
>O75446
CCLREDGERCGRAAGNASFSKRIQKSISQKKVKIELDKSAR
>O75446
NKAQLVEIVGCHFRSIPVNEKDTLTYFIYSVKNDKNKSDLK
>O75446
HFRSIPVNEKDTLTYFIYSVKNDKNKSDLKVDSGVHXXXXX
>O75446
KDTLTYFIYSVKNDKNKSDLKVDSGVHXXXXXXXXXXXXXX
>Q96EE3
XXXXXXXXXMFVARSIAADHKDLIHDVSFDFHGRRMATCSS
>Q15464
ERRPATPAEVRYISPKHRLIKVESAAGGGAGDPLGGACAGG
>Q9H7L9
TEDASETDLAKHDEEDYVEMKEQMYQDKLASLKRQLQQLQE
>Q9H7L9
KKMIENEKLTMELTGDSMEVKPIMTRKLRRRPNDPVPIPDK
>Q9H7L9
MTRKLRRRPNDPVPIPDKRRKPAPAQLNYLLTDEQIMEDLR
>Q9BYW2
LKFSASIEKERDFKKSSAPLKSEDLGKPSRSKTDRDDKYFS
>Q9BYW2
PSNRLNDSPTLKKLDELPIFKSEFITHDSHDSIKELDSLSK
>Q9BYW2
HQDKLMSMPVMTVDYSKTVVKEPVDTRVSCCKTKDSDIYCT
>Q9NSC2
LSALAQQRKSKPPNVTAFEAKSTSDEAFFKHKCRFCAKVFG
>Q9NSC2
GSATTFTNPLLPLMSEQFKAKFPFGGLLDSAQASETSKLQQ
>Q9NSC2
FKAKFPFGGLLDSAQASETSKLQQLVENIDKKATDPNECII
>Q9NSC2
DSAQASETSKLQQLVENIDKKATDPNECIICHRVLSCQSAL
>Q9NSC2
QALSPSNSTQEFHKSPSIEEKPQRAVPSEFANGLSPTPVNG
>Q9NSC2
PTPVNGGALDLTSSHAEKIIKEDSLGILFPFRDRGKFKNTA
>Q9NSC2
NLGPNQNSAVIPANSLSSLIKTEVNGFVHVSPQDSKDTPTS
>Q9NSC2
VDGPMTFLGGNPVKFPEMFQKDLAARSGSGDPSSFWNQYAA
>Q9NSC2
TGNLERLQNSEPNAPLAGLEKMASSENGTNFRFTRFVEDSK
>Q9NSC2
KMASSENGTNFRFTRFVEDSKEIVTSXXXXXXXXXXXXXXX
>Q9UPW6
RSESPCLRDSPDRRSGSPDVKGPPPVKVARLEQNGSPMGAR
>Q9UPW6
LRDSPDRRSGSPDVKGPPPVKVARLEQNGSPMGARGRPNGA
>Q9UPW6
DMLQDVYHVVTLKIQLQSCSKLEDLPAEQWNHATVRNALKE
>Q9UPW6
QHPQAINQQFLNHPPIPRAVKPEPTNSSVEVSPDIYQQVRD
>Q9UPW6
PSSSRTPQAKTSTPTTDLPIKVDGANINITAAIYDEIQQEM
>Q9UPW6
EEGSEEMYKVEAEEENADKSKAAPAEIDQRXXXXXXXXXXX
>Q96NU1
SASDGDSDGSGPTCGRRPGLKQEDGPHIRIMKRRVHTHWDV
>O43151
SDYIQSVFKRPEALPTKPKVKVEAPSSSPAPAPSPVLQREA
>O43151
KAAAEKKKIQKEKLSTPEKIKQEALELAGITSDPGLSLKGG
>O43151
SDPGLSLKGGLSQQGLKPSLKVEPQNHFSSFKYSGNAVVES
>O43151
SVSRDPSPFAQSSNCYNRSIKQEPVDPLTQAEPVPRDAGKM
>O43151
DFNSALKGSPGFQDKLWNPMKGEEGRIPAAGASQLDRAWQS
>Q9UHR5
DDSETEKPEADDPKDNTEAEKRDPQELVASFSERVRNMSPD
>Q9UHR5
LAKAQKIEMDKLEKAKKERTKIEFVTGTKKGTTTNATSTTT
>Q9UHR5
VTTSASGSKTTVISAVGTIVKKAKQXXXXXXXXXXXXXXXX
>Q9UHR5
TTSASGSKTTVISAVGTIVKKAKQXXXXXXXXXXXXXXXXX
>Q9H7E2
PDYFYDRKSQTINNEAFSGIKIEKHFNVNTDYQNPVRSNSF
>Q15459
XMPAGPVQAVPPPPPVPTEPKQPTEEEASSKEDSAPSKPVV
>Q15459
AAIPKVMQQQQQTTQQQLPQKVQAQVIQETIVPKEPPPEFE
>Q15459
APAPDEYLVSPITGEKIPASKMQEHMRIGLLDPRWLEQRDR
>Q15459
VEETAIGKKIGEEEIQKPEEKVTWDGHSGSMARTQQAAQAN
>Q15459
LQEQIEAIHKAKGLVPEDDTKEKIGPSKPNEIPQQPPPPSS
>Q15459
PMPPVHPPPPMEDEPTSKKLKTEDSLMPEEEFLRRNKGPVS
>Q13435
XXXXXXXXXXXMATEHPEPPKAELQLPPPPPPGHYGAWAAQ
>Q13435
MDDPSVGPKIPQALEKILQLKESRQEEMNSQQEEEEMETDA
>Q13435
EPNFIFFKRIFEAFKLTDDVKKEKEKEPEKLDKLENSAAPK
>Q13435
AFKLTDDVKKEKEKEPEKLDKLENSAAPKKKGFEEEHKDSD
>Q13435
PDVVEMHDVTAQDPKLLVHLKATRNSVPVPRHWCFKRKYLQ
>Q13435
ELPDFIKRTGIQEMREALQEKEEQKTMKSKMREKVRPKMGK
>Q13435
GFSSVPAGMETPELIELRKKKIEEAMDGSETPQLFTVLPEK
>Q13435
KIEEAMDGSETPQLFTVLPEKRTATVGGAMMGSTHIYDMST
>Q13435
GVEVALAPEELELDPMAMTQKYEEHVREQQAQVEKEDFSDM
>Q13435
PMAMTQKYEEHVREQQAQVEKEDFSDMVAEHAAKQKQKKRK
>Q9NRR5
EPSGAETRPPIRVTVKTPKDKEEIVICDRASVKEFKEEISR
>Q9NRR5
SRRFKAQQDQLVLIFAGKILKDGDTLNQHGIKDGLTVHLVI
>O75478
KHYMKHFINNPLFASTLLNLKQAEEAKTADTAIPFHSTDDP
>O75478
FINNPLFASTLLNLKQAEEAKTADTAIPFHSTDDPPRPTFD
>O75528
MSELKDCPLQFHDFKSVDHLKVCPRYTAVLARSEDDGIGIE
>O75528
KAGHGPGPGPGRPKSKNLQPKIQEYEFTDDPIDVPRIPKND
>Q16514
XXMNQFGPSALINLSNFSSIKPEPASTPPQGSMANSTAVVK
>P21675
SKKESSLKKSRILLGKTGVIKEEPQQNMSQPEVKDPWNLSN
>P21675
LGKTGVIKEEPQQNMSQPEVKDPWNLSNDEYYYPKQQGLRG
>P49848
GPLKGKGQGATTADGKGKEKKAPPLLEGAPLRLKPRSIHEL
>Q8N806
STEDDGLVRNIDGIGDQEVIKPENGEHQDSTLKEDVPEQGK
>Q8N806
QDSTLKEDVPEQGKDDVREVKVEQNSEPCAGSSSESDLQTV
>Q8N806
EQNSEPCAGSSSESDLQTVFKNESLNAESKSGCKLQELKAK
>Q8N806
DLKTELKDYLKRFADEGTVVKREDIQQFFEEFQSKKRRRVD
>Q9Y5T5
DNEVQYCSSNQLGQVVDYVRKQASITTPKPAEKDNGNIELE
>O95926
GFSDYAAAQLRQYHRLTKQIKPDMETYERLREKHGEEFFPT
>O95926
RNAKFNKKAERFYGKYTAEIKQNLERGTAVXXXXXXXXXXX
>Q9H040
DLLNQNHSANAVRPNSKIKVKFEQNGSSKNSHLVSPAVSNS
>Q9H040
SNSHQNVLSNYFPRVSFANQKAFRGVNGSPRISVTVGNIPK
>Q9H040
KAFRGVNGSPRISVTVGNIPKNSVSSSSQRRVSSSKISLRN
>Q9H040
VGNIPKNSVSSSSQRRVSSSKISLRNSSKVTESASVMPSQD
>Q9H040
TFPNKRPRLEDKTVFDNFFIKKEQIKSSGNDPKYSTTTAQN
>Q9H040
FPNKRPRLEDKTVFDNFFIKKEQIKSSGNDPKYSTTTAQNS
>Q9H040
LESQINEHLDWCLEGDSIKVKSEESLXXXXXXXXXXXXXXX
>Q5VWG9
EKEKDKETGRETKYPWKEFLKEEEADPYKFKIKEFEDVDPK
>Q5VWG9
EKREREKREKEKEKHKHEKIKVEPVALAPSPVIPRLTLRVG
>Q9NYB0
LELEAYRLGPASAADTGSEAKPGALAEGAAEPEPQRHAGRI
>Q9NYB0
QHSWQSLKDRYLKHLRGQEHKYLLGDAPVSPSSQKLKRKAE
>Q9NYB0
LRGQEHKYLLGDAPVSPSSQKLKRKAEEDPEAADSGEPQNK
>Q9NYB0
EHKYLLGDAPVSPSSQKLKRKAEEDPEAADSGEPQNKRTPD
>Q9NYB0
ADSGEPQNKRTPDLPEEEYVKEEIQENEEAVKKMLVEATRE
>Q9NYB0
SGQRADGYPIWSRQDDIDLQKDDEDTREALVKKFGAQNVAR
>P48643
XMASMGTLAFDEYGRPFLIIKDQDRKSRLMGLEALKSHIMA
>P48643
VNAVLTVADMERRDVDFELIKVEGKVGGRLEDTKLIKGVIV
>P48643
LTVADMERRDVDFELIKVEGKVGGRLEDTKLIKGVIVDKDF
>P48643
DAKIAILTCPFEPPKPKTKHKLDVTSVEDYKALQKYEKEKF
>P48643
FEPPKPKTKHKLDVTSVEDYKALQKYEKEKFEEMIQQIKET
>P48643
KPKTKHKLDVTSVEDYKALQKYEKEKFEEMIQQIKETGANL
>P48643
LVIEQCKNSRAVTIFIRGGNKMIIEEAKRSLHDALCVIRNL
>P40227
LTCNVSLEYEKTEVNSGFFYKSAEEREKLVKAERKFIEDRV
>P54274
AEEVFERIFGDPNSHMPFKSKLLMIISQKDTFHSFFQHFSY
>P54274
TESSEGTVSLLRSHKNLFLSKLQHGTQQQDLNKKERRVGTP
>P54274
QSTKKKKESRRATESRIPVSKSQPVTPEKHRARKRQAWLWE
>Q15554
LESHLDDAEPYLLTMAKKALKSESAASSTGKEDKQPAPGPV
>Q15554
ARQLRNPPTTIGMMTLKAAFKTLSGAQDSEAAFAKLDQKDL
>Q15554
AFKTLSGAQDSEAAFAKLDQKDLVLPTQALPASPALKNKRP
>Q15554
KLDQKDLVLPTQALPASPALKNKRPRKDENESSAPADGEGG
>Q15554
LVLPTQALPASPALKNKRPRKDENESSAPADGEGGSELQPK
>Q15554
KPTVLNQPLPGEKNPKVPKGKWNSSNGVEEKETWVEEDELF
>Q9NQB0
PQLNGGGGDDLGANDELISFKDEGEQEEKSSENSSAERDLA
>Q9NQB0
SPPRDAKSQTEQTQPLSLSLKPDPLAHLSMMPPPPALLLAE
>Q14191
KKAGVGIEGDQWKLLRDFDIKLKNFVELTDVANKKLKCTET
>Q14191
FIIYRNLEILDDTVQRFAINKEEEILLSDMNKQLTSISEEV
>Q14191
DTVQRFAINKEEEILLSDMNKQLTSISEEVMDLAKHLPHAF
>O94888
ASVSTVRPHTEEEVRAPIPQKQEILVEPEPLFGAPKRRRPA
>O94888
FQTETIRQEQELRNGGAIDKKLTTLADLFRPPIDLMHKGSF
>P37802
FPKKSKENPRNFSDNQLQEGKNVIGLQMGTNRGASQAGMTG
>Q9UK61
FGSGKREFIMFPYDSRLDDKKFLYSAPRNKSHIDTCLHAYI
>Q9UK61
DAYEELRQKHEYELNSTPDKKDYEQPTCAKVENAQFKGTQS
>Q9UK61
HEYELNSTPDKKDYEQPTCAKVENAQFKGTQSLLLEVDATS
>Q9UK61
SKYSVAISTSEVGTDHKLHLKEDPNLISVNNFEDCSLCPSV
>Q9BZK7
NLASTLGQHKGPIFALKWNKKGNFILSAGVDKTTIIWDAHT
>Q9Y4P3
CRAFIVWLANGDTLRVFKMTKREDGGYTFTATPEDFPKKHK
>Q9UGU0
YGTQSNYSYQPQSMKNFEQAKIPQGTQQGQQQQQPQQQQHP
>Q9UGU0
PGFTSRTEPSKSPGSLRYSYKDSFGSAVPRNVSGFPQYPTG
>Q9UGU0
FGSAVPRNVSGFPQYPTGQEKGDFTGHGERKGRNEKFPSLL
>Q9UGU0
PTGQEKGDFTGHGERKGRNEKFPSLLQEVLQGYHHHPDRRY
>Q9UGU0
LLNKSIGSLLENPHWGPWERKSSSTAPEMKQINLTDYPIPR
>Q9UGU0
LENPHWGPWERKSSSTAPEMKQINLTDYPIPRKFEIEPQSS
>Q9UGU0
SSSTAPEMKQINLTDYPIPRKFEIEPQSSAHEPGGSLSERR
>Q9UGU0
LNPTLSQSVILPGGLVSMETKLKSQSGQIKEEDFEQSKSQA
>Q9UGU0
PTLSQSVILPGGLVSMETKLKSQSGQIKEEDFEQSKSQASF
>Q9UGU0
ILPGGLVSMETKLKSQSGQIKEEDFEQSKSQASFNNKKSGD
>Q9UGU0
KSQASFNNKKSGDHCHPPSIKHESYRGNASPGAATHDSLSD
>Q9UGU0
VGGREGMRGRSPSQYHDFAEKLKMSPGRSRGPGGDPHHMNP
>Q9UGU0
NTRAHAYGDPNAGLNSQLHYKRQMYQQQPEEYKDWSSGSAQ
>Q9UGU0
GLNSQLHYKRQMYQQQPEEYKDWSSGSAQGVIAAAQHRQEG
>Q9UGU0
EGPRKSPRQQQFLDRVRSPLKNDKDGMMYGPPVGTYHDPSA
>Q9UGU0
HDPSAQEAGRCLMSSDGLPNKGMELKHGSQKLQESCWDLSR
>Q9UGU0
QEAGRCLMSSDGLPNKGMELKHGSQKLQESCWDLSRQTSPA
>Q9UGU0
CLMSSDGLPNKGMELKHGSQKLQESCWDLSRQTSPAKSSGP
>Q9UGU0
DLSRQTSPAKSSGPPGMSSQKRYGPPHETDGHGLAEATQSS
>Q9UGU0
RYGPPHETDGHGLAEATQSSKPGSVMLRLPGQEDHSSQNPL
>Q9UGU0
SQNPLIMRRRVRSFISPIPSKRQSQDVKNSSTEDKGRLLHS
>Q9UGU0
RRRVRSFISPIPSKRQSQDVKNSSTEDKGRLLHSSKEGADK
>Q9UGU0
KEGADKAFNSYAHLSHSQDIKSIPKRDSSKDLPSPDSRNCP
>Q9UGU0
KDLPSPDSRNCPAVTLTSPAKTKILPPRKGRGLKLEAIVQK
>Q9UGU0
SSNSAEAGGDTVTLDDILSLKSGPPEGGSVAVQDADIEKRK
>Q9UGU0
KSGPPEGGSVAVQDADIEKRKGEVASDLVSPANQELHVEKP
>Q9UGU0
RKGEVASDLVSPANQELHVEKPLPRSSEEWRGSVDDKVKTE
>Q9UGU0
VEKPLPRSSEEWRGSVDDKVKTETHAETVTAGKEPPGAMTS
>Q9UGU0
IFPDSKNVPPVGILAPEANPKAEEKENDTVTISPKQEGFPP
>Q9UGU0
APEANPKAEEKENDTVTISPKQEGFPPKGYFPSGKKKGRPI
>Q9UGU0
PRKRKTKQAVPIVEPQEPEIKLKYATQPLDKTDAKNKSFYP
>Q12789
QPHHSTPTKGGWKVVNLHPLKKQPPSFPGAAEERACQSLAS
>Q12789
DSQLSASSRSESGRMKKSDNKMGITPLRNYHPIVVPGLGRS
>Q12789
GHPASNTVEKPSFISERRTIKQESGRAGVRPSSSGSAWEAC
>Q12789
SFYGHLKRNWIWTSYIINQAKKENTAAENGLTVRLQTFLSK
>P15923
PPDSYSGLGRAGATAAASEIKREEKEDEENTSAADHSEEEK
>P15923
QVRERNLNPKAACLKRREEEKVSGVVGDPQMVLSAPHPGLS
>P19532
SNSCPAELPNIKREISETEAKALLKERQKKDNHNLIERRRR
>P50990
VCKILGSGISSSSVLHGMVFKKETEGDVTSVKDAKIAVYSC
>P50990
VKDAKIAVYSCPFDGMITETKGTVLIKTAEELMNFSKGEEN
>P50990
AVYSCPFDGMITETKGTVLIKTAEELMNFSKGEENLMDAQV
>P50990
AAVTVLRVDQIIMAKPAGGPKPPSGKKDWDDDQNDXXXXXX
>P50990
LRVDQIIMAKPAGGPKPPSGKKDWDDDQNDXXXXXXXXXXX
>Q13569
KKSGKSAKSKEKQEKITDTFKVKRKVDRFNGVSEAELLTKT
>Q13569
VFNGKCIYEIFSKEVFGVKVKNLEFGLQPHKIPDTETLCYV
>Q13569
EVQYTFDLQLAQEDAKKMAVKEEKYDPGYEAAYGGAYGENP
>Q5QJE6
GIATRRTRSMQRKLKAQTEKKDSKIVPGNEKQIVGTPVNSE
>Q5QJE6
TRRTRSMQRKLKAQTEKKDSKIVPGNEKQIVGTPVNSEDSD
>Q5QJE6
EDSDTRQTSHLQARSLSEINKPNFYNNDFDDDFSHRSSENI
>Q5QJE6
CKDLDEDANGITDEGKEINEKSSQLKNLSELQDTSLQQLVS
>Q5QJE6
EDANGITDEGKEINEKSSQLKNLSELQDTSLQQLVSQRHST
>Q5QJE6
ELQDTSLQQLVSQRHSTPQNKNAVSVHSNLNSEAVMKSLTQ
>Q5QJE6
TQTFATVEVGRWNNNKKSPIKASDLTKFGDCGGSDDEEEST
>Q5QJE6
NEDEFSDEEDFLNSTKAKLLKLTSSSIDPGLSIKQLGGLYI
>Q5QJE6
IDPGLSIKQLGGLYINFNADKLQSNKRTLTQIKEKKKNELL
>Q5QJE6
QSNKRTLTQIKEKKKNELLQKAVITPDFEKNHCVPPYSESK
>Q5QJE6
KAVITPDFEKNHCVPPYSESKYQLQKKRRKERQKTAGDGWF
>Q5QJE6
LQKKRRKERQKTAGDGWFGMKAPEMTNELKNDLKALKMRAS
>Q5QJE6
QKTAGDGWFGMKAPEMTNELKNDLKALKMRASMDPKRFYKK
>Q5QJE6
MRASMDPKRFYKKNDRDGFPKYFQIGTIVDNPADFYHSRIP
>Q5QJE6
KRTIVEELLADSEFRRYNRRKYSEIMAEKAANAAGKKFRKK
>Q9UKN8
LVDLTEIYGERLYETSYRLSKNEAPEGNLGDFAEFQRRHSM
>Q9UKN8
VDSPGMGNADDEQQEEGTSSKQVVKQGLQERSKEGDVEEPT
>O15164
XXXXXXXXXXXXXXMEVAVEKAVAAAAAASAAASGGPSAAP
>O15164
KTCIRAHQRVKFTKDHTVRQKEEVSPEAVGVTSQRPVFCPF
>O15164
YQFIEEAFQNQKVIIDTLITKLMEKTKYIKFTGNQIQNRII
>O15164
NIINLGSLVIEDKESQPQMPKQNPVVEQNSQPPSGLSSNQL
>O15164
NPVVEQNSQPPSGLSSNQLSKFPTQISLAQLRLQHMQQQVM
>O15164
PPHPQQLRYPPNQNIPRQAIKPNPLQMAFLAQQAIKQWQIS
>O15164
LPSLPDIDCSSTIMLDNIVRKDTNIDHGQPRPPSNRTVQSP
>O15164
PIRSPSASSVGSRGSSGSSSKPAGADSTHKVPVVMLEPIRI
>O15164
VGSRGSSGSSSKPAGADSTHKVPVVMLEPIRIKQENSGPPE
>O15164
PAGADSTHKVPVVMLEPIRIKQENSGPPENYDFPVVIVKQE
>O15164
RIKQENSGPPENYDFPVVIVKQESDEESRPQNANYPRSILT
>O15164
DAPDSTGDQPGLHQDNSSNGKSEWLDPSQKSPLHVGETRKE
>O15164
PGLHQDNSSNGKSEWLDPSQKSPLHVGETRKEDDPNEDWCA
>O15164
PTLTNFPSGEWICTFCRDLSKPEVEYDCDAPSHNSEKKKTE
>O15164
PLTVPDYYKIIKNPMDLSTIKKRLQEDYSMYSKPEDFVADF
>O15164
IFQNCAEFNEPDSEVANAGIKLENYFEELLKNLYPEKRFPK
>O15164
DNKFSDDSDDDFVQPRKKRLKSIEERQLLKXXXXXXXXXXX
>O94826
QFIKSYFSSFTDDIISQPMLKGEKSDEDKDKEGEALEVKEN
>P11387
HKDRDKEKRKEEKVRASGDAKIKKEKENGFSSPPQIKDEPE
>P11387
DRDKEKRKEEKVRASGDAKIKKEKENGFSSPPQIKDEPEDD
>P11387
SGDAKIKKEKENGFSSPPQIKDEPEDDGYFVPPKEDIKPLK
>P11387
PQIKDEPEDDGYFVPPKEDIKPLKRPRDEDDADYKPKKIKT
>P11387
PPKEDIKPLKRPRDEDDADYKPKKIKTEDTKKEKKRKLEEE
>P11387
IKPLKRPRDEDDADYKPKKIKTEDTKKEKKRKLEEEEDGKL
>P11387
RPRDEDDADYKPKKIKTEDTKKEKKRKLEEEEDGKLKKPKN
>P11387
DADYKPKKIKTEDTKKEKKRKLEEEEDGKLKKPKNKDKDKK
>P11387
IKTEDTKKEKKRKLEEEEDGKLKKPKNKDKDKKVPEPDNKK
>P11387
KVPEPDNKKKKPKKEEEQKWKWWEEERYPEGIKWKFLEHKG
>P11387
RKQMSKEEKLKIKEENEKLLKEYGFCIMDNHKERIANFKIE
>P11387
FLGKDSIRYYNKVPVEKRVFKNLQLFMENKQPEDDLFDRLN
>P11387
ANRAVAILCNHQRAPPKTFEKSMMNLQTKIDAKKEQLADAR
>P11387
TKKVVESKKKAVQRLEEQLMKLEVQATDREENKQIALGTSK
>P11387
QRLEEQLMKLEVQATDREENKQIALGTSKLNYLDPRITVAW
>Q5JTV8
QEWAPQTARIRTRMQNDSILKSELGNQSPSTSSRQVTGQPQ
>P11388
XXXXMEVSPLQPVNENMQVNKIKKNEDAKKRLSVERIYQKK
>P11388
YVPALIFGQLLTSSNYDDDEKKVTGGRNGYGAKLCNIFSTK
>P11388
VPALIFGQLLTSSNYDDDEKKVTGGRNGYGAKLCNIFSTKF
>P11388
RRAYDIAGSTKDVKVFLNGNKLPVKGFRSYVDMYLKDKLDE
>P11388
QIVTKLVDVVKKKNKGGVAVKAHQVKNHMWIFVNALIENPT
>P11388
ALIENPTFDSQTKENMTLQPKSFGSTCQLSEKFIKAAIGCG
>P11388
TKENMTLQPKSFGSTCQLSEKFIKAAIGCGIVESILNWVKF
>P11388
EKFIKAAIGCGIVESILNWVKFKAQVQLNKKCSAVKHNRIK
>P11388
FIKAAIGCGIVESILNWVKFKAQVQLNKKCSAVKHNRIKGI
>P11388
CGIVESILNWVKFKAQVQLNKKCSAVKHNRIKGIPKLDDAN
>P11388
QVQLNKKCSAVKHNRIKGIPKLDDANDAGGRNSTECTLILT
>P11388
DAGGRNSTECTLILTEGDSAKTLAVSGLGVVGRDKYGVFPL
>P11388
TEGDSAKTLAVSGLGVVGRDKYGVFPLRGKILNVREASHKQ
>P11388
NIIKIVGLQYKKNYEDEDSLKTLRYGKIMIMTDQDQDGSHI
>P11388
LLRHRFLEEFITPIVKVSKNKQEMAFYSLPEFEEWKSSTPN
>P11388
KVSKNKQEMAFYSLPEFEEWKSSTPNHKKWKVKYYKGLGTS
>P11388
EFEEWKSSTPNHKKWKVKYYKGLGTSTSKEAKEYFADMKRH
>P11388
TPNHKKWKVKYYKGLGTSTSKEAKEYFADMKRHRIQFKYSG
>P11388
HKKWKVKYYKGLGTSTSKEAKEYFADMKRHRIQFKYSGPED
>P11388
YYKGLGTSTSKEAKEYFADMKRHRIQFKYSGPEDDAAISLA
>P11388
STSKEAKEYFADMKRHRIQFKYSGPEDDAAISLAFSKKQID
>P11388
RIQFKYSGPEDDAAISLAFSKKQIDDRKEWLTNFMEDRRQR
>P11388
GPEDDAAISLAFSKKQIDDRKEWLTNFMEDRRQRKLLGLPE
>P11388
KQIDDRKEWLTNFMEDRRQRKLLGLPEDYLYGQTTTYLTYN
>P11388
ILEKIDGKIIIENKPKKELIKVLIQRGYDSDPVKAWKEAQQ
>P11388
QQKVPDEEENEESDNEKETEKSDSVTDSGPTFNYLLDMPLW
>P11388
EELEAVEAKEKQDEQVGLPGKGGKAKGKKTQMAEVLPSPRG
>P11388
KEKQDEQVGLPGKGGKAKGKKTQMAEVLPSPRGQRVIPRIT
>P11388
AEVLPSPRGQRVIPRITIEMKAEAEKKNKKKIKNENTEGSP
>P11388
IPRITIEMKAEAEKKNKKKIKNENTEGSPQEDGVELEGLKQ
>P11388
IKNENTEGSPQEDGVELEGLKQRLEKKQKREPGTKTKKQTT
>P11388
EGLKQRLEKKQKREPGTKTKKQTTLAFKPIKKGKKRNPWSD
>P11388
EKKQKREPGTKTKKQTTLAFKPIKKGKKRNPWSDSESDRSS
>P11388
QKREPGTKTKKQTTLAFKPIKKGKKRNPWSDSESDRSSDES
>P11388
TDDEDFVPSDASPPKTKTSPKLSNKELKPQKSVVSDLEADD
>P11388
DFVPSDASPPKTKTSPKLSNKELKPQKSVVSDLEADDVKGS
>P11388
ASPPKTKTSPKLSNKELKPQKSVVSDLEADDVKGSVPLSSS
>P11388
SNKELKPQKSVVSDLEADDVKGSVPLSSSPPATHFPDETEI
>P11388
ETEITNPVPKKNVTVKKTAAKSQSSTSTTGAKKRAAPKGTK
>P11388
KSQSSTSTTGAKKRAAPKGTKRDPALNSGVSQKPDPAKTKN
>P11388
KRAAPKGTKRDPALNSGVSQKPDPAKTKNRRKRKPSTSDDS
>P11388
KGTKRDPALNSGVSQKPDPAKTKNRRKRKPSTSDDSDSNFE
>P11388
RKRKPSTSDDSDSNFEKIVSKAVTSKKSKGESDDFHMDFDS
>P11388
DDSDSNFEKIVSKAVTSKKSKGESDDFHMDFDSAVAPRAKS
>Q96FV9
PEARTRFTKSTREALNNKNIKPLLSTFSQVPGSENEKKCTL
>Q96FV9
WNSWKNEGCPSFVKERTSDTKPTRIIRKRTAPEDFLGKGPT
>Q96FV9
SPDVRRDKPVTGEQIEVFANKLGEQWKILAPYLEMKDSEIR
>Q96FV9
EVFANKLGEQWKILAPYLEMKDSEIRQIECDSEDMKMRAKQ
>Q15785
TTATKNRVPSAGDVEKARVLKEEGNELVKKGNHKKAIEKYS
>O14776
EPLPMETEEEDPKEEPIKEIKEEPKEEEMTEEEKAAQKAKP
>O14776
METEEEDPKEEPIKEIKEEPKEEEMTEEEKAAQKAKPVATA
>O14776
RHPTPTMLSIQKWQFSMSAIKEEQELMEEINEDEPVKAKKR
>P55072
XXXXXXXXXXXXXMASGADSKGDDLSTAILKQKNRPNRLIV
>P55072
XXXMASGADSKGDDLSTAILKQKNRPNRLIVDEAINEDNSV
>Q01664
RRRAEDKDEGIGSPDIWEDEKAEDLRREMIELRQQLDKERS
>Q01664
SVRMMLEEQVRSLEAHMYPEKLKVIAQQVQLQQQQEQVRLL
>Q01664
RMMLEEQVRSLEAHMYPEKLKVIAQQVQLQQQQEQVRLLHQ
>Q01664
SRQNLDTIVQAIQHIEGTQEKQELEEEQRRAVIVKPVRSCP
>O60784
EFDMFALTRGSSLADQRKEVKYEAPQATDGLAGALDARQQS
>Q96ST3
HAHPAPPVAPVQGQQQFQRLKVEDALSYLDQVKLQFGSQPQ
>Q96ST3
GQQQFQRLKVEDALSYLDQVKLQFGSQPQVYNDFLDIMKEF
>Q96ST3
AMEIDYASCKRLGSSYRALPKSYQQPKCTGRTPLCKEVLND
>Q13573
LTSFLPAPTQLSQDQLEAEEKARSQRSRQTSLVSSRREPPP
>Q13573
GGAFPEIHVAQYPLDMGRKKKMSNALAIQVDSEGKIKYDAI
>Q13573
GRKKKMSNALAIQVDSEGKIKYDAIARQGQSKDKVIYSKYT
>Q13573
KIKYDAIARQGQSKDKVIYSKYTDLVPKEVMNADDPDLQRP
>Q13573
ARQGQSKDKVIYSKYTDLVPKEVMNADDPDLQRPDEEAIKE
>Q13573
PKEVMNADDPDLQRPDEEAIKEITEKTRVALEKSVSQKVAA
>Q13573
EAIKEITEKTRVALEKSVSQKVAAAMPVRAADKLAPAQYIR
>Q13573
ALEKSVSQKVAAAMPVRAADKLAPAQYIRYTPSQQGVAFNS
>Q13573
PAQYIRYTPSQQGVAFNSGAKQRVIRMVEMQKDPMEPPRFK
>Q13573
RGPPSPPAPVMHSPSRKMTVKEQQEWKIPPCISNWKNAKGY
>Q13573
TVKEQQEWKIPPCISNWKNAKGYTIPLDKRLAADGRGLQTV
>Q13573
KRLAADGRGLQTVHINENFAKLAEALYIADRKAREAVEMRA
>Q13573
KHEEKLREMAQKARERRAGIKTHVEKEDGEARERDEIRHDR
>Q13573
LREMAQKARERRAGIKTHVEKEDGEARERDEIRHDRRKERQ
>Q13573
VPNPRTSNEVQYDQRLFNQSKGMDSGFAGGEDEIYNVYDQA
>Q13573
GFAGGEDEIYNVYDQAWRGGKDMAQSIYRPSKNLDKDMYGD
>Q13573
VYDQAWRGGKDMAQSIYRPSKNLDKDMYGDDLEARIKTNRF
>Q13573
EGPVQFEEDPFGLDKFLEEAKQHGGSKRPSDSSRPKEHEHE
>Q12824
TSVTLLKASEVEEILDGNDEKYKAVSISTEPPTYLREQKAK
>Q12824
VTLLKASEVEEILDGNDEKYKAVSISTEPPTYLREQKAKRN
>Q12824
DEKYKAVSISTEPPTYLREQKAKRNSQWVPTLPNSSHHLDA
>Q12824
HLDAVPCSTTINRNRMGRDKKRTFPLCFDDHDPAVIHENAS
>Q7Z333
LVIFSFHENNCKIQEFHVDGKELIPFTEMTNASEKKSSPFK
>Q7Z333
QDKICLEREHPEQHVSTVNSKEEKNPVKEEKTETLFQFEES
>Q7Z333
REHPEQHVSTVNSKEEKNPVKEEKTETLFQFEESDSQCFEF
>Q7Z333
VDTRKKTKLISPQNLSVRNNKKLLTSQELQMQRQIRPKSQK
>Q7Z333
DTRKKTKLISPQNLSVRNNKKLLTSQELQMQRQIRPKSQKN
>Q7Z333
DYNCTGGTEVLANSNRKQLIKCMPSEPETIKAKHGSPATDD
>Q9GZR1
GQKENKIKTVSFESKIQLRSKQEFQFFDEEEETGENHTIFI
>Q9Y3B4
ANIRLPPEVNRILYIRNLPYKITAEEMYDIFGKYGPIRQIR
>Q9H7N4
VSSTTPAKDAASAGLGSIGVKFSRDRESRSPFLKPDERAPT
>Q08AF3
QNEIILRAVCALLNSGGGIIKAEIENKGYNYERHGVGLDVP
>Q9H4L7
SDITEKTEDSSVPETPDNERKASISYFKNQRGIQYIDLSSD
>Q9H4L7
EDSSVPETPDNERKASISYFKNQRGIQYIDLSSDSEDVVSP
>Q9H4L7
RSQNYPKNATKTKLKQKFSMKAQNGFNKKRKKNVFNPKRVV
>Q9H4L7
ERDVVIRLMNKCEDISNKLTKQVTMLTGNGGGWNIEQPSIL
>Q9H4L7
EKERIAHAKQIIKPFILRRVKEEVLKQLPPKKDRIELCAMS
>Q9H4L7
KLISQGTIEESMLKINQQKLKLEQDMTTVDEGDEGSMPADI
>Q96DI7
XXXMIEQQKRKGPELPLVPVKRQRHELLLGAGSGPGAGQQQ
>Q96DI7
LLSNAMDNTVRVWDVRPFAPKERCVKIFQGNVHNFEKNLLR
>O75533
SKRKRRWDQTADQTPGATPKKLSSWDQAETPGHTPSLRWDE
>O75533
DERNRPLSDEELDAMFPEGYKVLPPPAGYVPIRTPARKLTA
>O75533
EGYKVLPPPAGYVPIRTPARKLTATPTPLGGMTGFHMQTED
>O00193
XXXXXXXXMSAARESHPHGVKRSASPDDDLGSSNWEAADLG
>O00193
LRLMGAGKKEHTGRLVIGDHKSTSHFRTGEEDKKINEELES
>O00193
RLVIGDHKSTSHFRTGEEDKKINEELESQYQQSMDSKLSGR
>O43175
MAFANLRKVLISDSLDPCCRKILQDGGLQVVEKQNLSKEEL
>Q14493
AVEEDEMRTRVNKEMARYKRKLLINDFGRERKSSSGSSDSK
>P12757
KKMITDIHANGKTINKVPTVKKEHLDDYGEAPVETDGEHVK
>P12757
KKEHLDDYGEAPVETDGEHVKRTCTSVPETLHLNPSLKHTL
>P12757
SRELCSRLDASISNNSTSKRKSESATCNLVRDINKVGIGLV
>P12757
GLVAAASSPLLVKDVICEDDKGKIMEEVMRTYLKQQEKLNL
>Q8IY92
DEDFKELCASFFQRVKKHGIKEVSGERKTQKAASNGTQIRS
>Q8IY92
TLQQEFARVGASAHDDSLEEKGLFFCQICQKNLSAMNVTRR
>Q8IY92
RPSVPQIPECPICGKPFLTLKSRTSHLKQCAVKMEVGPQLL
>Q8IY92
CGKPFLTLKSRTSHLKQCAVKMEVGPQLLLQAVRLQTAQPE
>Q8IY92
HSRGLKRRGPTSKKEPRKRRKVDEAPSEDLLVAMALSRSEM
>Q8IY92
VPALRLESAFSERIRPEAENKSRKKKPPVSPPLLLVQDSET
>Q8IY92
FQELLRSMWADEEEEAETLLKSKDHEEDQENVNEAEMEEIY
>Q8IY92
GGSPVSGQLLAGVQVQKQWDKVEEMEPLEPGRDEAATTWEK
>Q8IY92
EEALGHSSCSSPSRDCQAERKEGSLPHSDDAGDYEQLFSST
>Q8IY92
SRGGTSQVGSPTLLSPAVPSKQKRDRSILTLSKEPGHQKGK
>Q8IY92
LLSPAVPSKQKRDRSILTLSKEPGHQKGKERRSVLECRNKG
>Q8IY92
SKEPGHQKGKERRSVLECRNKGVLMFPEKSPSIDLTQSNPD
>Q8IY92
GKERRSVLECRNKGVLMFPEKSPSIDLTQSNPDHSSSRSQK
>Q8IY92
DEVILLLDSDEELELEQTKMKSISSDPLEEKKALEISPRSC
>Q8IY92
EELELEQTKMKSISSDPLEEKKALEISPRSCELFSIIDVDA
>Q8IY92
ELELEQTKMKSISSDPLEEKKALEISPRSCELFSIIDVDAD
>Q8IY92
PPKVPITPMPQYSIMETPVLKKELDRFGVRPLPKRQMVLKL
>Q8IY92
PKVPITPMPQYSIMETPVLKKELDRFGVRPLPKRQMVLKLK
>Q8IY92
SRAGVHAQQEATTGPGAHRPKGPAKTKGPRHQRKHHESITP
>P62316
XXXXXXXXXXXXXXXMSLLNKPKSEMTPEELQKREEEEFNT
>P62316
XXXXXXXXXXXXXMSLLNKPKSEMTPEELQKREEEEFNTGP
>Q96GM5
YGGNPSVRPGLAQSGMDQSRKRPAPQQIQQVQQQAVQNRNH
>Q9Y2Z0
NLYPSSSPYTRNWDKLVGEIKEEEKNEKLEGDAALNRLFQQ
>Q5VYV7
VCLLLKETIDSRVQEYLEVRKQHRPSNAEFTRSNPLSLKGY
>Q5VYV7
VRKQHRPSNAEFTRSNPLSLKGYGFQITAYFLKRGIRLRCI
>Q5VYV7
FAECAESSLPPSAKLRRNALKEIVKRTETKSSVTSKSQTRR
>Q5VYV7
PPSAKLRRNALKEIVKRTETKSSVTSKSQTRRDTVETSSDS
>Q5VYV7
MGQAKDSIKAAESHWGLPVQKLEKVNQTQPEDTSGQQKPHP
>Q5VYV7
AKDSIKAAESHWGLPVQKLEKVNQTQPEDTSGQQKPHPGER
>Q5VYV7
PVQKLEKVNQTQPEDTSGQQKPHPGERLKTGLLSRSPVCSC
>Q5VYV7
SPVCSCESASPCPKQSPRVAKTQQKRRNCSSAEDFDHHGRV
>Q5VYV7
KSKAVRVLPASELSDPGLLLKQDLAKTTSKEELHVLESLSS
>Q5VYV7
ASELSDPGLLLKQDLAKTTSKEELHVLESLSSRHLMKNNPG
>Q5VYV7
KTTSKEELHVLESLSSRHLMKNNPGQAQQTGLATNTERLST
>Q5VYV7
QQTGLATNTERLSTIQNSPTKKRKKYERGHXXXXXXXXXXX
>Q9NRE2
WHQDALSKSLQQNLPSRSVSKPSLFSSVQLYRQSSKMCGTV
>Q9NRE2
SLQDLSVHMIKTKHYQKVPLKEPVPTISSKMVTPAKKRVFD
>Q9NRE2
IKTKHYQKVPLKEPVPTISSKMVTPAKKRVFDVNRPCSPDS
>Q9NRE2
THMMVTGHFLKVTSSASKKGKQLVLDPLAVEKMQSLSEAPN
>Q9NRE2
LAPKPSSNSASDCTASTTELKKESKKERPEETSKDEKVVKS
>Q9NRE2
LKKESKKERPEETSKDEKVVKSEDYEDPLQKPLDPTIKYQY
>Q9NRE2
KVVKSEDYEDPLQKPLDPTIKYQYLREEDLEDGSKGGGDIL
>Q9NRE2
KWKVMPLVSMPTHLAPYTQVKKESEDKDEAVKECGKESPHE
>Q9NRE2
DSFRKSETPPEAKKTELGPLKEEEKLMKEGSEKEKPQPLEP
>Q9NRE2
AQSCMSPPQKHALSDIADMVKVLPKATTPKPASSSRVPPMK
>Q9NRE2
KVLPKATTPKPASSSRVPPMKLEMDVRRFEDVSSEVSTLHK
>Q9NRE2
ESHLGFQMKDMTRLSVDQQSKVEQEISRVSSAQRSPETIAA
>Q99598
ALKVRGSEIPKHMLADVFSVKTEMIDQEEGISXXXXXXXXX
>Q9H2G4
XXXXXXXXXXMDRPDEGPPAKTRRLSSSESPQRDPPPPPPP
>Q9H2G4
EGALETCSAVGWAPQRLVDPKSKEEAIIIVEDEDEDERESM
>Q9H2G4
ALETCSAVGWAPQRLVDPKSKEEAIIIVEDEDEDERESMRS
>Q9UNY4
RNPFKVLDKNQEPALWKQLIKGEGEEKKADKKQREKGDQLF
>O95551
LGSCLEGGREAAEEEGEPEVKKRRLLCVEFASVASCDAAVA
>O95551
FEPPVEESALERRPETISEPKTYVDLTNEETTDSTTSKISP
>P25490
GGSSSSGGGRVKKGGGKKSGKKSYLSGGAGAAGGGGADPGN
>P25490
GSSSSGGGRVKKGGGKKSGKKSYLSGGAGAAGGGGADPGNK
>P25490
GGAGAAGGGGADPGNKKWEQKQVQIKTLEGEFSVTMWSSDE
>P25490
VQIKTLEGEFSVTMWSSDEKKDIDHETVVEEQIIGENSPPD
>P25490
PGIDLSDPKQLAEFARMKPRKIKEDDAPRTIACPHKGCTKM
>P25490
IDLSDPKQLAEFARMKPRKIKEDDAPRTIACPHKGCTKMFR
>P25490
GCNKKFAQSTNLKSHILTHAKAKNNQXXXXXXXXXXXXXXX
>P25490
NKKFAQSTNLKSHILTHAKAKNNQXXXXXXXXXXXXXXXXX
>Q16560
QLRFGGRDRPFRKPINLPVVKNDLYREGKRERRERSRSRER
>Q9HAU0
TSENAPTKETNNIPNHRVLIKPEIQNNQKNKEMSKIEEKKA
>Q9ULU4
DTSTSPIKKKKKPGLLNSNNKEQSELRHGPFYYMKQPLTTD
>Q9ULU4
LLNSNNKEQSELRHGPFYYMKQPLTTDPVDVVPQDGRNDFY
>Q9ULU4
TPNSQYQMLLDPTNPSAGTAKIDKQEKVKLNFDMTASPKIL
>Q9ULU4
KQEKVKLNFDMTASPKILMSKPVLSGGTGRRISLSDMPRSP
>Q9ULU4
PMSTNSSVHTGSDVEQDAEKKATSSHFSASEESMDFLDKST
>Q9ULU4
GSLSGSPKPFSPQLSAPITTKTDKTSTTGSILNLNLDRSKA
>Q9ULU4
STTGSILNLNLDRSKAEMDLKELSESVQQQSTPVPLISPKR
>Q9ULU4
LKELSESVQQQSTPVPLISPKRQIRSRFQLNLDKTIESCKA
>Q9ULU4
DSEKSDSSDSEYISDDEQKSKNEPEDTEDKEGCQMDKEPSA
>Q9ULU4
MDKEPSAVKKKPKPTNPVEIKEELKSTSPASEKADPGAVKD
>Q9ULU4
KPTNPVEIKEELKSTSPASEKADPGAVKDKASPEPEKDFSE
>Q9ULU4
SAPSETASASKEKETSAEKSKESGSTLDLSGSRETPSSILL
>Q9P2R6
GELPPIEKPVDPPPFMFKPVKEEDDGLSGKHSMRTRRSRGS
>Q9P2R6
ASTSSNDSKAETVKKSAKKVKEEASSPLKSNKRQREKVASD
>Q7Z3K3
ASFVTVKRPGVTGENSNEVAKLVNTLNTIPSLGQSPGPVVV
>Q7Z3K3
VSNNSSAHGSQRTSGPESSMKVTSSIPVFDLQDGGRKICPR
>Q7Z3K3
VEYQKKGKSLDSEPSVPSAAKPPSPEKTAPVASTPSSTPIP
>Q7Z3K3
TAPVASTPSSTPIPALSPPTKVPEPNENVGDAVQTKLIMLV
>Q7Z3K3
VDDFYYGRDGGKVAQLTNFPKVATSFRCPHCTKRLKNNIRF
>Q7Z3K3
FRMIHEDTRHLLCPYCLKVFKNGNAFQQHYMRHQKRNVYHC
>Q7Z3K3
LFAKDKIEHKLQHHKTFRKPKQLEGLKPGTKVTIRASRGQP
>Q7Z3K3
CCSRAYANHMINNHVPRKSPKYLALFKNSVSGIKLACTSCT
>Q7Z3K3
DRVHDRNVKNMYPPPSFPTNKAATVKSAGATPAEPEELLTP
>Q5JSZ5
GSRNSSTGDGAPSSACTSDSKDPSLRPAQPVRKGASQFMGN
>Q5JSZ5
LNGTGCRSEDQNCVPPLQERKVTPIDSPPVWSPEGYMALQS
>Q5JSZ5
KKPVLKALKVEDKEKELEKIKQELGEESTRLAKEKEQSPTA
>Q9NQV6
CNRRFISSEQLQQHLNSHDEKLDVFSRTRGRGRGRGKRRFG
>P62906
KLVKKLAKKYDAFLASESLIKQIPRILGPGLNKAGKFPSLL
>P62906
NENMVAKVDEVKSTIKFQMKKVLCLAVAVGHVKMTDDELVY
>O75925
QVLLGYAGRNKHGRKHELLTKALHLLKAGCSPAVQMKIKEL
>O75925
AGRNKHGRKHELLTKALHLLKAGCSPAVQMKIKELYRRRFP
>O75925
KHELELPHLTSALHPVHPDIKLQKLPFYDLLDELIKPTSLA
>O75925
NLCVKVNTKPCSLPGYLPPTKNGVEPKRPSRPINITSLVRL
>O75925
DGCLSSTLEHQVASHHQSSNKNKKVEVIDLTIDSSSDEEEE
>O75925
EEPSAKRTCPSLSPTSPLNNKGILSLPHQASPVSRTPSLPA
>Q92785
XXXXXXXXXXXMAAVVENVVKLLGEQYYKDAMEQCHNYNAR
>Q92785
WRKKRRAHPPEDPRLSFPSIKPDTDQTLKKEGLISQDGSSL
>Q92785
PPEDPRLSFPSIKPDTDQTLKKEGLISQDGSSLEALLRTDP
>Q92785
PEDPRLSFPSIKPDTDQTLKKEGLISQDGSSLEALLRTDPL
>Q92785
LEPDDFLDDLDDEDYEEDTPKRRGKGKSKGKGVGSARKKLD
>Q92785
TPKRRGKGKSKGKGVGSARKKLDASILEDRDKPYACDICGK
>Q92785
KGPDGLALPNNYCDFCLGDSKINKKTGQPEELVSCSDCGRS
>Q9P215
XXXXXXXXMESTAYPLNLSLKEEEEEEEIQSRELEDGPADM
>Q9P215
DETPICLEVPSRVTVDNQGEKPVLVKTPGREKLKITAMLGV
>Q9Y520
VQVEPAVKTVNQQTMAAPVVKEEKQPEKVISKDLVIERPRP
>O75626
DLPLMKLPPSNPLPLVPVKVKQETVEPMDPXXXXXXXXXXX
>P57071
YRKDVMLDHQRRHLEGVRRVKREDLEAGGENLVRYKKEPSG
>Q9Y5B6
KKIVKLLKKEYKEDLEKSKIKTELNSSAESEQPLDKTGHVK
>Q9BSM1
PQGGQIAIAMRLRNQLQSVYKMDPLRNEEEVRVKIKDLNEH
>Q9BSM1
CKSCIVKYLQTSKYCPMCNIKIHETQPLLNLKLDRVMQDIV
>Q8TF01
RRERPSSFRDRQRSPIALPVKQEPPQIDAVKRRTLPAWIRE
>Q8TF01
GDVVNEKKRTPNETTSVLEPKKEHKEKEKQGRSRSGSSSSG
>Q8TF01
EREREQDKRKEKQKREEKDFKFSSQDDRLKRKRESERTFSR
>P29590
APASEEEFQFLRCQQCQAEAKCPKLLPCLHTLCSGCLEASG
>P29590
CFECEQLLCAKCFEAHQWFLKHEARPLAELRNQSVREFLDG
>P29590
RQEEPQSLQAAVRTDGFDEFKVRLQDLSSCITQGKDAAVSK
>P29590
DGFDEFKVRLQDLSSCITQGKDAAVSKKASPEAASTPRDPI
>P29590
VRLQDLSSCITQGKDAAVSKKASPEAASTPRDPIDVDLPEE
>P29590
MAVVQSVPGAHPVPVYAFSIKGPSYGEDVSNTTTAQKRKCS
>P29590
AFSIKGPSYGEDVSNTTTAQKRKCSQTQCPRKVIKMESEEG
>P29590
SIKGPSYGEDVSNTTTAQKRKCSQTQCPRKVIKMESEEGKE
>P29590
DVSNTTTAQKRKCSQTQCPRKVIKMESEEGKEARLARSSPE
>P29590
NTTTAQKRKCSQTQCPRKVIKMESEEGKEARLARSSPEQPR
>P29590
RKCSQTQCPRKVIKMESEEGKEARLARSSPEQPRPSTSKAV
>Q8N2W9
XXXXXXXXXXXXMAAELVEAKNMVMSFRVSDLQMLLGFVGR
>Q8N2W9
FRVSDLQMLLGFVGRSKSGLKHELVTRALQLVQFDCSPELF
>Q8N2W9
HELVTRALQLVQFDCSPELFKKIKELYETRYAKKNSEPAPQ
>Q8N2W9
VTRALQLVQFDCSPELFKKIKELYETRYAKKNSEPAPQPHR
>Q8N2W9
FDCSPELFKKIKELYETRYAKKNSEPAPQPHRPLDPLTMHS
>Q8N2W9
DCSPELFKKIKELYETRYAKKNSEPAPQPHRPLDPLTMHST
>Q8N2W9
NIDYPVLYGKYLNGLGRLPAKTLKPEVRLVKLPFFNMLDEL
>Q13492
LLEKYFDMKKNQCKEGLDIYKKFLTRMTRISEFLKVAEQVG
>Q9HB19
GLPMTTEVLKSLAAPPALEKKPQVAYKTEIIGGVVVHTPIS
>Q15365
RPPVTLRLVVPATQCGSLIGKGGCKIKEIRESTGAQVQVAG
>Q8WUB8
ERRAYFDLQTHVIQVPQGKYKVLPTERTKVSSYPVALIPGQ
>Q8WUB8
KSVPGYKPKVIPNAICGICLKGKESNKKGKAESLIHCSQCE
>Q8IWS0
PSSPKSKKKSRKGRPRKTNFKGLSEDTRSTSSHGTDEMESS
>Q8IWS0
DTRPKCGFCHVGEEENEARGKLHIFNAKKAAAHYKCMLFSS
>Q8WWQ0
SILLDMATRPAGQNLQGIEDKITKMKVTMVAWDRHDNTVIT
>Q8WWQ0
VSSSAASSPERKKRILKPQLKSESSTSAFSTPTRSIPPRHN
>Q8WWQ0
VNGHGGQPSKLVKRGPGRKPKVEVNTNSGEIIHKKRGRKPK
>Q8WWQ0
NSGEIIHKKRGRKPKKLQYAKPEDLEQNNVHPIRDEVLPSS
>Q92576
QKQCHKPQQQAPAMKTNSHVKEELEHPGVEHFKEEDKLKLK
>Q92576
TDSNLKVPEEKAAKVATKIEKELFSFFRDTDAKYKNKYRSL
>Q92576
RPFNRGKGDRQRFYSDSHHLKRERHEKEWEQESERHRRRDR
>Q96QT6
LSAKQMPSHWDSEQTEKADIKPVIVTDSSVTTSLQTADKTP
>Q96QT6
TPPSSIVAKVQSVIRRRRHQKQDEEPSEEAAMMSSQAQGPQ
>Q96QT6
IKLGCLQFVFSITEFATKQPKGDASLLQDGVLAEKLSLKPH
>Q96QT6
FATKQPKGDASLLQDGVLAEKLSLKPHQGPVLRSNSVPXXX
>Q96QT6
QPKGDASLLQDGVLAEKLSLKPHQGPVLRSNSVPXXXXXXX
>Q9H307
ERRTRRESRQESDPEDDDVKKPALQSSVVATSKERTRRDLI
>Q9H307
DPEDDDVKKPALQSSVVATSKERTRRDLIQDQNMDEKGKQR
>Q9H307
VATSKERTRRDLIQDQNMDEKGKQRNRRIFGLLMGTLQKFK
>Q9H307
DEKGKQRNRRIFGLLMGTLQKFKQESTVATERQKRRQEIEQ
>Q9H307
KGKQRNRRIFGLLMGTLQKFKQESTVATERQKRRQEIEQKL
>Q9H307
LLEQKVELAQLQEEWNEHNAKIIKYIRTKTKPHLFYIPGRM
>Q9H307
QRKMNALFEGRRIEFAEQINKMEARPRRQSMKEKEHQVVRN
>Q9H307
RPRRQSMKEKEHQVVRNEEQKAEQEEGKVAQREEELEETGN
>Q9H307
KEKEHQVVRNEEQKAEQEEGKVAQREEELEETGNQHNDVEI
>Q9H307
EKEIAIVHSDAEKEQEEEEQKQEMEVKMEEETEVRESEKQQ
>Q9H307
VHSDAEKEQEEEEQKQEMEVKMEEETEVRESEKQQDSQPEE
>Q9H307
AVLQPTPQVTQEQGHLLPERKDFPVESVKLTEVPVEPVLTV
>Q9H307
VTQEQGHLLPERKDFPVESVKLTEVPVEPVLTVHPESKSKT
>Q9H307
ESVKLTEVPVEPVLTVHPESKSKTKTRSRSRGRARNKTSKS
>P53350
CLTIPPRFSIAPSSLDPSNRKPLTVLNKGLENPLPERPREK
>O75928
AGRNKSGRKHDLLMRALHLLKSGCSPAVQIKIRELYRRRYP
>O75928
SLCIKVNGKLFPLPGYAPPPKNGIEQKRPGRPLNITSLVRL
>O75928
CSDVDEIKFQEDGSWCPMRPKKEAMKVSSQPCTKIESSSVL
>O75928
EIKFQEDGSWCPMRPKKEAMKVSSQPCTKIESSSVLSKPCS
>O75928
SWCPMRPKKEAMKVSSQPCTKIESSSVLSKPCSVTVASEAS
>O75928
EAMKVSSQPCTKIESSSVLSKPCSVTVASEASKKKVDVIDL
>O75928
VIDLTIESSSDEEEDPPAKRKCIFMSETQSSPTKGVLMYQP
>O75928
EDPPAKRKCIFMSETQSSPTKGVLMYQPSSVRVPSVTSVDP
>Q9BRX2
MQEGLAHICLVTPSMTLTRAKVEVNIPRKRKGNCSQHDRAL
>Q15050
DEVSGQWRRRWGYQRARDDTKEWLIEVPGNADPLEDQFAKR
>Q15050
GLHPTGHQSKEELGRAMQVAKVSTASVGRFQERLPKEKVPR
>Q15050
RGSGKKRKFQPLFGDFAAEKKNQLELLRVMNSKKPQLDVTR
>Q92766
EDPAPAKKMVEDGQSGDLEKKADEVFHCPVCFKEFVCKYGL
>Q92766
FEAASLGGSLTVLPATKDSIKHLSLQPFQKGFIIQPDSSIV
>Q92766
PQISLPPFSKAPAAPLQAIFKHMPPLKPKPLVTPRTVVATS
>Q92766
QQASPGCISPSLPPPPLKLLKGSVEAASNAHLLQSKSGTQP
>Q92766
PLKLLKGSVEAASNAHLLQSKSGTQPHAATRLSLQQPRAEL
>Q92766
AATRLSLQQPRAELPGQPEMKTQLEQDSIIEALLPLSMEAK
>Q92766
KTQLEQDSIIEALLPLSMEAKIKQEITEGELKAFMTAPGGK
>Q92766
QLEQDSIIEALLPLSMEAKIKQEITEGELKAFMTAPGGKKT
>Q92766
ALLPLSMEAKIKQEITEGELKAFMTAPGGKKTPAMRKVLYP
>Q92766
PAAEASGRGEDSGCAALGDCKPLTAFLEPQNGFLHRGPTQP
>Q92766
PQNGFLHRGPTQPPPPHVSIKLEPASSFAVDFNEPLDFSQK
>Q92766
AVDFNEPLDFSQKGLALVQVKQENISFLSPSSLVPYDCSME
>P83731
XXXXXXXXXXXXXXXXXXXMKVELCSFSGYKIYPGHGRRYA
>P83731
SFSGYKIYPGHGRRYARTDGKVFQFLNAKCESAFLSKRNPR
>P83731
PGHGRRYARTDGKVFQFLNAKCESAFLSKRNPRQINWTVLY
>P83731
MAAAKAPTKAAPKQKIVKPVKVSAPRVGGKRXXXXXXXXXX
>Q8NDT2
AREARQHALARQLLLYDRPLKVEPVYLRGGGGSSRRSSSSS
>Q8NDT2
RDSERNHRTTEAEPKPLEEPKHETKKLKNLSEYAQTLQLGW
>Q2TAL8
PQEAYNAVHVSGSPTALAAVKLEDDKEKMVGTTSVVKNSHE
>Q2TAL8
NAVHVSGSPTALAAVKLEDDKEKMVGTTSVVKNSHEEVVQT
>O14924
ATRFDVGHESINNPNPNMLSKEEISKVIHDDSVFSIGLESH
>O76021
KDEPNSTPEKTEQFYRKLLNKHGIKTVSQIISLQTLKKEYK
>O76021
TKGLSEKLPEKWESVKLLFVKTEKSAALPIFSSFVSNWDEA
>O76021
ESEDEIPQLVPIGKKTPANEKVEIQKHATGKKSPAKSPNPS
>O76021
TPKAAESETPGKSPEKKPKIKEEAVKEKSPSLGKKDARQTP
>O76021
EKSPSLGKKDARQTPKKPEAKFFTTPSKSVRKASHTPKKWP
>O00541
AALEEQRMEGKKPRVMAGTLKLEDKQRLAQEEESEAKRLAI
>Q86YP4
RGEGLVGDGPVDMRTSHSDMKSERRPPSPDVIVLSDNEQPS
>Q86YP4
KLVLLKKLRQSQIQKEATAQKPTGSVGSTVTTPPPLVRGTQ
>Q86YP4
GSTVTTPPPLVRGTQNIPAGKPSLQTSSARMPGSVIPPPLV
>Q86YP4
RMPGSVIPPPLVRGGQQASSKLGPQASSQVVMPPLVRGAQQ
>Q86YP4
TNQKKALKVEHTSRLKAAFVKALQQEQEIEQRLLQQGTAPA
>Q86YP4
QQEQEIEQRLLQQGTAPAQAKAEPTAAPHPVLKQVIKPRRK
>Q86YP4
LSRGSATTPRGVLHTFSPSPKLQNSASATALVSRTGRHSER
>Q86YP4
GRHSERTVSAGKGSATSNWKKTPLSTGGTLAFVSPSLAVHK
>Q86YP4
KTPLSTGGTLAFVSPSLAVHKSSSAVDRQREYLLDMIPPRS
>Q8WXI9
LLKRSLDPADERDDVLAKRLKMEGHEAMERLKMLALLKRKD
>Q8WXI9
LALLKRKDLANLEVPHELPTKQDGSGVKGYEEKLNGNLRPH
>Q8WXI9
EKLNGNLRPHGDNRTAGRPGKENINDEPVDMSARRSEPERG
>Q8WXI9
VLSDNEASSPRSSSRMEERLKAANLEMFKGKGIEERQQLIK
>Q8WXI9
RLVLLKKLRQSQLQKENVVQKTPVVQNAASIVQPSPAHVGQ
>Q8WXI9
MSQRVIAPNPAQLQGQRGPPKPGLVRTTTPNMNPAINYQPQ
>Q8WXI9
SSPLPSPSAMTDAANSQAAAKLALRKQLEKTLLEIPPPKPP
>Q8WXI9
EKNGKILCEQCMTSNQKKALKAEHTNRLKNAFVKALQQEQE
>Q8WXI9
SNQKKALKAEHTNRLKNAFVKALQQEQEIEQRLQQQAALSP
>Q8WXI9
RLQQQAALSPTTAPAVSSVSKQETIMRHHTLRQAPQPQSSL
>Q9HBE1
AAPGGGAGGSRELEMHTISSKVFGDILDFAYTSRIVVRLES
>Q9HBE1
PSVASSAPPLTGKRGRGRPRKANLLDSMFGSPGGLREAGIL
>P35227
IVECLHSFCKTCIVRYLETNKYCPMCDVQVHKTRPLLSIRS
>P35227
SIRSDKTLQDIVYKLVPGLFKDEMKRRRDFYAAYPLTEVPN
>Q9BY77
NLYDLDEDDDGIASVPTKQMKFAASGGFLHHMAGLSSSKLS
>Q9BY77
ASGGFLHHMAGLSSSKLSMSKALPLTKVVQNDAYTAPALPS
>Q9BY77
TKVVQNDAYTAPALPSSIRTKALTNMSRTLVNKEEPPKELP
>Q9BY77
GNVITSDQPILLRLSDSPSMKKESELPRRVNSASSSNPPAE
>Q9BY77
ILKALFKSSGASVTTQPTEFKIKLXXXXXXXXXXXXXXXXX
>Q14432
ENQSLDQTPQSHSSEQIQAIKEEEEEKGKPRGEEIPTQKPD
>P78364
IQEGAEPFPVGCSQLLKESEKPLQTGLPTGLTENQSGGPLG
>Q96JS3
NPRDKAVVPVFNPVRSQTLVKTEEETAQAVAAEKWSHLSLT
>Q9NS91
QARKGYKKIAGMSQKTVTITKEDESTEKLSSVCMGQEDNMT
>O60216
TKAHVFECNLESSVESIISPKVKMALRTSGHLLLGVVRIYH
>O60216
EQSTSNLNEKINHLEYEDQYKDDNFGEGNDGGILDDKLISN
>O60216
PEDLRKRRKGGEADNLDEFLKEFENPEVPREDQQQQHQQRD
>O15212
ELALLDGSNVVFKLLGPVLVKQELGEARATVGKRLDYITAE
>Q9NYW8
HSPEAWRVDDLIERIQENEDKHSRQAACINSKTLTEEKENT
>Q9NYW8
GPDFIQMSNFNAYQRSQMEMKPFECSECGKSFCKKSKFIIH
>Q9NYW8
GKSFSQKGTLTVHRRSHLEEKPYKCNECGKTFCQKLHLTQH
>Q9NYW8
RTHSGEKPYECSECGKTFCQKTHLTLHQRNHSGERPYPCNE
>Q9NYW8
NECGKTFLVNSAFDGHQPLPKGEKSYECNVCGKLFNELSYY
>Q9NYW8
GKTFLVNSAFDGHQPLPKGEKSYECNVCGKLFNELSYYTEH
>Q16576
XXXXXXXXXXXXXXXXXMASKEMFEDTVEERVINEEYKIWK
>Q16576
ARVHIPNDDAQFDASHCDSDKGEFGGFGSVTGKIECEIKIN
>Q16576
NPHIIATKTPSSDVLVFDYTKHPAKPDPSGECNPDLRLRGH
>Q16576
IATKTPSSDVLVFDYTKHPAKPDPSGECNPDLRLRGHQKEG
>Q96PK6
IECDVVKDYAFVHMEKEADAKAAIAQLNGKEVKGKRINVEL
>Q96PK6
AFVHMEKEADAKAAIAQLNGKEVKGKRINVELSTKGQKKGP
>Q96PK6
HMEKEADAKAAIAQLNGKEVKGKRINVELSTKGQKKGPGLA
>Q96PK6
IAQLNGKEVKGKRINVELSTKGQKKGPGLAVQSGDKTKKPG
>Q96PK6
NGKEVKGKRINVELSTKGQKKGPGLAVQSGDKTKKPGAGDT
>Q96PK6
VELSTKGQKKGPGLAVQSGDKTKKPGAGDTAFPGTGGFSAT
>Q96PK6
RLSPPRASYDDPYKKAVAMSKRYGSDRRLAELSDYRRLSES
>P43487
GSGKNDHAEKVAEKLEALSVKEETKEDAEEKQXXXXXXXXX
>P42696
AEGTLSKKLAAIKRKIHPDQKNINAYVVFKEESAATQALKR
>Q8IUH3
RPGVDSLDEPPNSRIFLVISKYTPESVLRERFSPFGDIQDI
>Q9UKL0
GGGMRVGPQYQAVVPDFDPAKLARRSQERDNLGMLVWSPNQ
>Q9UKL0
VDQNKESKKEVPPTETVPQVKKEKHSTQAKNRAKRKPPKGM
>Q9UKL0
KEETNGPSNQKPVKSPDNSIKMPEEEDEAPVLDVRYASASX
>Q8IZ40
SNKELKGMLVWSPNHCVSDAKLDKYIAMAKEKHGYNIEQAL
>Q2KHR3
PARSALALLAMAQSGDAVSVKIEEENQDLMHFNLQKKRAKG
>Q2KHR3
NQDLMHFNLQKKRAKGKGQVKEEDNSNQKQLKRPAQGKRQN
>P38159
VEADRPGKLFIGGLNTETNEKALEAVFGKYGRIVEVLLMKD
>P38159
ADAKDAARDMNGKSLDGKAIKVEQATKPSFESGRRGPPPPP
>P38159
ARDMNGKSLDGKAIKVEQATKPSFESGRRGPPPPPRSRGPP
>Q92804
VSTDQVGEFFKQIGIIKTNKKTGKPMINLYTDKDTGKPKGE
>Q92804
DQVGEFFKQIGIIKTNKKTGKPMINLYTDKDTGKPKGEATV
>Q13029
SEETLEDCSEVTPAMQIPRTKEEANGDVFETFMFPCQHCER
>Q13029
STNSEAKKRRTASPPALPKIKAETDSDPMVPSCSLSLPLSI
>Q13029
SISTTEAVSFHKEKSVYLSSKLKQLLQTQDKLTPAGISATE
>Q13029
STTEAVSFHKEKSVYLSSKLKQLLQTQDKLTPAGISATEIA
>Q13029
GKPSDGKAAWTDAGLTSKKSKLESHSDSPAWSLSGRDERET
>Q13029
SVLDLSVHKKHCSDSEGKEFKESHSVQPTCSAVKKRKPTTC
>Q13029
DSEGKEFKESHSVQPTCSAVKKRKPTTCMLQKVLLNEYNGI
>Q13029
QETFNKNFVCNVCESPFLSIKDLTKHLSIHAEEWPFKCEFC
>Q13029
NKNFVCNVCESPFLSIKDLTKHLSIHAEEWPFKCEFCVQLF
>Q13029
PSKAHVEHMQSLPEDPLETSKEEEELNDSSEELYTTIKIMA
>Q13029
ELNDSSEELYTTIKIMASGIKTKDPDVRLGLNQHYPSFKPP
>P62826
VFHTNRGPIKFNVWDTAGQEKFGGLRDGYYIQAQCAIIMFD
>P62826
KAKSIVFHRKKNLQYYDISAKSNYNFEKPFLWLARKLIGDP
>Q09028
XXXXXXXXXXXXXXXXXMADKEAAFDDAVEERVINEEYKIW
>Q09028
IATKTPSSDVLVFDYTKHPSKPDPSGECNPDLRLRGHQKEG
>Q7Z6E9
GTPRKAHSKSAKEHQETKPVKEEKVKKDYSKDVKSEKLTTK
>Q7Z6E9
RKTEEKGVDKDFESSSMKISKLEVTEIVKPSPKRKMEPDTE
>Q8IXT5
GRPGSGTSGVDSLSNFIESVKEEASNSGYGSSINQDAGFHT
>Q8IXT5
GFHTNGTGHGNLRPRKTRPLKAENPYLFLRGLPYLVNEDDV
>Q8IXT5
RFLYKDENRTRYAFVMFKTLKDYNTALSLHKTVLQYRPVHI
>Q8IXT5
KMQARSQSRERGDHSHLFDSKDPPIYSVGAFENFRHQLEDL
>Q8IXT5
VGAFENFRHQLEDLRQLDNFKHPQRDFRQPDRHPPEDFRHS
>Q8IXT5
PPDDFRSHRPFVNFGRPEGGKFDFGKHNMGSFPEGRFMPDP
>P09874
FRPEYSASQLKGFSLLATEDKEALKKQLPGVKSEGKRKGDE
>P09874
GFSLLATEDKEALKKQLPGVKSEGKRKGDEVDGVDEVAKKK
>P09874
DKDSKLEKALKAQNDLIWNIKDELKKVCSTNDLKELLIFNK
>P09874
KEANIRVVSEDFLQDVSASTKSLQELFLAHILSPWGAEVKA
>P09874
TKSLQELFLAHILSPWGAEVKAEPVEVVAPRGKSGAALSKK
>P09874
VVAPRGKSGAALSKKSKGQVKEEGINKSEKRMKLTLKGGAA
>P09874
KGQVKEEGINKSEKRMKLTLKGGAAVDPDSGLEHSAHVLEK
>P09874
QILDLSNRFYTLIPHDFGMKKPPLLNNADSVQAKVEMLDNL
>Q7Z5J4
LGFQEEDPPGEKVASLPGDFKQEEVGGVKEEAGGLLQCPEV
>Q7Z5J4
PEQRPGMQDPLSPKAPLICTKEEVEEVLDSKAGWGSPCHLS
>Q7Z5J4
NRSLKGKLMNSKKLSSTDCFKTEAFTSPEALQPGGTALAPK
>Q9UKM9
XXXXXXXXXXXXXXXXXMSLKLQASNVTNKNDPKSINSRVF
>Q9UKM9
GENGRVLAGQTLDINMAGEPKPDRPKGLKRAASAIYSGYIF
>Q9UKM9
VLAGQTLDINMAGEPKPDRPKGLKRAASAIYSGYIFDYDYY
>Q9UKM9
VPRAVPVKRPRVTVPLVRRVKTNVPVKLFARSTAVTTSSAK
>Q9UKM9
VKRPRVTVPLVRRVKTNVPVKLFARSTAVTTSSAKIKLKSS
>Q9UKM9
KTNVPVKLFARSTAVTTSSAKIKLKSSELQAIKTELTQIKS
>Q9UKM9
TAVTTSSAKIKLKSSELQAIKTELTQIKSNIDALLSRLEQI
>Q9BYE7
EEREKKQMHDFYKERGLEVPKPAVPQPVPSSKGRSKKVLES
>Q9BYE7
YKERGLEVPKPAVPQPVPSSKGRSKKVLESVFRIPPELDMS
>Q9BUL8
EFVKYSKSFSDTLKTYFKDGKAINVFVSANRLIHQTNLILQ
>Q8IXK0
IQEGAEPFPVGRSSLLVGNLKKKYAQGFLPEKLPQQDHTTT
>Q8IXK0
EGAEPFPVGRSSLLVGNLKKKYAQGFLPEKLPQQDHTTTTD
>Q8IXK0
QQDHTTTTDSEMEEPYLQESKEEGAPLKLKCELCGRVDFAY
>Q8IXK0
SDRSKLQKAGAATHNRRRASKASLPPLTKDTKKQPTGTVPL
>Q8IXK0
LLLKEDHLMSAMNIKLGPALKIYARISMLKDSXXXXXXXXX
>Q8NDX5
AATTRSNSTSMHSSIPSIENKPPQAIVKPQILTHVIEGFVI
>Q8NDX5
QEGLEPFPVSRSSLLIEQPVKKRPLLDNQVINSVCVQPELQ
>Q8NDX5
KMGYANEFLRSKRFCTMSCAKRYNVSCSKKFALSRWNRKPD
>Q9Y6X2
AGRNKSGRKHELLAKALHLLKSSCAPSVQMKIKELYRRRFP
>Q9Y6X2
ELLAKALHLLKSSCAPSVQMKIKELYRRRFPRKTLGPSDLS
>Q9Y6X2
NLFVKVNGKLCPLPGYLPPTKNGAEPKRPSRPINITPLARL
>Q9Y6X2
QKLRAKGIRNPDHSRALIKEKLTADPDSEVATTSLRVSLMC
>Q9Y6X2
EVIDLTIESSSDEEDLPPTKKHCSVTSAAIPALPGSKGVLT
>Q9Y6X2
PPTKKHCSVTSAAIPALPGSKGVLTSGHQPSSVLRSPAMGT
>Q96BD5
TALSEKQKRVVEQLRKNLIVKQEQPDKFQIQPLPQSENKLQ
>P46060
XXXXXXXXXXXXXMASEDIAKLAETLAKTQVAGGQLSFKGK
>P46060
XXXXXXMASEDIAKLAETLAKTQVAGGQLSFKGKSLKLNTA
>P46060
TLKTLRQVEVINFGDCLVRSKGAVAIADAIRGGLPKLKELN
>P46060
ADVSTFLAFPSPEKLLRLGPKSSVLIAQQTDTSDPEKVVSA
>P46060
SSSFNSNTFLTRLLVHMGLLKSEDKVKAIANLYGPLMALNH
>P46060
PNSALESCSFARHSLLQTLYKVXXXXXXXXXXXXXXXXXXX
>O75151
FPIRRKKNAPKRDLSFLLDKKAVLPTPVTKPKLDSAAYKSD
>Q86U86
PKRRNQPDYYEVVSQPIDLMKIQQKLKMEEYDDVNLLTADF
>Q86U86
YKAACKLWDLYLRTRNEFVQKGEADDEDDDEDGQDNQGTVT
>Q86U86
LEAIVVATNPSGRLISELFQKLPSKVQYPDYYAIIKEPIDL
>Q86U86
AEPFYHLPSKKKYPDYYQQIKMPISLQQIRTKLKNQEYETL
>Q86U86
DLNLMFENAKRYNVPNSAIYKRVLKLQQVMQAKKKELARRD
>Q86U86
DDIEDGDSMISSATSDTGSAKRKSKKNIRKQRMKILFNVVL
>Q86U86
IEHNIRNDKYAGEEGMIEDMKLMFRNARHYNEEGSQVYNDA
>Q86U86
LKEKRKELGPLPDDDDMASPKLKLSRKSGISPKKSKYMTPM
>Q86U86
DMASPKLKLSRKSGISPKKSKYMTPMQQKLNEVYEAVKNYT
>Q86U86
VPRDVPLPVVRVASVFANADKGDDEKNTDNSEDSRAEDNFN
>Q86U86
PLPVVRVASVFANADKGDDEKNTDNSEDSRAEDNFNLEKEK
>Q86U86
YFEQLHYNDMWLKVGDCVFIKSHGLVRPRVGRIEKVWVRDG
>Q86U86
GLKRFSLSAKVVDDEIYYFRKPIVPQKEPSPLLEKKIQLLE
>Q86U86
IYYFRKPIVPQKEPSPLLEKKIQLLEAKFAELEGGDDDIEE
>Q86U86
KRKINMSGYILFSSEMRAVIKAQHPDYSFGELSRLVGTEWR
>Q86U86
NSISKWDQTLAARRRDVHLSKEQESRLPSHWLKSKGAHTTM
>Q86U86
RRRDVHLSKEQESRLPSHWLKSKGAHTTMADALWRLRDLML
>Q86U86
RDVHLSKEQESRLPSHWLKSKGAHTTMADALWRLRDLMLRD
>P12004
FARICRDLSHIGDAVVISCAKDGVKFSASGELGNGNIKLSQ
>P12004
PLVVEYKIADMGHLKYYLAPKIEDEEGSXXXXXXXXXXXXX
>Q8NDF8
SATQSSSSDVDSDATPCKTPKQLLCRPSTGNRVGSQDVSLE
>Q8NDF8
STGNRVGSQDVSLESSQAVGKMQSTQTTNTSNSTNKSQHGS
>Q8NDF8
SQAVGKMQSTQTTNTSNSTNKSQHGSARLFRSSSKGFQGTT
>Q8NDF8
TSNSTNKSQHGSARLFRSSSKGFQGTTQTSHGSLMTNKQHQ
>Q15366
RPPVTLRLVVPASQCGSLIGKGGCKIKEIRESTGAQVQVAG
>Q15366
VMLETLSQSPPKGVTIPYRPKPSSSPVIFAGGQDRYSTGSD
>Q15366
IIGRQGAKINEIRQMSGAQIKIANPVEGSTDRQVTITGSAA
>O00287
KSDQALNCGGTASTGSAGNVKLEESADNILSIVKQRTGSFG
>Q9P227
HSSGPKADSSPKGSRGLGGLKSEFLKQSAARGLRTQDLPAG
>Q9H0H5
GPIEAVSTIETVPYWTRSRRKTGTLQPWNSDSTLNSRQLEP
>Q9H0H5
YRISGCDRTVKELKEKFLRVKTVPLLSKVDDIHAICSLLKD
>Q13123
PTAEADKSAAEKRRQLIQESKFLGGDMEHTHLVKGLDFALL
>Q13123
RQGTRNKKLKKKDKGKLEEKKPPEADMNIFEDIGDYVPSTT
>Q13123
PPEADMNIFEDIGDYVPSTTKTPRDKERERYRERERDRERD
>Q13123
RERERDREREEEKKRHSYFEKPKVDDEPMDVDKGPGSTKEL
>Q13123
RERDREREEEKKRHSYFEKPKVDDEPMDVDKGPGSTKELIK
>Q13123
FEKPKVDDEPMDVDKGPGSTKELIKSINEKFAGSAGWEGTE
>Q13123
KVDDEPMDVDKGPGSTKELIKSINEKFAGSAGWEGTESLKK
>Q13123
GPLGRWDFDTQEEYSEYMNNKEALPKAAFQYGIKMSEGRKT
>Q13123
WDFDTQEEYSEYMNNKEALPKAAFQYGIKMSEGRKTRRFKE
>Q13123
YSEYMNNKEALPKAAFQYGIKMSEGRKTRRFKETNDKAELD
>Q13123
ETNDKAELDRQWKKISAIIEKRKKMEADGVEVKRPKYXXXX
>Q13123
NDKAELDRQWKKISAIIEKRKKMEADGVEVKRPKYXXXXXX
>Q13123
DKAELDRQWKKISAIIEKRKKMEADGVEVKRPKYXXXXXXX
>Q13123
KKISAIIEKRKKMEADGVEVKRPKYXXXXXXXXXXXXXXXX
>P35251
DEETLKAKKGIKEIKVNSSRKEDDFKQKQPSKKKRIIYDSD
>Q9GZR2
GSKKKPKIIQQNKKETSPQVKGEEMPAGKDQEASRGSVPSG
>Q15291
PILKVQYHPRDQNKVLVCPMKSAPVMLTLSDSKHVVLPVDD
>Q9P2K3
XMRVGAEYQARIPEFDPGATKYTDKDNGGMLVWSPYHSIPD
>Q9P2K3
YDPKKEAKKEGNTEQPVQTSKIGLGRREYQSLQHRHHSQRS
>Q9P2K3
ALKQKMEGGIEEFKPPESNQKINARWTTEEQLLAVQGVRKY
>P61313
RIRVRRGGRKRPVPKGATYGKPVHHGVNQLKFARSLQSVAE
>P63220
NRIIGAKDHASIQMNVAEVDKVTGRFNGQFKTYAICGAIRR
>P62847
LLQRKQMVIDVLHPGKATVPKTEIREKLAKMYKTTPDVIFV
>P15880
LWKETVFTKSPYQEFTDHLVKTHTRVSVQRTQAPAVATTXX
>P62910
XXXXXXXXXXXXMAALRPLVKPKIVKKRTKKFIRHQSDRYV
>Q9BYG3
EDVEFQKEVAQVRKRITQRKKQEQLTPGVVYVRHLPNLLDE
>Q9BYG3
HFMPPEKVHKELFKDWNIPFKQPSYPSVKRYNRNRTLTQKL
>Q9BYG3
LRMEERFKKKERLLRKKLAKKGIDYDFPSLILQKTESISKT
>Q9BYG3
LRKKLAKKGIDYDFPSLILQKTESISKTNRQTSTKGQVLRK
>Q9BYG3
ELNDDDKDDEIVFKQPISCVKEEIQETQTPTHSRKKRRRSS
>O60341
HVKDEQIEHWKKIVKTQEELKELLNKMVNLKEKIKELHQQY
>O60341
VNLKEKIKELHQQYKEASEVKPPRDITAEFLVKSKHRDLTA
>Q8NHM5
LGSSLSPWWRSSLTYFQQQLKPGKEDKLFRKKRRSWKNAED
>Q8NHM5
RSWKNAEDRMALANKPLRRFKQEPEDELPEAPPKTRESDHS
>Q7LBC6
VFGRHSGGFLSSPADFSQENKAPFEAVKRFSLDERSLACRQ
>P29375
LFQSGVSLMGVQMPNLDLKEKVEPEVLSTDTQTSPEPGTRM
>P29375
FLPNVLSLKEALQKAREWTAKVEAIQSGSNYAYLEQLESLS
>P41229
EKDKEYKPHSIPLRQSVQPSKFNSYGRRAKRLQPDPEPTEE
>P41229
YGRRAKRLQPDPEPTEEDIEKNPELKKLQIYGAGPKMMGLG
>P41229
EEDIEKNPELKKLQIYGAGPKMMGLGLMAKDKTLRKKDKEG
>P41229
DKTLRKKDKEGPECPPTVVVKEELGGDVKVESTSPKTFLES
>P41229
EELGGDVKVESTSPKTFLESKEELSHSPEPCTKMTMRLRRN
>P41229
DAGSDSTKRSRWMEKELGLYKSDTELLGLSAQDLRDPGSVI
>O15054
MLKLRSLSEGPPKELKIRLIKVESGDKETFIASEVEERRLR
>P14618
TESFASDPILYRPVAVALDTKGPEIRTGLIKGSGTAEVELK
>P14618
RKASDVHEVRKVLGEKGKNIKIISKIENHEGVRRFDEILEA
>P14618
DVHEVRKVLGEKGKNIKIISKIENHEGVRRFDEILEASDGI
>Q14807
SLDRLLASQGSQGAPLLSTPKRERMVLMKTVEEKDLEIERL
>Q13601
PSLERPEKGAGKSEFRNQKPKPENQDESELLTVPDGWKEPA
>Q13601
AFIPPKEKPIVKPKEASTETKIDVASIKEKVKKAKNKKLGA
>Q13601
KVKKAKNKKLGALTAEEIALKMEADEKKKKKKKXXXXXXXX
>Q9BU76
FGSSRGGVRGGQDQFNWEDVKTDKQRENYLGNSLMAPVGRW
>Q9BU76
YKNVKKQPTGLSKEDFAEVCKREGGDPEEKGVDRLLGLGSA
>Q9BU76
GLSKEDFAEVCKREGGDPEEKGVDRLLGLGSASGSVGRVAM
>Q1ED39
XXXXXXXXXXXXXXMITKTHKVDLGLPEKKKKKKVVKEPET
>Q1ED39
HVEPETTLPARRTEKSPSLRKQVFGHLEFLSGEKKNKKSPL
>Q1ED39
LSGEKKNKKSPLAMSHASGVKTSPDPRQGEEETRVGKKLKK
>Q1ED39
SKPSRSMESSPRKGSKKKPVKVEAPEYIPISDDPKASAKKK
>Q1ED39
YIPISDDPKASAKKKMKSKKKVEQPVIEEPALKRKKKKKRK
>Q1ED39
KKKMKSKKKVEQPVIEEPALKRKKKKKRKESGVAGDPWKEE
>Q1ED39
ALKRKKKKKRKESGVAGDPWKEETDTDLEVVLEKKGNMDEA
>Q1ED39
VAGDPWKEETDTDLEVVLEKKGNMDEAHIDQVRRKALQEEI
>Q1ED39
KALQEEIDRESGKTEASETRKWTGTQFGQWDTAGFENEDQK
>Q1ED39
KWTGTQFGQWDTAGFENEDQKLKFLRLMGGFKNLSPSFSRP
>Q1ED39
TGTQFGQWDTAGFENEDQKLKFLRLMGGFKNLSPSFSRPAS
>Q1ED39
SPSFSRPASTIARPNMALGKKAADSLQQNLQRDYDRAMSWK
>Q1ED39
RAMSWKYSRGAGLGFSTAPNKIFYIDRNASKSVKLEDXXXX
>P42167
RMEESFSSKYVPKYVPLADVKSEKTKKGRSIPVWIKILLFV
>Q8NI77
TEEDLCHHMKVVVRVRPENTKEKAAGFHKVVHVVDKHILVF
>Q8NI77
TEKRTRRKLMPSPLKGQHTLKSPPSQSVQLNDSLSKELQPI
>Q8NI77
EDIKSSKCKLPEQESLPNDNKDILQRLDPSSFSTKHSMPVP
>Q8NI77
SGFAKRVRQDNSSEKHLQENKPTMEHKRNICKINPSMVRKF
>Q8NI77
VRQDNSSEKHLQENKPTMEHKRNICKINPSMVRKFGRNISK
>P52732
KTQELETTQKHLQETKLQLVKEEYITSALESTEEKLHDAAS
>Q02241
ISGQKLEIERLEKKNKTLEYKIEILEKTTTIYEEDKRNLQQ
>Q02241
KTLEYKIEILEKTTTIYEEDKRNLQQELETQNQKLQRQFSD
>Q02241
FSDKRRLEARLQGMVTETTMKWEKECERRVAAKQLEMQNKL
>Q02241
KECERRVAAKQLEMQNKLWVKDEKLKQLKAIVTEPKTEKPE
>Q02241
NKLWVKDEKLKQLKAIVTEPKTEKPERPSRERDREKVTQRS
>Q02241
WVKDEKLKQLKAIVTEPKTEKPERPSRERDREKVTQRSVSP
>Q02241
SVASCISEWEQKIPTYNTPLKVTSIARRRQQEPGQSKTCIV
>Q02241
PPIRLRHRRSRSAGDRWVDHKPASNMQTETVMQPHVPHAIT
>Q02241
MQPHVPHAITVSVANEKALAKCEKYMLTHQELASDGEIETK
>Q02241
KCEKYMLTHQELASDGEIETKLIKGDIYKTRGGGQSVQFTD
>Q02241
KYMLTHQELASDGEIETKLIKGDIYKTRGGGQSVQFTDIET
>Q02241
DIYKTRGGGQSVQFTDIETLKQESPNGSRKRRSSTVAPAQP
>Q02241
AVEMRAGSQLGPGYQHHAQPKRKKPXXXXXXXXXXXXXXXX
>Q07666
ATVGGPAPTPLLPPSATASVKMEPENKYLPELMAEKDSLDP
>Q07666
APTPLLPPSATASVKMEPENKYLPELMAEKDSLDPSFTHAM
>Q07666
THAMQLLTAEIEKIQKGDSKKDDEENYLDLFSHKNMKLKER
>Q07666
KLKERVLIPVKQYPKFNFVGKILGPQGNTIKRLQEETGAKI
>Q07666
GQDDWNGTRPSLKAPPARPVKGAYREHPYGRYXXXXXXXXX
>O95239
EQVLSKKTPPAPSPFDLPELKHVATEYQENKAPGKKKKRAL
>P33991
IHYRKTDAKRLHGLDEEAEQKLFSEKRVELLKELSRKPDIY
>P33991
TGIVDISILTTGMSATSRKRKEELAEALKKLILSKGKTPAL
>Q14676
RKSQLPAEGDAGAEWAAAVLKQERAHEVGAQGGPPVAQVEQ
>Q14676
RGRKNRSSGKTPETLVPTAPKLEPSTSTDQPVTPEPTSQAT
>Q14676
CIKRQRAAGNPGSLAAPIDHKPCSAPLEPKSQASRNQRWGA
>Q14676
IPEPASPQLLETPIHASQIQKVEPAGRSRFTPELQPKASQS
>Q14676
SPPHQKQPQRGEVSQKTVIIKEEEEDTAEKPGKEEDVVTPK
>Q03112
EFELRESNMPGAGLGIWTKRKIEVGEKFGPYVGEQRSNLKD
>Q03112
QIFYRVVADIAPGEELLLFMKSEDYPHETMAPDIHEERQYR
>Q03112
KFPCSTPHSAFSMVEEDFQQKLESENDLQEIHTIQECKECD
>Q03112
FPDLQSLEKHMLSHTEEREYKCDQCPKAFNWKSNLIRHQMS
>Q03112
AHACPECGKTFATSSGLKQHKHIHSSVKPFICEVCHKSYTQ
>Q03112
GKTFATSSGLKQHKHIHSSVKPFICEVCHKSYTQFSNLCRH
>Q03112
CGQMFSTTSSLNKHRRFCEGKNHFAAGGFFGQGISLPGTPA
>Q03112
PPLIPASSPVKGLSSTEQTNKSQSPLMTHPQILPATQDILK
>Q03112
KSQSPLMTHPQILPATQDILKALSKHPSVGDNKPVELQPER
>Q03112
PLMTHPQILPATQDILKALSKHPSVGDNKPVELQPERSSEE
>Q03112
LPATQDILKALSKHPSVGDNKPVELQPERSSEERPFEKISD
>Q03112
ESDIESDKEKFKENGKMFKDKVSPLQNLASINNKKEYSNHS
>Q03112
NGKMFKDKVSPLQNLASINNKKEYSNHSIFSPSLEEQTAVS
>Q03112
IFSPSLEEQTAVSGAVNDSIKAIASIAEKYFGSTGLVGLQD
>Q03112
IASIAEKYFGSTGLVGLQDKKVGALPYPSMFPLPFFPAFSQ
>Q03112
PAFSQSMYPFPDRDLRSLPLKMEPQSPGEVKKLQKGSSESP
>Q03112
PDRDLRSLPLKMEPQSPGEVKKLQKGSSESPFDLTTKRKDE
>Q03112
DRDLRSLPLKMEPQSPGEVKKLQKGSSESPFDLTTKRKDEK
>Q03112
LRSLPLKMEPQSPGEVKKLQKGSSESPFDLTTKRKDEKPLT
>Q03112
EVKKLQKGSSESPFDLTTKRKDEKPLTPVPSKPPVTPATSQ
>Q03112
KLQKGSSESPFDLTTKRKDEKPLTPVPSKPPVTPATSQDQP
>Q03112
SPFDLTTKRKDEKPLTPVPSKPPVTPATSQDQPLDLSMGSR
>Q03112
TSQDQPLDLSMGSRSRASGTKLTEPRKNHVFGGKKGSNVES
>Q03112
RSRASGTKLTEPRKNHVFGGKKGSNVESRPASDGSLQHARP
>Q03112
SRASGTKLTEPRKNHVFGGKKGSNVESRPASDGSLQHARPT
>Q03112
LQHARPTPFFMDPIYRVEKRKLTDPLEALKEKYLRPSPGFL
>Q03112
FMDPIYRVEKRKLTDPLEALKEKYLRPSPGFLFHPQMSAIE
>Q03112
DPIYRVEKRKLTDPLEALKEKYLRPSPGFLFHPQMSAIENM
>Q03112
HPQMSAIENMAEKLESFSALKPEASELLQSVPSMFNFRAPP
>Q03112
GTATSSPHSELESTGAILDDKEDAYFTEIRNFIGNSNHGSQ
>Q03112
SNHGSQSPRNVEERMNGSHFKDEKALVTSQNSDLLDDEEVE
>Q03112
GSQSPRNVEERMNGSHFKDEKALVTSQNSDLLDDEEVEDEV
>Q03112
LHEGNPEDDYEETSALEMSCKTSPVRYKEEEYKSGLSALDH
>Q03112
DDYEETSALEMSCKTSPVRYKEEEYKSGLSALDHIRHFTDS
>Q03112
TSALEMSCKTSPVRYKEEEYKSGLSALDHIRHFTDSLKMRK
>Q03112
EEYKSGLSALDHIRHFTDSLKMRKMEDNQYSEAELSSFSTS
>Q03112
KSGLSALDHIRHFTDSLKMRKMEDNQYSEAELSSFSTSHVP
>Q03112
NQYSEAELSSFSTSHVPEELKQPLHRKSKSQAYAMMLSLSD
>Q03112
SSFSTSHVPEELKQPLHRKSKSQAYAMMLSLSDKESLHSTS
>Q8WTT2
EQMVKDWKQRKLKKSNVVSLKAYKGLAEVAVKSLCELLVAL
>Q9Y3C1
AEMGLAVDPNRAVPLRKRKVKAMEVDIEERPKELVRKPYVL
>P46087
AAKRRLGSVEAPKTNKSPEAKPLPGKLPKGISAGAVQTAGK
>P46087
DFGAQREEGRSRSEYLNRLKKDLAIYYSYGDFLLGKLMDLF
>P46087
QTGNSETATPTNVDLPQVIPKSENSSQPAKKAKGAAKTKQQ
>O00567
VSEGVVHEDLRLLLETHLPSKKKKVLLGVGDPKIGAAIQEE
>O00567
YCRLAQFIGNRRELNEDKLEKLEELTMDGAKAKAILDASRS
>O00567
RRELNEDKLEKLEELTMDGAKAKAILDASRSSMGMDISAID
>O00567
SDLEETAGSTSIPKRKKSTPKEETVNDPEEAGHRSGSKKKR
>O00567
VNDPEEAGHRSGSKKKRKFSKEEPVSSGPEEAVGKSSSKKK
>O15381
LDLSCEKSNPKKPITEIQDSKDSSLLESDMKRKGKLKNKGS
>Q9Y6X9
LPTPRPASQPRKAPVISSTPKLPALAAREEASTSRLLQPPE
>Q9Y6X9
TASRPAPLVQQLSPSLLPNSKSPREVPSPKVIKTPVVKKTE
>Q9Y6X9
SPSLLPNSKSPREVPSPKVIKTPVVKKTESPIKLSPATPSR
>Q9Y6X9
EVEEEAERRKERCKRGRFVVKEEKKDSNELSDSAGEEDSAD
>Q9Y6X9
VEVRVNREWYTGRVTAVEVGKHVVRWKVKFDYVPTDTTPRD
>Q9Y6X9
VQILRNCLRYFLPPSFPISKKQLSAMNSDELISFPLKEYFK
>Q14149
EHSLFSTEQKLLAELDAIIGKKGTRIIIWNLRSYKNATEFD
>Q14149
LDAIIGKKGTRIIIWNLRSYKNATEFDFEKDKYDIRIPEDL
>Q14149
DFEKDKYDIRIPEDLDEITGKKGYKKQERMDQIAPESDYSL
>Q14149
LKPRMQIILRGQKVKTQLVSKSLAYIERDVYRPKFLSKTVR
>Q14149
VKTQLVSKSLAYIERDVYRPKFLSKTVRITFGFNCRNKDHY
>Q14149
EPESNSLKRRLSTRSSILNAKNRRLSSQFENSVYKGDDDDE
>Q14149
VIILEENSTPKPAVDHDIDMKSEQSHVEQGGVQVEFVGDSE
>Q14149
SRCDQGNTAATQTEVPSLVVKKEETVEDEIDVRNDAVILPS
>Q14149
RCDQGNTAATQTEVPSLVVKKEETVEDEIDVRNDAVILPSC
>Q14149
FTDQIKVLQQRILEMNDKYVKKETCHQSTETDAVFLLESIN
>Q14149
QQALEEIERLKKQCSALQHVKAECSQCSNNESKSEMDEMAV
>Q14149
SEVELLEMEKSQIRSQCEELKTEVEQLKSTNQQTATDVSTS
>O00566
RVTFALPDDAETEDTGVLNVKKNSDEVKSSFEKRQEKMNEK
>O00566
KRQEKMNEKIASLEKELLEKKPWQLQGEVTAQKRPENSLLE
>O00566
LEKELLEKKPWQLQGEVTAQKRPENSLLEETLHFDHAVRMA
>O00566
MEEVAPVSVSDAALLAPEEIKEKNKAGDIKTAAEKTATDKK
>O00566
KTVASEKLKQLTKTGKASFIKDEGKDKALKSSQAFFSKLQD
>O00566
SFIKDEGKDKALKSSQAFFSKLQDQVKMQINDAKKTEKKKK
>Q9NS73
ALEQHILYLQPFLAKLQSPIKEENTTAVEEIGRTEMGNKNE
>Q9NS73
TTAVEEIGRTEMGNKNEVNDKFSIGDLQEEEKHKESDLRDV
>Q9NS73
MGNKNEVNDKFSIGDLQEEEKHKESDLRDVKKTQIHFDPEV
>Q9NS73
FSIGDLQEEEKHKESDLRDVKKTQIHFDPEVVQIKAGKAEI
>Q9NS73
SDLRDVKKTQIHFDPEVVQIKAGKAEIDRRISAFIERKQAE
>Q9NS73
RVVNTYGPQTRPEGIPGSGHKPNSMLRDCGNQAVEERLQNI
>Q9NS73
KILELEGISPEYFQSVSFSGKRRKVQPPQQNYSLAELDEKI
>Q9NS73
ELEGISPEYFQSVSFSGKRRKVQPPQQNYSLAELDEKISAL
>Q9NS73
VQPPQQNYSLAELDEKISALKQALLRKSREAESMATHHLPX
>Q6VMQ6
KARKTMRVSDRQQLEAVYKVKEELLKTDVKLLNGNHENGDL
>Q6VMQ6
IHEDDERPSEKNEFSRRKRSKSEDMDNVQSKRRRYMEEEYE
>Q6VMQ6
PTVGPSGLYSPSTNRGPIQMKIPISAFSTSSAAEQNSNTTP
>Q6VMQ6
TSSAAEQNSNTTPRIENQTNKTIDASVSKKAADSTSQCGKA
>O95983
LGGSMDLSTFDFRTGKMLMSKMNKSRQRVRYDSSNQVKGKP
>O95983
LMSKMNKSRQRVRYDSSNQVKGKPDLNTALPVRQTASIFKQ
>O95983
SKMNKSRQRVRYDSSNQVKGKPDLNTALPVRQTASIFKQPV
>Q8IWI9
XXXXXXXXXXXXXXXXXMEEKQQIILANQDGGTVAGAAPTF
>Q8IWI9
IHPESPSTGHYWMHQPVSFYKLKLTNNTLDQEGHIILHSMH
>Q8IWI9
QPGDLDPLSRGHETSGKGLEKTSLNIKRDFLGFMDTDSALS
>Q8IWI9
PLSRGHETSGKGLEKTSLNIKRDFLGFMDTDSALSEVPQLK
>Q8IWI9
KRDFLGFMDTDSALSEVPQLKQEISECLIASSFEDDSRVAS
>Q8IWI9
DVYSNSDDDPILEKQLKRHNKVDNPEADHLSSKWLPSSPSG
>Q8IWI9
HLSSKWLPSSPSGVAKAKMFKLDTGKMPVVYLEPCAVTRST
>Q8IWI9
WLPSSPSGVAKAKMFKLDTGKMPVVYLEPCAVTRSTVKISE
>Q8IWI9
DTGKMPVVYLEPCAVTRSTVKISELPDNMLSTSRKDKSSML
>Q8IWI9
QWKYPDISDSISTERILDDSKDSVGDSLSGKEDLGRKRTTM
>Q8IWI9
IATAAKVVNANQNASPNVPGKRGRPRKLKLCKAGRPPKNTG
>Q8IWI9
KSLISTKNTPVSPGSTFPDVKPDLEDVDGVLFVSFESKEAL
>Q8IWI9
LTGTNPASPDAGFPFVSRTGKTNDFTKIKGWRGKFHSASAS
>Q8IWI9
ASPDAGFPFVSRTGKTNDFTKIKGWRGKFHSASASRNEGGN
>Q8IWI9
GKFHSASASRNEGGNSESSLKNRSAFCSDKLDEYLENEGKL
>Q8IWI9
RNEGGNSESSLKNRSAFCSDKLDEYLENEGKLMETSMGFSS
>Q8IWI9
SGRTKSSYKSILPYPVSPKQKYSHVILGDKVTKNSSGIISE
>Q8IWI9
LRQAQQQQQQQQGSRPPGLSKSQVKLMDLEDCALWEGKPRT
>Q8IWI9
CRRPDCMFGCTCLKRKVVLVKGGSKTKHFQRKAAHRDPVFY
>Q8IWI9
EEEEGIREEEEQLKEKKKRKKLEYTICETEPEQPVRHYPLW
>Q8IWI9
EYTICETEPEQPVRHYPLWVKVEGEVDPEPVYIPTPSVIEP
>Q8IWI9
VIEPMKPLLLPQPEVLSPTVKGKLLTGIKSPRSYTPKPNPV
>Q8IWI9
LLPQPEVLSPTVKGKLLTGIKSPRSYTPKPNPVIREEDKDP
>Q8IWI9
RERLHGGKGLPFYAGLSPAGKLVAYKRKPSSSTSGLIQVAS
>Q8IWI9
NAKVAASRKPRTLLPSTSNSKMASSSGTATNRPGKNLKAFV
>Q8IWI9
SLQMKRESQNPDQKDETNSIKREQETKKVLQSEGEAVDPEA
>Q8IWI9
SQNPDQKDETNSIKREQETKKVLQSEGEAVDPEANVIKQNS
>Q8IWI9
VLEVRTISEKASNKTVQNLSKVQHQKLGDVKVEQQKGFDNP
>Q8IWI9
ASNKTVQNLSKVQHQKLGDVKVEQQKGFDNPEENSSEFPVT
>Q8IWI9
EQQKGFDNPEENSSEFPVTFKEESKFELSGSKVMEQQSNLQ
>Q8IWI9
GFDNPEENSSEFPVTFKEESKFELSGSKVMEQQSNLQPEAK
>Q8IWI9
NSSEFPVTFKEESKFELSGSKVMEQQSNLQPEAKEKECGDS
>Q8IWI9
KFELSGSKVMEQQSNLQPEAKEKECGDSLEKDRERWRKHLK
>Q8IWI9
WRKHLKGPLTRKCVGASQECKKEADEQLIKETKTCQENSDV
>Q8IWI9
CVGASQECKKEADEQLIKETKTCQENSDVFQQEQGISDLLG
>Q8IWI9
EQGISDLLGKSGITEDARVLKTECDSWSRISNPSAFSIVPR
>Q8IWI9
SRGNGHFQGHLLLPGEQIQPKQEKKGGRSSADFTVLDLEED
>Q8IWI9
LSEEINVAHLKTTAAHTQSFKQPSCTHISADEKAAERSRKA
>Q8IWI9
ERSRKAPPIPLKLKPDYWSDKLQKEAEAFAYYRRTHTANER
>Q8IWI9
GEMRDLFEKLKITLGLLHSSKVSKSLILTRAFSEIQGLTDQ
>Q8IWI9
KKLEYIYAKQQALEAQKRKKKMGSDEFDISPRISKQQEGSS
>Q8IWI9
AQKRKKKMGSDEFDISPRISKQQEGSSASSVDLGQMFINNR
>Q8IWI9
GPLFSGPVVAVSPDLLESDLKPQVAGSAVALPENDDLFMMP
>Q8IWI9
TEGGLVDMGGSKYPHEVPDSKPSDHLKDTVRNEDNSLEDKG
>Q8IWI9
SKPSDHLKDTVRNEDNSLEDKGRISSRGNRDGRVTLGPTQV
>Q8IWI9
RGERVKSKDSSFHKLKMKDLKDSSIEMELRKVTSAIEEAAL
>Q8IWI9
VGSVGHKMNLTGNDQEGRESKVMPTLAPVVAKLGNSGASPS
>P43243
XXXXXXXXXXXXXXXXXXMSKSFQQSSLSRDSQGHGRDLSA
>P43243
LASFGLSARDLDELSRYPEDKITPENLPQILLQLKRRRTEE
>P43243
SRYPEDKITPENLPQILLQLKRRRTEEGPTLSYGRDGRSAT
>P43243
RDGERCRDDSFFGETSHNYHKFDSEYERMGRGPGPLQERSL
>P43243
EYERMGRGPGPLQERSLFEKKRGAPPSSNIEDFHGLLPKGY
>P43243
PALVFGKPVRVHLSQKYKRIKKPEGKPDQKFDQKQELGRVI
>P43243
RVHLSQKYKRIKKPEGKPDQKFDQKQELGRVIHLSNLPHSG
>P43243
SQKYKRIKKPEGKPDQKFDQKQELGRVIHLSNLPHSGYSDS
>P43243
GRVIHLSNLPHSGYSDSAVLKLAEPYGKIKNYILMRMKSQA
>P43243
NLPHSGYSDSAVLKLAEPYGKIKNYILMRMKSQAFIEMETR
>P43243
QAFIEMETREDAMAMVDHCLKKALWFQGRCVKVDLSEKYKK
>P43243
AFIEMETREDAMAMVDHCLKKALWFQGRCVKVDLSEKYKKL
>P43243
YSPDGKESPSDKKSKTDGSQKTESSTEGKEQEEKSGEDGEK
>P43243
SKTDGSQKTESSTEGKEQEEKSGEDGEKDTKDDQTEQEPNM
>P43243
AVKKDGSASAAAKKKLKKVDKIEELDQENEAALENGIKNEE
>P43243
KVDKIEELDQENEAALENGIKNEENTEPGAESSENADDPNK
>P43243
NADDPNKDTSENADGQSDENKDDYTIPDEYRIGPYQPNVPV
>P43243
AKNTHCSSLPHYQKLKKFLNKLAEERRQKKETXXXXXXXXX
>Q96GY3
XXXXXXXXXXXXXXXXMFPVKVKVEKSELEMAKARNQLDAV
>Q96GY3
XXXXXXXXXXXXXXMFPVKVKVEKSELEMAKARNQLDAVLQ
>Q9Y4W2
ETWELEEFREGIEEEDQEEDKNIVVDDITEQKPEPQDDGKS
>Q9Y4W2
IEEEDQEEDKNIVVDDITEQKPEPQDDGKSTESDVKADGDS
>Q6MZP7
KVSQTSDLKLGNQTLKPDGQKLILTTLGKSGSPIVLALPHS
>Q6MZP7
KTIIPLATAPNVQQIQVPGSKFHYVRLVTATSASSSTQPVS
>Q6MZP7
MCSSICKCIGCKNFEESPERKTLMHLADAAEVRVQQQTAAK
>Q6MZP7
KTLMHLADAAEVRVQQQTAAKTKLSSQISDLLTRPTPALNS
>Q6MZP7
LMHLADAAEVRVQQQTAAKTKLSSQISDLLTRPTPALNSGG
>Q969R5
GHGIKMSERRSDMAHHPTFRKIYCDAVPYLFKKVRAVYTEG
>Q969R5
GKKRKRIPPTKTRPLRQGSKKPLLEDDPQGARKISSEPVPG
>Q969R5
RPLRQGSKKPLLEDDPQGARKISSEPVPGEIIAVRVKEEHL
>Q969R5
QGARKISSEPVPGEIIAVRVKEEHLDVASPDKASSPELPVS
>Q969R5
DVASPDKASSPELPVSVENIKQETDDXXXXXXXXXXXXXXX
>P20700
YETELADARRALDDTARERAKLQIELGKCKAEHDQLLLNYA
>P20700
LQIELGKCKAEHDQLLLNYAKKESDLNGAQIKLREYEAALN
>P20700
ESDLNGAQIKLREYEAALNSKDAALATALGDKKSLEGDLED
>P20700
EYEAALNSKDAALATALGDKKSLEGDLEDLKDQIAQLEASL
>P20700
GDLEDLKDQIAQLEASLAAAKKQLADETLLKVDLENRCQSL
>P20700
RKHETRLVEVDSGRQIEYEYKLAQALHEMREQHDAQVRLYK
>P20700
KLAQALHEMREQHDAQVRLYKEELEQTYHAKLENARLSSEM
>P20700
EQHDAQVRLYKEELEQTYHAKLENARLSSEMNTSTVNSARE
>P20700
ELMESRMRIESLSSQLSNLQKESRACLERIQELEDLLAKEK
>P20700
LQKESRACLERIQELEDLLAKEKDNSRRMLTDKEREMAEIR
>P20700
DLIWKNQNSWGTGEDVKVILKNSQGEEVAQRSTVFKTTIPE
>P20700
VKVILKNSQGEEVAQRSTVFKTTIPEEEEEEEEAAGVVVEE
>Q96JM7
TDANESSSSPEIRDQHADDVKEDFEERTESEMRTSHEARGA
>Q96JM7
PLRWEQQSKLLPTVAGIPASKVSKWSTDEVSEFIQSLPGCE
>Q8WWI1
RETSVRIYQYRRPVDSYDIPKTEEASSGFLPGDRNKSRSTT
>Q86W92
QLCDKLLTSSLQKSSSLGNLKKETSDGEKETIQKTSEDRAP
>P02545
SGAQASSTPLSPTRITRLQEKEDLQELNDRLAVYIDRVRSL
>P02545
IKAAYEAELGDARKTLDSVAKERARLQLELSKVREEFKELK
>P02545
ALSEKRTLEGELHDLRGQVAKLEAALGEAKKQLQDEMLRRV
>P02545
KQLQDEMLRRVDAENRLQTMKEELDFQKNIYSEELRETKRR
>P02545
LRRVDAENRLQTMKEELDFQKNIYSEELRETKRRHETRLVE
>P02545
TMKEELDFQKNIYSEELRETKRRHETRLVEIDNGKQREFES
>P02545
EELRETKRRHETRLVEIDNGKQREFESRLADALQELRAQHE
>P02545
RLADALQELRAQHEDQVEQYKKELEKTYSAKLDNARQSAER
>P02545
AQHEDQVEQYKKELEKTYSAKLDNARQSAERNSNLVGAAHE
>P02545
ELQQSRIRIDSLSAQLSQLQKQLAAKEAKLRDLEDSLARER
>P02545
AEMRARMQQQLDEYQELLDIKLALDMEIHAYRKLLEGEEER
>P02545
EYQELLDIKLALDMEIHAYRKLLEGEEERLRLSPSPTSQRS
>P02545
RSRGRASSHSSQTQGGGSVTKKRKLESTESRSSFSQHARTS
>P02545
GRASSHSSQTQGGGSVTKKRKLESTESRSSFSQHARTSGRV
>P02545
FSQHARTSGRVAVEEVDEEGKFVRLRNKSNEDQSMGNWQIK
>P02545
KFVRLRNKSNEDQSMGNWQIKRQNGDDPLLTYRFPPKFTLK
>P02545
NWQIKRQNGDDPLLTYRFPPKFTLKAGQVVTIWAAGAGATH
>P02545
AEYNLRSRTVLCGTCGQPADKASASGSGAQVGGPISSGSSA
>Q6P0N0
XXXXXXXXXXXXXXMIATPLKHSRIYLPPEASSQRRNLPMD
>Q6P0N0
LVKYQNSSLKLNDHKKNQFLKMTTFNNKNIFQSTMLTEATT
>Q6P0N0
SSNNDIFLPVKQKIQCQQEKKAPLHNLTYELPTLNQEQENF
>Q6P0N0
TRAQLAKQIFHSKESIVATTKSKKDTFVLESVDSADEQFQN
>Q6P0N0
TDTAQRATTTYDFDCDNLELKSNKHSESPGATELNMCHSNC
>Q6P0N0
MSSKKLKIGERTNERIIKSQKQETTEELDVSIDILTSREQF
>Q6P0N0
LDVSIDILTSREQFFSDEERKYMAINQKKAYILVTPLKSRK
>Q6P0N0
TSREQFFSDEERKYMAINQKKAYILVTPLKSRKVIEQRCMR
>Q6P0N0
KSKNKEDCDERDLLTVNRKIKISNLEKEQMLTSDFKKNTRL
>Q6P0N0
VNRKIKISNLEKEQMLTSDFKKNTRLLPKLKKIENQVAMSF
>Q6P0N0
ETEESENEFYIKQKKARPSVKETLQKSGVRKEFPITEAVGS
>Q6P0N0
EWNEKELQKLHCAFASLPKHKPGFWSEVAAAVGSRSPEECQ
>Q6P0N0
TKKKPANSKGQNGKRGDADQKQTIKITAKVGTLKRKQQMRE
>Q6P0N0
KGQNGKRGDADQKQTIKITAKVGTLKRKQQMREFLEQLPKD
>Q6P0N0
AKVGTLKRKQQMREFLEQLPKDDHDDFFSTTPLQHQRILLP
>Q6P0N0
FRMQKYHKSNGGIVWGNIKKKLVETDFSTPTPRRKTPFNTD
>O15525
XXXXXXXMTTPNKGNKALKVKREPGENGTSLTDEELVTMSV
>O75444
NSDLPTSPLAMEYVNDFDLMKFEVKKEPVETDRIISQCGRL
>O75444
PTSPLAMEYVNDFDLMKFEVKKEPVETDRIISQCGRLIAGG
>O75444
QQRHVLESEKNQLLQQVDHLKQEISRLVRERDAYKEKYEKL
>P27816
STGPSSRSPSTLLPKKPTAIKTEGKPAEVKKMTAKSVPADL
>Q9Y4Z0
YIRGSTIKYLRIPDEIIDMVKEEVVAKGRGRGGLQQQKQQK
>Q5TKA1
MAELDQLPDESSSAKALVSLKEGSLSNTWNEKYSSLQKTPV
>O60934
SENEPVDTNSDNNLFTDTDLKSIVKNSASKSHAAEKLRSNK
>O60934
REMDDVAIEDEVLEQLFKDTKPELEIDVKVQKQEEDVNVRK
>O60934
VLEQLFKDTKPELEIDVKVQKQEEDVNVRKRPRMDIETNDT
>O60675
KYEALQTFARTVARGPVAPSKVATTSVITIVKSTELSSTSV
>Q6PKG0
RGGQKKKGNKHKWVPLQIDMKPEVPREKLASRPTRPPEPRH
>Q6PKG0
SESATYVPVAPPTPAWQPEIKPEPAWHDQDETSSVKSDGAG
>Q6PKG0
YQKETESAPGSPRAVTPVPTKTEEVSNLKTLPKGLSASLPD
>Q6PKG0
LFYYEQDLWAEKFEPEYSQIKQEVENFKKVNMISREQFDTL
>Q32MZ4
ETLKDVKKELTYQNTDLSEIKEEEQVKSTDRKSAVEAQNEV
>Q9BX40
RTRNRSRGQNRPTNVKENTIKFEGDFDFESANAQFNREELD
>Q9NX58
XXXXXXXMVFFTCNACGESVKKIQVEKHVSVCRNCECLSCI
>Q9NX58
NKRERKEERQKKRKREKKELKLENHQENSRNQKPKKRKKGQ
>P33993
XXXXXXMALKDYALEKEKVKKFLQEFYQDDELGKKQFKYGN
>P33993
LEKEKVKKFLQEFYQDDELGKKQFKYGNQLVRLAHREQVAL
>Q9BRT6
IATVVVPKPKHCQEKMQCEVKDEKDDMKMETDIKRNKKTLL
>Q9BRT6
KPKHCQEKMQCEVKDEKDDMKMETDIKRNKKTLLDQHGQYP
>Q03252
LAHYIDRVRALELENDRLLLKISEKEEVTTREVSGIKALYE
>Q03252
IDRVRALELENDRLLLKISEKEEVTTREVSGIKALYESELA
>Q03252
SDVAELRAQLAKAEDGHAVAKKQLEKETLMRVDLENRCQSL
>Q03252
RRHERRLVEVDSSRQQEYDFKMAQALEELRSQHDEQVRLYK
>Q03252
SASGSVSIEEIDLEGKFVQLKNNSDKDQSLGNWRIKRQVLE
>P83369
PDAPAPDPERIQRLRRLMVAKEEGDGAAGAGRRGPGRSRKA
>Q5T3J3
KNVVTKNFQNIYPKPVTEIAKPVILNTTQIPKNVATETQLK
>Q5T3J3
KPVILNTTQIPKNVATETQLKGGQHSQAAPVKWIFQDNLQP
>Q5T3J3
TKSLSNTQLASMANLRAEKNKVEKPSPSTTNPHMNQSSNYL
>Q5T3J3
TRIPDHLTSGEGFDSFSSLVKSGTYKETEFMVKEGERKQQN
>Q5T3J3
TSHSKTRQEKRTEMEYYTHEKQEKGTLNSNAAYEQSHFFNK
>Q9Y6D9
LQMQYQQSMQLEERAEQIRSKSHLIQVEREKMQMELSHKRA
>Q8NHW3
PSSPLAIEYVNDFDLMKFEVKKEPPEAERFCHRLPPGSLSS
>Q9BXY0
LTGLCNRSSCPLANSQYATIKEEKGQCYLYMKVIERAAFPR
>Q9BXY0
QRKLVPLSKKVERREKRREEKALIAAQLDNAIEKELLERLK
>Q7L590
IAAAVAPKKKIQTTLSNLVVKGTNLIIQETRQKLGIPQKSL
>Q7L590
PPRTGSEFPRLEGAPATMTPKLGRGVLEGDDVLFYDESPPP
>Q7L590
TGILKEAEAEMQERYFEPLVKKEQMEEKMRNIREVKCRVVT
>Q7L590
GILKEAEAEMQERYFEPLVKKEQMEEKMRNIREVKCRVVTC
>Q14244
CSPIIMPYKAAHSRNSMDRPKLFVTPPEGSSRRRIIHGTAS
>Q14244
FVTPPEGSSRRRIIHGTASYKKERERENVLFLTSGTRRAVS
>Q14244
SVKAAPAQVRPPSPGNIRPVKREVKVEPEKKDPEKEPQKVA
>Q14244
APAQVRPPSPGNIRPVKREVKVEPEKKDPEKEPQKVANEPS
>Q14244
EKEPQKVANEPSLKGRAPLVKVEEATVEERTPAEPEVGPAA
>Q9UIS9
KRQVGPQSGEVRKEAPRDETKADTDTAPASFPAPGCCENCG
>Q9UIS9
CVQRRCLRGKHARRKGGCDSKMAARRRPGAQPLPPPPPSQS
>Q9UIS9
PYRRRKRPSSARRHHLGPTLKPTLATRTAQPDHTQAPTKQE
>Q9UIS9
TLKPTLATRTAQPDHTQAPTKQEAGGGFVLPPPGTDLVFLR
>Q9UIS9
ALLQEAQCSGLSWVVALPQVKQEKADTQDEWTPGTAVLTSP
>Q9UIS9
SPVLVPGCPSKAVDPGLPSVKQEPPDPEEDKEENKDDSASK
>Q9UIS9
KQEPPDPEEDKEENKDDSASKLAPEEEAGGAGTPVITEIFS
>Q3KQU3
SLPASPRARLSASTASELSPKSKARPSSPSTSWHRPASPCP
>Q9BQ69
DFVRLKKIPTWKEMAKGVAVKVEEPRYKKDKQLNEKISLLR
>Q9BQG0
SSRLHDLYWQAMKTLGVQRPKLEKKDAKEIPSATQSPISKK
>Q99547
KFMQRGLDSETKKQLEEEEKKIISEEHWYLDLPELKEKESF
>Q99547
LCEDLLYGRMSFRGFNPEVEKLMLQMNAKHKAEEVEDETVE
>Q99547
LDVSDEEMARRYETLVGTIGKKFARKRDHANYEEDENGDIT
>Q99547
ARKRDHANYEEDENGDITPIKAKKMFLKPQDXXXXXXXXXX
>Q99547
RDHANYEEDENGDITPIKAKKMFLKPQDXXXXXXXXXXXXX
>Q6P1R3
GYPTDQELDEIPVTKRTLKIKQESSEEAQKRDIMQNIVQIL
>Q6P1R3
RWKEDIRYHYAEISSQVPLGKRLREYFNSEKPEGRIIMTRV
>Q8NCY6
XXXXXXXXXXXXMKQLKRKRKSNFSVQETQTLLKEITKRKE
>Q8NCY6
SGFPLPSSDLDDSLTEEIDEKIGFRNDANFDWQNVADFRDA
>Q8NCY6
NFDWQNVADFRDAGGSLTEVKVEEEERDPQSPEFEIEEEEE
>Q8NCY6
RRLDIEAERLQVEKERLQIEKERLRHLDMEHERLQLEKERL
>Q8NCY6
QIEKERLRHLDMEHERLQLEKERLQIEREKLRLQIVNSEKP
>Q8NCY6
EKERLQIEREKLRLQIVNSEKPSLENELGQGEKSMLQPQDI
>Q7L2J0
YGKRKTLTETIYKNYYRIQLKPEQFSSYLTSPDVGFSSYEL
>Q8N8K9
SLHSSSQTQMVDECSNDVIIKKIKQEIPEDYYIVANAELTG
>Q8N8K9
SSSQTQMVDECSNDVIIKKIKQEIPEDYYIVANAELTGGVD
>Q8N8K9
AELTGGVDGPALSLTQMAKPKPQTHAGPSCVGSAKLIPHVT
>Q8N8K9
ELDPHGMSASPSVISRPIVQKTARVSLASPNRGPPGTHGTN
>Q8N8K9
RSGSTRVCHGKIYHEHSRGHKQCPYCLLYKYMYIHRPPTQM
>Q04695
XXXXXXMTTSIRQFTSSSSIKGSSGLGGGSSRTSCRLSGGL
>Q04695
DQYEKMAEKNRKDAEDWFFSKTEELNREVATNSELVQSGKS
>Q04695
QEIATYRRLLEGEDAHLTQYKKEPVTTRQVRTIVEEVQDGK
>Q04695
EIATYRRLLEGEDAHLTQYKKEPVTTRQVRTIVEEVQDGKV
>Q04695
KKEPVTTRQVRTIVEEVQDGKVISSREQVHQTTRXXXXXXX
>P05783
GGLATGIAGGLAGMGGIQNEKETMQSLNDRLASYLDRVRSL
>P05783
QIASSGLTVEVDAPKSQDLAKIMADIRAQYDELARKNREEL
>P05783
AQTRAEGQRQAQEYEALLNIKVKLEAEIATYRRLLEDGEDF
>P05783
TRAEGQRQAQEYEALLNIKVKLEAEIATYRRLLEDGEDFNL
>P05783
DSSNSMQTIQKTTTRRIVDGKVVSETNDTKVLRHXXXXXXX
>P05783
QKTTTRRIVDGKVVSETNDTKVLRHXXXXXXXXXXXXXXXX
>P49959
DDFIDLVIWGHEHECKIAPTKNEQQLFYISQPGSSVVTSLS
>P49959
IHFFRHREQKEKTGEEINFGKLITKPSEGTTLRVEDLVKQY
>P49959
SRNSKTAVSASRNMSIIDAFKSTRQQPSRNVTTKNYSEVIE
>Q9NV56
LPEEIIQEVREGKVMIEEEMKEEMKEDVDPHNGADDVFSSS
>Q96H12
PDASAQESFAVSNRELCDDEKEFIHFPVCEGTSQPEPSCSA
>Q68DK7
KLFQGYETEEREETELSEKIKLECQPELSETSQTLPPKPFS
>Q68DK7
KKLAPEFSKVKTKTPKHSPIKEEPCGSLSETVCKRELRSQE
>Q68DK7
TPKHSPIKEEPCGSLSETVCKRELRSQETPEKPRSSVDTPP
>Q9HCI7
LPISTIIRGPTLGASAPVTVKRESKISLQPIATVPNGGTTP
>P55055
GRVEALQQPYVEALLSYTRIKRPQDQLRFPRMLMKLVSLRT
>P55055
LRTLSSVHSEQVFALRLQDKKLPPLLSEIWDVHEXXXXXXX
>P49116
CRLKKCLEMGMKMESVQSERKPFDVQREKPSNCAASTEKIY
>O00257
FQNRERQEQLMGYRKRGPKPKPLVVQVPTFARRSNVLTGLQ
>O00257
FARRSNVLTGLQDSSTDNRAKLDLGAQGKGQGHQYELNSKK
>O00257
TGLQDSSTDNRAKLDLGAQGKGQGHQYELNSKKHHQYQPHS
>O00257
AKLDLGAQGKGQGHQYELNSKKHHQYQPHSKERAGKPPPPG
>O00257
QYQPHSKERAGKPPPPGKSGKYYYQLNSKKHHPYQPDPKMY
>O00257
RAGKPPPPGKSGKYYYQLNSKKHHPYQPDPKMYDLQYQGGH
>O00257
SGKYYYQLNSKKHHPYQPDPKMYDLQYQGGHKEAPSPTCPD
>O00257
KHHPYQPDPKMYDLQYQGGHKEAPSPTCPDLGAKSHPPDKW
>O00257
LQYQGGHKEAPSPTCPDLGAKSHPPDKWAQGAGAKGYLGAV
>O00257
CPDLGAKSHPPDKWAQGAGAKGYLGAVKPLAGAAGAPGKGS
>O00257
SHPPDKWAQGAGAKGYLGAVKPLAGAAGAPGKGSEKGPPNG
>O00257
GAKGYLGAVKPLAGAAGAPGKGSEKGPPNGMMPAPKEAVTG
>O00257
PPNGMMPAPKEAVTGNGIGGKMKIVKNKNKNGRIVIVMSKY
>O00257
GKMKIVKNKNKNGRIVIVMSKYMENGMQAVKIKSGEVAEGE
>O00257
KNGRIVIVMSKYMENGMQAVKIKSGEVAEGEARSPSHKKRA
>O00257
GRIVIVMSKYMENGMQAVKIKSGEVAEGEARSPSHKKRAAD
>O00257
DERHPPADRTFKKAAGAEEKKVEAPPKRREEEVSGVSDPQP
>O00257
VSGVSDPQPQDAGSRKLSPTKEAFGEQPLQLTTKPDLLAWD
>O00257
SRKLSPTKEAFGEQPLQLTTKPDLLAWDPARNTHPPSHHPH
>O00257
DLRCVKTRSEAGEPPSSLQVKPETPASAAVAVAAAAAPTTT
>Q8WUD4
VPQAKPVAVEEKVKEQLEAAKPEPVIEEVDLANLAPRKPDW
>Q13111
KAIQNDKLAFPGETLSDIPCKTEEEGVGCGGAGRRGDSQEC
>Q9H8M2
PVDLSSLSSKLLPGFTTLGFKDERRNKVTFLSSATTALSMQ
>Q2TBE0
RDEWMTVDFMSVKTVSSSSLKAEKETMRKIEQEKNQALEQS
>Q2TBE0
ERERVRYFHDDDNLSLNDLVKNEKMGTAENQNKLFMRMASK
>Q86V15
EVVGTLPGLRLPSSTAHLETKATILPLPSHSSVQMQNLVAR
>Q86V15
SSLMNKMSQGNPGLGSLLNIKAEAEGSPAAEPSPFLGKAVK
>Q969G5
RLEANHGLLVARGKLHVLLFKEEGEVPASAFQKAPEPLGPA
>Q8N163
PEPEKEEAAKEEATKEEEAIKEEVVKEPKDEAQNEGPATES
>Q13901
EITDKKKAGKLDRGAASRFVKNALWEPKSKNASKVANKGKS
>Q13901
AGKLDRGAASRFVKNALWEPKSKNASKVANKGKSKSXXXXX
>Q13901
GAASRFVKNALWEPKSKNASKVANKGKSKSXXXXXXXXXXX
>P45973
SSSEDEEEYVVEKVLDRRVVKGQVEYLLKWKGFSEEHNTWE
>P45973
KKMKEGENNKPREKSESNKRKSNFSNSADDIKSKKKREQSN
>P45973
REKSESNKRKSNFSNSADDIKSKKKREQSNDIARGFERGLE
>P45973
ESNKRKSNFSNSADDIKSKKKREQSNDIARGFERGLEPEKI
>P45973
GDLMFLMKWKDTDEADLVLAKEANVKCPQIVIAFYEERLTW
>P45973
VIAFYEERLTWHAYPEDAENKEKETAKSXXXXXXXXXXXXX
>Q9H8G2
RRKRRSTDSSSVSGSLQQETKYILPTLEKELFLAEHSDLEE
>Q66PJ3
ARQSIIRKVVDPETGRTRLIKGDGEVLEEIVTKERHREINK
>Q6ZN30
IVELMAIQEKEGQAVAVPSSKTDSDIRTFIESNNRTRSPSL
>Q6ZN30
YKNDQTPNRNALTSITNVEPKTEPACVSPIQNSAPVSDLTK
>Q6ZN30
KTEPACVSPIQNSAPVSDLTKTEHPKSSFRIHRMRRMGSAS
>Q6ZN30
CVSPIQNSAPVSDLTKTEHPKSSFRIHRMRRMGSASRKGRV
>Q6ZN30
HEPSADLAPKKKPRKSSMPVKIEKEIIDTADEFDDEDDDPN
>Q6ZN30
SRRSRDRHSANINLHRKLLTKELDDMGLDSSQPSLSKDLRD
>Q6ZN30
MGLDSSQPSLSKDLRDEFLVKIYGAQHPMGLDVREDASSPA
>Q12830
MDENMDESDKRKCSRSPKKIKIEPDSEKDEVKGSDAAKGAD
>Q12830
TEKKDQDVKELLDSDSDKPCKEEPMEVDDDMKTESHVNCQE
>Q12830
LLERRIKQFTLEEKQRLEKIKLEGGIKGIGKTSTNSSKNLS
>Q12830
VITEVTTMTSTVATESKTVIKVEKGDKQTVVSSTENCAKST
>O75150
PDNRKEMAPVPGTTTTTTSVKKEELVPSEEDFQGITPGAQG
>O75150
DNRKEMAPVPGTTTTTTSVKKEELVPSEEDFQGITPGAQGP
>Q9NPI1
MGKKHKKHKSDKHLYEEYVEKPLKLVLKVGGNEVTELSTGS
>Q9NPI1
NEVTELSTGSSGHDSSLFEDKNDHDKHKDRKRKKRKKGEKQ
>Q9NPI1
CHAPVRLDLPPEKPLTSSLAKQEEVEQTPLQEALNQLMRQL
>Q9NPI1
PGYSMIIKHPMDFSTMKEKIKNNDYQSIEELKDNFKLMCTN
>Q9NPI1
DFSTMKEKIKNNDYQSIEELKDNFKLMCTNAMIYNKPETIY
>Q9NPI1
MKEKIKNNDYQSIEELKDNFKLMCTNAMIYNKPETIYYKAA
>Q9NPI1
SIEELKDNFKLMCTNAMIYNKPETIYYKAAKKLLHSGMKIL
>Q9NPI1
AKKLLHSGMKILSQERIQSLKQSIDFMADLQKTRKQKDGTD
>Q9NPI1
HAFKSPSKENKKKDKDMLEDKFKSNNLEREQEQLDRIVKES
>Q9NPI1
FKSPSKENKKKDKDMLEDKFKSNNLEREQEQLDRIVKESGG
>Q9NPI1
ESGGKLTRRLVNSQCEFERRKPDGTTTLGLLHPVDPIVGEP
>Q9NPI1
VRLGMTTGRLQSGVNTLQGFKEDKRNKVTPVLYLNYGPYSS
>Q9NZM4
NRPPIKTYEARSRIGLKLKIKQEAGLSKVVHNTALDPVHQP
>Q9C0J9
RQLLEHRDFIGLDYSSLYMCKPKRSMKRDDTKDTYKLPHRL
>Q9C0J9
ALTEQQHQKIIALQNGERSLKSPIQSDLDAFHSGFQTCAKE
>Q9C0J9
TGAPSAAGSAAAPCLERAGQKLEPLAYCVPVIQRTQPSAEL
>Q9C0J9
AEARPDREKGKGAGASRVTIKQEPPGEDSPAPKRMKLDSRG
>Q8TDN6
KFLVQNIHTLAELKMTGNCLKGSRPLLSFDPAFDELPHYAL
>Q8TDN6
PKTLLPHDPTADVFVTPAEEKPIEIQWVKPEPKVDLKARKK
>Q8TDN6
PTADVFVTPAEEKPIEIQWVKPEPKVDLKARKKRIYKRQRK
>Q7L1Q6
YCYDNIHFMKAFQKIVVLFYKAEVLSEEPILKWYKDAHVAK
>O14503
QTCAREVLQYLAKHENTRDLKSSQLVTHLHRVVSELLQGGT
>O14503
PCFKSDHGRRFTMGERIGAIKQESEEPPTKKNRMQLSDDEG
>O14503
RFTMGERIGAIKQESEEPPTKKNRMQLSDDEGHFTSSDLIS
>Q9BRD0
GGKGMRIVDDDVSWTAISTTKLEKEEEEDDGDLPVVAEFVD
>Q15059
DHEVVAMARKLQDVFEMRFAKMPDEPVEAPALPAPAAPMVS
>Q53HL2
KVIQVDEMIVEEEEEEENERKNLQTARVKRCPPSKKRTQSI
>Q5PSV4
ILEDWTTIRKAMATLGPHRVKTEPPVKLEKHLHSARSEEGR
>Q5PSV4
TIRKAMATLGPHRVKTEPPVKLEKHLHSARSEEGRLYYDGE
>O95696
RARLLIELLRKREKLKREQVKVEQVAMELRLTPLTVLLRSV
>O95696
VLDQLQDKDPARIFAQPVSLKEVPDYLDHIKHPMDFATMRK
>Q9H0E9
NDDPQSLPGPWEHPIQQERDKPVPLPAPEMTVKQERLDFEE
>Q9H0E9
HPIQQERDKPVPLPAPEMTVKQERLDFEETENKGIHELVDI
>Q9H0E9
ETENKGIHELVDIREPSAEIKVEPAEPEPVISGAEIVAGVV
>Q9H0E9
EIVEADVAIGKGDETPLTNVKTEASPESMLSPSHGSNPIED
>Q9H0E9
PIEDPLEAETQHKFEMSDSLKEESGTIFGSQIKDAPGEDEE
>Q9Y4B4
SEDPKKKRAQKPSHMRRNIRKLLREDQLEPVTKAAQQEELE
>Q9Y4B4
SHMRRNIRKLLREDQLEPVTKAAQQEELERRKRLEQQRKDY
>Q9Y4B4
LNHPPEEENVFLAPQLARAVKPHQIGGIRFLYDNLVESLER
>Q9Y4B4
VEELGSAGTSARCPPQGTKGKGEDSTLASSMGEATNSKFLQ
>Q9Y4B4
TKGKGEDSTLASSMGEATNSKFLQGVGFNPFQERGNNIVTY
>Q9Y4B4
KILVFSQSLSTLALIEEFLGKREVPCPPGTEGQGAQKWVRN
>Q9Y4B4
KQGMSDRVVDDLNPMLNFTRKEVENLLHFVEKEPAPQVSLN
>Q9Y4B4
SDQSLTSIPAFSQRNWQPTLKGDEKPVASVRPVQSTPIPMM
>Q9Y4B4
LTSIPAFSQRNWQPTLKGDEKPVASVRPVQSTPIPMMPRHV
>Q4VC05
AAETSAISQDLEGVPPSKKMKLEASQQNSEEMXXXXXXXXX
>A2AJT9
RKESNSSSNQLDKSQKLPDVKPSPINLRKKSLTVKVDVKKT
>Q6W2J9
EILETSSTKLHPDVPTDKNLKPNPNWNQGKTVVKSDKLVYV
>Q6W2J9
FIALREELGRISDFHETYTFKQPVFTVSKDSVLAGTNKENL
>Q6W2J9
EVTQATQPEAIPQGTNITEEKPGRKRAEAKGNRSWSEESLK
>Q6W2J9
TVRRFRKRPEPSSDYDLSPAKQEPKPFDRLQQLLPASQSTQ
>P11021
MDLFRSTMKPVQKVLEDSDLKKSDIDEIVLVGGSTRIPKIQ
>P38398
IICAFQLDTGLEYANSYNFAKKENNSPEHLKDEVSIIQSMG
>P38398
SSLQHENSSLLLTKDRMNVEKAEFCNKSKQPGLARSQHNRW
>P38398
NRWAGSKETCNDRRTPSTEKKVDLNADPLCERKEWNKQKLP
>P38398
SGSSEKIDLLASDPHEALICKSERVHSKSVESNIEDKIFGK
>P38398
ALICKSERVHSKSVESNIEDKIFGKTYRKKASLPNLSHVTE
>P38398
TNKLKRKRRPTSGLHPEDFIKKADLAVQKTPEMINQGTNQT
>P38398
QNEKNPNPIESLEKESAFKTKAEPISSSISNMELELNIHNS
>P38398
PNCTELQIDSCSSSEEIKKKKYNQMPVRHSRNLQLMEGKEP
>P38398
NTSELKEFVNPSLPREEKEEKLETVKVSNNAEDPKDLMLSG
>P38398
KEFVNPSLPREEKEEKLETVKVSNNAEDPKDLMLSGERVLQ
>P38398
KVTFECEQKEENQGKNESNIKPVQTVNITAGFPVVGQKDKP
>P38398
TPNKHGLLQNPYRIPPLFPIKSFVKTKCKKNLLEENFEEHS
>P38398
NEIGSSDENIQAELGRNRGPKLNAMLRLGVLQPEVYKQSLP
>Q8WY36
RDSKELRNFEALQIDDIMAIKMEDPKEIRKEELEEDHKCSH
>Q8WY36
PDFISISASKNISGETPEGIKAEPLTPMEDALPPSLSGQAK
>Q8WY36
TKPKEDCLLGSAKLDEEFEKKFNSLPQYSPVTFDRKCVPVP
>Q9C0K0
IQVTPDEDDHLLSPTKGICPKQENIAGPCRPAQLPAVAPIA
>Q9C0K0
GGVPGVPGAGGGAAKALADEKALVLGKVMENVGLGALPQYG
>Q9C0K0
KVMENVGLGALPQYGELLADKQKRGAFLKRAAGGGDAGDDD
>Q9C0K0
PGLFPRKPAPLPSPGLNSAAKRIKVEKDLELPPAALIPSEN
>Q9C0K0
PSENVYSQWLVGYAASRHFMKDPFLGFTDARQSPFATSSEH
>Q9C0K0
STLEKHMKKWHGEHLLTNDVKIEQAERSXXXXXXXXXXXXX
>Q9UIG0
KENGKVENGLGKTDRKKEIVKFEPQVDTEAEDMISAVKSRR
>Q9UIG0
TEAEDMISAVKSRRLLAIQAKKEREIQEREMKVKLERQAEE
>Q9UIG0
KRYQDIIHSIHLARKPNLGLKSCDGNQELLNFLRSDLIEVA
>Q9UIG0
GGLGYVEETSEFEARVISLEKLKDFGECVIALQASVIKKFL
>Q9UIG0
LEKLKDFGECVIALQASVIKKFLQGFMAPKQKRRKLQSEDS
>Q9UIF9
LPSGAFSDCLTIVEFLHSFGKVLGFDPAKDVPSLGVLQEGL
>Q9UIF9
YLAGIFVEGTEGNLVPEEVIKKETDSLKVAAHASLNPALFS
>Q9UIF9
ETDSLKVAAHASLNPALFSMKMELAGSNTTASSPARARGRP
>Q9UIF9
QVCLCLGQLERSIAWEKSVNKVTCLVCRKGDNDEFLLLCDG
>Q9UIF9
EFLLLCDGCDRGCHIYCHRPKMEAVPEGDWFCTVCLAQQVE
>Q9H6U6
RILVVVLQEKIAAFDSCTFTKKFFVTSCYPCPGPNMNPIAL
>Q8N9N5
CVVPQTTVILNNDRQNAIVAKMEDPLSNRAPDSLENVISNA
>Q5H9F3
SLLLNKDPNLGLNRDPRHLPKQEPISIIDQGEPKGTGATCG
>Q5H9F3
PVAPQRGQAEVRAKAGQARVKQESVGVFACKNKWQPDDVTE
>Q7L4P6
LQDVLLLRLGSGPAIDLEKVKSECLEPEPELRSTFSEEANT
>Q8N7W2
XXXXXMEFSERKRSRKSQSFKLVSRDYHHEVYKIPEFSNDV
>Q8N7W2
VNGEAKETQPIFLGDESMEIKKQITGMRRLLNDSTGRIYQR
>Q8N7W2
LLNDSTGRIYQRVGKEGEKLKEEPQDLDLVWPPRLNSSAEA
>Q8N7W2
PKTVEPLTVKQKPSGSEMEKKSVVASELSALQAAEHTSPEE
>Q14692
KRLLQDLQLGDEEDARKRNPKAFAVQSAVRMARSFHRTQDL
>Q14692
THSTIDAKMASSRVTLFSDSKPLGSEDIDNQGLMMPKEEKQ
>Q14692
FSDSKPLGSEDIDNQGLMMPKEEKQMDLNTGRMRRKAIFGD
>Q14692
GQKLGPQNFIDETSDIENLLKEEEDYKEENNDSKETSGALK
>Q14692
DVHKGKSGPNTQNEDIEKEVKEEIDPDEEESAKKKHLDKKR
>Q14692
AGKVPKDRRRPAVIREPHERKILALLDALSTVHSQKMKKAK
>Q99728
KNSIKMWFSPRSKKVRYVVSKASVQTQPAIKKDASAQQDSY
>Q99728
RSKKVRYVVSKASVQTQPAIKKDASAQQDSYEFVSPSPPAD
>Q99728
SYRRVMSSPSAMKLLPNMAVKRNHRGETLLHIASIKGDIPS
>Q99728
LRPVDYTDDESMKSLLLLPEKNESSSASHCSVMNTGQRRDG
>Q9NWK9
DGEEGSGQRPEEIPMDLTVVKQEIIDWPGTEGRLAGQWVEQ
>Q9NWK9
TEGRLAGQWVEQEVEDRPEVKDENAGVLEVKQETDSSLVVK
>Q9NWK9
EQEVEDRPEVKDENAGVLEVKQETDSSLVVKEAKVGEPEVK
>Q9NWK9
KQETDSSLVVKEAKVGEPEVKEEKVKEEVMDWSEVKEEKDN
>Q9NWK9
SSLVVKEAKVGEPEVKEEKVKEEVMDWSEVKEEKDNLEIKQ
>Q9NWK9
GEPEVKEEKVKEEVMDWSEVKEEKDNLEIKQEEKFVGQCIK
>Q9NWK9
VKEEVMDWSEVKEEKDNLEIKQEEKFVGQCIKEELMHGECV
>Q9NWK9
KEEKDNLEIKQEEKFVGQCIKEELMHGECVKEEKDFLKKEI
>Q9NWK9
QEEKFVGQCIKEELMHGECVKEEKDFLKKEIVDDTKVKEEP
>Q9NWK9
ECVKEEKDFLKKEIVDDTKVKEEPPINHPVGCKRKLAMSRC
>Q9NWK9
PTLHVVLKGSNNDMKVLHQVKSESTKNVGNENXXXXXXXXX
>Q9NYF8
KAEGEPQEESPLKSKSQEEPKDTFEHDPSESIDEFNKSSAT
>Q9NYF8
RDESRGRSSFYPDGGDQETAKTGKFLKRFTDEESRVFLLDR
>Q9NYF8
KFNDSEGDDTEETEDYRQFRKSVLADQGKSFATASHRNTEE
>Q9NYF8
DTEETEDYRQFRKSVLADQGKSFATASHRNTEEEGLKYKSK
>Q9NYF8
ADQGKSFATASHRNTEEEGLKYKSKVSLKGNRESDGFREEK
>Q9NYF8
KYKSKVSLKGNRESDGFREEKNYKLKETGYVVERPSTTKDK
>Q9NYF8
VSLKGNRESDGFREEKNYKLKETGYVVERPSTTKDKHKEED
>Q9NYF8
PSTTKDKHKEEDKNSERITVKKETQSPEQVKSEKLKDLFDY
>Q9NYF8
STTKDKHKEEDKNSERITVKKETQSPEQVKSEKLKDLFDYS
>Q9NYF8
EDKNSERITVKKETQSPEQVKSEKLKDLFDYSPPLHKNLDA
>Q9NYF8
HKNLDAREKSTFREESPLRIKMIASDSHRPEVKLKMAPVPL
>Q9NYF8
REESPLRIKMIASDSHRPEVKLKMAPVPLDDSNRPASLTKD
>Q9NYF8
ESPLRIKMIASDSHRPEVKLKMAPVPLDDSNRPASLTKDRL
>Q9NYF8
VKLKMAPVPLDDSNRPASLTKDRLLASTLVHSVKKEQEFRS
>Q9NYF8
NRPASLTKDRLLASTLVHSVKKEQEFRSIFDHIKLPQASKS
>Q9NYF8
STLVHSVKKEQEFRSIFDHIKLPQASKSTSESFIQHIVSLV
>Q9NYF8
VKKEQEFRSIFDHIKLPQASKSTSESFIQHIVSLVHHVKEQ
>Q9NYF8
SESFIQHIVSLVHHVKEQYFKSAAMTLNERFTSYQKATEEH
>Q9NYF8
DISPSTLRKHTRLAGEERVFKEENQKGDKKLRCDSADLRHD
>Q9NYF8
PSSPSSREEKESKKEREEEFKTHHEMKEYSGFAGVSRPRGT
>Q9NYF8
REEKESKKEREEEFKTHHEMKEYSGFAGVSRPRGTFFRIRG
>Q9NYF8
VFAGTNTGPNNSNTTFQKRPKEEEWDPEYTPKSKKYFLHDD
>Q9NYF8
KYQGDGIVEDEEETMENNEEKKDRRKEEKEXXXXXXXXXXX
>Q5T5X7
XMNSTEFTEDVEEVLKSITVKVETEAEDAALDCSVNSRTSE
>Q5T5X7
VETEAEDAALDCSVNSRTSEKHSVDSVLTALQDSSKRKQLV
>Q5T5X7
SRTSEKHSVDSVLTALQDSSKRKQLVSDGLLDSVPGVKRRR
>Q5T5X7
TSEKHSVDSVLTALQDSSKRKQLVSDGLLDSVPGVKRRRLI
>Q5T5X7
DSSKRKQLVSDGLLDSVPGVKRRRLIPEALLAGMRNRENSS
>Q5T5X7
LGNVWPGEEEPCNDATTPSYKKPLYGISHKIMEKKNPPSGD
>Q5T5X7
GNVWPGEEEPCNDATTPSYKKPLYGISHKIMEKKNPPSGDL
>Q5T5X7
EPCNDATTPSYKKPLYGISHKIMEKKNPPSGDLLNVYELFE
>Q5T5X7
ATTPSYKKPLYGISHKIMEKKNPPSGDLLNVYELFEKANAS
>Q5T5X7
IMEKKNPPSGDLLNVYELFEKANASNSPSSLRLLNEPQKRD
>Q5T5X7
FEKANASNSPSSLRLLNEPQKRDCGSTGAGTDNDPNIYFLI
>Q5T5X7
PGEFAVFLLHRLFPELFDHRKLGEQYSCYGDGGKQELDPQR
>Q5T5X7
DPPRDDCYDSSSLPDDISVVKVEDSFEGERPGRRSKKIWLV
>Q5T5X7
ISVVKVEDSFEGERPGRRSKKIWLVPIDFDKLEIPQPDFEV
>Q5T5X7
FREEFEGPPLPPERSSKDFCKIPLDELVVPSPDFPVPSPYL
>P54132
VPQNNLQEQLERHSARTLNNKLSLSKPKFSGFTFKKKTSSD
>P54132
EQLERHSARTLNNKLSLSKPKFSGFTFKKKTSSDNNVSVTN
>P54132
ARTLNNKLSLSKPKFSGFTFKKKTSSDNNVSVTNVSVAKTP
>P54132
TFKKKTSSDNNVSVTNVSVAKTPVLRNKDVNVTEDFSFSEP
>P54132
SDNNVSVTNVSVAKTPVLRNKDVNVTEDFSFSEPLPNTTNQ
>P54132
VTEDFSFSEPLPNTTNQQRVKDFFKNAPAGQETQRGGSKSL
>P54132
FSFSEPLPNTTNQQRVKDFFKNAPAGQETQRGGSKSLLPDF
>P54132
RVKDFFKNAPAGQETQRGGSKSLLPDFLQTPKEVVCTTQNT
>P54132
GQETQRGGSKSLLPDFLQTPKEVVCTTQNTPTVKKSRDTAL
>P54132
PDFLQTPKEVVCTTQNTPTVKKSRDTALKKLEFSSSPDSLS
>P54132
SHFVRVSTAQKSKKGKRNFFKAQLYTTNTVKTDLPPPSSES
>P54132
KSKKGKRNFFKAQLYTTNTVKTDLPPPSSESEQIDLTEEQK
>P54132
ASSSSSKCLSTLKDLDTSDRKEDVLSTSKDLLSKPEKMSMQ
>P54132
DLDTSDRKEDVLSTSKDLLSKPEKMSMQELNPETSTDCDAR
>P54132
TSDRKEDVLSTSKDLLSKPEKMSMQELNPETSTDCDARQIS
>P54132
RPDSLDGPMEGDSCPTGNSMKELNFSHLPSNSVSPGDCLLT
>P54132
SHLPSNSVSPGDCLLTTTLGKTGFSATRKNLFERPLFNTHL
>P54132
SPGDCLLTTTLGKTGFSATRKNLFERPLFNTHLQKSFVSSN
>P54132
GFSATRKNLFERPLFNTHLQKSFVSSNWAETPRLGKKNESS
>P54132
NTHLQKSFVSSNWAETPRLGKKNESSYFPGNVLTSTAVKDQ
>P54132
THLQKSFVSSNWAETPRLGKKNESSYFPGNVLTSTAVKDQN
>P54132
LGKKNESSYFPGNVLTSTAVKDQNKHTASINDLERETQPSY
>P54132
NESSYFPGNVLTSTAVKDQNKHTASINDLERETQPSYDIDN
>P54132
EDIMHNLAASKSSTAAYQPIKEGRPIKSVSERLSSAKTDCL
>P54132
LAASKSSTAAYQPIKEGRPIKSVSERLSSAKTDCLPVSSTA
>P54132
YQPIKEGRPIKSVSERLSSAKTDCLPVSSTAQNINFSESIQ
>P54132
PSGRFTMNMLVDIFLGSKSAKIQSGIFGKGSAYSRHNAERL
>P54132
TVLNGNLKVDFMETENSSSVKKQKALVAKVSQREEMVKKCL
>P54132
VDFMETENSSSVKKQKALVAKVSQREEMVKKCLGELTEVCK
>P54132
RSAAEELDEEIPVSSHYFASKTRNERKRKKMPASQRSKRRK
>P54132
SSGSKAKGGSATCRKISSKTKSSSIIGSSSASHTSQATSGA
>P54132
SIIGSSSASHTSQATSGANSKLGIMAPPKPINRPFLKPSYA
>Q9NRL2
QLARFSEEKFHFSDKPQPDSKPTYSRGRSSNAYDPSQMCAE
>Q9UIF8
GLEEIAKEREKLKKAESVQIKEEMFETSGDSLNCSNTDHCE
>Q99700
EHKRGPEVTSQGVQTSSPACKQEKDDKEEKKDAAEQVRKST
>O14965
TELANALSYCHSKRVIHRDIKPENLLLGSAGELKIADFGWS
>Q68CP9
XXXXXXXXXXXXXXMANSTGKAPPDERRKGLAFLDELRQFH
>Q68CP9
XXXXXXMANSTGKAPPDERRKGLAFLDELRQFHHSRGSPFK
>Q68CP9
KYEKVHHFGEDDDEVPPGNPKPQLPIGAIPSSYNYQQHSVS
>Q68CP9
NPDCSVSRAEMYSEYLSTCSKLARGGILTSTGFYKCLRTVF
>Q68CP9
SFITHLQDKHCSKDALLAGLKQDEPGQAGSQKSSTKQPTVG
>Q68CP9
LLAGLKQDEPGQAGSQKSSTKQPTVGGTSSTPRAQKAIVNH
>Q68CP9
QKSSTKQPTVGGTSSTPRAQKAIVNHPSAALMALRRGSRNL
>Q6PL18
FTRQLARQQADKKKEEHREDKVIPVTRSLRARNIVQSTEHL
>Q6PL18
RQRKATVYYQAPLEKPRHQRKPNIFYSGPASPARPRYRLSS
>Q6PL18
RKKRGCSSSKYAPSYYHVMPKQNSTLVGDKRSDPEQNEKLK
>Q6PL18
KQNSTLVGDKRSDPEQNEKLKTPSTPVACSTPAQLKRKIRK
>Q6PL18
GNTGESSVEENEKQQNASESKLELRNNSNTCNIENELEDSR
>Q9UH73
XXXXXMFGIQESIQRSGSSMKEEPLGSGMNAVRTWMQGAGV
>P46100
XXXXXXXXXXXMTAEPMSESKLNTLVQKLHDFLAHSSEESE
>P46100
MQSLPKGTVIVQPEPVLNEDKDDFKGPEFRSRSKMKTENLK
>P46100
PKGTVIVQPEPVLNEDKDDFKGPEFRSRSKMKTENLKKRGE
>P46100
ACNSVFENLEQLLQQNKKKIKVDSEKSNKVYEHTSRFSPKK
>P46100
RAMDAVNKEKNTKEHKVIDAKFETKARKGEKPCALEKKDIS
>P46100
ADCQEVPQDKDGYKSCGLNPKLEKCGLGQENSDNEHLVENE
>P46100
QSKKGTEEKKKPSDFKKKVIKMEQQYESSSDGTEKLPEREE
>P46100
DDSKSPGKGRKKIRKILKDDKLRTETQNALKEEEERRKRIA
>P46100
SRGGGEGNVDETGNNPSVSLKLEESKATSSSNPSSPAPDWY
>P46100
EGNVDETGNNPSVSLKLEESKATSSSNPSSPAPDWYKDFVT
>P38432
RKAKKRAFQLEEGEETEPDCKYSKKHWKSRENNNNNEKVLD
>P38432
KHWKSRENNNNNEKVLDLEPKAVTDQTVSKKNKRKNKATCG
>P38432
NNNEKVLDLEPKAVTDQTVSKKNKRKNKATCGTVGDDNEEA
>P38432
SPKKKEKCEYKKKAKNPKSPKVQAVKDWANQRCSSPKGSAR
>P38432
EKCEYKKKAKNPKSPKVQAVKDWANQRCSSPKGSARNSLVK
>P38432
DESISDGPSKVTLEARNSSEKLPTELSKEEPSTKNTTADKL
>P38432
PSKVTLEARNSSEKLPTELSKEEPSTKNTTADKLAIKLGFS
>P38432
EKLPTELSKEEPSTKNTTADKLAIKLGFSLTPSKGKTSGTT
>P38432
TELSKEEPSTKNTTADKLAIKLGFSLTPSKGKTSGTTSSSS
>P38432
SCVVNRSTDNQRQQQLNDVVKNSSTIIQNPVETPKKDYSLL
>P38432
KIAFKLLELTSSYSPDVSDYKEGRILSHNPETQQVDIEILS
>O15265
PMHPIQQSRVPHGRIMTPSVKVEKIHPKMDGTLLKSAVGPT
>Q9BYV9
QHFARSPACPFDKGITQGDLKTDYTPFTGNYGQPHVGQKEV
>Q9BYV9
EVSNFTMGSPLRGPGLEALCKQEGELDRRSVIFSSSACDQV
>P80723
LSKKKKGYNVNDEKAKEKDKKAEGAATEEEGTPKESEPQAA
>P80723
GKAEEKEGEKDAAAAKEEAPKAEPEKTEGAAEAKAEPPKAP
>P80723
AAKEEAPKAEPEKTEGAAEAKAEPPKAPEQEQAAPGPAAGG
>P80723
KEEGEPKKTEAPAAPAAQETKSDGAPASDSKPGSSEAAPSS
>Q86UU0
FDLSRIIPSEKPSSTLQYFPKSENQPPKAQPPNLHLMNLQN
>Q8WWM7
SAVQRQGSGRESPSLASREGKYIPLPQRVREGPRGGVRCSS
>O95817
VEAILEKVQGLEQAVDNFEGKKTDKKYLMIEEYLTKELLAL
>Q9NYV4
GQDYDLSPSRSHTSSNYDSYKKSPGSTSRRQSVSPPYKEPS
>Q9NYV4
KHLVKDLKAQGTRDSKPIALKEEIVTPKETETSEKETPPPL
>Q9NYV4
LLPGDDDMDSPKETLPSKPVKKEKEQRTRHLLTDLPLPPEL
>Q15003
KDFEIDFEDDIDFDVYFRKTKAATILTKSTLENQNWRATTL
>Q92784
WRKKRRLHPPEDPKLRLLEIKPEVELPLKKDGFTSESTTLE
>P28340
KVVSQLLRQAMHEGLLMPVVKSEGGEDYTGATVIEPLKGYY
>Q9C005
ENPHSEYGLTDNVERIVENEKINAEKSSKQKVDLQSLPTRA
>Q99986
IYLADMNSSESVGSDAPCVVKVEPSDNGPLFTELKFYQRAA
>Q15906
SLRPRKVNTPAGSSQKAREEKALLPLELQDDGSDSRKSMRQ
>Q9NW82
MANTKGHTAMLHTGSWHPKIKGEFMTCSNDATVRTWEVENP
>Q9NW82
GPGRGGRVGTHGGTLSSYIVKNIALDKTDDSNPREAILRHA
>Q9NW82
RVGTHGGTLSSYIVKNIALDKTDDSNPREAILRHAKAAEDS
>Q86YH2
HHPVSTALSVGGINESPRVSKQLSTFEVNSINPKRAKLRDG
>Q86YH2
SHVQNGAPFPAAFPKDNIHFKPINTNLDRENELAKTDILSL
>Q86YH2
KDNIHFKPINTNLDRENELAKTDILSLTSQNKTFDPKKENP
>Q9H5J0
IVKVCKRRLQARALAEADSTKKEEETNSQLPSLEFLSSTSR
>Q9H5J0
VKVCKRRLQARALAEADSTKKEEETNSQLPSLEFLSSTSRG
>Q9H5J0
SGDLYRHIRKAHNEDLAKRSKPDPEVGPLLGVQPLPGSPTA
>P24278
TVQSSNLYGIQISTTQKTVVKQGLEVKEAPSSNSGNRAAVQ
>P24278
LYGIQISTTQKTVVKQGLEVKEAPSSNSGNRAAVQGDHPQL
>P24278
DGTADQQRACPATQALEEHQKPPVSIKQERCDPESVISQSH
>P24278
QRACPATQALEEHQKPPVSIKQERCDPESVISQSHPSPSSE
>P24278
HPLNENSEALECRRLSSFIVKENEQQPDHTNRGTTEPLQIS
>P24278
DHTNRGTTEPLQISQVSLISKDTEPVELNCNFSFSRKRKMS
>P24278
GNALAQRFQPYCDSWSDVSLKSSRLSQEHLDLPCALESELT
>O75152
FLPPSKTVLPTVPESPEEEVKASQLSVQQNKLSVQSNPSPQ
>O75152
TVPESPEEEVKASQLSVQQNKLSVQSNPSPQLRSVMKVESS
>O75152
VQQNKLSVQSNPSPQLRSVMKVESSENVPSPTHPPVVINAA
>O75152
EPAGKTKSMQEVHIKTLEEIKLEKALRVQQSSESSTSSPSQ
>O75152
TAVPGITRHLTKRLPTKSSQKVEVETSGIGDSLLNVKCAAQ
>O60765
SHKTTKSTQTQDSSFQGLILKRSNRNVPWDLKLEKPYIYEG
>O60765
DSSFQGLILKRSNRNVPWDLKLEKPYIYEGRLEKKQDKKGS
>O60765
DLKLEKPYIYEGRLEKKQDKKGSFQIVSATHKKIPTIERSH
>O60765
KIPTIERSHKNTELSQNFSPKSVLIRQQILPREKTPPKCEI
>O60765
SKAFSQSSALIQHQITHTGEKPYICKECGKAFTLSTSLYKH
>Q8N680
PLASSLYGIQIADHQLRQATKIASAPEKLGRDPRPQTSRIS
>Q8N680
GIQIADHQLRQATKIASAPEKLGRDPRPQTSRISQEQVPEA
>Q8N680
DIADIDNLEQADQEREVKRRKYECTICGRKFIQKSHWREHM
>Q8N680
NKPYKCNLCDKTFSTPNEVVKHSCQNQNSDVFALDEGRSIL
>Q8N680
LLGSGDSEVTEPDHPVLASIKKEQETVLLDXXXXXXXXXXX
>Q8N680
LGSGDSEVTEPDHPVLASIKKEQETVLLDXXXXXXXXXXXX
>P23025
LAARPYSATAAAATGGMANVKAAPKIIDTGGGFILEEEEEE
>P23025
PKIIDTGGGFILEEEEEEEQKIGKVVHQPGPVMEFDYVICE
>P23025
TCDNCRDADDKHKLITKTEAKQEYLLKDCDLEKREPPLKFI
>P18887
DEAEAPSQKVTVTKLGQFRVKEEDESANSLRPGALFFSRIN
>Q96MU7
SSVSNNKRIVSTKGKSATEYKNEEYQRSERNKRLDADRKIR
>Q9HD64
XXXXXXXXXMESPKKKNQQLKVGILHLGSRQKKIRIQLRSQ
>Q9HD64
KSCISQTPGINLDLGSGVKVKIIPKEEHCKMPEAGEEQPQV
>Q9HD64
SQTPGINLDLGSGVKVKIIPKEEHCKMPEAGEEQPQVXXXX
>P19544
KFARSDELVRHHNMHQRNMTKLQLALXXXXXXXXXXXXXXX
>Q9C0J8
QAWMQNKVPIPAPNEVLNDRKEDIKLEEKKKTQAEIEQEMA
>Q9C0J8
QNKVPIPAPNEVLNDRKEDIKLEEKKKTQAEIEQEMATLQY
>Q9C0J8
EIEQEMATLQYTNPQLLEQLKIERLAQKQVEQIQPPPSSGT
>Q92889
TKERTLKKKKRKLTLTQMVGKPEELEEEGDVEEGYRREISS
>Q9UNX4
CEYALCSFFVPGDRQVVIGTKTGKLQLYDLASGNLLETIDA
>Q9UNX4
RGFVTGGADKSVKFWDFELVKDENSTQKRLSVKQTRTLQLD
>Q15061
VVCRDGQVHLFEHILNGYCKKPLTSNCTIQIATPGKGKKST
>Q15061
LNSREPHMCLVRDISNCWAPKVETAITKVRTPVMNSEAKVL
>Q96JG6
HINKKARQKLLAAIDDIDRPKRXXXXXXXXXXXXXXXXXXX
>P10074
AAGGQSGLGPPASQNVNSHVKEPAGLEEEEVSRTLGLVPRD
>P10074
GDYMSEPEAVLTRRKSNVIRKPCAAEPALSAGSLAAEPAEN
>Q01831
SKAKSKARREEEEEDAFEDEKPPKKSLLSKVSQGKRKRGCS
>Q01831
SHPGGSADGPAKKKVAKVTVKSENLKVIKDEALSDGDDLRD
>Q01831
GPAKKKVAKVTVKSENLKVIKDEALSDGDDLRDFPSDLKKA
>Q01831
EPVLGDVRESTAFSRSLLPVKPVEIEIETPEQAKTRERSEK
>Q8IWA0
HALFTLAQAEDSVFVIVNKEKPDIFQLVSVKLPKSSSQEVE
>Q8IWA0
QRQEKETELELQMKLWMYNKKTQGFILNTKINMPHEDCITA
>Q8IWA0
FYFLTKSQSLLTFSTKSPEEKLTPTSKQLLAEESLPTTPFY
>P61964
XXXXXXXXXXXXXXMATEEKKPETEAARAQPTPSSSATQSK
>P61964
KPETEAARAQPTPSSSATQSKPTPVKPNYALKFTLAGHTKA
>P61964
SKPTPVKPNYALKFTLAGHTKAVSSVKFSPNGEWLASSSAD
>Q9Y2W2
PPNLIQRPKADDTSAATIEKKATATISAKPQITNPKAEITR
>Q9Y2W2
ATIEKKATATISAKPQITNPKAEITRFVPTALRVRRENKGA
>Q96S55
CKKSGQSYSPSRVLITENDVKEGLQRSHILYDRAGEEHYNC
>P08670
VDFSLADAINTEFKNTRTNEKVELQELNDRFANYIDKVRFL
>P08670
RTNEKVELQELNDRFANYIDKVRFLEQQNKILLAELEQLKG
>P08670
ELNDRFANYIDKVRFLEQQNKILLAELEQLKGQGKSRLGDL
>P08670
DKVRFLEQQNKILLAELEQLKGQGKSRLGDLYEEEMRELRR
>P08670
LQSFRQDVDNASLARLDLERKVESLQEEIAFLKKLHEEEIQ
>P08670
IQELQAQIQEQHVQIDVDVSKPDLTAALRDVRQQYESVAAK
>P08670
QQYESVAAKNLQEAEEWYKSKFADLSEAANRNNDALRQAKQ
>P08670
SKFADLSEAANRNNDALRQAKQESTEYRRQVQSLTCEVDAL
>P08670
VEAANYQDTIGRLQDEIQNMKEEMARHLREYQDLLNVKMAL
>P08670
SSLNLRETNLDSLPLVDTHSKRTLLIKTVETRDGQVINETS
>P08670
ETNLDSLPLVDTHSKRTLLIKTVETRDGQVINETSQHHDDL
>O75717
LEDDENSVDISMLKTGSSLLKEEEEDGQEGSIHNLPLVTSQ
>O75717
SKKQKPLDFSTNQKLSAFAFKQEXXXXXXXXXXXXXXXXXX
>P12956
IVISVGIYNLVQKALKPPPIKLYRETNEPVKTKTRTFNTST
>P12956
KTKTRTFNTSTGGLLLPSDTKRSQIYGSRQIILEKEETEEL
>P12956
PEGKVTKRKHDNEGSGSKRPKVEYSEEELKTHISKGTLGKF
>O43818
QEEEKAEARAFEEDQVAGRLKEDVLEQRGRLQKLVAKEIQA
>P49750
SNQQKNFKMQSAAFSIAADVKDVKAAQSNENLSDSQQEPPK
>P49750
GGMEGGTAVATSSLTADNDFKPVGIGLPHSENNQDKGLPRP
>P49750
DKGLVNRGRGQAISRGPGLVKQEDFRDKMMGRREDSREKMN
>P49750
KPPPVQQTVDYGHGRDISTNKVEQIPYGERITLRPDPLPER
>P49750
RDREPYFDRQSNVIADHRDFKRDRETHRDRDRDRGVIDYDR
>O43298
HTDFPKAQELRDGENEEESTKDELSSQLTEHEYLPSNSSTE
>O43298
DSAEFHYTRPMYSKPSIMAHKRWIHVKPERLEQACEGMDVH
>O43298
YTRPMYSKPSIMAHKRWIHVKPERLEQACEGMDVHATYDEH
>O43298
QTEHTVQPSGVEEDFHIGEKKVEAEFDEQADESNYDEQVDF
>O43298
RQEAALAAGYSENIEMVTGIKEEASHLGFSATDKLYPCQCG
>O43298
MWRDSFHRHVTSCTKSYEAAKAEQNTTEANXXXXXXXXXXX
>Q86UZ6
DDVSSQPLWPGDVGYGPLRIKEEQVSPSQYGGSELPSAKDG
>Q86VM9
PPSRQAEPPKKEAATTGPQVKRADEWKDPWRRSKSPKKKLG
>Q86VM9
FSSSPSPSPTPSPHRPSIRTKGEPAPPPGKAGEKSVKKPAP
>Q86VM9
APPPAPPQATKTTAPVPEPTKPGDPREARRKERPARTPPRR
>Q86VM9
SPAPAQTRKEKGKSKKEDGVKEEKRKRDSSTQPPKSAKPPA
>Q86VM9
PQQAPPGQPQQGTFVAHKEIKLTLLNKAADKGSRKRYEPSD
>Q86VM9
RKRQLSPQSKSSSKVTSVPGKASDPGAASTKSGKASTLSRR
>Q8NB50
XXXXXXXXXXXXXXXXMSHLKTSTEDEEPTEEYENVGNAAS
>Q8NB50
PKVEDPMPESKVGDTCVWDSKVENQQKKPVENRMKEDKSSI
>Q8NB50
TCVWDSKVENQQKKPVENRMKEDKSSIREAISKAKSTANIK
>Q8NB50
WDSKVENQQKKPVENRMKEDKSSIREAISKAKSTANIKTEQ
>Q8NB50
KEDKSSIREAISKAKSTANIKTEQEGEASEKSLHLSPQHIT
>Q8NB50
ISKAKSTANIKTEQEGEASEKSLHLSPQHITHQTMPIGQRG
>Q8NB50
GKAYISLSSLINHKSVHPGEKPFKCDECEKAFITYRTLTNH
>Q8NB50
PFKCVECGKSFSYSSLLSQHKRIHTGEKPYVCDRCGKAFRN
>Q8NB50
HTGEESLNVIYVGSYSGTSQKRTYEGGNALDGGRMRMPLXX
>P52747
IDGSESVAGTGMIGENEQEKKMQIVLQGHATRVTAKSQQSG
>P52747
PYVCTVPGCDKRFTEYSSLYKHHVVHTHSKPYNCNHCGKTY
>Q969J2
RKNAALDAQSAEDQTGLLTVKVEKEEASALTAEVRAPCSPA
>Q969J2
AALDAQSAEDQTGLLTVKVEKEEASALTAEVRAPCSPARGP
>Q969J2
LLTQTQGSQSSQCQPMKALFKHESLGSQPLHDRVLQVPGLA
>Q969J2
CCREDAMVASRLTPGSQGLLKMEDVALTLTPGWTQLDSSQV
>Q8WTR7
DPESLLRSDIATNGESPTECKSHELKRGLSPVSTVSTGEDS
>Q8WTR7
GEEPYKCNERGKSFRHNSTLKIHQRVHSGEKPYKCSECGKA
>Q8WTR7
TLKCHESVHAREKQGFFVSGKILDQNPEQKEKCFKCNKCEK
>Q8WTR7
AREKQGFFVSGKILDQNPEQKEKCFKCNKCEKTFSCSKYLT
>Q8WTR7
RVRLYKWGEQGKAISSASLIKLQSFHTKEHPFKCNECGKTF
>Q9UBW7
LTNVGNSFSGPANPLVSRSNKFQNSSVEDDDDVVFIEPVQP
>Q9UBW7
PPPPSVPVVADQRTITFTSSKNEELQGNDSKITPSSKELAS
>Q9UBW7
DQRTITFTSSKNEELQGNDSKITPSSKELASQKGSVSETIV
>Q9UBW7
FTSSKNEELQGNDSKITPSSKELASQKGSVSETIVIDDEED
>Q9UBW7
TNQGQEKNSSNFIERRPPETKNRTNDVDFSTSSFSRSKVNA
>Q9UBW7
QSSNFGVNIQTYTPSLTSQTKTGVGPFNPGRMNVAGDVFQN
>Q9UBW7
ATHHNPDSWISQSASFPRNQKQPGVDSLSPVASLPKQIFQP
>Q9UBW7
FPRNQKQPGVDSLSPVASLPKQIFQPSVQQQPTKPVKVTCA
>Q9UBW7
SPVASLPKQIFQPSVQQQPTKPVKVTCANCKKPLQKGQTAY
>Q9UBW7
KVTCANCKKPLQKGQTAYQRKGSAHLFCSTTCLSSFSHKPA
>Q9UBW7
QRKGSAHLFCSTTCLSSFSHKPAPKKLCVMCKKDITTMKGT
>Q9UBW7
FQEFCSTSCLSLYEDKQNPTKGALNKSRCTICGKLTEIRHE
>Q9UBW7
NKSRCTICGKLTEIRHEVSFKNMTHKLCSDHCFNRYRMANG
>Q9UBW7
GEYLPSKGAGNNVLVIDGQQKRFCCQSCVSEYKQVGSHPSF
>Q9UBW7
VLVIDGQQKRFCCQSCVSEYKQVGSHPSFLKEVRDHMQDSF
>Q9UBW7
FCCQSCVSEYKQVGSHPSFLKEVRDHMQDSFLMQPEKYGKL
>Q9UBW7
PSFLKEVRDHMQDSFLMQPEKYGKLTTCTGCRTQCRFFDMT
>Q9UBW7
LKEVRDHMQDSFLMQPEKYGKLTTCTGCRTQCRFFDMTQCI
>Q9UBW7
GYMEPYCSTACMNSHKTKYAKSQSLGIICHFCKRNSLPQYQ
>Q9UBW7
ICHFCKRNSLPQYQATMPDGKLYNFCNSSCVAKFQALSMQS
>Q9UBW7
FVAPSDIQLKCNYCKNSFCSKPEILEWENKVHQFCSKTCSD
>Q9UBW7
KCNYCKNSFCSKPEILEWENKVHQFCSKTCSDDYKKLHCIV
>Q9UBW7
SDDYKKLHCIVTYCEYCQEEKTLHETVNFSGVKRPFCSEGC
>Q9UBW7
YCEYCQEEKTLHETVNFSGVKRPFCSEGCKLLYKQDFARRL
>Q9UBW7
TLHETVNFSGVKRPFCSEGCKLLYKQDFARRLGLRCVTCNY
>Q9UBW7
GVVRDFCSEDCCKKFQDWYYKAARCDCCKSQGTLKERVQWR
>Q9UBW7
CDCCKSQGTLKERVQWRGEMKHFCDQHCLLRFYCQQNEPNM
>Q9UBW7
DQHCLLRFYCQQNEPNMTTQKGPENLHYDQGCQTSRTKMTG
>Q9UBW7
TTQKGPENLHYDQGCQTSRTKMTGSAPPPSPTPNKEMKNKA
>Q9UK33
PRSSSPEAMDPPPPKAPPFPKAEGPSSTPSSAAGPRPPRLG
>Q9UK33
ARVFASPLRLQSHRVSHSDLKPFTCGACGKAFKRSSHLSRH
>Q8ND82
XXXXXXXXXXXXXXXXMDDDKPFQPKNISKMAELFMECEEE
>Q8ND82
XXXXXXXXXXXMDDDKPFQPKNISKMAELFMECEEEELEPW
>Q8ND82
XXXXXXXMDDDKPFQPKNISKMAELFMECEEEELEPWQKKV
>Q8ND82
SKMAELFMECEEEELEPWQKKVEETQDEDDDELIFVGEISS
>Q8ND82
EETQDEDDDELIFVGEISSSKPAISNILNRGHSSSSSKGIK
>Q8ND82
KPAISNILNRGHSSSSSKGIKSEPHSPGIPEIFRTASQRCR
>Q8ND82
RCRDPPSNPVAASPRFHLVSKSSQSSVTVENASKPDFTKNS
>Q8ND82
PRFHLVSKSSQSSVTVENASKPDFTKNSQVGSDNSSILLFD
>Q8ND82
STQESLPPSQDIPAIFREGMKNTSYVLKHPSTSKVNSVTPK
>Q8ND82
PSQDIPAIFREGMKNTSYVLKHPSTSKVNSVTPKKPKTSED
>Q8ND82
AIFREGMKNTSYVLKHPSTSKVNSVTPKKPKTSEDVPQINP
>Q8ND82
KNTSYVLKHPSTSKVNSVTPKKPKTSEDVPQINPSTSLPLI
>Q8ND82
KYHMKHCCPDMITKFLGVIVKSERPCDEDKTDSETGKLIML
>Q8ND82
EGLPPGAKVTIRASLGPLQSKLPTAPFGCAPGTSFLQVTPP
>Q8ND82
SQNTTARNPRKSNASRSKTSKLHATTSTASKVNTSKPRGRI
>Q8ND82
KSNASRSKTSKLHATTSTASKVNTSKPRGRIAKSKAKPSYK
>O95365
KVRFTRQDKLKVHMRKHTGEKPYLCQQCGAAFAHNYDLKNH
>O95365
GAPAQPSSPDARRNGQEKHFKDEDEDEDVASPDGLGRLNVA
>Q63HK3
AVALDSQIDAPLEVEGCLIMKVEKDPEWASEPILEGSDSSE
>Q63HK3
PAGSQEPVKDVHVARGFSYRKSVHQIPAQRDLYRDFRKENV
>Q63HK3
SYRKSVHQIPAQRDLYRDFRKENVGNVVSLGSAVSTSNKIT
>Q63HK3
FRKENVGNVVSLGSAVSTSNKITRLEQRKEPWTLGLHSSNK
>Q63HK3
PARSAGKTWREQQQWGLEDEKIAGVHWSYEETKTFLAILKE
>Q63HK3
EEEEAAEDSDDDEIGIEFIRKSEIHGAPVLFQNLSGVHWGY
>Q63HK3
LDILRETRFYEALQACHRKSKLYGAVAEQLRECGFLRTPEQ
>Q63HK3
WENLQGIRQGKPMSQPRDLGKAVVHQRPFVGKRPYRLLKYG
>Q63HK3
PMSQPRDLGKAVVHQRPFVGKRPYRLLKYGESFGRSTRLMC
>Q63HK3
LGKAVVHQRPFVGKRPYRLLKYGESFGRSTRLMCRMTHHKE
>Q9BS31
LQNQKILKRTGQRYEHGRTLKSYLGLTNQSRRYNRKEPAEF
>Q96ME7
XXXMSSRLGAVPATSGPTTFKQQRSTRIVGAKNSRTQCSIK
>Q96ME7
VSDFPASFRKSTYWMKMRRIKPAATSHVEGSGGVSAKGKRK
>Q96ME7
RSLAGMKYHVMANHNSLPILKAGDEIDEPSERERLRTVLKR
>Q96ME7
ISFFPESGQPECLKEMNLESKSGGRVQRRSAKIAVYHLQEL
>Q9ULJ3
LNEERLKGQLCDVLLIVGDQKFRAHKNVLAASSEYFQSLFT
>Q9ULJ3
VKRNAVLPSKPLQDREAMDDKPGVSGQLPKGKALELALKRP
>Q9ULJ3
LQDREAMDDKPGVSGQLPKGKALELALKRPRPPVLSVCSSS
>Q9ULJ3
DDKPGVSGQLPKGKALELALKRPRPPVLSVCSSSETPYLLK
>Q9ULJ3
LKETNKGNGQGEDRNLLYYSKLGLVIPSSGSGSGNQSIDRS
>Q9ULJ3
IPSSGSGSGNQSIDRSGPLVKSLLRRSLSMDSQVPVYSPSI
>Q9ULJ3
QGSSSVSSDAPGNVLCALSQKSSLKDCSEKTALDDRPQVLQ
>Q9ULJ3
FSASQSTDREGASPVTEVRIKTEPSSPLSDPSDIIRVTVGD
>Q9ULJ3
GDAATTAAASSSSVTRDLSLKTEDDQKDMSRLPAKRRFQAD
>Q9ULJ3
AAASSSSVTRDLSLKTEDDQKDMSRLPAKRRFQADRRLPFK
>Q9ULJ3
QHGIVKNPSPASSSHAVLDEKFQRKLIDIVREREIKKALII
>Q9ULJ3
IDIVREREIKKALIIKLRRGKPGFQGQSSSQAQQVIKRNLR
>Q9ULJ3
LRRGKPGFQGQSSSQAQQVIKRNLRSRAKGAYICTYCGKAY
>Q9ULJ3
LSQFKQHIKMHPGEKPLGVNKVAKPKEHAPLASPVENKEVY
>Q9ULJ3
LCRNAAVCPYCSLRFFSPELKQEHESKCEYKKLTCLECMRT
>Q9ULJ3
EHESKCEYKKLTCLECMRTFKSSFSIWRHQVEVHNQNNMAP
>Q9ULJ3
NFDSEDSSCLPEDLSLSKQLKIQVKEEPVEEAEEEAPEAST
>Q9ULJ3
EDSSCLPEDLSLSKQLKIQVKEEPVEEAEEEAPEASTAPKE
>Q9ULJ3
GKMFTVHKQLERHQELLCSVKPFICHVCNKAFRTNFRLWSH
>Q9P1Z0
LNEQRLRGLFCDVTLIAGDTKFPAHRSVLAASSPFFREALL
>Q9P1Z0
TTEEAKGRNPRAGRTLTYTAKPVGGIGGGGGPPTGAGRGPS
>Q9P1Z0
LQAPPPLCQITVRIGEEAIVKRRISETDLRPGELSGEEMEE
>Q9HCK0
PCIHPSEDSMDMEDSDIQIVKVESIGDVSEVRSKKDQNQFI
>Q9HCK0
NHLHNYALSYTGSDNIIMASKDVFGPNIRGVDKGLQWHHQC
>Q9HCK0
QKGNLHRHMRVHAGIKPFQCKICGKTFSQKCSLQDHLNLHS
>Q9UJL9
VKLRHPKAATERVALWEDVTKMFKAEALLSQDADETQGESL
>Q9UJL9
RHPKAATERVALWEDVTKMFKAEALLSQDADETQGESLESR
>Q9UJL9
LQNDISWEELHCGLMMERFTKGSSMYSTLGRISKCNKLESQ
>Q9UJL9
KTFTQERGQESNRFEKRINVKSEVMPGPIGLPRKRDRKYDT
>O60481
VNVAAHHGPGAFFRYMRQPIKQELSCKWIDEAQLSRPKKSC
>O60315
NKLENGKPLSMSEQTGLLKIKTEPLDFNDYKVLMATHGFSG
>O60315
EVQKVLQIVDNTVSRQKMDCKAEEISKLKGYHMKDPCSQPE
>O60315
EAKACLQSLTTDSRRQISNIKKEKLRTLIDLVTDDKMIENH
>O60315
PGPIPLHQHERYLCKMNEEIKAVLQPHENIVPNKAGVFVDN
>O60315
AVLQPHENIVPNKAGVFVDNKALLLSSVLSEKGMTSPINPY
>O60315
EQRKVYQYSNSRSPSLERSSKPLAPNSNPPTKDSLLPRSPV
>O60315
HNSVSSSSENSDEPLNLTFIKKEFSNSNNLDNKSTNPVFSM
>P17029
REATGLSPQAAQEKDGIVIVKVEEEDEEDHMWGQDSTLQDT
>P17029
DPVQESSSFDLHHEATQSHFKHSSRKPRLLQSRALPAAHIP
>P17029
SPRDQAMASALFTADSQAMVKIEDMAVSLILEEWGCQNLAR
>P17029
YGSAFPQGGENRNENEESTSKAETSEDSASRGETTGRSQKE
>P17029
SKAETSEDSASRGETTGRSQKEFGEKRDQEGKTGERQQKNP
>P17029
SEDSASRGETTGRSQKEFGEKRDQEGKTGERQQKNPEEKTR
>P17029
PEEKTRKEKRDSGPAIGKDKKTITGERGPREKGKGLGRSFS
>P17029
GRSFSLSSNFTTPEEVPTGTKSHRCDECGKCFTRSSSLIRH
>P17029
LIRHKIIHTGEKPYECSECGKAFSLNSNLVLHQRIHTGEKP
>P17029
LVLHQRIHTGEKPHECNECGKAFSHSSNLILHQRIHSGEKP
>P17029
EKPYECNECGKAFSQSSDLTKHQRIHTGEKPYECSECGKAF
>P17029
ARERASEYSPASLDAFGAFLKSCVXXXXXXXXXXXXXXXXX
>Q7Z3I7
XXXXXXXXXXXXXXXXMEQEKKLLVSDSNSFMERESLKSPF
>Q7Z3I7
XXXXXXXXXXXXXXXMEQEKKLLVSDSNSFMERESLKSPFT
>Q9NZL3
EKLYNCKECGKSFSRAPCLLKHERLHSGEKPFQCEECGKRF
>Q9NZL3
FSWSSTRLTHQRRHSRETPLKCEQHGKNIVQNSFSKVQEKV
>Q9UK10
FRNLLSVGHQSLHRDTFHFLKEEKFWMMETATQREGNLGGK
>Q5SVZ6
LLGGECDKAVASQLGLLDEIKTEPDNAQEYCHRQQSRTQEN
>Q5SVZ6
ITAYKQKPAKPLISVPCKPLKPSDEMIETTSDLGKTELFCS
>Q2M3W8
TKKDNYDEDSPQTVIIEKVVKQSYEFSNSKKNLEYIEKLEG
>Q2M3W8
KVVKQSYEFSNSKKNLEYIEKLEGKHGSQVDHFRPAILTSR
>P15622
DHTTACTQQDSLSCPWECETKGESQNTDLSPKPLISEQTVI
>P15622
LSCPWECETKGESQNTDLSPKPLISEQTVILGKTPLGRIDQ
>P15622
SQNTDLSPKPLISEQTVILGKTPLGRIDQENNETKQSFCLS
>P15622
QTVILGKTPLGRIDQENNETKQSFCLSPNSVDHREVQVLSQ
>P15622
GKCFGRSSHLLQHQRIHTGEKPYVCSVCGKAFSQSSVLSKH
>P15622
GKTFSHRSTLMNHERIHTEEKPYACYECGKAFVQHSHLIQH
>Q96IR2
KTHISKNYGNNFLNSSLLTQKQEVHMREKSFQCNESGKAFN
>Q8NEM1
GKAFNQSSTLIKHKKIHIEEKPFKCEECGKAFSLFSILSKH
>Q9Y2G7
FQGKDIYEMNLSQWKVMERIKSCGLEEQESPHEVCFRQVTK
>Q9Y2G7
HEVCFRQVTKTTSEKMPTYRKLTSLPLYQKSHNREKPYECG
>Q96LW1
KLKKQQDKNENLQIISVAHTKILTVDRSHKNVEFGQNFYLK
>Q96LW1
DRSHKNVEFGQNFYLKSVFIKQQRFAKEKTPSKCEIQRNSF
>Q9NUA8
LQCSSCDKTFPNTIEHKKHIKAEHADMKFHECDQCKELFPT
>Q96KR1
PTNMAAKKTSTPKINFVGGNKLQSTGNKAEDIKGTECVKST
>Q96KR1
KGTECVKSTPVTSAVQIPEVKQDTVSEPVTPASLAALQSDV
>Q96KR1
GRRHRLQYKKKVNPDLQVEVKPSIRARKIQEEKMRKQMQKE
>P52736
RTHSGEKPYMCSECGRGFSQKSNLIIHQRTHSGEKPYVCRE
>P52736
RTHSGEKPYVCRECGKGFSQKSAVVRHQRTHLEEKTIVCSD
>P52736
RTHSGEKPMVCGECGRGFSQKSNLVAHQRTHSGERPYVCRE
>P52736
GLGFGNKSALITHKRAHSEEKPCVCRECGQGFLQKSHLTLH
>P52736
GQGFLQKSHLTLHQMTHTGEKPYVCKTCGRGFSLKSHLSRH
>P52736
MTHTGEKPYVCKTCGRGFSLKSHLSRHRKTTSVHHRLPVQP
>P52746
HCALCDYRTFSNTTLLFHKRKAHGYVPGDQAWQLRYASQEP
>P52746
CGDCGFTCKQSRCMQQHRRLKHEGVKPHQCPFCDFSTTRRY
>P52746
HTGIGRIPCSSCPQTFGTNSKLRLHRLRVHDKTPTHFCPLC
>P52746
GKAFKTRFLLRTHLRKHSEAKPYVCNVCHRAFRWAAGLRHH
>Q9Y3M9
GQGFIQKSTLVKHQITHSEEKPFVCKDCGRGFIQKSTFTLH
>Q8WV37
ECIKGVNTGSSYALGSNAEDKPIKKQLGVSFHLHLSELELF
>Q8WV37
KGVNTGSSYALGSNAEDKPIKKQLGVSFHLHLSELELFPDE
>Q8WV37
KTPIFNRNDFDDSSFLPQEQKVHLREKPYECNEHSKVFRVS
>Q8WV37
EKPYECNEHSKVFRVSSSLTKHQVIHTVEKPYKCNSCGKVF
>Q9UEG4
EKPYKCTECEKAFTQSTNLIKHQRSHTGEKPYKCGECRRAF
>Q9UEG4
GESFLDRSVLLQHQLTHGNEKPFLFPDYRIGLGEGAGPSPF
>Q9UEG4
LLHQKVHAGGKSSQKSPELGKSSSVLLEHLRSPLGARPYRC
>Q9UEG4
TPTESSSHGEGQNPKTLVEEKPYLCPECGAGFTEVAALLLH
>Q9BRH9
SEVGTKKELSILNQKFSEEVKTPEFVSRRLLRDNAQAAEFR
>Q9BRH9
WGREGKLKERVGNSAGQSLNKPNIHKRVLTEATVGRERSLG
>Q9BRH9
KLKERVGNSAGQSLNKPNIHKRVLTEATVGRERSLGERTQE
>Q9BRH9
GKAFSQSSSLFLHHRVHTGEKPYVCNECGRAFGFNSHLTEH
>Q9Y462
LMISLDDVGEKLEHMGNTPLKIGSDGSQEDAKEDGFGSEVI
>Q9Y462
LEHMGNTPLKIGSDGSQEDAKEDGFGSEVIKVYIFKAEAED
>Q9Y462
VAGVLDQSRMQREKMVYMAVKDSSQEEDDIRDERRVSRRYE
>Q9NQX6
LERPQRSRGRYVNQMIINYVKRPATREGTPPRTHQRHHKEN
>Q9NQX6
ETPYKCKECGKAFIYGSSLVKHERIHTGVKPYGCTECGKSF
>Q6NX49
YGSSLCFHGRTFSVKKSDDCKDYGNLFSHSVSLNEQKPVHF
>Q6NX49
SDDCKDYGNLFSHSVSLNEQKPVHFGKSQYECDECRETCSE
>Q6NX49
HTGEKPYECNLCGKSFSQSSKLITHQRIHTGEKPYQCIECG
>Q8NDX6
GVSLVPTAASKKMMLSQIASKQAENGERAGSPDVLRCSSQG
>Q8N4W9
KDQLGSSFYSHLPELHIFQIKGEIANQLEKSTSDASSVSTS
>Q9H707
FAKRCKLHVSGESSVFSESGKDFLLRSGLLQQEATHTGKSN
>Q9H707
FLLRSGLLQQEATHTGKSNSKTECVSLFHGGKSHYSCGGCM
>Q9H707
ERLLPTEEPSVWCECGKSSSKYDSFSNHQGVHTREKPYTCG
>Q9H707
GKSSSKYDSFSNHQGVHTREKPYTCGICGKLFNSKSHLLVH
>Q9H707
RIHTGEKPYECEVCQKFFRHKYHLIAHQRVHTGERPYECSD
>Q17R98
FSPPSHHAQQLSVLARKLAEKQEQNDQYTPSNRFIWNQGKW
>Q17R98
WLPNSTTTCSLSPDSAILKLKAAANAVLQDKSLTRTEETMR
>Q17R98
LSPDSAILKLKAAANAVLQDKSLTRTEETMRFESFSSPFSS
>Q17R98
PPPPQSLELLLLPVPKGRVSKPSNSASEEESGKPFQCPICG
>Q17R98
PVPKGRVSKPSNSASEEESGKPFQCPICGLVIKRKSYWKRH
>Q17R98
FSLKLHMRCHQHFLRTEAKVKEEIPDPDVKGSPHLSDSACL
>Q17R98
HQHFLRTEAKVKEEIPDPDVKGSPHLSDSACLGQQREGGGT
>Q17R98
TSNTPERTSQGGAGVSPLLVKEEPKEDNGLPTSFTLNAADR
>Q17R98
DNGLPTSFTLNAADRPANHTKLKDPSEYVANSASALFSQDI
>Q17R98
SASALFSQDISVKMASDFLMKLSAANQKEPMNLNFKVKEEP
>Q17R98
QDISVKMASDFLMKLSAANQKEPMNLNFKVKEEPKEGESLS
>Q17R98
FLMKLSAANQKEPMNLNFKVKEEPKEGESLSTTLPRSSYVF
>Q17R98
SYVFSPESEVSAPGVSEDALKPQEGKGSVLRRDVSVKAASE
>Q17R98
PESEVSAPGVSEDALKPQEGKGSVLRRDVSVKAASELLMKL
>Q17R98
GKGSVLRRDVSVKAASELLMKLSAESYKETQMVKIKEEPME
>Q17R98
SELLMKLSAESYKETQMVKIKEEPMEVDIQDSHVSISPSRN
>Q17R98
SHVSISPSRNVGYSTLIGREKTEPLQKMPEGRVPPERNLFS
>Q17R98
PSRNVGYSTLIGREKTEPLQKMPEGRVPPERNLFSQDISVK
>Q17R98
LFSQDISVKMASELLFQLSEKVSKEHNHTKENTIRTTTSPF
>Q17R98
TTSPFFSEDTFRQSPFTSNSKELLPSDSVLHGRISAPETEK
>Q17R98
KELLPSDSVLHGRISAPETEKIVLEAGNGLPSWKFNDQLFP
>Q17R98
CPYAAKCRANLNQHLTVHSVKLVSTDTEDIVSAVTSEGSDG
>Q17R98
LVSTDTEDIVSAVTSEGSDGKKHPYYYSCHVCGFETELNVQ
>Q17R98
TMEEAEIKTHIGTKHTGEDRKTPSESNSPSSSSLSALSDSA
>Q17R98
NNLLVISVMPGSQPSLNSEEKPEKGFECVFCNFVCKTKNMF
>Q5TEC3
XXXXXXXXXXXXXXXXXXXMKQEDNQGVCAHQDSEDKGMGS
>Q8N3Z6
QAQENAHGLSSSLQSNELVDKKCKSDIEKPKSEERSGVIRE
>Q8N3Z6
LSSSLQSNELVDKKCKSDIEKPKSEERSGVIREVMIIEVSS
>Q8N3Z6
SSLQSNELVDKKCKSDIEKPKSEERSGVIREVMIIEVSSSE
>Q8N3Z6
AQIANNRTPGRWTQRYYSANKNIICRNCDKRGHLSKNCPLP
>Q8N3Z6
YYSANKNIICRNCDKRGHLSKNCPLPRKVRRCFLCSRRGHL
>Q8N3Z6
CTEIWRQYHLTTKPGPPKKPKTPSRPSALAYCYHCAQKGHY
>Q8N3Z6
KRLKQKIKVLKKNGVIPEPSKLPYIKAANENPHHDIRKGRA
>Q8N3Z6
KIKVLKKNGVIPEPSKLPYIKAANENPHHDIRKGRASWKSN
>Q8N3Z6
YIKAANENPHHDIRKGRASWKSNRWPQENKETQKEMKNKNR
>Q8N3Z6
EKHRKADRHREVDEDFPRGPKTYSSPGSFKTQKPSKPFHRS
>Q8N3Z6
REVDEDFPRGPKTYSSPGSFKTQKPSKPFHRSSHYHTSRED
>Q8N3Z6
DEDFPRGPKTYSSPGSFKTQKPSKPFHRSSHYHTSREDKSP
>Q8N3Z6
FPRGPKTYSSPGSFKTQKPSKPFHRSSHYHTSREDKSPKEG
>Q8N3Z6
KQKKKERCWEDDDNDNLFLIKQRKKKSXXXXXXXXXXXXXX
>Q8TF47
SIDFKHSTSLTQDESTLTEVKSYHCNDCGEDFSHITDFTDH
>Q8N5P1
DERIDDEIDTEVEETQEEKIKLECEQIPKKFRHSAISPKSS
>Q14966
MDFPGESSNNRSFFSVESGTKMSGLHISGGQSVLEPIKSVN
>Q14966
QNKEVKKKTLESKKVSASTLKRDADASKAVEIVTSTSAAKT
>Q14966
SHSEPKDVTVLSVAEEQDLLKQERLVTVDEIGEVEELPLNE
>Q14966
DHPTDKKGNRKKRAVDTKKTKLESLSQVGPVNENVMEEDLK
>Q5VUA4
SFPDIEDEEKFLYGDEEEDLKAESVPKPLGSSESEVMRQKA
>Q5VUA4
DEEKFLYGDEEEDLKAESVPKPLGSSESEVMRQKASSLPSS
>Q5VUA4
LKAESVPKPLGSSESEVMRQKASSLPSSAPAVKLESLEETN
>Q5VUA4
SESEVMRQKASSLPSSAPAVKLESLEETNPEYAKIHDLLKT
>Q9H2Y7
DAQEREDDGKGEEEEEDYFDKELIQLIKQRKEQSRQDEPSN
>Q9H2Y7
DGKGEEEEEDYFDKELIQLIKQRKEQSRQDEPSNSNQEINS
>Q9H2Y7
DRESYSQPAWHHRGPPQRDWKWEKDGFNNTRKNSFPHSLRN
>Q9H2Y7
GNWKSSVRSTNNWNYSGPGDKFQPGRNRNSNCQMEDMTMLW
>Q9H2Y7
SNKSNKYSHDRYNWQRQENDKLGTVATYRGPSEGFTSDKFP
>Q9H2Y7
NDKLGTVATYRGPSEGFTSDKFPSEGLLDFNFEQLESQTTK
>Q9H2Y7
GKNGSAAREKPRRWTPYPSQKTLDLQSGLKDITGNKSEMIE
>Q9H2Y7
KPRRWTPYPSQKTLDLQSGLKDITGNKSEMIEKPLFDFSLI
>Q9H2Y7
PYPSQKTLDLQSGLKDITGNKSEMIEKPLFDFSLITTGIQE
>Q9H2Y7
TRNSPTQKTQKEIHTGSLNHKASSDSAASFEVVRQCPTAEK
>Q9H2Y7
QCPTAEKPEQEHTPNKMPSLKSPLLPCPATKSLSQKQDPKN
>Q9H2Y7
EHTPNKMPSLKSPLLPCPATKSLSQKQDPKNISKNTKTNFF
>Q9H2Y7
CPATKSLSQKQDPKNISKNTKTNFFSPGEHSNPSNKPTVED
>Q9H2Y7
ISKNTKTNFFSPGEHSNPSNKPTVEDNHGPYISKLRSSCPH
>Q9H2Y7
EHSNPSNKPTVEDNHGPYISKLRSSCPHVLKGNKSTFGSQK
>Q9H2Y7
VEDNHGPYISKLRSSCPHVLKGNKSTFGSQKQSGDNLNDTL
>Q9H2Y7
KLRSSCPHVLKGNKSTFGSQKQSGDNLNDTLRKAKEVLQCH
>Q9H2Y7
STFGSQKQSGDNLNDTLRKAKEVLQCHESLQNPLLSTSKST
>Q9H2Y7
KAKEVLQCHESLQNPLLSTSKSTRNYAKASRNVEESEKGSL
>Q9H2Y7
VHALEDESDGETSDTEKHGTKIGTLGSATTELLSGSTRTAD
>Q9H2Y7
ESELQMTSAASPHPGLLLDLKTSLEDAQVDDSIKSHVSYET
>Q9H2Y7
PGLLLDLKTSLEDAQVDDSIKSHVSYETEGFESASLDAELQ
>Q9H2Y7
SHVSYETEGFESASLDAELQKSDISQPSGPLLPELSKLGFP
>Q9H2Y7
AELQKSDISQPSGPLLPELSKLGFPASLQRDLTRHISLKSK
>Q9H2Y7
KLGFPASLQRDLTRHISLKSKTGVHLPEPNLNSARRIRNIS
>Q9H2Y7
RRIRNISGHRKSETEKESGLKPTLRQILNASRRNVNWEQVI
>Q9H2Y7
RNVNWEQVIQQVTKKKQELGKGLPRFGIEMVPLVQNEQEAL
>Q9H2Y7
ENEPQQMVSPSNSLRAGQSQKATMHLKQEVTPRAASLRTGE
>Q9H2Y7
MVSPSNSLRAGQSQKATMHLKQEVTPRAASLRTGERAENVA
>Q9H2Y7
QRRHSAQLSSDHIIPLMHLAKDLNSQERSIPPSENQNSQES
>Q9H2Y7
TARLSLPESTESFHEPSQELKFSVEQRNTRNRENSPSSQSA
>Q9H2Y7
SPSSQSAGLSSINKEGEEPTKGNSGSEACTSSFLRLSFASE
>Q9H2Y7
SEACTSSFLRLSFASETPLEKEPHSPADQPEQQAESTLTSA
>Q9H2Y7
SLRAAHVPENSDTEQDVLTVKPVRKVKAGKLIKGGKVTTST
>Q9H2Y7
TEQDVLTVKPVRKVKAGKLIKGGKVTTSTWEDSRTGREQES
>Q9H2Y7
DVLTVKPVRKVKAGKLIKGGKVTTSTWEDSRTGREQESVRD
>Q9H2Y7
EVVAIDSSESGEEKPDSPSKKDIWNSTEQNPLETSRSGCDE
>Q9H2Y7
ETSRSGCDEVSSTSEIGTRYKDGIPVSVAETQTVISSIKGS
>Q9H2Y7
RYKDGIPVSVAETQTVISSIKGSKNSSEISSEPGDDDEPTE
>Q9H2Y7
GVFEGHTSKVNCLLVTQTSGKNAALYTGSSDHTIRCYNVKS
>Q9H2Y7
SSDQSVHAHNIHTGELVRIYKGHNHAVTVVNILGKVMVTAC
>Q9H2Y7
QTLKCRWKNCDAFFTARKGSKQDAAGHIERHAEDDSKIDSX
>Q16587
GEMFNWSSHLTEHQRLHSEGKPLAIQFNKHLLSTYYVPGSL
>Q8TD17
PESKESDVYKSTYADEELVIKAEGLARSSLCPEVPVPFSSP
>Q7L2R6
ETHISNDYGNNFLNSSLFTQKQEVHMREKSFQCNDSGKAYN
>Q7L3S4
EEMQEEMVLLVKGEEDEGEEKYEVVKLKIPMDNKEVPGEAP
>Q9NX65
VLMKEMAPLGATRESLRSQWKQEVQPEEPTFKGSQSSHQRP
>Q9NX65
TRESLRSQWKQEVQPEEPTFKGSQSSHQRPGEQSEAWLAPQ
>Q9NX65
TVDGADRDEKDFRNPGQEVRKLDLPVLFPNRLGFEFKNEIK
>Q9NX65
HCERGFTKNSALTRHQTVHMKAVLSSQEGRDALXXXXXXXX
>Q96DT7
AGEGETVQHFPLARPKSLMQKLQCSFQTSWLKDFPWLRYSK
>Q96DT7
MSEVVQTCRNFIKDALNISIKSEAPESVVVDYNNRKPVNRD
>Q96DT7
LNISIKSEAPESVVVDYNNRKPVNRDGLSSSRDQKIASFWA
>Q96DT7
VDYNNRKPVNRDGLSSSRDQKIASFWATRNLTNLASNVKIE
>Q96DT7
GQTKVFIWNNMGSQGIQETGKTRRKNQTTKRFIYNIPPNNE
>Q96DT7
DAGTSHDFKYGLMPGPSNDFKYGLIPGTSNDFKYGLIPGAS
>Q96DT7
MPGPSNDFKYGLIPGTSNDFKYGLIPGASNDFKYGLLPESW
>Q96DT7
IPGTSNDFKYGLIPGASNDFKYGLLPESWPKQETWENGESS
>Q96DT7
GLIPGASNDFKYGLLPESWPKQETWENGESSLIMNKLKCPH
>O75362
PGKAPLTSGIDSSTLAPSNLKSHRPQQNVGVQGAATRQQQS
>Q9Y6X8
KDSWAAELENSSKENEVIEVKSMGESQSKKLQGGYECKYCP
>Q9Y6X8
NPPLTPASDRKKTKEQIAHLKASFLQSQFPDDAEVYRLIEV
>Q06730
NYLGKKSDEFNACGKLLLNIKHDETHTQEKNEVLKNRNTLS
>Q06730
NFEYSICQETLLEKAVFNTQKRENAEENNCDYNEFGRTLCD
>Q06730
PHGVSMKHYDCGESGNNFRRKLCLSHLQKGDKGEKHFECNE
>Q06730
GLKPYECYECGKSFRVTSHLKVHQRTHTGEKPFECLECGKS
>Q06730
RTHTQEKPYKCNECGKSFCVKSGLIFHERKHTGEKPYECNE
>Q06730
RAHTGEKSCQCNECGKIFYRKSELAQHQRSHTGEKPYECNT
>Q8WUU4
PAPAANPDDEMEMQDLVIELKPEPDAQPQQAPRLGPFSPKE
>Q7L945
GEETFSQIPDGILNKKTPGVKPCESSVCGEVGMGPSSLNRH
>Q7L945
YECKQCGKAFSRSTYFRVHEKIHTGEKPYENPNPNASVVPV
>Q5T0B9
TIQGHGLLGPPKSERGRKKIKAENPGGPPVLVVPYPILASG
>A6NFI3
GRRFGQSAALTRHQWAHAEEKPHRCPDCGKGFGHSSDFKRH
>A6NFI3
KTHRGATAAPGSGSAPAPAPKPEAAAKGPSSAGPGERGSAL
>Q96IT1
XXXXXXXXMPTALCPRVLAPKESEEPRKMRSPPGENPSPQG
>Q96IT1
RSLPASHRSSTEAGGEVQTSKKSYVCPNCGKIFRWRVNFIR
>Q96IT1
SHLLSHRRIHLQPDRLQPVEKREQAASEDADKGPKEPLENG
>Q9UID6
KDDDSDTETSNDLPKFADGIKARNRNQNYLVPSPVLRILDH
>Q9UID6
NNSSESLQDQTDEEPPAKLCKILDKSQALNVTAQQKWPLLR
>Q9UID6
ESLQDQTDEEPPAKLCKILDKSQALNVTAQQKWPLLRANSS
>Q9UID6
CELCEFNSKYFSDLKQHMILKHKRTDSNVCRVCKESFSTNM
>O14628
FISCSSLSNQQMILAGEKLSKCETWYKGFNHSPNPSKHQRN
>O14628
GKVFRTCSSLSNHKRTHSEEKPYTCEECGNIFKQLSDLTKH
>Q8TBZ5
KNKPALEQDVCKIDSSGIVVKRFQEDEYQDSTFEEKYACEG
>Q9ULD9
AGEVSKSAPDSGLMGNSMLVKKEEEEEESHRRIKKLKTEKV
>Q9ULD9
KNEGLANGLSESQESRMASIKAEADKVYTFTDNAPSPSIGS
>Q9ULD9
SPAYRQQYEKYYEDQRLAEQKMAQTGRGDCERKSELPLKEL
>Q9ULD9
APSTPEPNKNHSKLGPSVPNKTEETGKSQLLSNHQQQLQAD
>Q9ULD9
PNKNHSKLGPSVPNKTEETGKSQLLSNHQQQLQADSFKAKQ
>Q9ULD9
ETGKSQLLSNHQQQLQADSFKAKQMENHQLIKEAVEMKSVM
>Q9ULD9
DSFKAKQMENHQLIKEAVEMKSVMDSMKQTGVDPTSRFKQD
>Q9ULD9
EMKSVMDSMKQTGVDPTSRFKQDPDSRTWHHYVYQPKYLDQ
>Q9ULD9
TSRFKQDPDSRTWHHYVYQPKYLDQQKSEELDREKKLKEDS
>Q9ULD9
RKTPNKESGVPSLPVSLTSIKEEPKEAKHPDSQSMEESKLK
>Q9ULD9
SIKEEPKEAKHPDSQSMEESKLKNDDRKTPVNWKDSRGTRV
>Q9ULD9
EETEKVNTSPSVNTKTTTESKALDLLQQHANQYRSKSPAPV
>Q86TJ5
DSTYKKVALQEEPASGINMIKLIREDGGWKQLEDSHEDPQG
>O43361
RQKTHTGERSYECGESSKVFKYNSSLIKHQIIHTGKRPXXX
>O43361
ERSYECGESSKVFKYNSSLIKHQIIHTGKRPXXXXXXXXXX
>Q6AW86
RQKPCAQEVPGRAFGNASDLKAASGGRDRRMGAAWQEPHRL
>Q86Y25
TEALPHRQDIFIEETSQGMVKKESIKDGHWDINFEEAVEFE
>Q86Y25
IDSHEKTISEDGNHTSLELGKSLFTNTALVTQQSVPIERIP
>Q86Y25
QQSVPIERIPNMYYTFGKDFKQNFDLMKCFQIYPGGKPHIC
>Q86Y25
LCRHKKVHTKEKLYKWKEYGKPFICSSSLTQYQRFFKGDKA
>Q6AHZ1
EQKQLFCDEKQTTLKKDYDVKNEIVDRSAPKPKISGSIHYA
>Q6AHZ1
SDRSIEKNTQVLKKMNKTQTKSEDQSHVVQEHLSEEKDERL
>Q6AHZ1
EKDERLHCENNDKAPESESEKPTPLSTGQGNRAEEGPNASS
>Q6AHZ1
EEGPNASSGFMKTAVLGPTLKNVMMKNNKLAVSPNYNATFM
>Q6AHZ1
GFMKTAVLGPTLKNVMMKNNKLAVSPNYNATFMGFKMMDGK
>Q6AHZ1
DTVYMKAATPFSCSSSILSGKASSEKEMTLISQRNNMLQTM
>Q6AHZ1
VDFWGNHLTQSHPEVLGTTIKSPDKVNCVAKPNAYNSGDMH
>Q6AHZ1
PDSLLASISLLNDKDGTLKAKSEIEEQYVLEKGQNIDGQNL
>Q6AHZ1
FLPPEVNQLLQDVLKIKPDVKQDSSNTPNKGLPLHCDQSFQ
>Q6AHZ1
PQDVRDSEKMPRISGFGTLLKTQSDAIITQQLVKDKLRATT
>Q6AHZ1
SGFGTLLKTQSDAIITQQLVKDKLRATTQNLGSFYMQSPLL
>Q6AHZ1
TTQNLGSFYMQSPLLNSEQKKTIIVQTSKGFLIPLNITNKP
>Q6AHZ1
KKPGMVLTLNNGKLEGVSAVKTEGAPARGTVTKEPCKTPIL
>Q6AHZ1
TEGAPARGTVTKEPCKTPILKVEPNNNCLTPGLCSSIGSCL
>Q6AHZ1
CSSIGSCLSMKSSSENTLPLKGPYILKPTSSVKAVLIPNML
>Q6AHZ1
SSENTLPLKGPYILKPTSSVKAVLIPNMLSEQQSTKLNISD
>Q6AHZ1
LIPNMLSEQQSTKLNISDSVKQQNEIFPKPPLYTFLPDGKQ
>Q6AHZ1
GKQAVFLKCVMPNKTELLKPKLVQNSTYQNIQPKKPEGTPQ
>Q6AHZ1
SASSLQKDNVPSNQIIGGEQKEPESRDALPFLLDDLMPANE
>Q6AHZ1
LKKTSKNNYQIVKTTSENILKAKFNCWFCGRVFDNQDTWAG
>Q6NZY4
CQQKDVFANYLTSNFQAPGVKSGNKRSSSHSSPGSPKKQKN
>P37275
FSQLLTCPYCDRGYKRFTSLKEHIKYRHEKNEDNFSCSLCS
>P37275
CDRGYKRFTSLKEHIKYRHEKNEDNFSCSLCSYTFAYRTQL
>P37275
ISSKKCISLIPVNGRPRTGLKTSQCSSPSLSASPGSPTRPQ
>P37275
CSSPSLSASPGSPTRPQIRQKIENKPLQEQLSVNQIKTEPV
>P37275
SLSASPGSPTRPQIRQKIENKPLQEQLSVNQIKTEPVDYEF
>P37275
QIRQKIENKPLQEQLSVNQIKTEPVDYEFKPIVVASGINCS
>P37275
AVDGNVIRQVLENNQANLASKEQETINASPIQQGGHSVISA
>P37275
IIINYSLEQPSQLQVVPQNLKKENPVATNSCKSEKLPEDLT
>P37275
QLQVVPQNLKKENPVATNSCKSEKLPEDLTVKSEKDKSFEG
>P37275
ENPVATNSCKSEKLPEDLTVKSEKDKSFEGGVNDSTCLLCD
>P37275
DSTCLLCDDCPGDINALPELKHYDLKQPTQPPPLPAAEAEK
>P37275
LCDDCPGDINALPELKHYDLKQPTQPPPLPAAEAEKPESSV
>P37275
SVYQNSVYSVQEEPLNLSCAKKEPQKDSCVTDSEPVVNVIP
>Q8N141
RIENHGLKGLILKNDWESTGKIEGQERPQEGYFSSVKMPSE
>Q8N141
ESTGKIEGQERPQEGYFSSVKMPSEKVSSYQKRTSVTPHQR
>Q15326
ACDELELHQRFLREGRFWKSKNEDRGEEEAESSISSTSNEQ
>Q15326
LKVTQEPRAKKGRRNQSVEPKKEEPEPETEAVSSSQEIPTM
>Q15326
KVTQEPRAKKGRRNQSVEPKKEEPEPETEAVSSSQEIPTMP
>Q8N7M2
EKPYECKECGKTFSWGSSLVKHERIHTGEKPYECKECGKAF
>Q8N7M2
EKPFECKECGKAFSWGSSLVKHERVHTGEKSHECKECGKTF
>Q8N7M2
EKPFKCKECGKAFSWGSSLVKHERVHTNEKSYECKDCGKAF
>Q9UJW8
GKKDSTSKQRIFDEEPANGVKIERFTRDDPWLSSCEEVDDC
>Q9UJW8
IERFTRDDPWLSSCEEVDDCKDQLEKQQEKQEILLQEVAFT
>Q9UJW8
WLSSCEEVDDCKDQLEKQQEKQEILLQEVAFTQRKAVIHER
>Q9UJW8
ILLQEVAFTQRKAVIHERVCKSDETGEKSGLNSSLFSSPVI
>Q9UJW8
FTQRKAVIHERVCKSDETGEKSGLNSSLFSSPVIPIRNHFH
>Q9UJW8
FSSPVIPIRNHFHKHVSHAKKWHLNAAVNSHQKINENETLY
>Q9UJW8
HGTPLHIHEKIHGGGKTFDFKECGQVLNPKISHNEQQRIPF
>Q9UJW8
KIHGGGKTFDFKECGQVLNPKISHNEQQRIPFEESQYKCSE
>Q9UJW8
LNPKISHNEQQRIPFEESQYKCSETSHSSSLTQNMRNNSEE
>Q9ULD5
YKNVMRGNYESLVSMDYAISKPDLMSQMERGERPTMQEQED
>Q9ULD5
FSELKQMLVQQRNCTEGIVIKTEEQDEEEEEEEEDELPQHL
>Q8TF20
KKPYKCKQCGKVITSSSSFAKHKRIHTGEKPFECLECGKAF
>Q8TF20
YKCEECGKAFAPSTDLNQHTKILTGEQSYKCEECGKAFGWS
>Q8TF20
KKPYKCKECGKVITSSSSFAKHKRIHTGEKPFKCLECGKAF
>Q96LX8
KPNLALPEETFVSGPQYQHTKCMKSFRQSLYPALSEKSHDE
>P52739
SFKLFYHFKEHMKSHSTESFKCEICNKRYLRESAWKQHLNC
>P52739
HFKEHMKSHSTESFKCEICNKRYLRESAWKQHLNCYHLEEG
>Q8NF99
KFKQNGSTQSCQELFRQQFRKFCYQETPGPREALSRLQELC
>Q8NF99
KDLTCLRASQESTDIHLQPLKTQLKSWKPCLSPKSDCENSE
>Q8NF99
SPKSDCENSETATKEGISEEKSQGLPQEPSFRGISEHESNL
>Q8NF99
GEKLRSPSQGGSFSQVIFTNKSLGKRDLYDEAERCLILTTD
>O75132
KIEEEDDDGIPPDSLERMDFKSEQEDMKQTDSGGERAGLGG
>O75132
PMDSLKAECRYCGCAISRGKKGDVGTSCLMRHLYRRHPEVV
>Q9Y2L8
LKDSQELTASLLSTGSQKLVKIEEVADVAVSFILEEWGHLD
>Q9Y2L8
ILEEWGHLDQSQKSLYRDDRKENYGSITSMGYESRDNMELI
>Q9Y2L8
NYGSITSMGYESRDNMELIVKQISDDSESHWVAPEHTERSV
>Q9Y2L8
PEHTERSVPQDPDFAEVSDLKGMVQRWQVNPTVGKSRQNPS
>Q9Y2L8
AEVSDLKGMVQRWQVNPTVGKSRQNPSQKRDLDAITDISPK
>Q9Y2L8
KTQRNVSQVQDFGEGCEFQGKLDRKQGIPMKEILGQPSSKR
>Q9Y2L8
NVSQVQDFGEGCEFQGKLDRKQGIPMKEILGQPSSKRMNYS
>Q9Y2L8
EKNGICEEAYSWNLTVIEDKKIELQEQPYQCDICGKAFGYS
>Q9Y2L8
KIYSSTKSHQCHECGRGFTLKSHLNQHQRIHTGEKPFQCKE
>P49910
TEPKKAAAQNSPEDEGLLIVKIEEEEFIHGQDTCLQRSELL
>P49910
EHGQEIFQKKVSPPGPALNVKLQPVETKAHFDSSEPQLLWD
>P49910
SEPQLLWDCDNESENSRSMPKLEIFEKIESQRIISGRISGY
>Q15697
EITLSSNTEASSKQERHIIAKLEEKRGPPLQKNCPDPELCR
>Q15697
YDRLSPHHWEKSPLLQEPTPKLAGTEAPRMRSDNKENPQQE
>Q15697
APRMRSDNKENPQQEGAKGAKPCAVSAGRSKGNGLQNPEPR
>Q15697
GANMSEPRLSRRQVSSPNAQKPFAHYQRHCRVEYISSPLKS
>Q9P2F9
LKIFHQATDLLEHQCVQAEQKPFVCGVCKMGFSLLTSLAQH
>O95125
ATAVEPEDQDLWEEEGILMVKLEDDFTCRPESVLQRDDPVL
>O95125
YTRSSHLARHQKVHKMNAPYKYPLNRKNLEETSPVTQAERT
>O95125
LARHQKVHKMNAPYKYPLNRKNLEETSPVTQAERTPSVEKP
>O95125
GKHFRWTSDLVRHQRTHTGEKPFFCTICGKSFSQKSVLTTH
>O95125
RTHTGEKPFFCTICGKSFSQKSVLTTHQRIHLGGKPYLCGE
>A6NHJ4
KIHISNNYENNFFHSSLLTLKQEVHIREKSFQCNESGKAFN
>Q6DD87
SHSGLKPFVCPRCGRGFSQPKSLARHLRLHPELSGPGVAAK
>Q6DD87
KSLARHLRLHPELSGPGVAAKVLAASVRRAKGPEEAVAADG
>Q8N720
IPKQKISEEVHSYKVRVGRLKHDITQVPETREVYKSEDRLE
>Q8N720
SASGKHEHLNLTEDFQSSECKESLMDLSHLNKWESIPNTEK
>Q8N720
TEDFQSSECKESLMDLSHLNKWESIPNTEKSYKCDVCGKIF
>Q5TYW1
KYSRKKTEYMNVCEKLQLDIKHEKAHAEEKSYEHGENAKAF
>Q86UE3
GEKSKNTIHEDTIFRNGLQCKHEFERQERHQMGCVSQMLIQ
>Q9H4Z2
LAVPPSPPSAATAASKKFSCKICAEAFPGRAEMESHKRAHA
>Q96MX3
LKPEGIQNWDDLWVQREGLGKPQPRDRGPRLLGEPRWGQAS
>Q96MX3
QRTHSGEKPYRARPPAQGPPKIPRSRIPAGERPTICGECGK
>Q96MX3
RPVVPRRQPSRAATAATQGPKAQDKPYICTDCGKRFVLSCS
>Q96MX3
GKEFARGSDLVKHLRVHTGEKPYLCPECGKGFADSSARVKH
>Q96MX3
GKGFRRSSDLVKHHRVHTGEKPYLCPECGKGFADSSARVKH
>Q96MX3
QRGHLVLTPFGIGDGRARPLKQEAATGLEXXXXXXXXXXXX
>Q5HY98
LSIISMMKQRTEPWTVENEMKVAKNPDRWEGIKDINTGRSC
>Q5HY98
QKFISHSSSVSPLQRIYSGVKTHIFNKHRNDFVDFPLLSQE
>Q5HY98
HIFNKHRNDFVDFPLLSQEQKAHIRRKPYECNEQGKVFRVS
>Q5HY98
LIHTGEKPYKCKECDKAFRHKFSLTVHQRNHNGEKPYKCHE
>Q6IQ21
XXXXXXXXXXMMAENNLKMLKIQQCVVANKLPRNRPYVCNI
>Q6IQ21
NLKTFVKHQQLHNETYQNNVKQVRRLLEAKQEKSMYGVYNT
>Q6IQ21
QLHNETYQNNVKQVRRLLEAKQEKSMYGVYNTFTTEERWAL
>Q6IQ21
MYGVYNTFTTEERWALHPCSKSDPMYSMKRRKNIHACTICG
>Q6IQ21
KAFRALLLKKRRTESRPLPNKLNANQGGFENGEIGESEENN
>Q6IQ21
NRKKKTLTLPFSWQNMGKNLKGILTTENILSIDNSVNKKDL
>Q6IQ21
KNLKGILTTENILSIDNSVNKKDLSICGSSGEEFFNNCEVL
>Q6IQ21
RQAPHWKRHQLTHFKERPQGKVVALDSVMXXXXXXXXXXXX
>Q16670
XXXXMATALVSAHSLAPLNLKKEGLRVVREDHYSTWEQGFK
>Q86W11
ESQAFQERDGRMVAGKVLMAKQEIVECVASAAMISPGKLPG
>Q96C00
ESAPLELPAPPALPPKIFYIKQEPFEPKEEISGSGTQPGGA
>Q96C00
PAPPALPPKIFYIKQEPFEPKEEISGSGTQPGGAKEETKVF
>Q96C00
QEPFEPKEEISGSGTQPGGAKEETKVFSGGDTEGNGELGFL
>Q96C00
GAGQAVHGPVKLGGTPPADGKRFGCLCGKRFAVKPKRDRHI
>Q8NCP5
XXXXXXXXXXXXXXXXXMGVKTFTHSSSSHSQEMLGKLNML
>Q8NCP5
VTCESTKTTLPLGTEEDVRVKVERLSDEEVHEEVSQPVSAS
>Q9UDV7
MDPEAGAEPLVPAQDASSQVKREDTLCVRGQRGLEERAIPT
>Q9Y2K1
XXXXXXXXXXXXXXXXXXMAKPSHSSYVLQQLNNQREWGFL
>Q9Y2K1
LQLGNFPEPLFDVCKKSSVSKLSTPKERVSRRFGRSFTCDS
>Q9Y2K1
FPEPLFDVCKKSSVSKLSTPKERVSRRFGRSFTCDSCGFGF
>Q9Y2K1
NRHLYQNTRSYHRIVDIRDGKDSNIKAEFGEKDSSKTFSAQ
>Q9Y2K1
QNTRSYHRIVDIRDGKDSNIKAEFGEKDSSKTFSAQTDKYR
>Q9Y2K1
DIRDGKDSNIKAEFGEKDSSKTFSAQTDKYRGDTSQAADDS
>Q9Y2K1
NIKAEFGEKDSSKTFSAQTDKYRGDTSQAADDSASTTGSRK
>Q9Y2K1
KYRGDTSQAADDSASTTGSRKSSTVESEIASEEKSRAAERK
>Q9Y2K1
ASTTGSRKSSTVESEIASEEKSRAAERKRIIIKMEPEDIPT
>Q9Y2K1
ESEIASEEKSRAAERKRIIIKMEPEDIPTDELKDFNIIKVT
>Q9Y2K1
AERKRIIIKMEPEDIPTDELKDFNIIKVTDKDCNESTDNDE
>Q9Y2K1
IIKMEPEDIPTDELKDFNIIKVTDKDCNESTDNDELEDEPE
>Q9Y2K1
LEDEPEEPFYRYYVEEDVSIKKSGRKTLKPRMSVSADERGG
>Q9Y2K1
LDDFRDNHYQINSIQKKQLFKHSACPFRCPNCGQRFETENL
>Q9Y2K1
FETENLVVEHMSSCLDQDMFKSAIMEENERDHRRKHFCNLC
>Q96K58
AARHAATHGPADCSEEVAEVKPKPETEAKAEEASGEKVSGS
>Q96K58
RHAATHGPADCSEEVAEVKPKPETEAKAEEASGEKVSGSAA
>Q96K58
GPADCSEEVAEVKPKPETEAKAEEASGEKVSGSAAKPRPYA
>Q96K58
PETEAKAEEASGEKVSGSAAKPRPYACPLCPKAYKTAPELR
>Q96K58
HAGELPFRCAHCPKAYGALSKLKIHQRGHTGERPYACADCG
>Q96K58
REAPGPLEGAGEAGGEEADEKPPQFVCRECKETFSTMTLLR
>Q8NCA9
GSGCGVGDPAEEGRGETAKVKVEADQXXXXXXXXXXXXXXX
>Q2TB10
AINDLLEAIYPSVDKREYIIKLEPIETNQNAVFQYISRTDN
>Q2TB10
ELKKYIETRKNPNQSSKGRSKNVLVPLSRSCPVCCKSFATK
>Q2TB10
IMLKRHMQIVHKITLSGTNSKREKGPNNTANSSEIKVKVEP
>Q2TB10
TNSKREKGPNNTANSSEIKVKVEPADSVESSPPSITHSPQN
>Q2TB10
ESPKSTSPSAAGGQQKTRKPKLSAGFDFKQLYCKLCKRQFT
>Q2TB10
RDEAKHSDSKHDGTSNSPSKKYEVADVGIEVKVTKNFSLHR
>Q14592
DGPSEMQEYFLRPGTDPQSEKLHGKMSLEHEGLATADGICS
>Q14592
EEMFNENCFLVQHEQILPRVKPYDCPECGKAFGKSKHLLQH
>Q14592
LVQHEQILPRVKPYDCPECGKAFGKSKHLLQHHIIHTGEKP
>Q14592
EQILPRVKPYDCPECGKAFGKSKHLLQHHIIHTGEKPYKCL
>Q14592
ILPRVKPYDCPECGKAFGKSKHLLQHHIIHTGEKPYKCLEC
>Q14592
GKDFNRRSHLTRHQRTHNGDKPFVCSECGRTFNRGSHLTRH
>Q14592
GRTFNRGSHLTRHQRVHSGEKPFVCNECGKAFTYRSNFVLH
>Q14592
LTRHQRVHSGEKPFVCNECGKAFTYRSNFVLHNKSHNEKKP
>Q14592
FVCNECGKAFTYRSNFVLHNKSHNEKKPFACSECGKGFYES
>Q14592
CGKAFTYRSNFVLHNKSHNEKKPFACSECGKGFYESTALIQ
>Q14592
GKAFTYRSNFVLHNKSHNEKKPFACSECGKGFYESTALIQH
>Q14592
GKAFNCRSHLKQHERIHTGEKPFVCSQCGKAFTHYSTYVLH
>Q14592
LKQHERIHTGEKPFVCSQCGKAFTHYSTYVLHERAHTGEKP
>Q14592
GKAFTRMSGLTRHQWIHTGEKPYVCIQCGKAFCRTTNLIRH
>Q14592
LTRHQWIHTGEKPYVCIQCGKAFCRTTNLIRHFSIHTGEKP
>Q96JM2
XMEVLQCDGCDFRAPSYEDLKAHIQDVHTAFLQPTDVAEDN
>Q96JM2
DPCKELPAEVVERSILESMVKPLTKSRGNFCCEWCSYQTPR
>Q96JM2
QTPRRERWCDHMMKKHRSMVKILSSLRQQQEGTNLPDVPNK
>Q96JM2
VSNFRGSMGNSIMRPNSSASKFSPMSYPQMKPKSPHNSGLV
>Q96JM2
SIMRPNSSASKFSPMSYPQMKPKSPHNSGLVNLTERSRYGM
>Q96JM2
MRPNSSASKFSPMSYPQMKPKSPHNSGLVNLTERSRYGMTD
>Q96JM2
TSGLSAEQLMGSDGNKLLETKGIPFRRFMNRFQCPFCPFLT
>Q96JM2
SGKTAVYKCDECPFTCKSSLKLGAHKQCHTGTTSDWDAVNS
>Q96JM2
TLKGLRVHQQHKHSFCDNLPKFEGQPSSLPLENETDSHPSS
>Q96JM2
SSLPLENETDSHPSSSNTVKKSQTSILGLSSKNNFVAKASR
>Q96JM2
HPSSSNTVKKSQTSILGLSSKNNFVAKASRKLANDFPLDLS
>Q96JM2
DLSPVKKRTRIDEIASNLQSKINQTKQQEDAVINVEDDEEE
>Q96JM2
QQEGLNTESQTLREILNSAPKNMATSTPVARGGGLPATFNK
>Q96JM2
YCKHCSYSNRSVVGVLVHYQKRHPEIKVTAKYIRQAPPTAA
>Q96JM2
PPVENEMFFCQHCDYGNRTVKGVLIHYQKKHRDFKANADVI
>Q96JM2
FCQHCDYGNRTVKGVLIHYQKKHRDFKANADVIRQHTATIR
>Q96JM2
YGNRTVKGVLIHYQKKHRDFKANADVIRQHTATIRSLCDRN
>Q96JM2
ADVIRQHTATIRSLCDRNQKKPASCVLVSPSNLERDKTKLR
>Q96JM2
YNNLHGLLTHYGKKHPGMKVKAADFAQDIDINPGAVYKCRH
>Q96JM2
DVEQSADISQNDVEETSRIFKQGYGAYRCKLCPYTHGTLEK
>Q96JM2
KQGYGAYRCKLCPYTHGTLEKLKIHYEKYHNQPEFDVFSQS
>Q96JM2
HYRIKHNNVRAQPEGKNNLFKCALCAYTNPIRKGLAAHYQK
>Q96JM2
LRRAVEKKKCSLCSFQSFSKKGIVSHYMKRHPGVFPKKQHA
>Q96JM2
ERRKQLLSKQKYADGAFADFKQERPFGHLEEVPKIKERKVV
>Q96JM2
KCSWCSFSTMTISQLKEHSLKVHGKALTLPRPRIVSLLSSH
>Q96JM2
IVLHREERVVPIEVCRSKLSKYLQGVVFRCDKCTFTCSSDE
>Q96JM2
SQGSEWERHVLRHGMALNDTKQVSREEIHPKEIMENSVKMP
>Q96JM2
ETVAICVVTADKSLLENAEAKKEXXXXXXXXXXXXXXXXXX
>Q9BUG6
IVQDSDIEMAEAPSSVRDDLKDVSSQRASSVNQMRPGEGQA
>P17027
EQPSGCTGLGKSISFDTKLVKHEIINSEERPFKCEELVEPF
>Q8TBZ8
EKPYECQVCGKAFISLKRIRKHMILHTGDGPYKCQVCGKAF
>Q9Y5A6
GMAPVLGPRPPQEQVGPLMVKVEEKEEKGKYLPSLEMFRQR
>Q9Y5A6
LSTQHEESADEQKGSEAEGLKGDIISVIIANKPEASLERQC
>Q9Y5A6
QKGSEAEGLKGDIISVIIANKPEASLERQCVNLENEKGTKP
>Q9Y5A6
VDRPYDCKCGKAFGQSSDLLKHQRMHTEEAPYQCKDCGKAF
>Q96BV0
QKQHLLKHQRVHRAAPACSPKEEARXXXXXXXXXXXXXXXX
>O95785
YGDAQSLTTCEVCGACFETRKGLSSHARSHLRQLGVAESES
>O95785
GLPDAHLGLPPGLAKKSSSLKEVVAGAPRPGLLSLAKPLDA
>O95785
SSSLKEVVAGAPRPGLLSLAKPLDAPAVNKAIKSPPGFSAK
>O95785
RPGLLSLAKPLDAPAVNKAIKSPPGFSAKGLGHPPSSPLLK
>O95785
SPPGFSAKGLGHPPSSPLLKKTPLALAGSPTPKNPEDKSPQ
>O95785
PPSSPLLKKTPLALAGSPTPKNPEDKSPQLSLSPRPASPKA
>O95785
LLKKTPLALAGSPTPKNPEDKSPQLSLSPRPASPKAQWPQS
>O95785
GPEPARDIRCEFCGEFFENRKGLSSHARSHLRQMGVTEWYV
>O95785
LKRRTQSRPGGPPNPPGPSPKALAKMMGGAGPGSSLEARSP
>O95785
TQSRPGGPPNPPGPSPKALAKMMGGAGPGSSLEARSPSDLH
>O95785
GPGSSLEARSPSDLHISPLAKKLPPPPGSPLGHSPTASPPP
>O95785
PGSSLEARSPSDLHISPLAKKLPPPPGSPLGHSPTASPPPT
>O95785
PPTARKMFPGLAAPSLPKKLKPEQIRVEIKREMLPGALHGE
>O95785
RAEPVRDIRCEFCGEFFENRKGLSSHARSHLRQMGVTEWSV
>O95785
GSPIDTLREILKKKSKPCLIKKEPPAGDLAPALAEDGPPTV
>O95785
PGAGPAQVPRELSLTPITGAKPSATGYLGSVAAKRPLQEDR
>O95785
LTPITGAKPSATGYLGSVAAKRPLQEDRLLPAEVKAKTYIQ
>O95785
LGSVAAKRPLQEDRLLPAEVKAKTYIQTELPFKAKTLHEKT
>O95785
SVAAKRPLQEDRLLPAEVKAKTYIQTELPFKAKTLHEKTSH
>O95785
DRLLPAEVKAKTYIQTELPFKAKTLHEKTSHSSTEACCELC
>O95785
WCVNGSPIETLSEWIKHRPQKVGAYRSYIQGGRPFTKKFRS
>O95785
HRPQKVGAYRSYIQGGRPFTKKFRSAGHGRDSDKRPSLGLA
>O95785
QGGRPFTKKFRSAGHGRDSDKRPSLGLAPGGLAVVGRSAGG
>O95785
AGRAADGGERPLAASPPGTVKAEEHQRQNINKFERRQARPP
>O95785
LAASPPGTVKAEEHQRQNINKFERRQARPPDASAARGGEDT
>O95785
ARPPDASAARGGEDTNDLQQKLEEVRQPPPRVRPVPSLVPR
>O95785
SIQEEWVRHLQRHILEMNFSKADPPPEESQAPQAQTAAAEA
>P13010
SGDRGDGPFRLGGHGPSFPLKGITEQQKEGLEIVKMVMISL
>P13010
IWNMLNPPAEVTTKSQIPLSKIKTLFPLIEAKKKDQVTAQE
>P13010
NMLNPPAEVTTKSQIPLSKIKTLFPLIEAKKKDQVTAQEIF
>P13010
DQVTAQEIFQDNHEDGPTAKKLKTEQGGAHFSVSSLAEGSV
>P13010
VTAQEIFQDNHEDGPTAKKLKTEQGGAHFSVSSLAEGSVTS
>P13010
FSEEQRFNNFLKALQEKVEIKQLNHFWEIVVQDGITLITKE
>P13010
IKQLNHFWEIVVQDGITLITKEEASGSSVTAEEAKKFLAPK
>A8MV65
QKKLAVFSKMQDSLEVTLPSKQEEEDEEEEEEEKDQPAEME
>A8MV65
FSRALGQAITLHPESAISKSKMGLTPLWRDSSALSSQRNSF
>Q9ULM3
XXXXXXXXXXXXMSGIKRTIKETDPDYEDVSVALPNKRHKA
>Q9ULM3
LKVSEGSKTCDTMVFNHPAIKKFLESPSRSSSPANQRAETP
>Q9ULM3
MEQRPSRNTGRDTSRITGSHKTEQRNADLTDETSRLFVKKT
>Q9ULM3
DAPPSLPLTIPAPVKASSPIKQSHEPVPDTSVEKGFPASTE
>Q9ULM3
ISTPSPSPLPRTPTSTPVHVKQGTAGSVINNPYVIMDKQPG
>Q9ULM3
QGTGSPVPKIHGSSFVTSTVKQEDSLFASMPPLCPIGSHPK
>Q9ULM3
KVQSPKPITGGLGAFTKVIIKQEPGEAPHVPATGAASQSPL
>Q9ULM3
QKQVITPGEGIAQSAKVQPSKVVGVPVGSALPSTVKQAVAI
>Q9ULM3
LPPGTKLYLTTNSKNPSGKGKLLLIPQGAILRATNNANLQS
>Q9ULM3
SGQKTTLFTQAAHGGQASLMKISDSTLKTVPATSQLSKPGT
>Q9ULM3
PVAAPTPVVPSSAPAAVAKVKTEPETPGPSCLSQEGQTAVK
>Q9ULM3
KTEPETPGPSCLSQEGQTAVKTEESSELGNYVIKIDHLETI
>Q9ULM3
RKVLQEILEKNPRFHHLTPLKTKHIAHWCRCHGYTPPDPES
>Q9ULM3
SSFSSADNLCRKLEDLQQFQKREPENEEEVDILSLSEPVKI
>Q15029
DVGDHDDDHPGMEVVLHEDKKYYPTAEEVYGPEVETIVQEE
>Q9NPD8
DSRVHNSTQKRKASQLVGIEKKFHPDVXXXXXXXXXXXXXX
>Q9NPD8
SRVHNSTQKRKASQLVGIEKKFHPDVXXXXXXXXXXXXXXX
>Q15696
EKRKKRRQELARLRDSGLSQKEEEEDTFIEEQQLEEEKLLE
>Q15696
LSQKEEEEDTFIEEQQLEEEKLLERERQRLHEEWLLREQKA
>Q9BZF9
KYSVSEEEVKKNKQENDKLKKEIFTLQKDLRDKTVLIEKSH
>Q9BVJ6
TVKKQLSRVKSKKTVELPLNKEEIERIHREVAFNKTAQVLS
>Q9BVJ6
SLRKRSELSQDAEPAGSQETKDSGSQEVLSELRVLSQKLKE
>Q9BVJ6
PLLLQRPERVQTLEELEELGKEECFQNKELPRPVLEGQQSE
>Q9BVJ6
FQKLTTPKVVTKPGHIINPIKAEDVGYRSSSRSDLSVIQRN
>Q96BR9
GSSSPRSHLSPEQGTGIISGKSWNKYNYHPASQKNTQQPLA
>Q96BR9
PRSHLSPEQGTGIISGKSWNKYNYHPASQKNTQQPLAKHEP
>Q96BR9
GTGIISGKSWNKYNYHPASQKNTQQPLAKHEPRKESIKKTK
>Q96BR9
SWNKYNYHPASQKNTQQPLAKHEPRKESIKKTKHLRLSQPS
>Q96BR9
SGDLVIQQVDDSEEEEEKEIKPNIRXXXXXXXXXXXXXXXX
>Q9UL40
SKKHANKVKRYLAIHGMETLKGETKKLDSDQKSSRSKDKNQ
>Q9UL40
QSHYLGKTHAKNLKLKQQSTKVEALHQNREMIDPDKFCSLC
>Q9NR11
NKEGYLYEDSPQPVTMEKVVKQSYEFSNSNKNLEYTECDTF
>Q99676
SVNVSSNLVTQEPSPEETSTKRSIKQNSNPVKKEKSCKCNE
>O75820
YGNLVSLDVLNRDKDEEPTVKQEIEEIEEEVEPQGVIVTRI
>O75820
QEIEEIEEEVEPQGVIVTRIKSEIDQDPMGRETFELVGRLD
>O75820
RPNSEEKCHKCEECGKGFVRKAHFIQHQRVHTGEKPFQCNE
>O75820
GLIQHQRIHTREKTYPYNETKESFDPNCSLVIQQEVYPKEK
>O75820
ETKESFDPNCSLVIQQEVYPKEKSYKCDECGKTFSVSAHLV
>Q68DI1
FVKNCKFHMSHEPFIFHEVGKDFLSSLRLLQQEDIHTSGKS
>Q68DI1
SLRLLQQEDIHTSGKSNFETKHGIPLQGGKTHYICGESTIP
>Q68DI1
PLQGGKTHYICGESTIPFSNKHSLVLHQRLLPREGPYVCSD
>Q68DI1
QRLLPREGPYVCSDSGKFTSKSNSFNNHQGVRTGKRPYQCG
>Q9H582
LNGLANNMDDLKINTDITGAKEELLDDNNFISDKESGVHKP
>Q9H582
CQTSFQKNNTLTLPEELSKDKSENALSGGQSSLFIHAGAPT
>Q9H582
SSLFIHAGAPTVSSENFILPKGAAVNGPVSHSSLTKTSNMN
>Q9H582
TTESCSTLKVAADLQLSTPQKASQHQVLFLLSDVAHAKNPT
>Q9H582
TPQKASQHQVLFLLSDVAHAKNPTHSNKKLPTSASVGCDIQ
>Q9H582
QVLFLLSDVAHAKNPTHSNKKLPTSASVGCDIQNSVGSNIK
>Q9H582
KLPTSASVGCDIQNSVGSNIKSDGTLINQVEVGEDGEDLLV
>Q9H582
GISSGTDGFRSENDTNWDPQKEFIQFLMTNEETVDKAPPHS
>Q9H582
EFIQFLMTNEETVDKAPPHSKIGLEKKRKRKMDVSKITRYT
>Q9H582
ETVDKAPPHSKIGLEKKRKRKMDVSKITRYTEDCFSDSNCV
>Q9H582
APPHSKIGLEKKRKRKMDVSKITRYTEDCFSDSNCVPNKSK
>Q9H582
KITRYTEDCFSDSNCVPNKSKMQEVDFLEQNEELQAVDSQK
>Q9H582
KMQEVDFLEQNEELQAVDSQKYALSKVKPESTDEDLESVDA
>Q9H582
DFLEQNEELQAVDSQKYALSKVKPESTDEDLESVDAFQHLI
>Q9H582
LEQNEELQAVDSQKYALSKVKPESTDEDLESVDAFQHLIYN
>Q9H582
DKCGEESSPVHTSTFLSNTLKKKCEESDSESPATFSTEEPS
>Q9H582
CGEESSPVHTSTFLSNTLKKKCEESDSESPATFSTEEPSFY
>Q9H582
KHMIIHQERRQKLMEEIRELKELQDEGRSARLQCPQCVFGT
>Q9H582
DEGRSARLQCPQCVFGTNCPKTFVQHAKTHEKDKRYYCCEE
>Q9H582
MAVTENELECHRGIAHGAVVKCPMVTSDIAQRKTQKKTFMK
>Q9H582
KCPMVTSDIAQRKTQKKTFMKDSVVGSSKKSATYICKMCPF
>Q9H582
KTFMKDSVVGSSKKSATYICKMCPFTTSAKSVLKKHTEYLH
>Q9H582
GSSKKSATYICKMCPFTTSAKSVLKKHTEYLHSSSCVDSFG
>Q9H582
SATYICKMCPFTTSAKSVLKKHTEYLHSSSCVDSFGSPLGL
>Q9H582
YLHSSSCVDSFGSPLGLDKRKNDILEEPVDSDSTKTLTKQQ
>Q9H582
LGLDKRKNDILEEPVDSDSTKTLTKQQSTTFPKNSALKQDV
>Q9H582
KRKNDILEEPVDSDSTKTLTKQQSTTFPKNSALKQDVKRTF
>Q9H582
DSTKTLTKQQSTTFPKNSALKQDVKRTFGSTSQSSSFSKIH
>Q9H582
ALKQDVKRTFGSTSQSSSFSKIHKRPHRIQKARKSIAQSGV
>Q9H582
AQSGVNMCNQNSSPHKNVTIKSSVDQKPKYFHQAAKEKSNA
>Q9H582
MCNQNSSPHKNVTIKSSVDQKPKYFHQAAKEKSNAKANSHY
>Q9H582
NQNSSPHKNVTIKSSVDQKPKYFHQAAKEKSNAKANSHYLY
>Q9H582
KNVTIKSSVDQKPKYFHQAAKEKSNAKANSHYLYRHKYENY
>Q9H582
SSVDQKPKYFHQAAKEKSNAKANSHYLYRHKYENYRMIKKS
>Q9H582
HKYENYRMIKKSGESYPVHFKKEEASSLNSLHLFSSSSNSH
>Q9H582
KYENYRMIKKSGESYPVHFKKEEASSLNSLHLFSSSSNSHN
>Q9H582
SLHLFSSSSNSHNNFISDPHKPDAKRPESFKDHRRVAVKRV
>Q9H582
FSSSSNSHNNFISDPHKPDAKRPESFKDHRRVAVKRVIKES
>Q9H582
PESFKDHRRVAVKRVIKESKKESSVGGEDLDSYPDFLHKMT
>Q9H582
SKKESSVGGEDLDSYPDFLHKMTVVVLQKLNSAEKKDSYET
>Q9H582
GEDLDSYPDFLHKMTVVVLQKLNSAEKKDSYETEDESSWDN
>Q9H582
ADASLSKHSSVFHWTDLSLEKKSCPYCPATFETGVGLSNHV
>Q9H582
AGLSYEARHVVSPEQIATSDKMQHFKRTGTGTPVKRVRKAI
>Q9H582
QHFKRTGTGTPVKRVRKAIEKSETTSEHTCQLCGGWFDTKI
>Q9H582
KWDAHKSPICVLNEMMQNEEKYEKILKALNSRRIIPRPFVA
>Q9H582
SPICVLNEMMQNEEKYEKILKALNSRRIIPRPFVAQKLASS
>Q9H582
EKILKALNSRRIIPRPFVAQKLASSDDFISQNVIPLEAYRN
>Q9H582
SSDDFISQNVIPLEAYRNGLKTEALSVSASEEEGLNFLNEY
>Q9H582
LSVSASEEEGLNFLNEYDETKPELPSGKKNQSLTLIELLKN
>Q9H582
EGLNFLNEYDETKPELPSGKKNQSLTLIELLKNKRMGEERN
>Q9H582
TKPELPSGKKNQSLTLIELLKNKRMGEERNSAISPQKIHNQ
>Q9H582
IELLKNKRMGEERNSAISPQKIHNQTARKRFVQKCVLPLNE
>Q9H582
NSAISPQKIHNQTARKRFVQKCVLPLNEDSPLMYQPQKMDL
>Q9H582
SPLMYQPQKMDLTMHSALDCKQKKSRSRSGSKKKMLTLPHG
>Q9H582
IVNANLPRTGAGMVEVTSLLKKPASITETSFSLLMAEAASX
>P0CJ78
GGGASSGPERFSCATCGQSFKHFLGLVTHKYVHLVRRTLGC
>P0CJ78
SSCGEGFANTYGLKKHRLAHKAENLGGPGAGAGTLAGKDAX
>Q7Z340
IIHTGERPYECSDREKAFIHKSEFIHHQRRHTGGVRHECGE
>Q5VV52
TVRARELGDPIAHPRHEADEKPFICAQCGKTFNNTSNLRTH
>Q9NRA8
DHAENKVDILEMLQKAKVDLKPLLSSLSANKEKLKESSHSG
>O96019
GMVVERDDGSTLMEIDGDKGKQGGPTYYIDTNALRVPRENM
>Q9UKV3
EEEGDDEGQKSREAPILKEFKEEGEEIPRVKPEEMMDERPK
>Q9UKV3
SREAPILKEFKEEGEEIPRVKPEEMMDERPKTRSQEQEVLE
>Q9UKV3
QQQEKEMKTTSPLEEEEREIKSSQGLKEKSKSPSPPRLTED
>Q9UKV3
YSAQKDLEPESDRSAQPLPLKIEELALAKGITEECLKQPSL
>Q9UKV3
PESAEKHVTQRLQPERGSPKKCEAEEAEPPAATQPQTSETQ
>Q9UKV3
EGGQPGRKRRWGASTATTQKKPSISITTESLKSLIPDIKPL
>Q9UKV3
QKKPSISITTESLKSLIPDIKPLAGQEAVVDLHADDSRISE
>Q9UKV3
VPPQVSVEVALPPPAEHEVKKVTLGDTLTRRSISQQKSGVS
>Q9UKV3
QLKELLGRTGTLVEEAFWIDKIKSHCFVTYSTVEEAVATRT
>Q9UKV3
AEQDELDYHRGLLVDRPSETKTEEQGIPRPLHPPPPPPVQP
>Q96AP0
LVTRPQKPSLEFKEFVGLPCKNRPPFPRTGATRGAQEPCSV
>O75179
IKGDITPLMAAANGGHVKIVKLLLAHKADVNAQSSTGNTAL
>P08758
VTDFPGFDERADAETLRKAMKGLGTDEESILTLLTSRSNAQ
>Q4VCS5
IRDQALSNAQAKVVKLEEELKKKQVYVDKVEKMQQALVQLQ
>Q4VCS5
RDQALSNAQAKVVKLEEELKKKQVYVDKVEKMQQALVQLQA
>P05549
XXXXXXXXXXXMLWKLTDNIKYEDCEDRHDGTSNGTARLPQ
>P05549
EEVPHVEDPGINIPDQTVIKKGPVSLSKSNSNAVSAIPINK
>P05549
DPGINIPDQTVIKKGPVSLSKSNSNAVSAIPINKDNLFGGV
>P07355
AYTNFDAERDALNIETAIKTKGVDEVTIVNILTNRSNAQRQ
>P08195
IKVAEDEAEAAAAAKFTGLSKEELLKVAGSPGWVRTRWALL
>O14639
RQLQEEQLMKLNSGLGQLILKEEMEKESRERSSLLASRYDS
>Q6IQ32
DEIDQELVIPCPNCVFASQPKVVGRHFRMFHAPVRKVQNYT
>Q6IQ32
MFHAPVRKVQNYTVNILGETKSSRSDVISFTCLKCNFSNTL
>Q6IQ32
SELLLVSGEVMHDSSFSVKRKLPDGHLGAEDQRHGEEQPPI
>Q6IQ32
PILNADAAPGPEKVTSVVPFKRQRNESRTEGPIVKDEALQI
>Q6IQ32
TSVVPFKRQRNESRTEGPIVKDEALQILALDPKKYEGRSYE
>Q9UHB7
GKKQPKKAEKAAAEEPRGGLKIESETPVDLASSMPSSRHKA
>Q5TGY3
RRKQKLASPQPSYAADANDSKAEYSDVLAKLAFLNRQSQCA
>Q5TGY3
VFDAGLQKAYSPTCSPTLGFKEELRPPPTKLAACEPLKHGL
>Q8IVF2
RTFFRMSRPEAVQEATEVTLKTEVEAGASGYSVTGGGDQGI
>P55197
TVTTEKTYTSTSNNSISGSLKRLEDTTARFTNANFQEVSAH
>Q9UEY8
TKITWMKAEDSSKVSGGTPIKIEDPNQFVPLNTNPNEVLEK
>Q9H2P0
VKKILSDIGLEYCKEHIEDFKQFEPNDFYLKNTTWEDVGLW
>Q9H2P0
TWEDVGLWDPSLTKNQDYRTKPFCCSACPFSSKFFSAYKSH
>Q9H2P0
HIKIFHAPNASAPSSSLSTFKDKNKNDGLKPKQADSVEQAV
>Q9H2P0
APSSSLSTFKDKNKNDGLKPKQADSVEQAVYYCKKCTYRDP
>Q9H2P0
HIYREHFQHVAAPYIAKAGEKSLNGAVPLGSNAREESSIHC
>Q9H2P0
LGSNAREESSIHCKRCLFMPKSYEALVQHVIEDHERIGYQV
>Q9H2P0
RIGYQVTAMIGHTNVVVPRSKPLMLIAPKPQDKKSMGLPPR
>Q9H2P0
MIGHTNVVVPRSKPLMLIAPKPQDKKSMGLPPRIGSLASGN
>Q9H2P0
TNVVVPRSKPLMLIAPKPQDKKSMGLPPRIGSLASGNVRSL
>Q9H2P0
NVVVPRSKPLMLIAPKPQDKKSMGLPPRIGSLASGNVRSLP
>Q9H2P0
ASGNVRSLPSQQMVNRLSIPKPNLNSTGVNMMSSVHLQQNN
>Q9H2P0
NSTGVNMMSSVHLQQNNYGVKSVGQGYSVGQSMRLGLGGNA
>Q9H2P0
MRLGLGGNAPVSIPQQSQSVKQLLPSGNGRSYGLGSEQRSQ
>Q9H2P0
APARYSLQSANASSLSSGQLKSPSLSQSQASRVLGQSSSKP
>Q9H2P0
LKSPSLSQSQASRVLGQSSSKPAAAATGPPPGNTSSTQKWK
>Q9H2P0
AYHAQNNPPVPPKPQPKVQEKADIPVKSSPQAAVPYKKDVG
>Q9H2P0
NPPVPPKPQPKVQEKADIPVKSSPQAAVPYKKDVGKTLCPL
>Q9H2P0
KVQEKADIPVKSSPQAAVPYKKDVGKTLCPLCFSILKGPIS
>Q9H2P0
ADIPVKSSPQAAVPYKKDVGKTLCPLCFSILKGPISDALAH
>Q9H2P0
AVPYKKDVGKTLCPLCFSILKGPISDALAHHLRERHQVIQT
>Q9H2P0
ALAHHLRERHQVIQTVHPVEKKLTYKCIHCLGVYTSNMTAS
>Q9H2P0
TITLHLVHCRGVGKTQNGQDKTNAPSRLNQSPSLAPVKRTY
>Q9H2P0
GQDKTNAPSRLNQSPSLAPVKRTYEQMEFPLLKKRKLDDDS
>Q9H2P0
QSPSLAPVKRTYEQMEFPLLKKRKLDDDSDSPSFFEEKPEE
>Q9H2P0
SLAPVKRTYEQMEFPLLKKRKLDDDSDSPSFFEEKPEEPVV
>Q9H2P0
PLLKKRKLDDDSDSPSFFEEKPEEPVVLALDPKGHEDDSYE
>Q9H2P0
EKLAASLWLWKSDIASHFSNKRKKCVRDCEKYKPGVLLGFN
>Q9H2P0
KKCVRDCEKYKPGVLLGFNMKELNKVKHEMDFDAEWLFENH
>Q9H2P0
CEKYKPGVLLGFNMKELNKVKHEMDFDAEWLFENHDEKDSR
>Q9H2P0
DPVFEVEPKISNDNPEEHVLKVIPEDASESEEKLDQKEDGS
>Q9H2P0
EHVLKVIPEDASESEEKLDQKEDGSKYETIHLTEEPTKLMH
>Q9H2P0
VIPEDASESEEKLDQKEDGSKYETIHLTEEPTKLMHNASDS
>Q9H2P0
WSDESSQSEDARSSKPAAKKKATMQGDREQLKWKNSSYGKV
>Q9H2P0
KKATMQGDREQLKWKNSSYGKVEGFWSKDQSQWKNASENDE
>Q9H2P0
DREQLKWKNSSYGKVEGFWSKDQSQWKNASENDERLSNPQI
>P42568
TCSADKKQIKDKSHVKMGKVKIESETSEKKKSTLPPFDDIV
>P04075
RIVAPGKGILAADESTGSIAKRLQSIGTENTEENRRFYRQL
>O95433
TEERKAKPAPSKTQARPVGVKIPTCKITLKETFLTSPEELY
>Q8NB90
VCREAALLALEEDIQANLIMKRHFTQALSTVTPRIPESLRR
>O43823
GPDGTGRKRKQFQLYEEPDTKLARVDSEGDFSENDDAAGDF
>O43823
TSETVDPEMEGDDNLGGEDKKETPEEVAADVLAEVITAAVR
>Q09666
LSGDDEEYQRIYTTKIKPRLKSEDGVEGDLGETQSRTITVT
>Q09666
TVDVTGREGAKDIDISSPEFKIKIPRHELTEISNVDVETQS
>Q09666
VKTPKISMPDVDLHVKGTKVKGEYDVTVPKLEGELKGPKVD
>Q09666
PDWHLKMPKMKMPKFSVPGFKAEGPEVDVNLPKADVDISGP
>Q09666
PDWHLKMPKMKMPKFSMPGFKAEGPEVDVNLPKADVDISGP
>Q09666
IKAPKISMPDVDLHMKGPKVKGEYDMTVPKLEGDLKGPKVD
>Q09666
PDWHLKMPKMKMPKFSMPGFKAEGPEVDVNLPKADIDVSGP
>Q09666
PDWHLKMPKMKMPKFSMPGFKAEGPEVDVNLPKADVVVSGP
>Q09666
PDWHLKMPKMKMPKFSMPGFKAEGPEVDVNLPKADVDISGP
>Q09666
PDWHLKMPKMKMPKFSMPGFKAEGPEVDVNLPKADVDVSGP
>Q09666
SSALNLDTSKFAGGLHFSGPKVEGGVKGGQIGLQAPGLSVS
>Q8N8R7
PGRQTEFAPETGKREKRRLTKNATAGSDRQVIPAKSKVYDS
>Q02040
GKTIKLSGFSDILKVRAAEFKIDFPTRHDWDSFFRDAKDMN
>Q9BTT0
SMANVELSSLARLPSLNKLRKLELSDNIISGGLEVLAEKCP
>Q96K21
ENKPKLVPSQAEIEARLAALKDERQGSIPSTQEMEARLAAL
>Q6P6C2
SDRLSGNNRDPALKPKRSHRKADPDAAHRPRILEMDKEENR
>Q9Y2D5
SSTTSSRCSSRDGEFTLTTLKKEAKFELRAFHEDKKPSKLF
>A9YTQ3
VWLGASDRSHPATFPTRMHLKTEPDSRQQVYISHLGHGVRG
>A9YTQ3
ARGRGEQSCTCRAAEAAPVVKREPLDSPQWATHSQGMVPGM
>P62258
VAGMDVELTVEERNLLSVAYKNVIGARRASWRIISSIEQKE
>P27348
VTEQGAELSNEERNLLSVAYKNVVGGRRSAWRVISSIEQKT
>Q14865
VKWVHSDFSKWRCGFHAGPVKTEALGRNGQKEALLKYRQST
>Q14865
QENSSQENENKTKVSGTKRIKHEIPKSKKEKENAPKPQDAA
>Q14865
EQETLISQKSIPEPLPAADMKKKIEGYQEFSAKPLASRVDP
>Q14865
ETLISQKSIPEPLPAADMKKKIEGYQEFSAKPLASRVDPEK
>Q14865
SRPSVIQHVQSFRSKPSEERKTINDIFKHEKLSRSDPHRCS
>Q14865
HVQSFRSKPSEERKTINDIFKHEKLSRSDPHRCSFSKHHLN
>Q14865
PHRCSFSKHHLNPLADSYVLKQEIQEGKDKLLEKRALPHSH
>Q14865
KHHLNPLADSYVLKQEIQEGKDKLLEKRALPHSHMPSFLAD
>Q14865
HRHQEKLHVNYLTSLHLQDKKSAAAEAPTDDQPTDLSLPKN
>Q14865
AAEAPTDDQPTDLSLPKNPHKPTGKVLGLAHSTTGPQESKG
>Q14865
PTDDQPTDLSLPKNPHKPTGKVLGLAHSTTGPQESKGISQF
>Q14865
HKPTGKVLGLAHSTTGPQESKGISQFQVLGSQSRDCHPKAC
>Q14865
YPESLSRSGKPHHVRLENFRKMEGMVHPILHRKMSPQNIGA
>Q14865
HVRLENFRKMEGMVHPILHRKMSPQNIGAARPIKRSLEDLD
>Q14865
VHPILHRKMSPQNIGAARPIKRSLEDLDLVIAGKKARAVSP
>Q14865
DPSKEVSGKEKASEQESEGSKAAHGGHSGGGSEGHKLPLSS
>Q14865
ESEGSKAAHGGHSGGGSEGHKLPLSSPIFPGLYSGSLCNSG
>Q8N5C6
MPRVKKNAPQISDGSEVVVVKEELNSSVAIADTALEDRKNK
>Q8N5C6
AKTKQKCAAQPHTVRRTKKLKVEEETSKASNLEGESNSSET
>Q8N5C6
EGESNSSETPSTSTVWGGTCKKEENDDDFTFGQSALKKIKT
>Q8N5C6
GESNSSETPSTSTVWGGTCKKEENDDDFTFGQSALKKIKTE
>Q8N5C6
GTCKKEENDDDFTFGQSALKKIKTETYPQGQPVKFPANANS
>Q8N5C6
CKKEENDDDFTFGQSALKKIKTETYPQGQPVKFPANANSTK
>Q8N5C6
FVDIGVGKSGLIPIRNVTEAKLSKTKKRRSLGLGPGERVEV
>P31948
ANNPQLKEGLQNMEARLAERKFMNPFNMPNLYQKLESDPRT
>P31948
MDEEEEIATPPPPPPPKKETKPEPMEEDLPENKKQALKEKE
>Q9UPN9
YQFLEEAFQNQKGAIENLLAKLLEKKNYVHFAATQVQNRIK
>Q9UPN9
EAFQNQKGAIENLLAKLLEKKNYVHFAATQVQNRIKEVNET
>Q9UPN9
CDPTFWAKNVVNLGNLVIESKPAPGYTPNVVVGQVPPGTNH
>Q9UPN9
PGYTPNVVVGQVPPGTNHISKTPGQINLAQLRLQHMQQQVY
>Q9UPN9
GQINLAQLRLQHMQQQVYAQKHQQLQQMRMQQPPAPVPTTT
>Q9UPN9
PSTSSTGSRGSCGSSGRTAEKTSLSFKSDQVKVKQEPGTED
>Q9UPN9
GSRGSCGSSGRTAEKTSLSFKSDQVKVKQEPGTEDEICSFS
>Q9UPN9
CGSSGRTAEKTSLSFKSDQVKVKQEPGTEDEICSFSGGVKQ
>Q9UPN9
SSGRTAEKTSLSFKSDQVKVKQEPGTEDEICSFSGGVKQEK
>Q9UPN9
VKVKQEPGTEDEICSFSGGVKQEKTEDGRRSACMLSSPESS
>Q9UPN9
KQEPGTEDEICSFSGGVKQEKTEDGRRSACMLSSPESSLTP
>Q9UPN9
EPADMNESCKQSGLSSLVNGKSPIRSLMHRSARIGGDGNNK
>Q9UPN9
DIGKPEVEYDCDNLQHSKKGKTAQGLSPVDQRKCERLLLYL
>Q9UPN9
PASIPNYYKIIKKPMDLSTVKKKLQKKHSQHYQIPDDFVAD
>Q9UPN9
DFVADVRLIFKNCERFNEMMKVVQVYADTQEINLKADSEVA
>Q9UPN9
RFNEMMKVVQVYADTQEINLKADSEVAQAGKAVALYFEDKL
>Q9UPN9
DGEVTEDSDEDFIQPRRKRLKSDERPVHIKXXXXXXXXXXX
>Q8WV44
LFCEVDEEAICVVCRESRSHKQHSVVPLEEVVQEYKAKLQG
>Q7Z2T5
FESECTPQSQFSIHASSNVNKQEENGVFIKTTDDTTTDNYI
>P55854
XXXXXXXXXXXXXXXXMSEEKPKEGVKTENDHINLKVAGQD
>P55854
XXXXXXXXXXXXXXMSEEKPKEGVKTENDHINLKVAGQDGS
>P55854
XXXXXXXXXXMSEEKPKEGVKTENDHINLKVAGQDGSVVQF
>P63165
XXXXXXXXXXXXXXMSDQEAKPSTEDLGDKKEGEYIKLKVI
>P63165
XXXXXMSDQEAKPSTEDLGDKKEGEYIKLKVIGQDSSEIHF
>P63165
XXXXMSDQEAKPSTEDLGDKKEGEYIKLKVIGQDSSEIHFK
>P63165
DQEAKPSTEDLGDKKEGEYIKLKVIGQDSSEIHFKVKMTTH
>P63165
KEGEYIKLKVIGQDSSEIHFKVKMTTHLKKLKESYCQRQGV
>P63165
GEYIKLKVIGQDSSEIHFKVKMTTHLKKLKESYCQRQGVPM
>P63165
KVIGQDSSEIHFKVKMTTHLKKLKESYCQRQGVPMNSLRFL
>P63165
VIGQDSSEIHFKVKMTTHLKKLKESYCQRQGVPMNSLRFLF
>Q13148
GILHAPDAGWGNLVYVVNYPKDNKRKMDETDASSAVKVKRA
>Q13148
PDAGWGNLVYVVNYPKDNKRKMDETDASSAVKVKRAVQKTS
>Q13148
VNYPKDNKRKMDETDASSAVKVKRAVQKTSDLIVLGLPWKT
>Q13148
KRKMDETDASSAVKVKRAVQKTSDLIVLGLPWKTTEQDLKE
>Q13148
VMSQRHMIDGRWCDCKLPNSKQSQDEPLRSRKVFVGRCTED
>Q13148
LCGEDLIIKGISVHISNAEPKHNSNRQLERSGRFGGNPGGF
>P23497
TTSDKDDSLGSQQTNEQCAQKAEPTESCEQIAVQVNNGDAG
>P23497
HNHGIQINSCSVRLVDIKKEKPFSNSKVECQAQARTHHNQA
>P23497
INSCSVRLVDIKKEKPFSNSKVECQAQARTHHNQASDIIVI
>P23497
SAPRSEPVINNDNPLESNDEKEGQEATCSRPQIVPEPMDFR
>P23497
EGQEATCSRPQIVPEPMDFRKLSTFRESFKKRVIGQDHDFS
>P23497
GRKANTRPLKRRRKRGPRIPKDENINFKQSELPVTCGEVKG
>Q9NS56
AASAPARPAPASSEIMASAAKEFKMDNFSPKAGTSKLQQTV
>Q9NS56
APARPAPASSEIMASAAKEFKMDNFSPKAGTSKLQQTVPAD
>Q9NS56
ASSEIMASAAKEFKMDNFSPKAGTSKLQQTVPADASPDSKC
>Q9NS56
MASAAKEFKMDNFSPKAGTSKLQQTVPADASPDSKCPICLD
>Q9NS56
PLCKQPFDSIFHSVRAEDDFKEYVLRPSYNGSFVTPDRRFR
>Q9NS56
QFMRQIAVRRPTTADERSLRKIQEQDIINFRRTLYRAGARV
>Q9NS56
RSRSRNRDRYYLRNNYGSRYKWEYTYYSRNKDRDGYESSYR
>Q9NS56
KTRHLEGTNEVAQPSREFASKAKDSHYQKSSSKLDGNYKNE
>Q9NS56
ASKAKDSHYQKSSSKLDGNYKNESDTFSDSRSSDRETKHKR
>Q96T88
VVLGDDSLNDCRIIFVDEVFKIERPGEGSPMVDNPMRRKSG
>Q96T88
NDASEVVLAGERLRESKKKAKMASATSSSQRDWGKGMACVG
>Q96T88
DWRSGKPVRVVRNVKGGKNSKYAPAEGNRYDGIYKVVKYWP
>Q96T88
KSAGGGPSRAGSPRRTSKKTKVEPYSLTAQQSSLIREDKSN
>Q96QD9
QCPVTQKPRLTRTAVPSFLTKREQSDVKKVPKGVPLQFDIN
>Q96RL1
XMPRRKKKVKEVSESRNLEKKDVETTSSVSVKRKRRLEDAF
>Q96RL1
VSESRNLEKKDVETTSSVSVKRKRRLEDAFIVISDSDGEEP
>Q96RL1
NGLQKTKTKQSNRAKCLAKRKIAQMTEEEQFALALKMSEQE
>Q96RL1
CLAKRKIAQMTEEEQFALALKMSEQEAREVNSQEEEEEELL
>Q96RL1
SHISQGNEAEEREEPWDHTEKTEEEPVSGSSGSWDQSSQPV
>Q96RL1
AEHTQCGKPQESTGRGSAFLKAVQGSGDTSRHCLPTLADAK
>Q96RL1
QESRASDWHSKTKDFQESSIKSLKEKLLLEEEPTTSHGQSS
>Q96RL1
SDWHSKTKDFQESSIKSLKEKLLLEEEPTTSHGQSSQGIVE
>Q96RL1
ETSEEGNSVPASQSVAALTSKRSLVLMPESSAEEITVCPET
>Q96RL1
CNGLMEEDTVLTRRQKEAKTKSDSGTAAQTSLDIDKNEKCY
>Q96RL1
KEAKTKSDSGTAAQTSLDIDKNEKCYLCKSLVPFREYQCHV
>Q96RL1
KTKSDSGTAAQTSLDIDKNEKCYLCKSLVPFREYQCHVDSC
>Q96RL1
KSLVPFREYQCHVDSCLQLAKADQGDGPEGSGRACSTVEGK
>Q96RL1
KADQGDGPEGSGRACSTVEGKWQQRLKNPKEKGHSEGRLLS
>Q96RL1
PKEKGHSEGRLLSFLEQSEHKTSDADIKSSETGAFRVPSPG
>Q96RL1
EGRLLSFLEQSEHKTSDADIKSSETGAFRVPSPGMEEAGCS
>Q96RL1
ESPVKSFVSISEATDCLVDFKKQVTVQPGSRTRTKAGRGRR
>Q96RL1
SPVKSFVSISEATDCLVDFKKQVTVQPGSRTRTKAGRGRRR
>P0C1Z6
PRDGRRAGNALTPELAPVQIKVEEDFGFEADEALDSSWVSR
>P78371
QPKRIENAKILIANTGMDTDKIKIFGSRVRVDSTAKVAEIE
>Q99832
GAIEMELSKYLRDYSRTIPGKQQLLIGAYAKALEIIPRQLC
>Q9BSI4
RPTVMLFPFRNLGSPTQVISKPESKEEHAIYTADLAMGTRA
>Q9BSI4
MLFPFRNLGSPTQVISKPESKEEHAIYTADLAMGTRAASTG
>Q9BSI4
RAASTGKSKSPCQTLGGRALKENPVDLPATEQKENCLDCYM
>Q9BSI4
QTLGGRALKENPVDLPATEQKENCLDCYMDPLRLSLLPPRA
>Q12788
KGWLFASCAKDQSVRIWRMNKAGQVMCVAQGSGHTHSVGTV
>P49368
XXXXXXMMGHRPVLVLSQNTKRESGRKVQSGNINAAKTIAD
>P49368
RMRRYIKNPRIVLLDSSLEYKKGESQTDIEITREEDFTRIL
>P49368
MRRYIKNPRIVLLDSSLEYKKGESQTDIEITREEDFTRILQ
>P49368
TFITDCKDPKACTILLRGASKEILSEVERNLQDAMQVCRNV
>Q15185
VFIEFCVEDSKDVNVNFEKSKLTFSCLGGSDNFKHLNEIDL
>Q15185
DNFKHLNEIDLFHCIDPNDSKHKRTDRSILCCLRKGESGQS
>Q13769
LLYEVMHLQKEITKCLEFKSKHEEIDLVSLEEFYKEAPPDI
>Q13428
ASTNSSVLGADLPSSMKEKAKAETEKAGKTGNSMPHPATGK
>Q13428
EALAAMNAAQVKPLGKSPQVKPASTMGMGPLGKGAGPVPPG
>Q13428
PTSSPAKGPPQKAGPVAVQVKAEKPMDNSESSEESSDSADS
>Q13428
SADSEEAPAAMTAAQAKPALKIPQTKACPKKTNTTASAKVA
>Q13428
KTGLAVTVGQAKSVGKGLQVKAASVPVKGSLGQGTAPVLPG
>Q13428
VGQAKSVGKGLQVKAASVPVKGSLGQGTAPVLPGKTGPTVT
>Q13428
LGQGTAPVLPGKTGPTVTQVKAEKQEDSESSEEESDSEEAA
>Q13428
SGYMTPGLTPANSQASKATPKLDSSPSVSSTLAAKDDPDGK
>Q13428
ASKATPKLDSSPSVSSTLAAKDDPDGKQEAKPQQAAGMLSP
>Q13428
SPSVSSTLAAKDDPDGKQEAKPQQAAGMLSPKTGGKEAASG
>Q13428
KASGDVKEKKGKGSLGSQGAKDEPEEELQKGMGTVEGGDQS
>P53999
ALSSSKQSSSSRDDNMFQIGKMRYVSVRDFKGKVLIDIREY
>Q13263
AAASAASGSPGPGEGSAGGEKRSTAPSAAASASASAAASSP
>Q13263
GAAGDGTVVDCPVCKQQCFSKDIVENYFMRDSGSKAATDAQ
>Q13263
EAHQRVKYTKDHTVRSTGPAKSRDGERTVYCNVHKHEPLVL
>Q13263
LNAHKDHQYQFLEDAVRNQRKLLASLVKRLGDKHATLQKST
>Q13263
QYQFLEDAVRNQRKLLASLVKRLGDKHATLQKSTKEVRSSI
>Q13263
QRKLLASLVKRLGDKHATLQKSTKEVRSSIRQVSDVQKRVQ
>Q13263
VSDVQKRVQVDVKMAILQIMKELNKRGRVLVNDAQKVTEGQ
>Q13263
ILQIMKELNKRGRVLVNDAQKVTEGQQERLERQHWTMTKIQ
>Q13263
LRFASWALESDNNTALLLSKKLIYFQLHRALKMIVDPVEPH
>Q13263
NNTALLLSKKLIYFQLHRALKMIVDPVEPHGEMKFQWDLNA
>Q13263
GEMKFQWDLNAWTKSAEAFGKIVAERPGTNSTGPAPMAPPR
>Q13263
GTNSTGPAPMAPPRAPGPLSKQGSGSSQPMEVQEGYGFGSG
>Q13263
YGFGSGDDPYSSAEPHVSGVKRSRSGEGEVSGLMRKVPRVS
>Q13263
RVSLERLDLDLTADSQPPVFKVFPGSTTEDYNLIVIERGAA
>Q13263
PGTAPAGTPGAPPLAGMAIVKEEETEAAIGAPPTATEGPET
>Q13263
EEETEAAIGAPPTATEGPETKPVLMALAEGPGAEGPRLASP
>Q13263
SLDQPGGTLDLTLIRARLQEKLSPPYSSPQEFAQDVGRMFK
>Q13263
KLSPPYSSPQEFAQDVGRMFKQFNKLTEDKADVQSIIGLQR
>Q13263
PYSSPQEFAQDVGRMFKQFNKLTEDKADVQSIIGLQRFFET
>Q13263
QEFAQDVGRMFKQFNKLTEDKADVQSIIGLQRFFETRMNEA
>Q13263
SIIGLQRFFETRMNEAFGDTKFSAVLVEPPPMSLPGAGLSS
>P54259
AHHPLHSVPLPAQEDYYSHLKKESDKPLXXXXXXXXXXXXX
>Q4LE39
PEKVVNKQCKECENVKEIKVKEENETEIKEIKMEEERNIIP
>Q4LE39
CENVKEIKVKEENETEIKEIKMEEERNIIPREEKPIEDEIE
>Q4LE39
EEERNIIPREEKPIEDEIERKENIKPSLGSKKNLLESIPTH
>Q4LE39
NENLDDKDDDTTRVDESLNIKVEAEEEKAKSGDETNKEEDE
>Q4LE39
NGKEESKIDHLTNNRNDLISKEEQNSSSLLEENKVHADLVI
>P18847
MSSALESVTVSDRPLGVSITKAEVAPEEDERKKRRRERNKI
>P18847
VRAQNGRTPEDERNLFIQQIKEGTLQSXXXXXXXXXXXXXX
>Q9UJX5
WELDESSDEEEEASNKPVKIKEEVLSESEAENQQAGAAALA
>Q9UJX5
ESEAENQQAGAAALAPEIVIKVEKLDPELDSXXXXXXXXXX
>C9JLR9
RDSASAAGAPSSQDLSPPDVKEEAGWVPERPGPAEEEEELE
>P18848
LLDDYLEVAKHFKPHGFSSDKAKAGSSEWLAVDGLVSPSNN
>P18848
RGSPNRSLPSPGVLCGSARPKPYDPPGEKMVAAKVKGEKLD
>P18848
PSPGVLCGSARPKPYDPPGEKMVAAKVKGEKLDKKLKKMEQ
>P18848
LCGSARPKPYDPPGEKMVAAKVKGEKLDKKLKKMEQNKTAA
>P18850
MPWESDIWDINNQICTVKDIKAEPQPLSPASSSYSVSSPRS
>Q9NR48
DSEGFSRKSPSAISTGTLVSKREVELEKNTKEEEDLRKRNR
>Q9NR48
GKKLMSCPLAGLISKDAINLKAEALLPTQEPLKASCSTNIN
>Q86X95
MGDERVKNGLNFMYEAPPGAKKENKEKEETEGETEYKFEWQ
>Q86X95
EELSSSHHNREKAKEKPRFLKHESSREDSKWSHSDSDKKSR
>Q9ULV3
KRLRSSEEPTEKEPPGQLQVKAQPQARMTVPKQTQTPDLLP
>Q9ULV3
AQVQSQTQPRIPSTDTQVQPKLQKQAQTQTSPEHLVLQQKQ
>Q9ULV3
PQAHSQGPRQVQLQQEAEPLKQVQPQVQPQAHSQPPRQVQL
>Q9ULV3
GECENRAREMPGVWGAGGSLKVTILQSSDSRAFSTVPLTPV
>Q9ULV3
PVPRPSDSVSSTPAATSTPSKQALQFFCYICKASCSSQQEF
>Q9ULV3
QLYYMGDLIQHRRTQDHKIAKQSLRPFCTVCNRYFKTPRKF
>Q9ULV3
PFCTVCNRYFKTPRKFVEHVKSQGHKDKAKELKSLEKEIAG
>Q9ULV3
SNSGAQLSHCKSLGHFENLQKYKAAKNPSPTTRPVSRRCAI
>Q9ULV3
LFTSSGRPPSQPNTQDKTPSKVTARPSQPPLPRRSTRLKTX
>Q96QE3
NVEFKKKRKRVNLSHQLNNIKTENEAPIEISSDDSKEDYSL
>P18846
TSLPQTVVMTSPVTLTSQTTKTDDPQLKREIRLMKNREAAR
>P18846
VMTSPVTLTSQTTKTDDPQLKREIRLMKNREAARECRRKKK
>Q99856
SSLGLAASTNGSSITPAPKIKKEEDSAIPITVPGRLPVSLA
>Q99856
SLGLAASTNGSSITPAPKIKKEEDSAIPITVPGRLPVSLAG
>Q99856
AAAAQAAVAAQAAALEQLREKLESAEPPEKKMALVADEQQR
>Q99856
QAAALEQLREKLESAEPPEKKMALVADEQQRLMQRALQQNF
>P29374
EIELKSPRGRRRIARDVNSIKKEIEEEKTEDKLKDNDTENK
>P29374
LKDNDTENKDVDDDYETAEKKENELLLGRKNTPKQKEKKIK
>P29374
SDSETEDALEKNLINEELSLKDELEKNENLNDDKLDEENPK
>P29374
KDELEKNENLNDDKLDEENPKISAHILKENDRTQMQPLETL
>P29374
ISAHILKENDRTQMQPLETLKLEVGENEQIVQIFGNKMEKT
>Q96JB5
VDRVTEFLQQKLKQSQLLALKKELMVQKQQEALEEQAALEP
>Q9Y3Y2
ARNRRLAQQMENRPSVQAALKLKQSLKQRLGKSNIQARLGR
>Q9H9F9
WRCPDYYENNVHKMQLPFSSKLLGSTLTSEEKQERRQQQLR
>O15145
XXXXXXXMPAYHSSLMDPDTKLIGNMALLPIRSQFKGPAPR
>P27540
QRAIKRRPGLDFDDDGEGNSKFLRCDDDQMSNDKERFARSD
>P10071
TSESAVSSTGDPMHNKRSKIKPDEDLPSPGARGQQEQPEGT
>P10071
DLPSPGARGQQEQPEGTTLVKEEGDKDESKQEPEVIYETNC
>P10071
TALALQARRNPAGTKWMEHVKLERLKQVNGMFPRLNPILPP
>Q9UKD1
GKSTLKDWKRAIRMNGIMLRKIMDSGELDFYQHDKVCSNTC
>Q9NPF5
VRDILELGGPEGDAASGTISKKDIINPDKKKSKKSSETLTF
>Q9NPF5
RYYHICAKLANVRAVPGTDLKIPVFDAGHERRRKEQLERLY
>Q9H8V3
ELLIRPVQRLPSVALLLNDLKKHTADENPDKSTLEKAIGSL
>P24534
ESKKAKKPALVAKSSILLDVKPWDDETDMAKLEECVRSIQA
>P26641
ECEQALAAEPKAKDPFAHLPKSTFVLDEFKRKYSNEDTLSV
>Q7Z4V5
DVMEKAAEVYTRLKSRVLGPKIEAVQKVNKAGMEKEKAEEK
>Q9UQL6
PSLEILPRTSLHSIPVTVEVKPVLPRAMPSSMGGGGGGSPS
>Q9P0M6
TTAEIDLKEDIGKALEKAGGKEFLETVKELRKSQGPLEVAE
>Q9UHL9
RCDVPTNGCGPDRWNSAFTRKDEIITSLVSALDSMCSALSK
>Q9UHL9
LNARKELQSDFLRFCRGPPWKDPEAEHPKKVQRGEGGGRSL
>Q9UHL9
LAVQGLPEGLAFRRPAEYDPKALMAILEHSHRIRFKLKRPL
>Q9UHL9
HSHRIRFKLKRPLEDGGRDSKALVELNGVSLIPKGSRDCGL
>Q9UHL9
EDGGRDSKALVELNGVSLIPKGSRDCGLHGQAPKVPPQDLP
>Q9UHL9
NGVSLIPKGSRDCGLHGQAPKVPPQDLPPTATSSSMASFLY
>Q9UHL9
SSMASFLYSTALPNHAIRELKQEAPSCPLAPSDLGLSRPMP
>Q9UHL9
APSCPLAPSDLGLSRPMPEPKATGAQDFSDCCGQKPTGPGG
>Q9UHL9
RPMPEPKATGAQDFSDCCGQKPTGPGGPLIQNVHASKRILF
>Q9UHL9
IQNVHASKRILFSIVHDKSEKWDAFIKETEDINTLRECVQI
>Q9UHL9
RHSIHFIIKRMFDERIFTGNKFTKDTTKLEPASPPEDTSAE
>Q9UHL9
IHFIIKRMFDERIFTGNKFTKDTTKLEPASPPEDTSAEVSR
>Q9UHL9
IKRMFDERIFTGNKFTKDTTKLEPASPPEDTSAEVSRATVL
>Q9UHL9
ARPEERPVEDSHGDVIRPLRKQVELLFNTRYAKAIGISEPV
>Q9UHL9
GDVIRPLRKQVELLFNTRYAKAIGISEPVKVPYSKFLMHPE
>Q9UHL9
QVELLFNTRYAKAIGISEPVKVPYSKFLMHPEELFVVGLPE
>Q9UHL9
FVVGLPEGISLRRPNCFGIAKLRKILEASNSIQFVIKRPEL
>Q9UHL9
FGIAKLRKILEASNSIQFVIKRPELLTEGVKEPIMDSQGTA
>Q9UHL9
SPPALPPERDSGDPLVDESLKRQGFQENYDARLSRIDIANT
>Q9UHL9
TLREQVQDLFNKKYGEALGIKYPVQVPYKRIKSNPGSVIIE
>Q9UHL9
LFNKKYGEALGIKYPVQVPYKRIKSNPGSVIIEGLPPGIPF
>Q9UHL9
FRKPCTFGSQNLERILAVADKIKFTVTRPFQGLIPKPDEDD
>Q9UHL9
KPCTFGSQNLERILAVADKIKFTVTRPFQGLIPKPDEDDAN
>Q9UHL9
LAVADKIKFTVTRPFQGLIPKPDEDDANRLGEKVILREQVK
>Q9UHL9
LFNEKYGEALGLNRPVLVPYKLIRDSPDAVEVTGLPDDIPF
>Q9UHL9
HVRMVIINQLQPFAEICNDAKVPAKDSSIPKRKRKRVSEGN
>Q9UHL9
VIINQLQPFAEICNDAKVPAKDSSIPKRKRKRVSEGNSVSS
>P30085
IEKYIKEGKIVPVEITISLLKREMDQTMAANAQKNKFLIDG
>O75367
GGVLPNIHPELLAKKRGSKGKLEAIITPPPAKKAKSPSQKK
>O75367
KKAGGKKGARKSKKKQGEVSKAASADSTTEGTPADGFTVLS
>O75367
ASADSTTEGTPADGFTVLSTKSLFLGQKLNLIHSEISNLAG
>O75367
DKKLKSIAFPSIGSGRNGFPKQTAAQLILKAISSYFVSTMS
>P51610
TIGNKMYVFGGWVPLVMDDVKVATHEKEWKCTNTLACLNLD
>P51610
SKDSSGTKPANKRPMSSPEMKSAPKKSKADGQXXXXXXXXX
>Q13887
RLGPVPQPPAPQDEPVFAQLKPVLGAANPARDAALFPGEEL
>Q13887
PVLGAANPARDAALFPGEELKHAHHRPQAQPAPAQAPQPAQ
>Q13887
PATGPRLPPEDLVQTRCEMEKYLTPQLPPVPIIPEHKKYRR
>Q13887
CEMEKYLTPQLPPVPIIPEHKKYRRDSASVVDQFFTDTEGL
>Q8WUU5
TRPEKGYIWTHVGPTPAITIKESVANHLXXXXXXXXXXXXX
>Q49A26
EERSRPNSGDEKRKLSLSEGKVKKNMGEGKKRVSSGSSERG
>Q49A26
SKSPLKRAQEQSPRKRGRPPKDEKDLTIPESSTVKGMMAGP
>Q49A26
PLKRAQEQSPRKRGRPPKDEKDLTIPESSTVKGMMAGPMAA
>Q49A26
LTIPESSTVKGMMAGPMAAFKWQPTASEPVKDADPHFHHFL
>Q49A26
GMMAGPMAAFKWQPTASEPVKDADPHFHHFLLSQTEKPAVC
>Q49A26
SEPVKDADPHFHHFLLSQTEKPAVCYQAITKKLKICEEETG
>Q49A26
FHHFLLSQTEKPAVCYQAITKKLKICEEETGSTSIQAADST
>Q49A26
FLLSQTEKPAVCYQAITKKLKICEEETGSTSIQAADSTAVN
>Q49A26
TSIQAADSTAVNGSITPTDKKIGFLGLGLMGSGIVSNLLKM
>Q49A26
IVSNLLKMGHTVTVWNRTAEKCDLFIQEGARLGRTPAEVVS
>Q8NBZ0
PPFPSDYLALQLPEPSPLRPKREKRPRLPRKLKMAVGPPDC
>Q8NBZ0
PEPSPLRPKREKRPRLPRKLKMAVGPPDCPVGGPLTFPGRG
>P08151
HRAAAPPRLLPPLPTCYGPLKVGGTNPSCGHPEVGRLGGGP
>Q53TQ3
PKSEDRRYCNSHLQVLGFIPKKERKKKNDPIDEVKVRHQMD
>Q92917
XXXXXXXXXXXXXXXXMADSKEGVLPLTAASTAPISFGFTR
>P14316
RPSKKGKKPKTEKEDKVKHIKQEPVESSLGLSNGVSDLSPE
>P14316
PSDEESAEGRPHWRKRNIEGKQYLSNMGTRGSYLLPGMASF
>P21266
EKRYTCGEAPDYDRSQWLDVKFKLDLDFPNLPYLLDGKNKI
>P21266
VKFKLDLDFPNLPYLLDGKNKITQSNAILRYIARKHNMCGE
>Q8IXQ4
HILSGRDKRLAEQVSSYNESKRSESLMDIHHKKLKSKAAED
>Q8IXQ4
AAEDKNKPQERIPFDRDKDLKVNRFDEAQKKALIKKSRELN
>O95872
PGMGLGPRGEGRANPIPTVLKRDQEGLGYRSAPQPRVTHFP
>Q9NVR2
TWLWLRIFLTDMIIYQGQYKKAIASLHHLAALQGSISQPQI
>Q96CB8
RPSQKDVEPPKISSTKNISIKQEPKISSSLPSGNNNGKVLT
>Q96CB8
VVSVTPAVKDPLVKKPETKLKQETTFLAFKRTEVKTSTVIS
>Q9NVM9
YEQEKSWQDSERLKGILERGKEELAEAEIIKDSPDSPEPPN
>Q96HW7
HLQDSFVDKLLDLMPRLMTSKPAEVVKILQTMLRQSAFLHL
>Q9NV88
FLPLPLVQSPRLSNLPGWSLKDGNAFLDKELKECSGHVFVD
>P78347
ESSESRMVVTFLMSALESMCKELAKSKAEVACIAVYETDVF
>P78347
VNTRKDFQKDFVKYCVEEEEKAAEMHKMKSTTQANRMSVDA
>P78347
FQKDFVKYCVEEEEKAAEMHKMKSTTQANRMSVDAVEIETL
>P78347
KDFVKYCVEEEEKAAEMHKMKSTTQANRMSVDAVEIETLRK
>P78347
ETLRKTVEDYFCFCYGKALGKSTVVPVPYEKMLRDQSAVVV
>P78347
FCFCYGKALGKSTVVPVPYEKMLRDQSAVVVQGLPEGVAFK
>P78347
YDLATLKWILENKAGISFIIKRPFLEPKKHVGGRVMVTDAD
>P78347
VMVTDADRSILSPGGSCGPIKVKTEPTEDSGISLEMAAVTV
>P78347
VTDADRSILSPGGSCGPIKVKTEPTEDSGISLEMAAVTVKE
>P78347
DPEVEVTIEDDDYSPPSKRPKANELPQPPVPEPANAGKRKV
>P78347
KRPKANELPQPPVPEPANAGKRKVREFNFEKWNARITDLRK
>P78347
PPVPEPANAGKRKVREFNFEKWNARITDLRKQVEELFERKY
>P78347
DLRKQVEELFERKYAQAIKAKGPVTIPYPLFQSHVEDLYVE
>P78347
GIPRLERILLAKERIRFVIKKHELLNSTREDLQLDKPASGV
>P78347
RFVIKKHELLNSTREDLQLDKPASGVKEEWYARITKLRKMV
>P78347
HELLNSTREDLQLDKPASGVKEEWYARITKLRKMVDQLFCK
>P78347
KMVDQLFCKKFAEALGSTEAKAVPYQKFEAHPNDLYVEGLP
>P78347
FCKKFAEALGSTEAKAVPYQKFEAHPNDLYVEGLPENIPFR
>P78347
GLPENIPFRSPSWYGIPRLEKIIQVGNRIKFVIKRPELLTH
>P78347
PELLTHSTTEVTQPRTNTPVKEDWNVRITKLRKQVEEIFNL
>P78347
KFVVKKPELVISYLPPGMASKINTKALQSPKRPRSPGSNSK
>P78347
KKPELVISYLPPGMASKINTKALQSPKRPRSPGSNSKVPEI
>P78347
ISYLPPGMASKINTKALQSPKRPRSPGSNSKVPEIEVTVEG
>P78347
KINTKALQSPKRPRSPGSNSKVPEIEVTVEGPNNNNPQTSA
>P78347
NPQTSAVRTPTQTNGSNVPFKPRGREFSFEAWNAKITDLKQ
>P78347
RNKAKIKFIIKKPEMFETAIKESTSSKSPPRKINSSPNVNT
>P78347
KPEMFETAIKESTSSKSPPRKINSSPNVNTTASGVEDLNII
>P78347
VEDLNIIQVTIPDDDNERLSKVEKARQLREQVNDLFSRKFG
>P78347
LNIIQVTIPDDDNERLSKVEKARQLREQVNDLFSRKFGEAI
>P78347
LSKVEKARQLREQVNDLFSRKFGEAIGMGFPVKVPYRKITI
>P78347
QVNDLFSRKFGEAIGMGFPVKVPYRKITINPGCVVVDGMPP
>P78347
SQLEVPATEEIKETDGSSQIKQEPDPTWXXXXXXXXXXXXX
>P12268
LEEIMTKREDLVVAPAGITLKEANEILQRSKKGKLPIVNED
>P12268
APAGITLKEANEILQRSKKGKLPIVNEDDELVAIIARTDLK
>P12268
DAMDKHLSSQNRYFSEADKIKVAQGVSGAVQDKGSIHKFVP
>Q9BVP2
LEELKQQQKLDRQKELEKKRKLETNPDIKPSNVEPMEKEFG
>Q9BVP2
KLDRQKELEKKRKLETNPDIKPSNVEPMEKEFGLCKTENKA
>Q9BVP2
TNPDIKPSNVEPMEKEFGLCKTENKAKSGKQNSKKLYCQEL
>Q9BVP2
PQVEEAIVQSGQKKLVLILNKSDLVPKENLESWLNYLKKEL
>Q9BVP2
ILNKSDLVPKENLESWLNYLKKELPTVVFRASTKPKDKGKI
>Q9BVP2
VCFGKEGLWKLLGGFQETCSKAIRVGVIGFPNVGKSSIINS
>Q9BVP2
FQETCSKAIRVGVIGFPNVGKSSIINSLKQEQMCNVGVSMG
>Q9BVP2
IRVGVIGFPNVGKSSIINSLKQEQMCNVGVSMGLTRSMQVV
>Q16658
KLINRPIIVFRGEHGFIGCRKVTGTLDANRSSYDVFQLEFN
>P23769
VCNACGLYYKLHNVNRPLTMKKEGIQTRNRKMSNKSKKSKK
>P20810
SQQMEGPHLPNKKKHKKQAVKTEPEKKSQSTKLSVVHEKKS
>Q9UN86
SSSGIPPHVKAPVSQPRVEAKPEVQSQPPRVREQRPRERPG
>Q9NY12
DEIFGQLRDFYFSVKLSENMKASSFKKLQKFYIDPYKLLPL
>Q6Y7W6
KSVGVSNRQNKKVEEEEKLLKLFQGVNKAQDGFTQWCEQML
>Q7Z417
LQHGAEGSPKAQPKPLKHEQKHTLQQHQETPKKKTGYGELN
>Q7Z417
KKKTGYGELNGNAGEREISLKNLSSDEATNPISRVLNGNQQ
>Q7Z417
ATNPISRVLNGNQQVVDTSLKQTVKANTFGKAGIKTKNFIQ
>Q7Z417
GNQQVVDTSLKQTVKANTFGKAGIKTKNFIQKNSMDKKNGK
>Q7Z417
QTVKANTFGKAGIKTKNFIQKNSMDKKNGKSYENKSGENQS
>Q7Z417
TKNFIQKNSMDKKNGKSYENKSGENQSVDKSDTIPIPNGVV
>Q7Z417
DKIMQQETSVPTLKQGLETFKPDYSEQKGNRVDGSKPIWKY
>Q7Z417
FKPDYSEQKGNRVDGSKPIWKYETGPGGTSRGKPAVGDMLR
>Q7Z417
VDGSKPIWKYETGPGGTSRGKPAVGDMLRKSSDSKPGVSSK
>Q7Z417
GGTSRGKPAVGDMLRKSSDSKPGVSSKKFDDRPKGKHASAV
>Q14980
QVRSLEAQVAHADQQLRDLGKFQVATDALKSREPQAKPQLD
>Q14980
PDGTSVPGEPASPISQRLPPKVESLESLYFTPIPARSQAPL
>Q14980
RKTRSARRRTTQIINITMTKKLDVEEPDSANSSFYSTRSAP
>Q9UQ80
FTLRAFEDEKKARMGVVECAKHELLQPFNVLYEKEGEFVAQ
>Q9NP74
AILKKLKSIERTTEDIIRSVKVEREERAEESIEDIYANIPD
>Q9NP74
INEEKEDDEQNRKALYAMEIKVEKDLKTGESTVLSSIPLPS
>Q8N7H5
QAPTSSKRSQQHAKVVPWMRKTEYISTEFNRYGISNEKPEV
>Q8N7H5
TEYISTEFNRYGISNEKPEVKIGVSVKQQFTEEEIYKDRDS
>Q9Y5N6
PGDVATPPRKRKKIVVEAPAKEMEKVEEMPHKPQKDEDLTQ
>O15350
DEWADFGFDLPDCKARKQPIKEEFTEAEIHXXXXXXXXXXX
>Q8NC51
LPPSVGVVDKKEETQPPVALKKEGIRRVGRRPDQQLQGEGK
>Q8NC51
REFDRHSGSDRSSFSHYSGLKHEDKRGGSGSHNWGTVKDEL
>Q8NC51
SGLKHEDKRGGSGSHNWGTVKDELTESPKYIQKQISYNYSD
>Q8NC51
GEEHHPVADTENKENEVEEVKEEGPKEMTLDEWKAIQNKDR
>P52948
ALTTPTHYKLTPRPATRVRPKALQTTGTAKSHLFDGLDDDE
>P52948
EPSLANGAFMPKKSIKKLVLKNLNNSNLFSPVNRDSENLAS
>P52948
HQQDGDEDSLVSHFYTNPIAKPIPQTPESAGNKHSNSNSVD
>O75475
PKDIFPYSENKEKYGKPNKRKGFNEGLWEIDNNPKVKFSSQ
>P19338
PGKRKKEMAKQKAAPEAKKQKVEGTEPTTAFNLFVGNLNFN
>P19338
TTAFNLFVGNLNFNKSAPELKTGISDVFAKNDLAVVDVRIG
>P19338
GYVDFESAEDLEKALELTGLKVFGNEIKLEKPKGKDSKKER
>P19338
AEDLEKALELTGLKVFGNEIKLEKPKGKDSKKERDARTLLA
>P19338
LSYSATEETLQEVFEKATFIKVPQNQNGKSKGYAFIEFASF
>P19338
LQGPRGSPNARSQPSKTLFVKGLSEDTTEETLKESFDGSVR
>P19338
QPSKTLFVKGLSEDTTEETLKESFDGSVRARIVTDRETGSS
>P19338
RETGSSKGFGFVDFNSEEDAKAAKEAMEDGEIDGNKVTLDW
>P32242
AAAASSAWKLNFNSPDCLDYKDQASWRFQVLXXXXXXXXXX
>Q13427
MRVSSGERWIKGDKSELNEIKENQRSPVRVKERKITDHRNV
>Q13427
SSNNSREKKADRDQSPFSKIKQSSQDNELKSSMLKNKEDEK
>A8MW92
DEWIYWDSNRLRPLERPALRKEGLKDEEDFFDFKAGEEVLA
>A8MW92
YWDSNRLRPLERPALRKEGLKDEEDFFDFKAGEEVLARWTD
>A8MW92
NPSSKAIADGRGAPAAAGISKTEKKVKLEDKSSTAFGKRKE
>A8MW92
VNREEKKYVQNHKEPPRLPLKMEGTYITSEHSYQKPQSFGQ
>P10243
HWNSTMRRKVEQEGYLQDGIKSERSSSKLQHKPCAAMDHMQ
>P10243
PLKIVSQPLAFLEEDIREVLKEETGTDLFLKEEDEPAYKSC
>P10243
FLEEDIREVLKEETGTDLFLKEEDEPAYKSCKQENTASGKK
>P28698
HRREKPFACQDCGRRFHQSTKLIQHQRVHSAEXXXXXXXXX
>O75694
FLDRNSQFAGGPLGNPNTTAKVQQRLIGFMRPENGNPQQMQ
>P35658
LEEQQSAQLPQAPPQTSDSVKKEPVLAQPAVSNSGTAASST
>Q96QC0
KRKDEGKSRTTLPERPLTEVKAETRAEEAPEKKREKPKSLR
>Q96QC0
PLKRQSNVAAPGDATPPAEKKYKPLNTTPNATKEIKVKIIP
>Q9UMY1
RKLLPDTILEKLTTASQTNIKKSPGKVKEVNLQKKNEDCEK
>Q9UMY1
LQKKNEDCEKGNDSKKVKVQKVQSVSQNKSYLAVRLKDQDL
>Q76FK4
KRRGEFSDFHGPPKKIIKVQKDESSTGSLAMSTRPRRVIER
>Q76FK4
RNSISDDDTDSEDELRMMIAKEENLQRTTQPSINESESDPF
>Q76FK4
DAEQPSGFTFSFFDSDTKDIKEETYRVETVKPGKIVWQEDP
>Q96L73
KPLLFSSASSQNHIPIEPDYKFSTLLMMLKDMHDSKTKEQR
>Q96L73
ARGRSSAQNKQVDENSLISTKEEPPVLEREAPFLEGPLAQS
>Q96L73
SGQSFRSLGKAPASLPTEEKKLVTTEQSPWALGKASSRAGL
>P49790
SSPLNSPLDRSGIDITDFQAKREKVDSQYPPVQRLMTPKPV
>Q8NEY8
DDHSASRQPEYRDMRDGFRRKSFYSSHYARERSPYKRDNTF
>Q8NEY8
SPHSRSGSSVSSRSYSPERSKSYSFHQSQHRKSVRPGASYK
>Q8NEY8
KSYSFHQSQHRKSVRPGASYKRQNEGNPERDKERPVQSLKT
>Q8NEY8
YKRQNEGNPERDKERPVQSLKTSRDTSPSSGSAVSSSKVLD
>Q8NEY8
SSGSAVSSSKVLDKPSRLTEKELAEAASKWAAEKLEKSDES
>Q8NEY8
SKVLDKPSRLTEKELAEAASKWAAEKLEKSDESNLPEISEY
>Q8NEY8
KPSRLTEKELAEAASKWAAEKLEKSDESNLPEISEYEAGST
>Q8NEY8
DCETFGMVVKMLIEKDPSLEKSIQFALRQNLHEIESAGQTW
>Q8NEY8
PENLFLAMLSVVHCNSRKDVKPENKQXXXXXXXXXXXXXXX
>Q13356
YLKNTNAETRETLQELYKEFKGDEILAATMKAPEKKKVDKL
>Q9UKX7
CKGGDEEENDEPPKVVVTEVKEEDAFYSKKCKLFYKKDNEF
>Q9Y248
SPYYMELTKLLLNHASDNIPKADEIRTLVKDMWDTRIAKLR
>Q16649
RKMQTVKKEQASLDASSNVDKMMVLNSALTEVSEDSTTGEE
>Q16649
SSVEHTQESSVQGSCRSPENKFQIIKQEPMELESYTREPRD
>Q16649
TQESSVQGSCRSPENKFQIIKQEPMELESYTREPRDDRGSY
>Q16649
SDGEDEQQVPKGPIHSPVELKHVHATVVKVPEVNSSALPHK
>Q16649
VPKGPIHSPVELKHVHATVVKVPEVNSSALPHKLRIKAKAM
>Q16649
KHVHATVVKVPEVNSSALPHKLRIKAKAMQIKVEAFDNEFE
>Q16649
VVKVPEVNSSALPHKLRIKAKAMQIKVEAFDNEFEATQKLS
>Q16649
EVNSSALPHKLRIKAKAMQIKVEAFDNEFEATQKLSSPIDM
>Q16649
KAKAMQIKVEAFDNEFEATQKLSSPIDMTSKRHFELEKHSA
>Q16649
AFDNEFEATQKLSSPIDMTSKRHFELEKHSAPSMVHSSLTP
>Q16649
VHSSLTPFSVQVTNIQDWSLKSEHWHQKELSGKTQNSFKTG
>Q16649
FSVQVTNIQDWSLKSEHWHQKELSGKTQNSFKTGVVEMKDS
>Q16649
TNIQDWSLKSEHWHQKELSGKTQNSFKTGVVEMKDSGYKVS
>Q16649
SLKSEHWHQKELSGKTQNSFKTGVVEMKDSGYKVSDPENLY
>Q16649
HQKELSGKTQNSFKTGVVEMKDSGYKVSDPENLYLKQGIAN
>Q16649
SGKTQNSFKTGVVEMKDSGYKVSDPENLYLKQGIANLSAEV
>Q16649
GVVEMKDSGYKVSDPENLYLKQGIANLSAEVVSLKRLIATQ
>Q16649
PENLYLKQGIANLSAEVVSLKRLIATQPISASDSGXXXXXX
>Q9Y2X3
AMCLGLAHSLSRYRLKFSADKVDTMIVQAISLLDDLDKELN
>Q9Y2X3
RDTPKYGLIYHASLVGQTSPKHKGKISRMLAAKTVLAIRYD
>Q9Y2X3
LEARLRTLEDRGIRKISGTGKALAKTEKYEHKSEVKTYDPS
>Q9Y2X3
LRTLEDRGIRKISGTGKALAKTEKYEHKSEVKTYDPSGDST
>Q9Y2X3
GIRKISGTGKALAKTEKYEHKSEVKTYDPSGDSTLPTCSKK
>Q9Y2X3
ISGTGKALAKTEKYEHKSEVKTYDPSGDSTLPTCSKKRKIE
>Q9Y2X3
HKSEVKTYDPSGDSTLPTCSKKRKIEQVDKEDEITEKKAKK
>Q9Y2X3
EVKTYDPSGDSTLPTCSKKRKIEQVDKEDEITEKKAKKAKI
>Q9Y2X3
IEQVDKEDEITEKKAKKAKIKVKVEEEEEEKVAEEEETSVK
>Q9Y2X3
QVDKEDEITEKKAKKAKIKVKVEEEEEEKVAEEEETSVKKK
>Q9Y2X3
KVKVEEEEEEKVAEEEETSVKKKKKRGKKKHIKEEPLSEEE
>Q9Y2X3
AEEEETSVKKKKKRGKKKHIKEEPLSEEEPCTSTAIASPEK
>Q96MF7
TLDRQLNHYVKAVQSTINHVKEERPEKIPDLKLLVEKKFLA
>Q96MF7
NHVKEERPEKIPDLKLLVEKKFLALQSKNSDADFQNNEKFV
>Q96MF7
EKKFLALQSKNSDADFQNNEKFVQFKQQLKELKKQCGLQAD
>Q96MF7
ALQSKNSDADFQNNEKFVQFKQQLKELKKQCGLQADREADG
>P48552
EDWNAAKRKRLSDSIMNLNVKKEALLAGMVDSVPKGKQDST
>P48552
SQQIRQSLKEQGYALSHDSLKVEKDLRCYGVASSHLKTLLK
>P48552
LRCYGVASSHLKTLLKKSKVKDQKPDTNLPDVTKNLIRDRF
>P48552
YGVASSHLKTLLKKSKVKDQKPDTNLPDVTKNLIRDRFAES
>P48552
IIPSSPKNAGYKNSLERNNIKQAANNSLLLHLLKSQTIPKP
>P48552
KNSKLNSHQKVTLLQLLLGHKNEENVEKNTSPQGVHNDVSK
>P48552
ESTQEHSERALSEQILMVKIKSEPCDDLQIPNTNVHLSHDA
>P48552
LGMAPAVQRSAPALPVSEDFKSEPVSPQDFSFSKNGLLSRL
>P48552
YLADDSDRSHRNNEMALLESKNLCMVPKKRKLYTEPLENPF
>P48552
ANNHSAPEVLYGSLLNQEELKFSRNDLEFKYPAGHGSASES
>P48552
YPAGHGSASESEHRSWARESKSFNVLKQLLLSENCVRDLSP
>P48552
QDKDIWREASSAESVSQVTAKEELLPTAETKASFFNLRSPY
>P48552
SAESVSQVTAKEELLPTAETKASFFNLRSPYNSHMGNNASR
>P48552
SRPHSANGEVYGLLGSVLTIKKESEXXXXXXXXXXXXXXXX
>Q9BZ95
KKSNKHDSSRSEERKSHKIPKLEPEEQNRPNERVDTVSEKP
>Q9BZ95
NRPNERVDTVSEKPREEPVLKEEAPVQPILSSVPTTEVSTG
>Q9BZ95
IYIDKQPEEALSQAKKSVASKTEVKKTRRPRSVLNTQPEQT
>Q9BZ95
SITMHKGSLDLQKCNMSPVVKIEQVFALQNATGDGKFIDQF
>Q9BZ95
ATGDGKFIDQFVYSTKGIGNKTEISVRGQDRLIISTPNQRN
>Q9BZ95
PQATVKTGLQKGASEISDSCKPLKKRSRASTDVEMTSSAYR
>Q9BZ95
GDRCQNQCFTKRLYPDAEIIKTERRGWGLRTKRSIKKGEFV
>Q9H0G5
DLSGFYRHLLNQAVGEEEVPKCSFREARSGIKEEKSRGFSN
>Q9H0G5
QAVGEEEVPKCSFREARSGIKEEKSRGFSNEVSSKNRIPQE
>Q9H0G5
EETRVNCRREKVIETPENDFKHHRSQNHSRSPSEERGHSTR
>Q08J23
GGKRGEAGWEGGYPEIVKENKLFEHYYQELKIVPEGEWGQF
>Q08J23
GKSAETRESTQLSPADLTEGKPTDPSKLESPSFTGTGDTEI
>Q08J23
RESTQLSPADLTEGKPTDPSKLESPSFTGTGDTEIAHATED
>Q08J23
LENNGSKKDGVCGPPPSKKMKLFGFKEDPFVFIPEDDPLFP
>Q08J23
SKKDGVCGPPPSKKMKLFGFKEDPFVFIPEDDPLFPPIEKF
>Q08J23
ELRNVLLNNSEKMKVINTGIKVWCRNNSGEEFDCAFRLAQE
>Q08J23
ITVSMEDVKILLTQENPFFRKLSSETYSQAKDLAKGSIVLK
>Q08J23
ENPFFRKLSSETYSQAKDLAKGSIVLKYEPDSANPDALQCP
>Q08J23
KLSSETYSQAKDLAKGSIVLKYEPDSANPDALQCPIVLCGW
>P62937
FDIAVDGEPLGRVSFELFADKVPKTAENFRALSTGEKGFGY
>P62937
CQGGDFTRHNGTGGKSIYGEKFEDENFILKHTGPGILSMAN
>Q9UNW9
LNAVHSFIAEKVREIPQAMTKPEVVNILQPQTTMNPDRAKQ
>P15559
DLNFQAGFLMKKEVQDEEKNKKFGLSVGHHLGKSIPTDNQI
>P15559
LNFQAGFLMKKEVQDEEKNKKFGLSVGHHLGKSIPTDNQIK
>Q9UKK9
LISEGKWVKLEKTTYMDPTGKTRTWESVKRTTRKEQTADGV
>O95478
QMKKTIKMHEKRNTKQKNDEKTPQGAVPAYLLDREGQSRAK
>Q15233
XXXXXXXXXXXXXXXXMQSNKTFNLEKQNHTPRKHHQHHHQ
>Q15233
PIPANGQQASSQNEGLTIDLKNFRKPGEKTFTQRSRLFVGN
>Q15233
LFVGNLPPDITEEEMRKLFEKYGKAGEVFIHKDKGFGFIRL
>Q15233
GNLPPDITEEEMRKLFEKYGKAGEVFIHKDKGFGFIRLETR
>Q15233
HKDKGFGFIRLETRTLAEIAKVELDNMPLRGKQLRVRFACH
>Q15233
VFGQVERAVVIVDDRGRPSGKGIVEFSGKPAARKALDRCSE
>Q15233
VVIVDDRGRPSGKGIVEFSGKPAARKALDRCSEGSFLLTTF
>Q15233
TVEPMDQLDDEEGLPEKLVIKNQQFHKEREQPPRFAQPGSF
>Q15233
QLDDEEGLPEKLVIKNQQFHKEREQPPRFAQPGSFEYEYAM
>Q15233
REEEMRRQQEEMMRRQQEGFKGTFPDAREQEIRMGQMAMGG
>Q15233
IGGTPPAFNRAAPGAEFAPNKRRRYXXXXXXXXXXXXXXXX
>Q14978
ASSLLDIYSFWLKSAKVPERKLQANGPVAKKAKKKASSSDS
>Q14978
FWLKSAKVPERKLQANGPVAKKAKKKASSSDSEDSSEEEEE
>Q14978
SSDSDSDSSSEDEPPKNQKPKITPVTVKAQTKAPPKPARAA
>Q14978
SSSEDEPPKNQKPKITPVTVKAQTKAPPKPARAAPKIANGK
>Q14978
SEDSSDESDSSSEEEKKPPTKAVVSKATTKPPPAKKAAESS
>Q14978
DESDSSSEEEKKPPTKAVVSKATTKPPPAKKAAESSSDSSD
>Q14978
SSEDDEAPSKPAGTTKNSSNKPAVTTKSPAVKPAAAPKQPV
>Q14978
APSKPAGTTKNSSNKPAVTTKSPAVKPAAAPKQPVGGGQKL
>Q14978
AGTTKNSSNKPAVTTKSPAVKPAAAPKQPVGGGQKLLTRKA
>Q14978
SSNKPAVTTKSPAVKPAAAPKQPVGGGQKLLTRKADSSSSE
>Q14978
TKSPAVKPAAAPKQPVGGGQKLLTRKADSSSSEEESSSSEE
>Q14978
KADSSSSEEESSSSEEEKTKKMVATTKPKATAKAALSLPAK
>Q14978
SSEEEKTKKMVATTKPKATAKAALSLPAKQAPQGSRDSSSD
>Q14978
TSKSAVKKKPQKVAGGAAPSKPASAKKGKAESSNSSSSDDS
>Q14978
AAKNSEEEEEEKKKAAVVVSKSGSLKKRKQNEAAKEAETPQ
>Q14978
KKRKQNEAAKEAETPQAKKIKLQTPNTFPKRKKGEKRASSP
>Q14978
KEAETPQAKKIKLQTPNTFPKRKKGEKRASSPFRRVREEEI
>Q14978
RVREEEIEVDSRVADNSFDAKRGAAGDWGERANQVLKFTKG
>Q14978
SFDAKRGAAGDWGERANQVLKFTKGKSFRHEKTKKKRGSYR
>Q14978
TKKKRGSYRGGSISVQVNSIKFDSEXXXXXXXXXXXXXXXX
>P06748
MDMSPLRPQNYLFGCELKADKDYHFKVDNDENEHQLSLRTV
>P06748
LRPQNYLFGCELKADKDYHFKVDNDENEHQLSLRTVSLGAG
>P06748
EDAESEDEEEEDVKLLSISGKRSAPGGGSKVPQKKVKLAAD
>P06748
EEDVKLLSISGKRSAPGGGSKVPQKKVKLAADEDDDDDDEE
>P06748
SIRDTPAKNAQKSNQNGKDSKPSSTPRSKGQESFKKQEKTP
>P06748
FKKQEKTPKTPKGPSSVEDIKAKMQASIEKGGSLPKVEAKF
>P06748
KQEKTPKTPKGPSSVEDIKAKMQASIEKGGSLPKVEAKFIN
>P06748
TPKGPSSVEDIKAKMQASIEKGGSLPKVEAKFINYVKNCFR
>P06748
SVEDIKAKMQASIEKGGSLPKVEAKFINYVKNCFRMTDQEA
>P06748
IKAKMQASIEKGGSLPKVEAKFINYVKNCFRMTDQEAIQDL
>P06748
ASIEKGGSLPKVEAKFINYVKNCFRMTDQEAIQDLWQWRKS
>Q9Y244
LSASGPFESHDLLRKGFSCVKNELLPSHPLELSEKNFQLNQ
>Q16656
LDEYTTRVGQQAIVLCISPSKPNPVFKVFGAAPLENVVRKY
>A0AUZ9
YNGSNIQLSKICLSHSEEFIKKEPLSDTTSQCMKDVQIILD
>Q92794
GKSVSHENKEQDSYSVESEKKPEVMAPVSSTRLSKQVLPHD
>Q92794
GHLESTKKKELEEQPTREDVKEEPGVQESFLDANMQKSREK
>P46013
QCLDNSKKNESPFWKLYESVKKELDVKSQKENVLQYCRKSG
>P46013
ITKMPCQSLQPEPINTPTHTKQQLKASLGKVGVKEELLAVG
>P46013
INTPTHTKQQLKASLGKVGVKEELLAVGKFTRTSGETTHTH
>P46013
KQILDPAARVTGMKKWPRTPKEEAQSLEDLAGFKELFQTPG
>P46013
KLTPSAGKAMLTPKPAGGDEKDIKAFMGTPVQKLDLAGTLP
>P46013
PSAGKAMLTPKPAGGDEKDIKAFMGTPVQKLDLAGTLPGSK
>P46013
VQKLDLTENLTGSKRRPQTPKEEAQALEDLTGFKELFQTPG
>P46013
DKNPASSKRRLKTSLGKVGVKEELLAVGKLTQTSGETTHTH
>P46013
ILDSAASLTGSKRQLRTPKGKSEVPEDLAGFIELFQTPSHT
>P46013
VKTPTSSKQRLKISLGKVGVKEEVLPVGKLTQTSGKTTQTH
>P46013
KQMLDPANYGTGMERWPRTPKEEAQSLEDLAGFKELFQTPD
>P46013
LTDTATSTKRCPKTRPRKEVKEELSAVERLTQTSGQSTHTH
>P46013
VDTTASTKRHLRTRVQKVQVKEEPSAVKFTQTSGETTDADK
>P46013
EDTATSSKRRPRTRAQKVEVKEELLAVGKLTQTSGETTHTD
>P46013
KQTPDSGKPLKISRRVLRAPKVEPVGDVVSTRDPVKSQSKS
>P08729
RFLEQQNKLLETKWTLLQEQKSAKSSRLPDIFEAQIAGLRG
>P08729
VVLSMDNSRSLDLDGIIAEVKAQYEEMAKCSRAEAEAWYQT
>P08729
AQYEEMAKCSRAEAEAWYQTKFETLQAQAGKHGDDLRNTRN
>P08729
RAEAEAWYQTKFETLQAQAGKHGDDLRNTRNEISEMNRAIQ
>P08729
MNRAIQRLQAEIDNIKNQRAKLEAAIAEAEERGELALKDAR
>P05787
XXXXXXXXXXMSIRVTQKSYKVSTSGPRAFSSRSYTSGPGS
>P05787
FASFIDKVRFLEQQNKMLETKWSLLQQQKTARSNMDNMFES
>P05787
RFLEQQNKMLETKWSLLQQQKTARSNMDNMFESYINNLRRQ
>P05787
NKYEDEINKRTEMENEFVLIKKDVDEAYMNKVELESRLEGL
>P05787
VVLSMDNSRSLDMDSIIAEVKAQYEDIANRSRAEAESMYQI
>P05787
AQYEDIANRSRAEAESMYQIKYEELQSLAGKHGDDLRRTKT
>P05787
RAEAESMYQIKYEELQSLAGKHGDDLRRTKTEISEMNRNIS
>P05787
IKYEELQSLAGKHGDDLRRTKTEISEMNRNISRLQAEIEGL
>P05787
TEISEMNRNISRLQAEIEGLKGQRASLEAAIADAEQRGELA
>P05787
EYQELMNVKLALDIEIATYRKLLEGEESRLESGMQNMSIHT
>P05787
FSRTSSSRAVVVKKIETRDGKLVSESSDVLPKXXXXXXXXX
>Q7Z5L9
PADSLSTAAGAAELSAEGAGKSRGSGEQDWVNRPKTVRDTL
>Q7Z5L9
SAEGAGKSRGSGEQDWVNRPKTVRDTLLALHQHGHSGPFES
>Q7Z5L9
TVRDTLLALHQHGHSGPFESKFKKEPALTAGRLLGFEANGA
>Q7Z5L9
RDTLLALHQHGHSGPFESKFKKEPALTAGRLLGFEANGANG
>Q7Z5L9
EPALTAGRLLGFEANGANGSKAVARTARKRKPSPEPEGEVG
>Q8WYK2
AMIAPLHFLEVKLGKRPQPVKSELDEEEERRKRRREKNKVA
>Q86T24
QDGNTEPLPPDSGDKNLVIQKSKDEAQDNGATIMPIITESF
>Q86T24
GNTEPLPPDSGDKNLVIQKSKDEAQDNGATIMPIITESFSL
>Q86T24
SLIQKMQIPTLLQEPLSNSLKISDIITRNTNDPGVGSKHLM
>Q86T24
NSLKISDIITRNTNDPGVGSKHLMEGQKIITLDTATEIEGL
>Q86T24
IITRNTNDPGVGSKHLMEGQKIITLDTATEIEGLSTGCKVY
>Q86T24
TGCKVYANIGEDTYDIVIPVKDDPDEGEARLENEIPKTSGS
>Q86T24
VIPVKDDPDEGEARLENEIPKTSGSEMANKRMKVKHDDHYE
>Q86T24
EGEARLENEIPKTSGSEMANKRMKVKHDDHYELIVDGRVYY
>Q86T24
LENEIPKTSGSEMANKRMKVKHDDHYELIVDGRVYYICIVC
>Q86T24
EKKYPCRYCEKVFPLAEYRTKHEIHHTGERRYQCLACGKSF
>Q86T24
YQCLACGKSFINYQFMSSHIKSVHSQDPSGDSKLYRLHPCR
>Q86T24
YQFMSSHIKSVHSQDPSGDSKLYRLHPCRSLQIRQYAYLSD
>Q86T24
SLQIRQYAYLSDRSSTIPAMKDDGIGYKVDTGKEPPVGTTT
>Q86T24
AYLSDRSSTIPAMKDDGIGYKVDTGKEPPVGTTTSTQNKPM
>Q7Z3B3
LQGSSRLSPGTDSSSNLGGVKLEGKKSPLSSILFSALDSDT
>Q7Z3B3
KQVERHIQHQLGGFLEKTLSKLPNLESLRPRSQLMLTRKAE
>Q9H9L4
FKQCSYISTKNGKRCPNAAPKPEKKDGVSFCAEHVRRNALA
>Q9Y2K7
EDALIADVKILLEELANSDPKLALTGVPIVQWPKRDKLKFP
>Q9UGL1
LDLFQLNKLVAEEGGFAVVCKDRKWTKIATKMGFAPGKAVG
>Q9UGL1
LFLSGDSLRCLQKPNLTTDTKDKEYKPHDIPQRQSVQPSET
>Q9UGL1
DSLRCLQKPNLTTDTKDKEYKPHDIPQRQSVQPSETCPPAR
>Q9UGL1
SETCPPARRAKRMRAEAMNIKIEPEETTEARTHNLRRRMGC
>Q9UGL1
HNLRRRMGCPTPKCENEKEMKSSIKQEPIERKDYIVENEKE
>Q9UGL1
RRMGCPTPKCENEKEMKSSIKQEPIERKDYIVENEKEKPKS
>Q9UGL1
KLRAESYNEWALNVNEALEAKINKKKSLVSFKALIEESEMK
>Q9UGL1
MRTPKKKKIKLSHPKDMNNFKLERERSYELVRSAETHSLPS
>P33176
AVTNMNEHSSRSHSIFLINVKQENTQTEQKLSGKLYLVDLA
>P55010
EEEDEDENIEVVYSKAASVPKVETVKSDNKDDDIDIDAIXX
>P55010
DENIEVVYSKAASVPKVETVKSDNKDDDIDIDAIXXXXXXX
>O75525
XXXXXXXXXXXXXXXXXMEEKYLPELMAEKDSLDPSFTHAL
>Q4G0J3
EKKKKKKKKGRMKKEDNIQAKEENMDTSNTSISKMKRSRPT
>Q4G0J3
EYLALQKASMASLKKTISQIKSESEMETDSGVPQNTGMKNE
>O95232
NTESKESDTKNEVNGTSEDIKSEGDTQSNXXXXXXXXXXXX
>Q8N3X6
EQNTQQGDGVLDLSTKKTSIKSEESSICDPSSENSVAGRLH
>Q8N3X6
ILYGIPQKTLLLHLEALPAGKPASFKNKTRDFHDSYSYKDS
>Q8N3X6
PASFKNKTRDFHDSYSYKDSKETCAVLQKVALWARAQAERT
>Q8N3X6
TASTYLHQLTLQKMVTQFKEKNESLQYETSNPTVQLKIPQL
>Q96JN0
ALQAKQDGKKDVSHSSPVDLKIPQVRGMDLSWESRTGDQYS
>Q96JN0
KNPPKKKMKLMRSEGPDVSVKIELDPQGEAAQSANESKNEX
>P00338
ISILMKDLADELALVDVIEDKLKGEMMDLQHGSLFLRTPKI
>Q5BJF6
CKMNRYDKKIDSLMNAVGCLKSEVKMQKGERQMAKRFLEER
>P43246
GINQLPNVIQALEKHEGKHQKLLLAVFVTPLTDLRSDFSKF
>Q13330
AVRKPLEAVLRYLETHPRPPKPDPVKSVSSVLSSLTPAKVA
>P13056
TRSTGLLDSGMFMNIHPSGVKTESAVLMTSDKAESCQGDLS
>P13056
LFFKGLIGNIRIDSVIPHILKMEPADYNSQIIGHSIXXXXX
>Q9NYP9
AGCSLNLGYVYRCTPKNLDYKRDLFCLSVEAIESYVLGSSE
>O94776
LLQPRRAARRPYAPINANAIKAECSIRLPKAAKTPLKIHPL
>O94776
ANAIKAECSIRLPKAAKTPLKIHPLVRLPLATIVKDLVAQA
>O94776
KTPINRNQLSQNRGLGGIMVKRAYETMAGAGVPFSANGRPL
>O94776
NGRPLASGIRSSSQPAAKRQKLNPADAPNPVVFVATKDTRA
>P49736
TEDGEEDEEMIESIENLEDLKGHSVREWVSMAGPRLEIHHR
>Q8N108
LPEDKVIIFLKDASRRTGDEKGVEAIPEGSHIKDNEQALYE
>Q8N108
ANQNGVSSNGPGEILNKEEVKVEGLHINGPTGGNKKPLHAD
>Q9Y483
KKHLFGLRIRVPPVPPNVAFKAEKEPEGTSHEFKIKGRKAS
>Q9Y483
RLPRRALQTQNSEIVKDDEGKEDYQFDELNTEILNNLADQE
>O43439
QWKVGPEKRVPAMPGSPVEVKIQSRSSPPTMPPLPPINPGG
>O43439
GTGYVPVEFWKKTEEAVNKVKIQAMSEVQKAVAEAEQKAFE
>P13995
LAAVRNEAVVISGRKLAQQIKQEVRQEVEEWVASGNKRPHL
>Q15596
EAHQKYETMQCFAVSQPKSIKEEGEDLQSCLICVARRVPMK
>Q15596
GQSRLHDSKGQTKLLQLLTTKSDQMEPSPLASSLSDTNKDS
>Q15596
EKHKILHRLLQDSSSPVDLAKLTAEATGKDLSQESSSTAPG
>Q15596
TGKDLSQESSSTAPGSEVTIKQEPVSPKKKENALLRYLLDK
>Q15596
KLERLDSKTDPASNTKLIAMKTEKEEMSFEPGDQPGSELDN
>Q15596
DPALRGGNLFPNQLPGMDMIKQEGDTTRKYCXXXXXXXXXX
>Q9BWU0
TGLIEKKRLNRMKKAGKIDEKPETFESLVAKLNDAERELSE
>Q96RE7
VAQTSGWPACSTPLPLVSRVKTEQQESDSVQCMPVAKRLWD
>Q96RE7
VSRVKTEQQESDSVQCMPVAKRLWDSGQKEAGGGGNGSRKM
>Q96RE7
RQICNMYTMYSMMNVGQTAEKVEALPEQVAPESRNRIRVRQ
>Q96RE7
LDSRVLHAVKYYCQNFAPNFKESEMNAIAADMCTNARRVVR
>Q96RE7
AADMCTNARRVVRKSWMPKVKVLKAEDDAYTTFISETGKIE
>Q96RE7
MCTNARRVVRKSWMPKVKVLKAEDDAYTTFISETGKIEPDM
>Q96RE7
KVKVLKAEDDAYTTFISETGKIEPDMMGVEHGFETASHEGE
>Q96HR8
EKEKEAKQRKKSQIQGRKKLKSEFNEPGEDFTEVHQNWNAH
>O75376
ISLGLPRQQESAKSATLPYIKQEEFSPRSQNSQPEGLLVRA
>O75376
SITQGTPALPQTGIPTEALVKGSISRMPIEDSSPEKGREEA
>O75376
EVVQSTRPIIEGSISQGTPIKFDNNSGQSAIKHNVKSLITG
>O75376
NNSGQSAIKHNVKSLITGPSKLSRGMPPLEIVPENIKVVER
>O75376
MMNRTSDVTISSNKSTNHERKSTLTPTQRESIPAKSPVPGV
>Q6P4R8
VLKKKVKEKEEKKKKKIKTIKSEAEDLAEPLSSTEGVAPLS
>Q6P4R8
VEFKEKTQQWKLLGQSQDNEKELAALFQLWLETKDQAFCKQ
>Q6P4R8
EKELAALFQLWLETKDQAFCKQENEDSSDATTPVPRVRTDY
>Q9BZE4
MNILYDKDHYKLALGQINIAKNLVDNVAKDYVRLMKYGDSL
>Q9BZE4
SEGFPVIETSTLTEEGVIKVKTEACDRLLAHRVETKMKGNK
>Q9BZE4
KVQRTVLEKEMRSLGVDMDDKDDAHYAVQARRSRSITRKRK
>Q15788
QLPGLCETDRMDGAVTSVTIKSEILPASLQSATARPTSRLN
>Q14938
VTLGRRSITSPPSTSTTKRPKSIDDSEMESPVDDVFYPGTG
>Q6ZUT1
XXXXXXXXXXXXXMSRIPLGKVLLRNVIRHTDAHNKIQEES
>Q6ZUT1
SSRMRSDGFDEESQRYYWRPKNEISGTLEDDFLKAKSWNKK
>P30414
VVTAEPEPKIPDVAPIVSDQKPSVSKSGRKIKGRGTIRYHT
>P30414
GHRKRASKSPRKTASQLSENKPVKTEPLRATMAQNENVVVQ
>P30414
KRASKSPRKTASQLSENKPVKTEPLRATMAQNENVVVQPVV
>P30414
WKPGQKPWKPSYERIQEMKAKTTHLLPIQSTYSLANIKETG
>P30414
MKAKTTHLLPIQSTYSLANIKETGSSSSYHKREKNSESDQS
>P30414
IQSTYSLANIKETGSSSSYHKREKNSESDQSTYSKYSDRSS
>P30414
QESKEKKVSENNETIKDNILKTEKSSEEDLSGKHDTVTVSS
>P30414
EETSPLGNARLDTPDINIVLKQDMATEHPQAEVVKQESSMS
>P30414
DINIVLKQDMATEHPQAEVVKQESSMSESKVLGEVGKQDSS
>P30414
SSSASLASAGESTGKKEVAEKSQINLIDKKWKPLQGVGNLA
>P30414
GESTGKKEVAEKSQINLIDKKWKPLQGVGNLAAPNAATSSA
>P30414
PNAATSSAVEVKVLTTVPEMKPQGLRIEIKSKNKVRPGSLF
>Q14207
PNLDSPNVSSTLKPPSNNAIKREKEKPPLPKILSKSESAIS
>Q14207
SKSESAISRHTTIRETQSEKKVSPTEIVLESFHKATANKEN
>Q14207
ADSSDLPVPRTPGSGAGEKHKEEPIDIIKAPSSRRFSEDSS
>O15226
GSKFHARPRFEPVHFVASSSKDERQEDPYGPQTKEVNEQTH
>O15226
CKVILESEVIAEAVGVKKTVKYEAAGEAVKTLKKTQPTVIN
>O15226
KSKSHGVGHDRYLVVGRKRRKEDLLDQLKQEGQVGHYELVM
>O15226
HDRYLVVGRKRRKEDLLDQLKQEGQVGHYELVMPQANXXXX
>Q53F19
XXXXXXXXXMAAVRGLRVSVKAEAPAGPALGLPSPEAESGV
>Q53F19
VPVRRSLKELIPDTSRRYENKAGSFITGIDVTSKEAIEKKE
>Q53F19
LDEMTATRALINMSSLPAQDKIRSRDASEDKSAEKRKKDKQ
>Q53F19
SRLGVPRQDSKGLYADTREKKSGNLWTRLGSAPKTKEKNTK
>P19838
VHRQFAIVFKTPKYKDINITKPASVFVQLRRKSDLETSEPK
>Q8N5F7
DSSSKESQEEFLENPWKDRTKAEEPSDLIGPEAPKTLTSQD
>Q8N5F7
EEPSDLIGPEAPKTLTSQDDKPLNYGHALLPGEGAAMAEYV
>Q5SY16
RNRRFRLAAFADALEFADEEKESPVEFTGHKLIGVYTDFAF
>Q8NCF5
RRRRLVLDPGEAPLVPVYSGKVKSSLRLIPDDLSLLKLYPP
>Q8NCF5
RRLVLDPGEAPLVPVYSGKVKSSLRLIPDDLSLLKLYPPGD
>Q9NX24
XXXXXXXXXXXXXXXXXXMTKIKADPDGPEAQAEACSGERT
>Q9NX24
XXXXXXXXXXXXXXXXMTKIKADPDGPEAQAEACSGERTYQ
>Q96HC4
KIKGCTGSLNMTLQRASAAPKPEPVPVQKGEPKEVVKPVPI
>Q14764
EELLNKGQDPLADRGEKDTAKSLQPLAPRNKTRVVSYRVPH
>Q14764
ARGRLERQKILDQSEAEKARKELLELEALSMAVESTGTAKA
>Q9P2K5
PHPAEAEKQQPQHSSSSNGVKMENDESAKEEKSDLKEKSTG
>P01106
YQQQQQSELQPPAPSEDIWKKFELLPTPPLSPSRRSGLCSP
>P01106
TFIKNIIIQDCMWSGFSAAAKLVSEKLASYQAARKDSGSPN
>P01106
IIIQDCMWSGFSAAAKLVSEKLASYQAARKDSGSPNPARGH
>P01106
ESGSPSAGGHSKPPHSPLVLKRCHVSTHQHNYAAPPSTRKD
>E9PAV3
VFGEAKIEDLSQQAQLAAAEKFKVQGEAVSNIQENTQTPTV
>Q13765
VFGEAKIEDLSQQAQLAAAEKFKVQGEAVSNIQENTQTPTV
>Q9Y618
VTMGLPLPMDPKKLAPFSGVKQEQLSPRGQAGPPESLGVPT
>Q13506
WLGISCSSYERSSNAREPHLKIPKCAATTCVQSLGQGKSDV
>Q13506
ISCSSYERSSNAREPHLKIPKCAATTCVQSLGQGKSDVVGS
>Q13506
PHLKIPKCAATTCVQSLGQGKSDVVGSLALQSVGESRLWQG
>Q13506
DAAAALSVAECVERMAPTLPKSDLNEVKELLKTNKKLAKMI
>Q13506
TYRTTKSKCGERDELSPKRIKVEDGFPDFQDSVQTLFQQAR
>Q13506
EDGFPDFQDSVQTLFQQARAKSEELAALSSQQPEKVMAKQM
>Q13506
FQQARAKSEELAALSSQQPEKVMAKQMEFLCNQAGYERLQH
>Q13506
RAKSEELAALSSQQPEKVMAKQMEFLCNQAGYERLQHAERR
>Q13506
RQPHHFVVDGELSRLYPSEAKSHSSESLGILKDYPHSAFTL
>Q13506
LSRLYPSEAKSHSSESLGILKDYPHSAFTLEKKVIKTEPED
>Q13506
SSESLGILKDYPHSAFTLEKKVIKTEPEDSRXXXXXXXXXX
>Q13506
SLGILKDYPHSAFTLEKKVIKTEPEDSRXXXXXXXXXXXXX
>P10244
GPWTKEEDQKVIELVKKYGTKQWTLIAKHLKGRLGKQCRER
>P10244
NHWNSTIKRKVDTGGFLSESKDCKPPVYLLLELEDKDGLQS
>P10244
NSTIKRKVDTGGFLSESKDCKPPVYLLLELEDKDGLQSAQP
>P10244
EPIGTDLDAVRTPEPLEEFPKREDQEGSPPETSLPYKWVVE
>P10244
PISPSTEVGGSGIGTPPSVLKRQRKRRVALSPVTENSTSLS
>P10244
STSLSFLDSCNSLTPKSTPVKTLPFSPSQFLNFWNKQDTLE
>P10244
KQDTLELESPSLTSTPVCSQKVVVTTPLHRDKTPLHQKHAA
>P10244
CSQKVVVTTPLHRDKTPLHQKHAAFVTPDQKYSMDNTPHTP
>P10244
LHRDKTPLHQKHAAFVTPDQKYSMDNTPHTPTPFKNALEKY
>P10244
FVTPDQKYSMDNTPHTPTPFKNALEKYGPLKPLPQTPHLEE
>P10244
DNTPHTPTPFKNALEKYGPLKPLPQTPHLEEDLKEVLRSEA
>P10244
LEKYGPLKPLPQTPHLEEDLKEVLRSEAGIELIIEDDIRPE
>P10244
RPEKQKRKPGLRRSPIKKVRKSLALDIVDEDVKLMMSTLPK
>P10244
RSPIKKVRKSLALDIVDEDVKLMMSTLPKSLSLPTTAPSNS
>P10244
SLSLPTTAPSNSSSLTLSGIKEDNSLLNQGFLQAKPEKAAV
>P10244
LTLSGIKEDNSLLNQGFLQAKPEKAAVAQKPRSHFTTPAPM
>P10244
NSLLNQGFLQAKPEKAAVAQKPRSHFTTPAPMSSAWKTVAC
>Q5VVJ2
VKCGLDKETPNQKTGHNLQVKNEDKGTKAWTPSCLRGRADP
>Q96BF6
AAAAPYVVSPSVPIPLLTRVKHEAMELPPAGPGLAPKRPLE
>Q96BF6
PRDGVAVAAGAAVAAGTAPLKLPRVSYYGVPSLATLIPGIQ
>Q96BF6
VEEQYGQMYIKASGSYAVQEKPEPVPLESRSCVLIRRDLVA
>Q96BF6
LDSRVLNAVKLYCQNFAPSFKESEMNVIAADMCTNARRVRK
>Q96BF6
IAADMCTNARRVRKRWLPKIKSMLPEGVEMYRTVMGSAAAS
>Q09161
EKLARQHKRRSDDDDRSSDRKDGVLEEQIERLQEKVESAQS
>Q14934
SNGRRKRSPTQSFRFLPVICKEEPLPDSSLRGFPSASATPF
>P18615
TATATEQAKQLVKSGAISAIKAETKNSGFKRSRTLEGKLKD
>P18615
TEQAKQLVKSGAISAIKAETKNSGFKRSRTLEGKLKDPEKG
>O94916
VQPFTYTPDPAAAGALNVNVKKEISSPARPCSFEEAMKAMK
>O94916
DKVNIIPNALMTPLIPSSMIKSEDVTPMEVTAEKRSSTIFK
>Q15742
DRCPAPGPHPALVEGRRSSVKVEAEASRQXXXXXXXXXXXX
>P48681
LDQEIARPLENENQEFLKSLKEESVEAVKSLETEILESLKS
>P42285
AFGDELFSVFEGDSTTAAGTKKDKEKDKGKWKGPPGSADKA
>P42285
FREDNFNTAMQVLRDAGDLAKGDQKGRKGGTKGPSNVFKIV
>P42285
NEGDDFGWGVVVNFSKKSNVKPNSGELDPLYVVEVLLRCSK
>P42285
SKESLKNSATEAAKPAKPDEKGEMQVVPVLVHLLSAISSVR
>P10242
LESSPRTPTPFKHALAAQEIKYGPLKMLPQTPSHLVEDLQD
>O43795
EAESVLAVVAAVLKLGNIEFKPESRVNGLDESKIKDKNELK
