# Supplementary material for: iSUMOK-PseAAC: prediction of lysine sumoylation sites using statistical moments and Chou’s PseAAC
Source: PeerJ. 2021 Aug 4;9:e11581. doi: 10.7717/peerj.11581 (PMC8349168; doi:10.7717/peerj.11581)
Supplement: Supplemental Information 3 [file peerj-09-11581-s003.fasta]

>Q84JA6
LLFDTLSETSEFARRWVPFCKKYNVEPRAPEFYFSEKIDYL
>Q9MB58
MPAAAGAVAAAAVADQMLGPKEDRHLAIVLVGLPARGKTFT
>Q9NXG0
ENKKLSTRCTDLLNDLEKLRKQEAHLRKEKYSTDAKIKTFE
>Q75QN6
DAYELKVRLEHILERISLISKAANTEKPSMIQENLFIGGGL
>P42759
SSSSSDEEGEDGEKKKKEKKKKIVEGDHVKTVEEENQGVMD
>Q84JW1
LTRAELALIVLYLNKAEARDKICRAIQYGSKFLSGGQPGTA
>Q96N67
EESAVSDDVVSPDEEGICSGKYFTESGLVGLLEQAAASFSM
>Q9UPV0
LVIQERAKLSTSGAIKKKKKKKEKKDKKDRDPPKSSLALGS
>O94779
RAYNGAGYGPPSSEVSATTKKSPPSQAPSNLRWEQQGSQVS
>Q39183
AESLLALEYLHMLGIVYRDLKPENVLVREDGHIMLSDFDLS
>Q5YDB6
IVFDLDETLVVANTMRSFEDKIDGFQRRINNEMDPQRLAVI
>Q9FMK7
QSESCRVPLCRQYKNRGEKDKKMVEDTKWKVLVRRVASAKA
>Q9LJE4
DIAILTGATVIREEVGLSLDKAGKEVLGNASKVVLTKEMTT
>C0LGW6
XXXXXXXXXXXXXXXXXXXMKEKMQRMVLSLAMVGFMVFGV
>Q8GWW8
DVVVKVRPGTQPGHKVVLRNKGIRARKSTKFGDQYVHFNVS
>Q9H0I2
EGISLGPGASLKRKDPKDHEKENLRRIREIQKRFREQERSR
>P23508
NSNLVAAYEKAKKKHQNKLKKLESQMMAMVERHETQVRMLK
>Q9FIL7
XXXXMPMRSKTPTPLRFSNGKHQRDDSEYSWTDVGTGEKAR
>O64827
HFSKRPFGNTAVLCKDISFGKESVPICVVDDDLWNSEKPYE
>Q9C5Z2
LGSYQTVELIETFMNYQENIKRCVCIIYDPSKADLGVLALK
>Q75QN6
XXXXXXXXXXXXXXMAEPEKKRDQPFSQEKDEEKDLYLVHD
>Q9Y592
ELVEKTKDLEEMKLQILTPQKLELLRAQIQQELETPMRERF
>Q9FLH0
LEYCIENKREELENSSRDREKAFEQEKKLEEERIQSLKEMA
>Q9UPV0
LESSLWEEASDEGTLGGSPTKKAVTFDLSDMDSLSSESSES
>Q9HC73
AILLMVSLLLLSLWKLWRVKKFLIPSVPDPKSIFPGLFEIH
>Q9LTB8
XMGCFHSTAAREFPDHENPVKLASETAFSVSEVEALYELFK
>P13236
VVDYYETSSLCSQPAVVFQTKRSKQVCADPSESWVQEYVYD
>P42742
VIAADTRMSTGYSILSRDYSKIHKLADRAVLSSSGFQADVK
>A0A178VEK7
FGNKWARIATYLPGRTDNDVKNFWSSRQKRLARILHNSSDA
>Q9UBT7
SDMSTLLREINDVFEGRRGEKYGYLSLPKPMKNNANLKSLK
>Q84TG3
LTKIMQRGMYESRVYATLLLKNILEVADPMQSMTLKPEVFT
>Q9AR19
KVLAENFQTSGAYIAREEALKREEQAGRLKFVCYSNDSIDE
>Q8LK56
WNLLMGKGDEKEGDEEKDKKKEKWWEEERRVFRGRADSFIA
>F4HYF3
EFVKKVASSTGVILDPVYSGKAAYGLINEITKDPKCWEGRK
>O64817
NKYQLDLDPQLEALVGRHVPKPWSKFINADNQHLVSPEAID
>Q9SLD2
PLFMCCISLSIFPLAAFTVEKLVLQKYISEPVVIFLHIIIT
>Q8VY27
FYEIANEAATNLFKFPEFVAKEKKSHERIFPLMDLQAAISD
>Q10570
VADPYVVIMSAEGHVTMFLLKSDSYGGRHHRLALHKPPLHH
>Q9S7D1
KHDLNLNFLKGRDHADDALHKYKVFINPSISDVLCTATAEA
>P20908
EGRQGEKGAKGEAGLEGPPGKTGPIGPQGAPGKPGPDGLRG
>Q94B78
VDSTTITASFDETTTLDDVDKLFKVFASGKPVPFTAESLAP
>O81445
DFTFRLYDMDCTGYIERQEVKQMLIALLCESEMKLADETIE
>Q9C0D2
SETDVPLVMKTQQIPSKVLFKKLLNKIRSQKSLWTIKSMSE
>Q94AX4
ARSKTILSFLRPCRQLHSTPKSTGDVTVLSPVKGRRRLPTC
>Q9SRW9
DRADPEKKSGQICWLKGCDEKVVHGRCECGFRICRDCYFDC
>Q75QN6
IKFASSRMATQSERLGYEFSKWLGVQIPQARVIHSCNPEWT
>Q8LAZ7
VHGLMSQVIKDILFNSARQSKKSADDSSDPEPMITSXXXXX
>P38605
EDLAAVEEARKSFSDNRFVQKHSADLLMRLQFSRENLISPV
>P0C0L5
ANQMRNFLVRASCRLRLEPGKEYLIMGLDGATYDLEGHPQY
>Q9SCY3
SSSFSCLCSSSSDCEPKLSVKKRVFGVGLGFLASSILSLTP
>O48946
NELPRLIYVSREKRPGFQHHKKAGAMNALIRVSAVLTNGAY
>P27450
LKTATKNFKPDSMLGQGGFGKVYRGWVDATTLAPSRVGSGM
>Q84JA6
MEPNTMASFDDEHRHSSFSAKICKVCGDEVKDDDNGQTFVA
>Q9C5S8
LLTSLSSNNAYFSLGSHSLTKGQNSDMVFGLYLCKGDLSPE
>F4JYC8
DSSVSKSKQKTLSCGVIWRKKNVEDTGVDFRNQNILLAGRS
>P54609
KSIGVKPPKGILLYGPPGSGKTLIARAVANETGAFFFCING
>Q16678
WPNPENFDPARFLDKDGLINKDLTSRVMIFSVGKRRCIGEE
>Q8LAZ7
PWASDPNYFKRVHISALALLKMVVHARSGGTIEIMGLMQGK
>Q9SKN5
VKAADVRSAMRIRWCSGMRFKMAFETEDSSRISWFMGTVSA
>P92948
LLGGENPELHPSDFTGVTPRKKEIQTPNPMLTPSMTPGGAG
>P10643
YNSTWSYVKHTSTEHTSSSRKRSFFRSSSSSSRSYTSHTNE
>Q9XFT3
NTIISSKPKDEKKSLKDLTTKLFDTIDNLDYAAKKKSPSQA
>O75175
KAYSKEGLGLAQKVDPAQKEKEEVGQWLTNTIDTLNMQVDQ
>Q05609
NRNPPIVHRDLKSPNLLVDKKYTVKVCDFGLSRLKASTFLS
>Q42572
DSKTGAKKAKTLSKTDEMKSKIGLLKKKPNDFDPEKMSCWE
>Q7XJJ7
VEKDSAVVSKLRSCGAILLGKANMHELGMGTTGNNSNYGTT
>Q8VY27
HFAWLILVLLCKLDTKAEHYKDVSLSYLFLANNLQIIIETV
>Q38868
ELGRGQFGVTYLCTENSTGKKYACKSISKKKLVTKADKDDM
>P0C0L5
EPLKQRVEASISKASSFLGEKASAGLLGAHAAAITAYALTL
>Q8GWW8
NGSGMTSLRRGMLSIQTTCQKCGGAGQTFSSICKSCRGARV
>Q9SQT8
QFEIFTGLPAPKELYWQIMSKYXXXXXXXXXXXXXXXXXXX
>Q8LK56
KSVPPPAHASEIQLWQPTPPKTPLSRSKPKGKGRKSIQDSG
>O04046
SKAESVNKALEEAIPVGEPLKIHEAMRYAILAAGKRVRPIL
>Q9FY74
NMDSEYMPVMKILRRSEDSLKKVDSFSKWAIKELGEMEDLQ
>P10643
LTGNGYNELTGQFRNRVINTKSFGGQCRKVFSGDGKDFYRL
>Q9LQ55
VVVPASQASEISSSRALKIAKEYDPESTRTVGIISKIDQAA
>Q6ZY51
GVVIPFGSMELALKQNNSEEKFASLLEKLETARPEGGELDD
>Q8W4D0
RPLQFEQAYLDSLPSANMYEKSYMHRDVVTHVAVSAAEFFI
>Q10570
LSFKDAKLSVVEYDPGTHDLKTLSLHYFEEPELRDGFVQNV
>P15509
IWEEFTPEEGKGYREEVLTVKEITXXXXXXXXXXXXXXXXX
>Q9S745
FYQLLAEPLDIANFYKNRDIKTGGHYLEGNRPKRYEVIDKW
>Q9M5K2
TRGVEGLFKKNKVNYVKGYGKFLSPSEVSVDTIDGENVVVK
>B3LF48
DMKSVELPVLEGLENVVSKQKVSKTNVDVEDNVVTKPQVTA
>Q9S7H1
TTAATSGVKKLHFFSTTHRPKSLSFTKTAIRAEKTDSSAAA
>Q8RXN6
REEIRKKIEKWQEPPPARQPKPLPVPDSEPKKRRGGRRLRK
>Q8RY71
VPGGKDDYESNAVQFYDPASKKWTEVETTGAKPSARSVFAH
>Q9FI46
LEQAFWRTPQKPFRQRLYMVKPCPKELKCDVEVSSYAIRDA
>Q9NXG0
QTLGTIIVETSQKISPTEDGKDQKESDPTEDSQTQGKEIVQ
>Q14185
DTVHILETYEGWYRGYTLRKKSKKGIFPASYIHLKEAIVEG
>O14646
DDPDKKPQAKQLQTRADYLIKLLSRDLAKKEALSGAGSSKR
>Q0VF96
LERRVAQLQRQIEDLKGDEAKAKETLKKYEGEIRQLEEALV
>Q9SIQ7
NIDFERDPWPKVSHEAKELVKNMLDANPYSRLTVQEVLEHP
>Q9SSD2
LILRALHVNNEKAKMLLKPDKSVVTEPHHIWPSLTDDQWMK
>B3LF48
KELFEKEQNDLLADLMDVPKKACDRKINEFVKRARSAKINA
>P13671
ELKNSGLTEEEAKHCVRIETKKRVLFAKKTKVEHRCTTNKL
>Q93Z81
VPCKTLKNILSNLQEVILGTKLTLLFLAIPLAILANSYNYG
>O75712
RGGCSPSSSASRASTCRCHHKLVEAGEVDPDPGNNKLQASA
>Q94AX4
NPSISESSSALDSRDITVGGKDSTEAVVKGEYKQVPKELIS
>Q9M086
LAQEQWPSGRANSGFFTSKPKVCAHDEDPNSRSNAALSAKK
>Q9SU72
QAHKNGYYDSFKVSNEENDFKANVKRAELAGVFDEVLGLMK
>Q07325
FLLGIILLVLIGVQGTPVVRKGRCSCISTNQGTIHLQSLKD
>O94983
KKMTQAAILIQSKFRSYYEQKRFQQSRRAAVLIQQHYRSYR
>Q9LKZ3
RNSFTSPVKDRLLALGNVKSKMLPPPLQSAFASPTRPNPGG
>O22850
NVVDRYAPTTSPLEIEKDIVKLLASAXXXXXXXXXXXXXXX
>P25696
KIVLPVPAFNVINGGSHAGNKLAMQEFMILPVGAASFKEAM
>Q8VY07
VREIKREVNLKVLKVPEMEQKVLDATDNEPWGPHGTALAEI
>Q94JU3
TLSNWLNTSENLLISIQDKIKWADNMSEMDKKHRKEAEEGV
>Q0VF96
HLLRPSQVCPQRPLSQERRGKQSVGRTFAKLQGAAHGASCA
>P55034
GVDPNDPAVKELLASLPDESKRTEEEESSSKKGEDEKKXXX
>Q9C7T7
SLDFSGNRLTGEIPASLVKLKLSFIDLSGNQLSGRIPPDLL
>Q9C7T7
VGGSTAFSRNEKLCVDKENAKTNQNLGLSICSGYQNVKRNS
>P25940
GPLGPLGPPGAAGPSGEEGDKGDVGAPGHKGSKGDKGDAGP
>Q7Z7A1
LRVLNLKGNKISSLQDISKLKPLQDLISLILVENPVVTLPH
>Q8RWL2
EEDSPIKATDFGLSVFIEEGKVYRDIVGSAYYVAPEVLHRN
>Q42449
NHLTAAAILGQDGSVWAQSAKFPQLKPQEIDGIKKDFEEPG
>Q8N137
QTRVLELQQQLAVAVAADRKKDTMIEQLDKTLARVVEGWNR
>P23508
IVELNKRLQQTERERDLLEKKLAKAQCEQSHLMREHEDVQE
>O82587
GNLISFAVFLSPVPTFYRICKKKTTEGFQSIPYVVALFSAM
>Q66GI4
QVSKSTFDMIEEWFKSEVATKTGVKKWDVKKIRDAVVSGGG
>Q9M101
MGDEASIKEVISEVDTDNDGKINFEEFRAMMRCGTTQPKGK
>Q9H799
LFIGGLVPEAVWLAYKLGDWKTSVSIGVAFQLFCKRDSNFM
>Q9LNU1
XXXXXXXXXXXXXXXXXXXMKGITFFTPFLSFLYLLCILFM
>Q9FN50
PAFQVAVSLAACVYFLNEKTKSLGRACLIGIGALVAGWFCG
>Q9FRS6
FSGGIPERIASFEKLVSLNLKSNQLVGEIPKALAGMHMLAV
>Q8W4D0
SRREPEEPEDASQGRDVFNEKPAADELMSVSDIGNSATTSL
>P51589
VHPRTLLLGTVAFLLAADFLKRRRPKNYPPGPWRLPFLGNF
>Q8WXI2
NRWLNRINMLTAGYAERERIKQEQDYWSESDKEEADTPSTP
>Q9SI75
QFADITVRFEPLEAGSGYEFKSEIKGGAVPREYIPGVMKGL
>Q84WB7
YPRFVDQTMTYSAEKFARSHKGYNMILTGAAFMDVRFAFDM
>Q38869
FWAETESGIFRQILQGKIDFKSDPWPTISEGAKDLIYKMLD
>Q9C0D2
FLPKETEHSFIPLPFAEAKPKSTCELYSSQNEHAAPPSNPV
>Q99062
LLLLLTCLCGTAWLCCSPNRKNPLWPSVPDPAHSSLGSWVP
>Q66GI4
KKAIQQSPEALLKQKLDMCSKKGDVLEALRLYDEARRNGVQ
>Q9SWW6
SSPAVLLKEAIHVISCGYEDKTEWGTELGWIYGSITEDILT
>Q38872
IHLNKLEREEHLVSAFQYFDKDGSGYITIDELQQSCIEHGM
>Q9AR19
VDGLTHFLTYADNNAVGYFVKQGFTKEIYLEKDVWHGFIKD
>Q84JQ4
SLRSLSFINNKFKGPFPEFKKLVALKSLYLSNNQFDLEIPK
>Q15021
LPLTERGLRKMLDNFDCFGDKLSDESIFSAFLSVVGKLRRG
>Q9SGH6
XXXMKVITSLISSILLKFIHKDFHEIYARMSLLDRFLLLIV
>Q84JW1
KVFRLFKFVNDFHGLISPVPKGTPLPLVLLGKSKNALLSTF
>Q8VZD4
SFSRNFAVLVKVEGPDPKGLKMRKHAFHQYHSGNATLSASG
>P42695
NKFPQSEREKRLFSLKGKSNKERRMKIYKFLLEHFTDEQRF
>Q9AR19
WHGFIKDYDGGLLMECKIDPKLPYTDLSSMIRQQRKAIDER
>P02748
NFRTEHYEEQIEAFKSIIQEKTSNFNAAISLKFTPTETNKA
>P43254
FNSNSLSIRGGNFVGNYQNKKVEGKAQGSSHGLPKKDALSG
>P06681
VAPALGTSFSHMLGATNPTQKTKESLGRKIQIQRSGHLNLY
>O48946
WGKEIGWIYGSVTEDILTGFKMHARGWISIYCNPPRPAFKG
>Q9LV85
EDATSVCDQSEEKSSSWWVPKQVSSINSGFNTFICRVRVWV
>Q42484
HLSMSGTKISVLPQELGNLRKLKHLDLQRTQFLQTIPRDAI
>Q9XEC6
MISGEKNKNFETEGLPAFAWKRWIEGELESIIDPYLNENPR
>Q9LY75
RRGERKSKGRSGKKKARPDRKPSTNSSSDTESSSSSDDEKV
>Q9FNX5
GRPGGDRIYGVFDNQLPAALKKLPFDRHLSLQSVKKIVSEA
>Q6NPP4
ILRWRRKGSGLRGFKRDTISKPTEPVCPAPQEDDYDFLKEG
>P13671
QDGRQLEWGLERTRLSSNSTKKESCGYDTCYDWEKCSASTS
>P10643
GGAGFISGLSYLELDNPAGNKRRYSAWAESVTNLPQVIKQK
>Q9AR19
DARRMFNNCRTYNSPDTIYYKCATRLETHFHSKVQAGLQSG
>Q8IZJ3
QKVLQTAAIPSLPTGLFVSAKGDGCCLMQIDVTYNVPDPVA
>Q38846
FIILCGATHFINLWMFFMHSKAVAIVMTIAKVSCAVVSCAT
>P13671
LCVCQSGTYGENCEKQSPDYKSNAVDGQWGCWSSWSTCDAT
>Q5YDB5
VVPHLCVARNVACNVRGYFFKEFDESLMSSISLVYYEDDVE
>Q8N3K9
IPTDSSLITPVDRPVLTKVGKGELGSGLPPLVTSADEHSVL
>Q8GWE6
FRSLQSYRVGNLVEAYLAFDKFANAFVQEFRNWESAWALEA
>P25819
IPQDYRHMDGSGVNTYMLINKAGKAHYVKFHWKPTCGVKSL
>Q84WB7
SKFSGVAISGNTNQHYRKRSKCLRRFSDLYGSLVDRRWEFG
>Q9SJF3
FNIELSQWSRKDVEGSLFVVKRSTQPRFQFIVMNRRNTDNL
>Q84TG3
QLGVVAKLCLVLQVSCGGKTKEKAKELLKLHARVWKDSPCL
>Q9FV70
QQYRMVIRSRMGPIDVYLLSKYKGDSAETSDKLGNESDQKA
>P20908
QLYPASAFPEDFSILTTVKAKKGSQAFLVSIYNEQGIQQIG
>Q9S7D1
KFNHVVGIVHTNYLEYIKREKNGALQAFFVNHVNNWVTRAY
>O65572
LVYHHGKLLALQEADKPYVIKVLEDGDLQTLGIIDYDKRLT
>Q6XAT2
AQGLAYLHHDCTPRIIHRDIKSSNILLDGNFEARLSDFGIA
>Q9SQT8
DYIDVELQVASEFIKSIDGKKPGKFKVIVSSHNYQNTPSVE
>P09543
QYQVVLVEPKTAWRLDCAQLKEKNQWQLSADDLKKLKPGLE
>Q96N67
EAVNEVYKVLIPIHEANRDAKKLSTIHGKLQEAFSKIVHQS
>Q9NQW8
DKKTLQEILVHYPDSERILMKKARVLLKQKAKTAEATPPRK
>O81210
LRNKTRLGRVVPFDDNLNFHKVIAVGIIVGVTMHAGAHLAC
>F4HW04
CGPTVAVIECPDFTFMKEGIKALDDFPCVRIPFNDDDNSYQ
>A8TX70
IENLRKRRDTGGNTYTAKALKHANALFTEEHGSRIKQNVKQ
>Q9FVX0
DNTYLRNELLEMESSVLNYLKFELTTPTAKCFLRRFLRAAQ
>Q6WN34
LVKGIFHLTQIKKVRKQDFQKEAQHFRLLAGPHEGHWNVFL
>Q9FY74
YLKEGRKQTEERLQKALTRVKSMVQYPEARDQYRRLLTVVE
>P19835
DANLPGNYGLRDQHMAIAWVKRNIAAFGGDPNNITLFGESA
>Q99895
QPVVDHATCSRIDWWGFRVKKTMVCAGGDGVISACNGDSGG
>O94779
SDYRYSLIDGTFIISNPSEAKDSGHYQCLATNTVGSILSRE
>Q9SWG3
VKLAEKNNIDILHAVSERTKKMYVEMSRQSGGYKNIGSLLQ
>Q96KN2
HLDLEEYRNSSRVEKFLFDTKEEILMHLWRYPSLSIHGIEG
>Q42601
NPRVSRSSALASKATGFPIAKMAAKLSVGYTLDQIPNDITR
>Q9S757
TIHASFGERYLSSVLFDELRKEAEEMKPVSVDXXXXXXXXX
>P12109
QPARGPPGLRGDPGFEGERGKPGLPGEKGEAGDPGRPGDLG
>O80842
VAEGDKAKAATVLSKAVKRGKEEGYDVVLCDTSGRLHTNYS
>Q9LQ55
SGRGRDEIYLKLRTSTAPPLKLIDLPGLDQRIVDDSMIGEH
>Q9LL84
IGDVNAAWKKLHGKDVVAECKFDGDRIQIHKNGTDIHYFSR
>Q14185
IVSFYRVNEVQRFEYSRPIRKGEKNPDNEFANMWIERTIYT
>Q42371
LVATVTSEEGATLLEIKKSFKDVNNVLYDWTTSPSSDYCVW
>Q96524
XXXXXXXXXXXXXXXMKMDKKTIVWFRRDLRIEDNPALAAA
>Q8N137
TLRAALEEERQTWAQQEHQLKEHYQALQEESQAQLEREKEK
>A8TX70
LVVITSGDPRYDVADAVKTLKDLGICVLVLGIGDVYKEHLL
>F4IVL6
SLISGPQHLVADLETCSLHLKHLAAAAKDAVAEGGSVPGCR
>Q9UFF9
EDMYSQDSIDLLANSGLQFQKHEEEGIDTLHFAELLMTSGV
>Q96BY6
DSTTVKHVLKHSWFFFAIILKSMAQHLIDTNKIQLPRPQRF
>Q9LL84
MTEEIKFSVLVSLFNWIQKSKTSSQKRSKFRKFLDTYCKPS
>Q9S841
GFALATSALVVSGAGAEGAPKRLTYDEIQSKTYMEVKGTGT
>Q9SRW9
PKGRSDLPGIDVFVSTADPEKEPPLVTANTILSILAVDYPV
>Q9LMT0
XXXXXXXXXXXXXXXMPEQPKKVADRYLKQEVLGQGTYGVV
>Q86XI2
LKALETSKADLESLLQTPGGKPRGFSEAAAPRAFGLHCRLS
>P08574
IAKDVCTFLRWASEPEHDHRKRMGLKMLMMMALLVPLVYTI
>F4IVL6
VGGEFTVNVRTDGKGKFKAMKFSSRCRASILTELYRLRWNQ
>Q96ST8
NDGLKMTVHRLNVELSRYQTKFRHLSKEESLNIEGLPSKGP
>Q9LXW7
XMHSSLEPEKMEEGGGSNSLKRKFSEIDGDQNLDSVSSPMM
>Q0VF96
QERAARQDLECDKISLERQNKDLKSRIIHLEGSYRSSKEGL
>P55228
SLLMGADYYETATEKSLLSAKGSVPIGIGKNSHIKRAIIDK
>Q8N3K9
DIGSTAATPVSEQFSSSQKQKAETFPLMSPLEDLSLPPSTD
>Q94B38
VSYMSLDQISPLTFSIGNTMKRISVIVASIIIFHTPIQPVN
>Q9XI84
MLPQSTDSTVFWSEEELAELKGTQLLSTTLGVKEYVENEFL
>F4IVL6
GALHVLYALASTPELAWAAAKHGGVVYILELLLPLQKEIPL
>Q9LJG3
EGVPNVALFTFGDSYYDAGNKVFLSQRKDLPQTYWPYGKSR
>Q5IBC5
PFLNKSISLLPKRLSVANSDKEARESALDLFRAYELCLDCL
>Q84TG3
DRDSIEKWLFAGKKNSCPVTKQDITDADLTPNHTLRRLIQS
>Q02246
ISDTEADIGSNLRWGCAAAGKPRPTVRWLRNGEPLASQNRV
>P17745
ELIVPVACEQGMRFAIREGGKTVGAGVIGTILEXXXXXXXX
>Q9LQ55
RYPPFKREVVAIASAALDGFKNEAKKMVVALVDMERAFVPP
>Q8L778
LISVICEIWFAVSWVLDQFPKWYPIERETYLDRLSLRYEKE
>F4IIM1
SALAAIFQSRKDLRESALALKTLLSAIKLLNVDSERILVES
>Q9FLV0
XXXXXXXXXXXXXXXXXMAAKLISTGFRHTTLPENYVRPIS
>Q9FRL8
LGHYKNWSVPESLTSVRNYAKALFSRESFENTKAKKEIVVA
>Q42572
MSSSRPSAFDALMSNARAAAKKKTPQTTNLSRSPNKRKIGE
>Q941L0
KDEDGLADEGTVEFNYPQKEKISERMLGWHLTRGKGEEMGE
>P25940
PRPRRKGKGKGRKKGRGRKGKGRKKNKEIWTSSPPPDSAEN
>P02461
SKFTYTVLEDGCTKHTGEWSKTVFEYRTRKAVRLPIVDIAP
>Q9FNA4
LKQEIRYPREAGVTVMWDPTKPLQLICWTLSGQVSVRHFMW
>Q42601
NDMTKPHLEKIAVSFLELGFKIVATSGTAHFLELKGIPVER
>Q9NQW8
YLPGDFVCKKGEIGKEMYIIKHGEVQVLGGPDGTKVLVTLK
>Q6XAT2
VIPTELGQLQNINSLILNNNKIHGKIPDQLTNCFSLANLNI
>Q5IBC5
LFLYFGHGSGAQYIPRREIEKLDNCSATFLMGCSSGSLWLK
>P51686
PFVVMACCYTIIIHTLIQAKKSSKHKALKVTITVLTVFVLS
>Q7DMA9
MILGLLEGIPTMHKGEIAMFKMKPEMHYAEIDCPVSAPENF
>Q9SI75
PQFLGTSRIGLGSSKLSQKKKQFSVFAAAEAEAKRAVPLKD
>Q8N3K9
AAFSLFEHYDDSSARSDQMLKQVAVPQPPRLEPQEPNSATS
>P92948
MKYGKNQWARISSLLVRKSAKQCKARWYEWLDPSIKKTEWT
>Q8LLV8
ISPCYISISYLLVAKLFKLFKIHXXXXXXXXXXXXXXXXXX
>A8TX70
RALLWTTENLFPETPYLRKHKVIFVVSAGENYERKEFVKMM
>Q08467
GINVNSKEKCIIKILKPVKKKKIRREIKILQNLCGGPNIVK
>F4KCC2
LKAERFLDQDVMKKLHDLFLKLIGDPVFKCEFAKAFVSYYP
>Q949U7
TVSFTAPLSFTRSLAPNLSLKFRNRRTNSASATTRSFATTP
>Q16281
VGNVGSMISNMNASRAEFQAKIDSIKQYMQFRKVTKDLETR
>P05177
LKSPPEPWGWPLLGHVLTLGKNPHLALSRMSQRYGDVLQIR
>P20908
GFPGPPGPVGLQGLPGPPGEKGETGDVGQMGPPGPPGPRGP
>Q84TI6
LVFLARTKTPPKRPIAIKKFKQSKDGDGVSPTAIREIMLLR
>Q8L5Y6
TLVDSCLDQVNPSSFIVPFLKSGLEDHYDLKMLCHLILSLL
>Q8L493
SSSQSWNVPVLSSYEVGERLKLARGGQQFLAMYSSVVDGIT
>F4HRT5
NITDQKEKLERHIHLEEERLKKEKQAANENMERELETLEVA
>Q9SSD2
FWDTKVETRHPIRLYSRYIDKVHIMFKFTHEEARDLIQRYL
>Q42479
YEFGRELGRGQFGVTYLVTHKETKQQVACKSIPTRRLVHKD
>Q9SE83
ALKIAKEYDPESTRTIGIIGKIDQAAENSKALAAVQALLSN
>Q9STX5
KSDGKLTSLDQYIKRMKKSQKDIFYITGSSKEQLEKSPFLE
>Q9C658
GSKSSSAADSYVGSLISLTSKSEIRYEGILYNINTDESSIG
>Q9XGM3
TNCENLEQAAKEEITSYAQRKCQLLSYARKRYNGGLVSESL
>Q9FGL5
PIIHRDIKSTNILLDVNYQPKVADFGIAKVLQARGKDSTTT
>Q9LMT0
FPAVSDDALDLLSKMFTYDPKARISIKQALEHRYFTSAPAP
>Q9LPT1
LQLEGMGLTGKLNLDPLVPMKNLRTISFMNNNFNGPMPQVK
>O00574
ACLNPVLYAFVSLKFRKNFWKLVKDIGCLPYLGVSHQWKSS
>Q8GW31
CLLVKGWKGSSWSFPRGKKSKDEEDHACAIREVLEETGFDV
>O04616
SFTVPLKLVSGNGLQKVELLKTRASSEETSSIDTNELITDL
>P42695
DLLMEEDDMALANVVMQEAQKKLISQVQKRNFIENIIPIII
>O64827
ADLNAVKSSTDLVTVTGPIGKNGEGESSPSEPKWLQQDEPI
>Q9M8D3
EQSFNIGLESKLKDEKLSVLKWILQETYEPENLGTDSFLER
>O64816
ATDNEKCVIKILKPVKKKKIKREIKILQNLCGGPNIVKLLD
>O80988
AHANGVKVVMATDLLALTMLKPPGEFGADIVVGSGQRFGVP
>P41240
EFGDVMLGDYRGNKVAVKCIKNDATAQAFLAEASVMTQLRH
>Q9FIJ0
SAPGDDYLSVHIRTLGDWTRKLRTVFSEVCKPPTAGKSGLL
>Q6BDA0
VKQVWQSGGVYTLDQFEAKSKAFYKTQLGTVKELAPVVIEA
>Q8IZJ3
AYTYSAFFCPSERVHISTPNKYEFQYVQRPLRLTRFDVAVR
>F4IIM1
GKEETQANSASALAAIFQSRKDLRESALALKTLLSAIKLLN
>O22781
MKRTRMTYESLRIHLMAESMKNHVLGQGRRRRSDMAAAYIM
>F4JL28
ASKIKTGRKELDSYTIKGTNKVVRAGDCVLMRPSDAGKPPY
>F4HTM3
LSPGSDEGSAYPPSIRRGKGKELVSIGAFKTNLKILVGLII
>Q9SYP1
QAYEQQIDPQQCQVLAEELLKILAEGDDRVVEDKLLMHLQY
>A5YKK6
RQAIERAVQELVHPVVDRSIKIAMTTCEQIVRKDFALDSEE
>Q8RXN3
AFGTGIALAGVFLYSRVKGIKPKPKTAXXXXXXXXXXXXXX
>Q9SVC6
LNQVKCLKRLRQIVSENTTNKRCLEAAEVPEFLANIVSNSV
>Q9SLD2
ILAELLCFGDREFYKDWWNAKSVGDYWRMWNMPVHKWMVRH
>Q9XIJ5
IILGRIERDDHHNHHEDGIKKDHDLIRGLKVEDLLCPISLE
>Q9M8K7
SRSVTIVVAYLMKKHGMGFSKAMELVRSRRHQAYPNPGFIS
>Q9NQC7
IGQYIQDRSVGHSRIPSAKGKKNQIGLKILEQPHAVLFVDE
>Q5IBC5
TGSSSIGGHRNYNNKTHDSCKDRNKITCWPQYVDALKFLCQ
>Q9LYU7
TGLVSALVLAFLVRSIVKFMKQTPILKGPVVFSPKITPKSL
>P78310
REEKYEKEVHHDIREDVPPPKSRTSTARSYIGSNHSSLGSM
>P06681
FSHMLGATNPTQKTKESLGRKIQIQRSGHLNLYLLLDCSQS
>Q8N8Q3
SREHIRKSLGLPGPPTPRSPKAQRPVACPKGDSGESSALCX
>Q9LFE0
SDALSWVARSRKIEEKRNAEKQRAQQLSRIFEEQDNLNQGE
>Q6NQ88
EMVEEKKDKKIIICYGDSKKKGKKQKRGSDDEDDEDDIFSS
>O04200
RDLKREKRKLGTIEHMCQVVKQEGWERLYGGLAPSLAGTAA
>Q9NXG0
EMLQNLDKKVKTLTEECSNKKVSIDSLKQRLNVAVKEKSQY
>Q9S7W1
NLAKNVAGDIIGIIQESSEIKPTPFQPYTEVFGIQRFRECE
>P05108
VTLQRYLVNDLVLRDYMIPAKTLVQVAIYALGREPTFFFDP
>Q06738
ESDIDKDVPTGFDGEPDFLAKGRPGYGEASEEDKFPARSDD
>Q941L0
KYSIEPRAPEWYFAAKIDYLKDKVQTSFVKDRRAMKREYEE
>Q42512
SFGAVRVGQKTQFVVVSQRKKSLIYAAKGDGNILDDLNEAT
>Q94AW8
TINDRDRCPQCKGDKVIPEKKVLEVNVEKGMQHSQKITFEG
>Q8N3K9
RKRTHKSKHGSPSLRRKGNRKRNSFESQDVPTNKKGSPLTS
>P47999
FDVSSAAFTLKRQSRSDVVCKAVSIKPEAGVEGLNIADNAA
>Q9BZC1
EKDLKPLFEEFGKIYELTVLKDRFTGMHKGCAFLTYCERES
>Q9LFE0
KDKEKERNRHKDRENERDNEKEKDKDRARVKERASKKSHED
>Q9C9C4
AVPSGASTGIYEALELRDGDKSVYGGKGVLQAIKNINELVA
>Q01955
QCPYIPGPPGLPGLPGLHGVKGIPGRQGAAGLKGSPGSPGN
>Q07325
PDSADVKELIKKWEKQVSQKKKQKNGKKHQKKKVLKVRKSQ
>Q10570
FKKVPHNINFREKKPKPSKKKAEGGGAEEGAGARGRVARFR
>Q16281
SLPDKLKAEIAINVHLDTLKKVRIFQDCEAGLLVELVLKLR
>Q9SGH6
KSKLRRPDPMVVATKLLGRKKFIDTGKQFNMIAASWIQFMI
>Q15517
GSPHPDPSAGAKPCGSSSAGKIPCRSIRDILAQVKPLGPQL
>P20908
PGLAGKEGTKGDPGPAGLPGKDGPPGLRGFPGDRGLPGPVG
>Q94K66
VGWFLGTTALLTLASMVPLFKGIRAEAKSKGFMTSDAELWN
>Q8L778
TKGTNDAAKSPEAAQLKLEKKFGQSPVFVASAGMENGGLAR
>P29197
GMKLDRGYTSPYFITNQKTQKCELDDPLILIHEKKISSINS
>Q9SRT0
NAIVILHTICFSDRTKWKEIKEEENAHGTITKLSREGTSRA
>Q9LYU4
DEEALSTCCLVMEESLDNVYKRCRFKDGSIGPLEIRVVRQG
>Q6XAT2
FSLANLNISFNNLSGIIPPMKNFTRFSPASFFGNPFLCGNW
>Q9SRW9
NIEPRNPEAYFGQKRNFLKNKVRLDFVRERRRVKREYDEFK
>O81210
NHAKNGVDIVSGTRVMSHFAKPNWRNVYKRIAMDHPNTKVG
>P29197
GTISANGEREIGELIAKAMEKVGKEGVITIQDGKTLFNELE
>Q94F30
RETREPKKYLKCHYFNTFFYKKLVSDSGYNFKAVRRWTTQR
>Q9S814
HQRASPTSANGMLPPAAKPAKGKCTTAVTLLDLIKDVEMAI
>Q05999
GDIGNVYLAELIGTGVSFAVKVMEKAAIAARKKLVRAQTEK
>P43320
KVDSQEHKIILYENPNFTGKKMEIIDDDVPSFHAHGYQEKV
>Q9LXW7
GEVYSSFSLLLESTLAEDVGKVEMDLYLVRKLVKASVSPCG
>Q9LJE4
KVVAAGANPVLITRGIEKTAKALVNELKLMSKEVEDSELAD
>Q9FNY0
NDESDYWLLSNAEISMTDIWKTDSGIDWDYGIADVSTPPPG
>P36222
DFLRGATVHRILGQQVPYATKGNQWVGYDDQESVKSKVQYL
>Q8LK56
HQDDTQHNQQDEMNKASHLQKTFLDLLNSSEECLTRQSSTK
>Q9HB71
QVPTENVQVHFTERSFDLLVKNLNGKSYSMIVNNLLKPISV
>P11509
FSNPQDFNPQHFLNEKGQFKKSDAFVPFSIGKRNCFGEGLA
>O60494
LTGSNNTFASPDSDSNGMYDKNLNCVWIIIAPVNKVIHLTF
>O14646
QPEEEEFETIERFMDCRIGRKGATGATTTIYAVEADGDPNA
>Q940G6
XXXXXXXXMAGSEEVNLIESKTVVPLNTWVLISNFKLAYNL
>P02461
GLAGPPGMPGPRGSPGPQGVKGESGKPGANGLSGERGPPGP
>Q96N67
LEKPPQAYSVLSPEVPLPGMKWVDNHKGVFNVEVVAVSSIH
>Q9C7S5
NNSFTGSIPSFMCTASPQLTKLDFSYNDFSGDLSQELSRCS
>Q9LYA9
AGKTVEIVHYDPKAIGVDAKKAFLFRNMHFYAEPRAAKDLL
>Q9SYP1
ELIRSPKMGKPLHKFIHQFPKVTLSAHVQPITRTVLNVELT
>Q9LJI2
CGVAYFFSVVIGSTLGFLAYKNTEPDHPPRRFLIPWVLGGF
>A5YKK6
NPEIFCFADYPCHTVATDILKAPPEDDNREIATWKSLDLIE
>A8TX70
YLVYLPSQMFEPQKLMINYEKDQKSAEIASLTSGHENYGRK
>Q9BS16
LSLLIMQVKCLTAELSQWQKKTPETIPLTEDVLITLGKEEF
>Q5TZA2
AQALQDRVDSLQRQVADSEVKAGTLQLTVERLNGALAKVEE
>Q8TC92
TVALVNQDRENNIEKRSQGLKSEKEALLIGIISTFLHVHPF
>A5YKK6
DQAAAQLAQDNCELACCFIQKTAVEKAGPEMDKRLATEFEL
>Q9LFE0
KDKEKDYDREKIRDKDHRRDKEKERDRKRSRDEDTEKEISR
>O81845
CLFGGLRIGMYEPVKNLYVGKDFVGDVPLSKKILAGLTTGA
>P12111
GGKSVEDAQDVSLALTQRGVKVFAVGVRNIDSEEVGKIASN
>Q7Z7A1
HHNLENEVSRLEDIMQHLKSKKREERWMRASKRQSEKEMEE
>Q9LYU4
TSNVKSIQDNLLEEIITPNTKTEYLQRFLIDRFDKELFKKN
>Q9SQI2
MGKYAAGELKPPTIASRGSGKHPQLMPSTPRWAVANGAGVI
>Q8LCA1
TTELPEIVKTAQEAWEKVDDKYAIGSLAFAGVVALWGSAGM
>Q9SMN1
IRRYFAAEAVAVATTETPKPKSQVTPSPDRVKWDYRGQRQI
>A5YKK6
QLLIDLFKYLAPFLRNVELTKPMQILYKGTLRVLLVLLHDF
>Q8TEA8
TATSDPKQLSKLEKQQQRKEKTRAKGPSESSKERNTPRKED
>Q9LFE0
EDLNSSAKVSSDYFSQEEMLKFKKPKKKKQLRKKDKLDLSM
>Q8VYZ5
CAGTLDSFEIFVWSKKTGQIKDILSGHEAPVHGLMFSPLTQ
>Q8N3K9
GTAASENDSSVSPSFANEVKKEDVYSAHHSISLEAASPGLA
>O04151
LLPAKKIKDPSAKKPEDWDDKEYIPDPEDTKPAGYDDIPKE
>P92948
MLAMVEKAEEIMVGFRAQALKKQEDVEDSHKLKEAKLATGE
>Q84WV9
LLKSGHRGIDVLNGIAWDSDKQRLFVTGKLWPKLYQIKLKQ
>Q8W4P1
KQLLTGLHYCHVNQVLHRDIKGSNLLIDNEGNLKLADFGLA
>Q7XJR9
DNDGKISLQEFRRLLRTASIKSRNVRSPPGYLISRKVXXXX
>Q9HBI6
PTVWPDPEVYDPFRFDQENIKERSPLAFIPFSAGPRNCIGQ
>Q9LFT8
RMDNEREGFPITAIREIKILKKLHHENVIQLKEIVTSPGRD
>Q9SNC6
AISDYRITVKKLCYNLARRLKLLVPMFEEIRESNEPISEDT
>Q9UBT7
RSVEQTLLPLVSQITTLINHKDNTKKSDKTLQAIQRVGQAV
>Q9C6P3
RQIVNVVNICHFMGVMHRDLKPENFLLSSKDEKALIKATDF
>Q9FNA4
SKAYRECGDWSGVLRVGALMKLGKDEILKLAYELCEEVNAL
>Q8N3K9
PTAALTLKAADEQMALSKVRKEEIVPDSQEATAHVSQDQKM
>C0LGT6
CIGIASLLLIIIVASLCWFMKRKKKNNASDGNPSDSTTLGM
>Q8RWL2
YDLHKELGRGQFGITYKCTDKSNGREYACKSISKRKLIRRK
>Q9FN02
YCTSMYGFEKEVLTKYGDKGKHVYRKCLGCFEGLPLASIIS
>Q8NHQ1
DLKDLIIFDKQSSQRMRQNLKLLVEETSCQQNMIQELIETN
>Q949Y5
CQRTPEKPCLNDVTEVGTWRKALVGIALILVVLTLLPVWDE
>Q9C7S5
ATLRGDVYSFGVVMLELLTGKRPMEVFRPKMSRELVAWVHT
>Q38846
MLVHIIPDLLSVKNRELFLKKKADELDREMGLILTQEETGR
>Q9FJ87
VVSNFNLVAFLFLYICFFEDKLSVNEDEKITEETCEDSVRE
>Q9FHW2
DLGYLQKKQHKGSKRKTRQAKALEARKAPKSFLELLQEANL
>Q94F30
RKYDDAKRSALEALRFVNKGKDFVDLGDEVEKEEVVSDDSS
>Q38871
HRDLKPENFLLVNKDDDFSLKAIDFGLSVFFKPGQIFTDVV
>Q96ST8
EVSKLTKQLMLLEAKTHGQEKELAENREQLEILRAKCQELK
>Q96EP1
KQGMTQESFEANKENVFHGTKDTSGAGAGRGADPRVPPSSP
>P41240
NFVHRDLAARNVLVSEDNVAKVSDFGLTKEASSTQDTGKLP
>Q5IBC5
KHIEKHNEDGKISEIRTFSIKNFQVYRLLATDFWPCGNFLW
>Q9FNX5
ASNVSAYVNMVSDTLRNTIPKACVYCQVRQAKLALLNYFYS
>Q6ZY51
SRTSKSSATKKTDKNSLSKKKTDKKSLSIDDEESKPGSSSS
>Q39254
LPIVGNAAEHAGAIMFAMKDKLDLSLGVAIGSSIQISMFAV
>Q8RXD9
ELEKEGIWDFDRLSKPYIQKKFLEEKFGDFWPFIASNFLNE
>Q9HCU4
QAPGLRAGERSPEESLGGRRKRNVNTAPQFQPPSYQATVPE
>Q9BPX3
KISALKAIFDQLMTFGIEPFKTKKIKTLHCEGTEINSDDEQ
>Q9M5A9
XXXXXXXXXXXXXXXMVLSVKQTLSPKIGLFRRNPSSSLGR
>Q9S745
EVSLDVKAKNSSYSVWEANLKEFKCKMGYENEIEMVVDESD
>Q9H0I2
AELDRKLVQVEEAIKIFSRPKVFVKMDDXXXXXXXXXXXXX
>Q9UQ52
VRAYNTAGTGPSSPPVNVTTKKSPPSQPPANIAWKLTNSKL
>Q9FMF7
FKAASLPAIISLLCTPLILYKLYPPETKDTPEAPGIAATKL
>Q9FGW5
XXXXMAAGGVDVSRSSVAVKKDYDFYRNGSRDVYVRQSGRD
>Q949U7
PTCSQKHVPGFVSKAGELRSKGIDVIACISVNDAFVMEAWR
>O22781
HYGIEVRVIRGIKYENSISSKVYVYDGLYKIVDWWFAVGKS
>Q9LVW7
SSYGCQITVVPSTFPAAEALKMNPDGILFSNGPGDPSAVPY
>Q8W4I7
LGDVVKSRLKQFSVMNRFKRKALRVIAEFLSTEEVEDIKVM
>Q9H0B8
GKVPFFVKSERHGVQSLSKYKPSSSFMVSKVKVQDLDCYTT
>Q96EP1
SGPSVASDEVSSFASALPDRKTASFSSLEPQDQEDLEPVKK
>Q7L5Y1
STEMKEESVKKHQYPDGEVWKKLLPAQENXXXXXXXXXXXX
>Q9SGH6
NEGVGSQNSFFGRNCPPVDQKSKLRRPDPMVVATKLLGRKK
>Q8GWW8
MACNTCGGQGVPPGTKREKCKACNGSGMTSLRRGMLSIQTT
>Q9LSE1
IIDHTIRKERRTRRRLLGGNKDGAGTSRSPDETMMRMLEEE
>Q9FPF0
VFDLIVLPGGLPGGETLKNCKSLENMVKKQDSDGRLNAAIC
>Q9BPX3
SDDEQESKEVEETATAKNVLKLLSDFLDSEVSELRTGAAEG
>P84634
IQLNSDHNVQDEPVGKNPKSKICDTYLSMAAEALSSGVAKD
>Q14185
PHQRHLPPPLPSKTPPPPPPKTTRKQASVDSGIVQXXXXXX
>Q96ST8
THGQEKELAENREQLEILRAKCQELKTHSDGKIAVEVHKSI
>Q8GWS0
DTVKLNRKGDLELMLAEANGKNGQSXXXXXXXXXXXXXXXX
>P25940
GAQGPPGSAGPPGYPGPRGVKGTSGNRGLQGEKGEKGEDGF
>O64827
RIISKEVFVDLLRGCLSREEKLALHQACDIFYKLFKSVLSL
>Q42551
GRLAEERKSWRKNHPHGFVAKPETGQDGTVNLMVWHCTIPG
>F4IH31
GRCVGDLYCNGIFVQEAMLKKGLAWHYLAYDKRPVLAKWEK
>Q9H2A7
LSTLQSTQRPTLPVGSLSSDKELTRPNETTIHTAGHSLAAG
>Q39253
TLVIALLSEYVVATIEEASDKWNLSVSFISIILLPIVGNAA
>Q9SXY1
KELGEAVSISVGKKPVDGEEKKHDLEKGDELMTETTPDESK
>Q9XGM3
IIIDKKSVESEKVNEIVKAVKTALTGIPPEGSHNAVVGALG
>Q9C942
DGVTCPTSSKLLYEKASSADKTLKIYEGMYHSLIQGEPDEN
>Q9SWW6
PYPSSEAGSEGGWRERMDDWKLQHGNLGPEPDDDPEMGLID
>Q9MB58
YSAFGEAESKSVETLSPFQQKDGQKGLFVDRGVGSPRLVKS
>Q96N67
LIGPDQKEYQRELERNYHRLKEALQPLINRKIPQLYKAVLP
>Q42371
PIPDHLSSCTNLNSLNVHGNKFSGTIPRAFQKLESMTYLNL
>Q9XIJ5
IVTLLDSLIQLAGDILTFKSKHFSTNKQSFRETLRRIQNLL
>Q9FGM1
EGNTKDETCYFVEALIKCNLKSLADISERLAVQDTTESRVX
>Q9S841
GYDNAVALPAGGRGDEEELSKENVKNTAASVGEITLKITKS
>P08572
GFPGLKGVPGNIGAPGPKGAKGDSRTITTKGERGQPGVPGV
>Q9M001
CTCPCRSSPRKYLILPQFSEKYPKPLLSHSRFTPISVNRRV
>Q9NQC7
CAGCTDGTFRGTRYFTCALKKALFVKLKSCRPDSRFASLQP
>O80345
VLVLEFLRSDLAAVIRDGKRKKKVEGGDGFSVGEIKRWMIQ
>Q84ND9
EVLLEWHPQPGQEKPPVPLLKDAFASERRKAKMLNFSIAYG
>Q96EV8
LERCKHMQSQQLENYKKNKRKELETFKAELDAEHAQKVLEM
>Q9NXG0
CKMQKSSHTAVPTRVNREKYKNITAQKSSSNIILLRERIIS
>P26232
NTSDVINAAKKIAEAGSRMDKLARAVADQCPDSACKQDLLA
>Q9LXW7
SFRGDKQKQCLILVERIITAKVIERFVKKEASLAYLNVLYL
>O94779
SPLRWECKATGKPRPTYRWLKNGVPLSPQSRVEMVNGVLMI
>Q9SXY1
VRFCPVAFKLRGSSSEEGFFKLPYRLVFAIATLNSVYIYDT
>Q9SN68
AAGNKSINAKLVLLGDVGAGKSSLVLRFVKDQFVEFQESTI
>P12111
ELNVKPEGTRIAVAQYSDDVKVESRFDEHQSKPEILNLVKR
>P08572
TGPPGPQGPKGQKGEPYALPKEERDRYRGEPGEPGLVGFQG
>Q0WT48
EGTYNLTCFCLCDTWIGCDKKQALKVKVLKRTRAGTRGLVS
>P29197
IAQNARQVSSRMSWSRNYAAKEIKFGVEARALMLKGVEDLA
>O14646
VDKSETDLRRLGELVHNGCIKALKDSSSGTERTGGRLGKVK
>Q9M5K2
XXXXXXXXXXXMAMASLARRKAYFLTRNISNSPTDAFRFSF
>Q9M9Y4
LRPDHNLQDLRAKIFALKRRKVKAPGIVSLPGKRKERSISS
>Q94B38
TGFMGAMISNLAFVFRNIFSKKGMKGKSVSGMNYYACLSMM
>Q9BPX3
TNVAELLVDLTRPSGLNPQAKTSQDYQALTVHDNLAMKICN
>Q14185
EYERREDFEARLLTQFPNAEKMKTTSPPGDDIKNSPGQYIQ
>P27658
GKPGGPGLPGQPGPKGDRGPKGLPGPQGLRGPKGDKGFGMP
>Q94F30
HAPSRGILRYGKAKSNDYCEKDANFFVRKYDDAKRSALEAL
>P21240
KRVTQIKNLIEQAEQDYEKEKLNERIAKLSGGVAVIQVGAQ
>Q7Z7A1
KLQKDIEMAERNEDHHLQVLKESEVLLQAKRAELEKLKSQV
>Q8W4I7
DFSTQLAESEVQMLIEAVDTKGKGTLDYGEFVAVSLHLQKV
>Q02246
LVGQQVTLECFAFGNPVPRIKWRKVDGSLSPQWTTAEPTLQ
>Q9SIQ7
KSHSMEFPIARKRAKLLDAPKNKSMELQISKTYKPSGLRNX
>Q9LY75
YESSSSSDGKHRKRKSTTRHKGRRGERKSKGRSGKKKARPD
>Q9SSD2
FPPLSYKHDTKLLILALERLKESYSVAVRLNQQQREELGLI
>P48165
HSIAVSSIQKAKGYQLLEEEKIVSHYFPLTEVGMVETSPLP
>O48947
PLFGRLFFALWVIVHLYPFLKGMLGKQDKMPTIIVVWSILL
>F4IIM1
IVEDIILSATRILREGTVSGKTLAAAAIARLLSRRRIDSAL
>P13929
AREILDSRGNPTVEVDLHTAKGRFRAAVPSGASTGIYEALE
>O14646
QLEHTRQCLIKIGDHITECLKEYTNPEQIKQWRKNLWIFVS
>Q9P013
AREKNRDRPTREHTTSSSVSKKPRLDQIPAANLDADDPLTD
>Q9HC77
SPNLFSEAQYQEAPVEKNNLKEENRNHPTGESILCWEKVTE
>Q8L493
KDGFIAEGPNMNVAFVVNGGKELVMPRFDNVLSGCTAKRTL
>Q9M5K2
GEIRKQFQRSLEKQKMKFMLKTKVVGVDSSGDGVKLIVEPA
>A0A178VEK7
EVLINHVKRYGPRDWSSIRSKGLLQRTGKSCRLRWVNKLRP
>Q96P56
RQIIQRRKNMSHEALTSSHSKIEDSSRGASQQRESLDLSEV
>Q01955
PGIGFPGPPGPKGDQGFPGTKGSLGCPGKMGEPGLPGKPGL
>Q9STX5
ETTKSDGKLTSLDQYIKRMKKSQKDIFYITGSSKEQLEKSP
>Q9SFB0
APALLLSLAMQGIFRGFKDTKTPLFATVVADVINIVLDPIF
>Q9Y592
ITDIKLETARAKSELERERNKIQSELDGLQSDNEILKAAVE
>Q9C658
SFSLSTTRATEASTGLPLSNKPSVVTGPISPPQTTPLTSAP
>Q9HCU4
RHIDMADFIANNGTVPGCPAKKNVCDSNTCHNGGTCVNQWD
>Q7Z7A1
LNFSQVHIMDEHWRGEALREKLRHREDRLKAQLRHCMSKQA
>Q9FIJ0
MLSQKLRPAKESNPLVRWSEKIKYFILDNWQRLWIMMLWLG
>P84634
ILESNTGEIRCSKGHHWLYKKTIADVVEALVGAFLVDSGFK
>Q9LMT0
PADIKSYLLMTFKGLAYCHDKWVLHRDMKPNNLLIGVDGQL
>Q94AN2
GQVVQNNCNNTNCCAYDLVLKKVNCDRCCGYSIHYTPHITI
>P25851
MKGEIDAELTIVMSSISLACKQIASLVQRAGISNLTGVQGA
>O48533
ILLDITRENTGEEDALTPEKKLLNSIDKVEKVVMEEIQKMK
>Q84JQ4
LCGKPLDTKCSSPYNHSSEPKSSTKKTSSKFLYIVAAAVAA
>Q8IZJ3
SIPTSAQHVWLETKVMALNGKPVGAQYLPSYLSLGSWYSPS
>F4HVG8
FLVAELPVEAEEEEEEEEEEKPHGVNQFLSPEEAYALPASA
>Q6NQ88
GSSRSLFIWRPQDNTEMVEEKKDKKIIICYGDSKKKGKKQK
>Q9UBW8
GTYADYLAEARNLPPLTEAQKNKLRHLSVVTLAAKVKCIPY
>Q9FY74
DDEKIDISDQLAVSFAASKTKNPGQGDVSLSCAATHIQKKY
>Q9LZV7
NCSNLISIDVSKNSFTGDVLKWMFTGNSESSSLSRFSLHKR
>Q94F30
PYFQASKKRRFSFAMSEDSGKPASSNPTISRISRYPDAKAP
>Q9UPV0
VIQERAKLSTSGAIKKKKKKKEKKDKKDRDPPKSSLALGSS
>O64827
ESPMQPMLLSEWKTWKHDIAKWFSISRRGVGEIAQPDSKSV
>Q94F30
CHYFNTFFYKKLVSDSGYNFKAVRRWTTQRKLGYALIDCDM
>Q9Y6Y1
GRKIPETTMNFDPDCFLNNPKQGQTYGGGGLKAEMVSSNIR
>Q9H9A5
ENVTDVSLGISSNEQDQGSDKGENEAMESSGKRAPQCYPSS
>Q9LY09
SGGGSKSKSKKSKLKAKLGKKKSMSGGMSGSEEGMSGSEGG
>Q6ZY51
EECLAIGNELLAWRERDLLEKEGEEDGKTIWAMRLKATLDR
>Q8VY27
DELKVSIAKKLVPEYREFYRKYLPMLGQERNIEILVRFKPD
>Q9LZS0
LWDEVSRIMSEEHGYQRSGKKCREKFENLYKYYRKTKEGKA
>Q9FRS6
LWQNSLMGSLPVHLGKNSPLKWLDVSSNKLSGDIPSGLCYS
>Q6ZY51
SMELALKQNNSEEKFASLLEKLETARPEGGELDDICDQIHE
>Q0VF96
RDIDTGSIPGVDQLIEKFDQKPGLQRRGRSGKRNRINTDDR
>Q93ZR1
XXXXXXXXMATAVVMNGELKKQPRPGKGGYQGRGLTEEEAR
>Q9HCU4
YLDAQTGALDVVSPLDYETTKEYTLRVRAQDGGRPPLSNVS
>Q9H9A5
CCIAANKGTSEQETKGLPSKKGIVQSIVGQGYHRKIVLASQ
>Q9UBT7
QVTGQQIISAAETLTLHPSSKIAKENLDVFCEAWESQISDM
>P48165
KVAVPEGEKVETPGVDKEGEKEEPQSEKVSKQGLPAEKTPS
>Q9XGM3
TRMQVELQEGNINSVIMHTVKNFXXXXXXXXXXXXXXXXXX
>Q9C9Q8
VIEVESSSEQRLLICQKPFTKRQSIXXXXXXXXXXXXXXXX
>Q8NE35
IDACLEEDGKLYLCVSSPTIKDKPVQIRPWNLSDSDFVMDG
>Q9SE83
TAWRAESESLKSILTGAPQSKLGRIALVDTLASQIRSRMKL
>O81270
FLSKEAIRRCFDGSLFEYCAKIYAGISEDKTAYYXXXXXXX
>Q42484
VEYWVGEGFLTSSHGVNTIYKGYFLIGDLKAACLLETGDEK
>Q9HCS2
AWTYAFYNNCRRLQCFPQPPKRNWFWGHLGLITPTEEGLKN
>O04714
GASSLSFVGSAFIVLCYCLFKELRKFSFKLVFYLALSDMLC
>Q9LM76
LPPLIKDLFYVGPNNLPIRLKEVSATILANIVNIGYDFDKA
>A8TX70
KKLSQYLGNIAERTCCCTFCKCPGIPGPHGTRGLQAMKGSQ
>F4IIM1
ISEALDALAIFSRSGANGNVKPAWAVLAESPNSMAPIVSSI
>Q9NSA3
XXXXXXXXXXXXMNREGAPGKSPEEMYIQQKVRVLLMLRKM
>A5YKK6
ALLNSSSSDLRGFAAQFIKQKLPDLLRSYIDADVSGNQEGG
>Q9S7D1
KDADIAILEEPEHLNWYYHGKRWTDKFNHVVGIVHTNYLEY
>Q6IBW4
SKKVEYLYSLVYQALDFISGKRRAKQLSSVQEDRANGVASS
>P02461
QASGNVKKALKLMGSNEGEFKAEGNSKFTYTVLEDGCTKHT
>Q8W4P1
LTNRVITLWYRPPELLLGATKYGPAIDMWSVGCIFAELLNG
>F4HW04
XXXMSGDNRRRDRKDTRWSKKPKVVNTAEDELESKLGFGLF
>Q8W4D0
DSLFVHIYDPRSGSNEPIASKEIHMNPIKVMKYNPVSDTMI
>P19835
LFGESAGGASVSLQTLSPYNKGLIRRAISQSGVALSPWVIQ
>Q8WXI2
QSSLQHKSKKKNKGPIAGKSKRRISCKDLGRGDCEGWLWKK
>Q940G6
FLPEGEDREHPACSPFGPRSKSLEGLSFPKSLVVVAGLDLI
>Q9UPV0
WLERVKNDPRLPLFSSTPKPKATLSLLQLGLDEHNRVKVYR
>Q9C6B3
ETPPELILPDNVLPGGKPVAKVPSTQYFXXXXXXXXXXXXX
>Q9S7H1
KITYQFYRVFPNGEVQYLHPKDGVYPEKANPGREGVGLNMR
>Q96BY6
NMERLNLFSLDPDIDTLKLQKKDLLEPESVIKPFEEKAAKR
>Q5IBC5
ILVLDPEVQMLPWENIPILRKQEVYRMPSVGCISAVLKKRS
>O49006
HNYFTVKKLIKKRKGLTPREKTALHDCLETIDETLDELHET
>Q9LUD9
AGKLTYPRLIGLERSKEVAEKLRREAEEQLLGFDPSKAAPL
>Q9FJJ5
AKSHGIGGGSNSSAEVQALSKEVEDLKVSVDLLEKERDFYF
>P21240
LSLDKAGKEVLGNASKVVLTKETSTIVGDGSTQDAVKKRVT
>Q39085
AIRNYYHDMHVIQDMLVPLYKVGDALEWVHREMEVYPIWLC
>Q9H9A5
NYDACLQHLACLQDINKDDYKIILNTAVAEFFKSNQTTTDN
>Q9S757
GSGGTVSGVGRYLKSKNPNVKIYGVEPAESNILNGGKPGPH
>Q9C9M7
QILGEGTYGVVYKATDTKTGKTVAVKKIRLGNQKEGVNFTA
>F4JYC8
KCCKCRRIRSPDCPYMDPKLKEQKQIKRIVFTNQKQRQGNS
>Q9SYP1
FKGMQQLNRVQSKVYDTALFKAENILLCAPTGAGKTNVAML
>Q53TN4
GLLILVFGALIFWIVTRPQWKRPKEPNSTILHPNGGTEQGA
>Q14185
FNPVLETYIKKHFSATLAYTKLTKVLKNYVDGAEKPGVNEQ
>P43320
SGTWVGYQYPGYRGLQYLLEKGDYKDSSDFGAPHPQVQSVR
>P08572
GPPGSEGFTGPPGPQGPKGQKGEPYALPKEERDRYRGEPGE
>Q8VYZ5
DLLENCPHLEFILHWCQEICKAHGSSIQRNYRTLLPALRSL
>Q7Z7A1
KSLRVLNLKGNKISSLQDISKLKPLQDLISLILVENPVVTL
>P06681
KNQGILEFYGDDIALLKLAQKVKMSTHARPICLPCTMEANL
>P55217
AGLSSRILRFPPNFVRQLSIKARRNCSNIGVAQIVAAKWSN
>Q8W5S1
HINRKLKSCLGHSSSHDESKKREKRSKHKSHRSSNDTPNGA
>Q9FRS6
MVYEYMPNGNLGTALHSKDEKFLLRDWLSRYNVAVGVVQGL
>Q94F30
FVPIHRGVHWTLAVINNRESKLLYLDSLNGVDPMILNALAK
>Q49MI3
STLDLINLSEDHCDIWFRQFKKILAGFPNRPKSLKILLNPQ
>O23240
GSDETNDREKLEAFLLKSLEKGLVSDGVIAQDINQASSFWR
>P92948
GRTPSQCLERYEKLLDAACTKDENYDAADDPRKLRPGEIDP
>Q8NHQ1
RNLDASPTYKGLLMSLQNQLKESKSKIDALSSEKLNLQKDL
>Q94B38
FNANVVSHQKPLHISSASNFKREVKVEAYEADRSRPLDINI
>Q43725
CSPEISSLSFSSASDFSLAMKRQSRSFADGSERDPSVVCEA
>Q8WXI2
LKNLVNALREDPSGVILTLKKRPQSMLTSAPALLKNMRWKP
>O94983
ILYNRKKVKYRKDGYLWKKRKDGKTTREDHMKLKVQGMECL
>Q941L0
GKPMKNIVPQTCQICSDNVGKTVDGDRFVACDICSFPVCRP
>Q07325
DSADVKELIKKWEKQVSQKKKQKNGKKHQKKKVLKVRKSQR
>Q9LPT1
YLTQGYDSNMSLVTWVNDMVKEKKTGDVFDKEMKGKKNCKA
>Q96KP4
TFFKDVDYVCISDNYWLGKKKPCITYGLRGICYFFIEVECS
>Q8N3K9
SKHHLEAAEDTRVKEPLSSAKSNYAQFISNTSASNADKMVS
>Q8GY82
TSSIRTERQFHNELIILSKLKHKNLINLLGFCTKRDQHGLV
>Q8RWL2
ILQHLTGQPNIVEFRGAYEDKDNLHLVMELCSGGELFDRII
>P05177
IFLFLAILLQQLEFSVPPGVKVDLTPIYGLTMKHARCEHVQ
>O49006
YPELCISAVVTAGGVELTSQKDVIEASVNLTITAVEHNYFT
>Q96EV8
CASAGELVDSEVVMLSAHWEKKKTSLVELQEQLQQLPALIA
>Q8GWW8
FSSICKSCRGARVVRGQKSVKVTIDPGVDNSDTLKVARVGG
>F4HVY0
IVIAPWAVHSTYRFVTDDPEKRDLGYFLVFPFLLFRILHNQ
>Q0WT48
VWFSQKVSFLDEGGAITAASKAISESMEGSGAGVKETNDAV
>Q9BS16
HEMLEILINRLFDVPHDPYVKISDSFWPPYVELLLRNGIAL
>F4IIM1
QCIEQLRQGSSSAQEREYCLKQLLDLIEMRENAFSAVGSHS
>Q8WXI2
TYDGLHVITGTTENSPADRCKKIHAGDEVIQVNHQTVVGWQ
>Q16281
RSAWPLAKCNTNTSNNTEEEKKTKKKDAIVVDPSSNLYYRW
>P09543
PGSGKSTLARVIVDKYRDGTKMVSADAYKITPGARGAFSEE
>Q14028
GKMGGKGAKGGKLAHLRARLKELAALEAAAKQQELVEQAKS
>Q39016
ISAHEALCHPWIVDEQAAPDKPLDPAVLSRLKQFSQMNKIK
>P12109
GYPGNRGAPGINGTKGYPGLKGDEGEAGDPGDDNNDIAPRG
>Q5IBC5
RSRKPSSRNKPAQSDVDGSGKIECNHKHRRKIGSFIAAARD
>Q9FIL7
LLEFKNEIYTLSKIEHMNLVKLYGFLEHGDEKVIVVEYVAN
>Q9SP32
LEYNTYADYYKQKYGVDLNCKQQPLIKGRGVSYCKNLLSPR
>Q9UBT7
KYGYLSLPKPMKNNANLKSLKPDKPDSEEQAKIAKLGLKLG
>Q0VF96
NHQPSESNWLKTLTEEGINNKKPWTCFPKPSNSQPTSPSLE
>Q941I6
GTTVTVRKLFSNLPVRSKEFKRNIRKEYGKLVSLLNAYALI
>Q96BY6
ATVSWDIRTLYSTVPEDAEHKAENLLVKEACKFYSSQWHVV
>Q92600
QWINELSSPETRENALLELSKKRESVPDLAPMLWHSFGTIA
>F4HRT5
ITDQKEKLERHIHLEEERLKKEKQAANENMERELETLEVAK
>Q15021
TRLLNILGLIFKGPAASTQEKNPRESTGNMVTGQTVCKNKP
>Q9LYU7
LVLAFLVRSIVKFMKQTPILKGPVVFSPKITPKSLHAALSN
>Q7DMA9
TRNMLHLNVAACLLKMGEWRKSIETCNKVLEAKPGHVKGLY
>Q9C7S5
EPHIVHRDIKSSNILLDGNFKAYVADFGLSRLILPYRTHVT
>Q9C5S8
VAISVLICVAVFSFHASKRAKKTYDTPEEDDITTAGSLQFD
>Q9FPF0
IAEESEEIEAIALVDILRRAKANVVIAAVGNSLEVEGSRKA
>O95452
VCFRRSKRAQTQKNHPNHALKESKQNEMNELISDSGQNAIT
>Q96EP1
DEKSGQVTLEDTSTSGTVINKLKVVKKQTCPLQTGDVIYLV
>Q38819
VIGSSTVPDIPKFVDIDSDDKDPLLCCLYAPEIHYNLRVSE
>Q8RXD9
RLYYDYYFQRQEDLWRKNALKTLPALLNSSNMLACGEDLGL
>Q14185
NLIGKNVYPFDWVIMNMVQNKVFLRAINQYADMLNKKFLDQ
>Q05999
AEVLLAMEYLHMLGIIYRDLKPENVLVREDGHIMLSDFDLS
>P24100
VVHSEKRLYLVFEYLDLDLKKHMDSTPDFSKDLHMIKTYLY
>Q9H799
KNPDIKEINDDIISITHNTKKEFIDIDENLLEVEAFTEEEM
>Q9STX5
DEKKDVEKSGENDEKKGQYTKFWNEFGKSVKLGIIEDAANR
>P02778
PASQFCPRVEIIATMKKKGEKRCLNPESKAIKNLLKAVSKE
>Q8GXV7
XXXXXXXXXXXXXXXXXXXMKLTYQFFIFWFFLPFFAISGD
>F4IIM1
VQDQEKDEKDKICICIHPKEKEEDEEEEATENREGSTGATV
>Q8N3K9
MPAISELSSLLREESQNEEIKPFSPKIISLESKEPPASVAE
>Q66GI4
AFGIQPRLRSYGPALFGFCRKGDADKAYEVDAHMVESEVVP
>P08574
IYTDVLEFDDGTPATMSQIAKDVCTFLRWASEPEHDHRKRM
>Q9S814
AGDVAFPKGKENLASVLKRYKRRLSNKPVGMNQDGPGSRKN
>O80842
SEIKDALKESVLEMLAKKNSKTELQLGFRKPAVIMIVGVNG
>P43255
ENGWTVDAASQMASVKKQAVKREQKVDSSKLQRLTEYVFHL
>Q38854
PPTPLLDTINYPIHMKNLSVKELKQLSDELRSDVIFNVSKT
>Q9FI46
SGSDPESSSNGWSRARGLVVKTLVLIGGALLIKRLTKSTTR
>Q39085
EWVHREMEVYPIWLCPHKLFKQPIKGQIYPEPGFEYENRQG
>Q9M086
KVCAHDEDPNSRSNAALSAKKKHLASSTLEMPTPVAQQQWP
>P54609
AESSDSKSKKDFSTAILERKKSPNRLVVDEAINDDNSVVSL
>Q6NPP4
HSSGAVHAAAVQIQKKYRGWKKRKEFLLIRQRIVKIQAHVR
>Q43125
QVAWANEGNEAGEESVNLFLKSIGLREYSRYISFNHPYSHE
>Q9UBW8
LREPAPGTNQRQPSKKASKGKGLRGSAKIWSKSNXXXXXXX
>Q9LY09
GSKHKIGGGKHGGLGGKFGKKRGMSGSGGGMSGSEGGVSGS
>Q9SSA5
FSVVNSSRFPRRRIGFSCSKKPLEVRCSSGNTRYTKQRGAF
>O14936
LITKHPDRFAYPIPHTTRPPKKDEENGKNYYFVSHDQMMQD
>F4IIM1
QQQECAVALLCLLSNENDESKWAITAAGGIPPLVQILETGS
>Q9FNA4
TETLYKKFSFSKKGDEVFRVKDSCSNKVSSVLQAIRKALEE
>Q9H799
AEIFVKAFPYPEDVRVPLRDKYHSLHQRLRHCVVKGPQTEE
>Q0WT48
FMSVRSELNLDLKNMKQEQAKFWKQHPAIVKTELLIQAQLT
>P12109
GFPGFPGYPGNRGAPGINGTKGYPGLKGDEGEAGDPGDDNN
>Q9LJG3
RKDLPQTYWPYGKSRDYPNGKFSDGHIVPDFIADFISIPNG
>Q86XI2
RGVLSTLIAGPVVEISHQLRKVSDVEELTPPEHLSDLPPFS
>Q9SSF8
PGERFTEIVGSPYYMAPEVLKRNYGPEVDVWSAGVILYILL
>F4IVL6
WSKKDIDWTTKCRALGMSDWKKLRDIRELRWAVAVRVPVLT
>Q9FFN7
GHVRRKRHRGKNGNGQSLNGKLLEDSVSDPVKTVVNGLVVK
>O65282
ARSLASLDGLRASSVKFSSLKPGTLRQSQFRRLVVKAASVV
>Q9ZSA2
WPSISESAKDLVRKMLTKDPKRRITAAQVLEHPWIKGGEAP
>O04151
SEDYRFYAISAEFPEFSNKDKTLVFQFSVKHEQKLDCGGGY
>Q9FIJ0
MALILLPVCRNTITWLRNKTKLGTVVPFDDSLNFHKVIASG
>P25940
GFPGPKGGPGDPGPTGLKGDKGPPGPVGANGSPGERGPLGP
>Q9LQ55
LEECSIEEISDDEGEKSKSSKDKKSNGPDSKGPGLVFKITC
>Q8WXI2
SCKDLGRGDCEGWLWKKKDAKSYFSQKWKKYWFVLKDASLY
>P0C0L5
GFQVKVLREDSRAAFRLFETKITQVLHFTKDVKAAANQMRN
>Q9LYU7
SDLNGKYYKMVLDNGLVVAVKRLGSLEGVGSPESSSSKSVK
>Q42449
AAILGQDGSVWAQSAKFPQLKPQEIDGIKKDFEEPGFLAPT
>P09543
LKPGLEKDFLPLYFGWFLTKKSSETLRKAGQVFLEELGNHK
>Q9LFE0
DGLTEVNDTDMDAAEDSSDTKEITPDENIHEVAVGKGLSGA
>Q9SY55
SILPATELVPGDIVEVTVGCKIPADLRMIEMSSNTFRVDQA
>Q9STX5
EDLIKNLGTIAKSGTSAFVEKMQSSGDLNLIGQFGVGFYSA
>Q8RXD9
YFDKNGQNWGFPTYNWEEMSKDNYAWWRARLTQMGKYFTAY
>Q9CA61
GTILDHVWWLKWVSSWFFSDKEFLAHKDRRTKWFRGAIMVE
>O14646
TDDLHKQYQIVERIIAHSNQKSAAGYPDYYCKWQGLPYSEC
>Q08466
HELRKLRLIDWGLAEFYHPGKEYNVRVASRYFKGPELLVDL
>Q14185
KAFFTDRYLQEHPEAHEKIEKLKDLIAWQIPFLAEGIRIHG
>O04046
NANFTFEFDPYMMSKAESVNKALEEAIPVGEPLKIHEAMRY
>Q8N6G5
VEGYYRTERDKGTQYELFFKKADLTEYRHVTLFRPFGPLMK
>A5YKK6
FLAQPMKQAWATDDVAQIYDKCITELEQHLHAIPPTLAMNP
>Q8VY16
LATEIVDLLPWDDLAITRKNKKSLESHNQRVVIDFNCFYMV
>Q96N67
SCFEYKGKKVFERMNSLTFKKSKDMRAKLEEAILGSIGARQ
>Q8N3K9
GEIKKKETELPSSQNVSPASKHIIPKGKDEETASSSPELEN
>Q06738
DKFPARSDDVEVETELGRDPKTETLDQFSPELSHPKERDEF
>Q8W4B1
NLQQVSTILPQFKEGFGSVAKAGESEHREEVPVTTSRMAVP
>P08034
KMLRLEGHGDPLHLEEVKRHKVHISGTLWWTYVISVVFRLL
>O48946
VLTNGAYLLNVDCDHYFNNSKAIKEAMCFMMDPAIGKKCCY
>Q9C9G4
HVSYASDKGGNTIEVHWYTRKANLHHIWDSNIIETAEADLY
>Q9HCU4
KYYNKPLLGQTGLPQGPSEQKVAVVTVDGCDTGVALRFGSV
>Q9LHG8
SMRRAREAEAEELLSLQAGLKRREDELNIGLKEMVEEKETL
>Q16281
PLAKCNTNTSNNTEEEKKTKKKDAIVVDPSSNLYYRWLTAI
>O82656
XXXXXXXXXXXXXXXXMATGKTSSAANLFTGSTRFDLSSAD
>P38605
WPFSTADHGWPISDCTAEGLKAALLLSKVPKAIVGEPIDAK
>F4HRT5
ERNAHLIAIADVEKREEGLRKALGIEKQCALDLEKALKELR
>P02775
IGKGTHCNQVEVIATLKDGRKICLDPDAPRIKKIVQKKLAG
>O48946
PPLVTANTVLSILSVDYPVDKVACYVSDDGSAMLTFESLSE
>A8TX70
LVDSSWSIGNENFRKMKIFMKNLLTKIQIGADKTQIGVVQF
>Q96N67
PYMIFKEADATKNKEKLEKLKSQADQFCQRLGKYRMPFAWT
>Q9FLH0
LQQSLTSLEDKRKRVDSATQKLEALKSETSELSTLEMKLKE
>Q9FGW5
QKLNKINEGTYGIVYKARDEKTKEIVALKKIKMKEDRFEEE
>Q9LFE0
VSSDYFSQEEMLKFKKPKKKKQLRKKDKLDLSMLEAEAVAS
>Q84ND9
TSDPKVLGGTETKEEAELFGKISMKKIFGKGKLKKDGSEGK
>Q8GSA7
PYLSTMKQHLLHGALGEEGLKKMDSFNRWMSKELGDVGVIA
>Q94JQ6
KTCNCWPKWCLLCFGSRKNRKAKTVAADKKKKNREASKQIH
>P42695
RHRSRSLGVLPFTLNSGSPEKTCSQVSSYSLEQESNGEIEH
>Q9LM76
VVEAALAALSSLLEDGLDVEKGVKILDEADGIRHILNVLRE
>Q8IUI8
QIKESASQTRDVLKQHFNDLKGTLGKLLDERLVTLLQEVDT
>Q9NQC7
LEQPHAVLFVDEKDVVEINEKFTELLLAITNCEERFSLFKN
>P25819
INKAGKAHYVKFHWKPTCGVKSLLEEDAIRVGGTNHSHATQ
>A5YKK6
KRVSIEPNFHSLYSNFLDTLKNPEFNKMVLNETYRNIKVLL
>P27658
KEYPHLPQYMKEIQPAPRMGKEAVPKKGKEIPLASLRGEQG
>Q9SIQ7
LFDRIVSRGHYTERAAASVAKTILEVVKVCHEHGVIHRDLK
>P47998
XXXXXXXXXXXXXXMASRIAKDVTELIGNTPLVYLNNVAEG
>Q01955
LPGESYGSEKGAPGDPGLQGKPGKDGVPGFPGSEGVKGNRG
>Q8IWV2
EKKVKLNCEVKGNPKPHIRWKLNGTDVDTGMDFRYSVVEGS
>Q8N3K9
SEKEKGEEKENQVYVLSEGKKQQEHQPYSVNVAESMSRESD
>Q9SNC6
QKLGLMGPLIDLAGNGTDRGKRKAAQLLERISRLAEQQKET
>P92983
GERLHLAVQNAEKENVPMGFKLVRGAYMSSEASLADSLGCK
>Q84JA6
EGAFDIDGNELPRLVYVSREKRPGYAHHKKAGAMNAMVRVS
>Q9C9C4
LGVSLSVCRAGAGAKGVPLYKHIQETSGTKELVMPVPAFNV
>Q941L0
PVFNLDDIEEGVEGAGFDDEKALLMSQMSLEKRFGQSAVFV
>F4K2E9
SRQRFWELAGSNLGNILGIEKSAEQIDADTAVVGDDGEVDF
>Q9FPF0
NVITSRAPGTAMEFSLAIVEKFYGREKALQLGKATLVXXXX
>F4IVL6
AEFQVLHLRRRNAEWVPYKLKITFVGLELVDSKSGNSRWIL
>O48946
VCRPCYEYERKDGTQCCPQCKTRFRRHRGSPRVEGDEDEDD
>Q9LY09
QSLIKKSKAKSKGGLKAWCKKMLKSKFGGKKGKSGGGKSKF
>O65639
GNDGCYTCGDVGHVARDCTQKSVGNGDQRGAVKGGNDGCYT
>Q9FGQ6
DAKSEYEMIQNYKVLQDVFNKLKITKHIEVSKLVKGRPLDN
>Q9HBI6
ILCHPDIIRPITSASAAVAPKDMIFYGFLKPWLGDGLLLSG
>Q6BDA0
HVVASQTILVSTGDNHDGPRKLSGDYVCSDVSVRGIQEAVE
>Q16281
WANKKTVDEKEVLKSLPDKLKAEIAINVHLDTLKKVRIFQD
>P54609
RPVRKGDLFLVRGGMRSVEFKVIETDPAEYCVVAPDTEIFC
>P92948
SLQKRRELKAAGIDGRHRKRKRKGIDYNAEIPFEKRAPAGF
>Q96LI5
ATRQLYGYCPSWALNWEYRKKGIMEEIVNCDADIISLQEVE
>P52569
RDENNEEDAYPDNVHAAAEEKSAIQANDHHPRNLSSPFIFH
>P29197
VVIEQSWGAPKVTKDGVTVAKSIEFKDKIKNVGASLVKQVA
>P21238
LSPAALIAQNAGVEGEVVVEKIMFSDWENGYNAMTDTYENL
>Q42484
KMHNVVRSFALWMASEQGTYKELILVEPSMGHTEAPKAENW
>Q9LKF9
LITDAYHALYTNQTARQQRDKEFLDTISKHLEVGGNVLLPV
>P84634
EVEDAPNMTLECYGEARATKKGAAEHAAQAAIWCLKHSGFL
>P42742
TLIMPFLDNQLKSPSPLLLPKQDSNTPLSEAEAVDLVKTVF
>Q6BDA0
NLDSQTGKKEEKIIQYSRKKKLNPKPSAEQVQELATLAKSK
>Q84JQ4
LAASLIIIGVVIFLIRRRKKKQPLLSAEPGPSSLQMRAGIQ
>Q84JA6
PINRETYLDRLSMRFERDGEKNKLAPVDVFVSTVDPLKEPP
>Q9H799
DKLSYSCRQYQKARENVKGEKDLEVEFDSCMIEHCLSAVEW
>Q8N3K9
SFKTIPLPDDSETVACHKTLKSRLEDEKVTPLKENKQKETH
>Q9SLG2
SGGALLALAFEHLTEADVSSKKMVRAVKELAKSIGTKGLVA
>Q9C0D2
NLEEHQAWLDTEKEAFHFSQKTQENTSSEQTGSSSFIPQLV
>P12109
LDSSESIGLQNFEIAKDFVVKVIDRLSRDELVKFEPGQSYA
>F4HW04
SNDNTSFDETTGCAQAFRVLKQLIHSCLTDVRKSKNIYADS
>Q9LKZ3
LQAVDLMDDIWAEQRRLEACKLYYRVLEAMCKAEAQILHAN
>Q7XJR9
TLDEEELADLRDQFDAIDVDKNGVISLEEMRQALAKDHPWK
>P50416
KDTVNRYLQSVRPLMKEEDFKRMTALAQDFAVGLGPRLQWY
>P08574
LLVPLVYTIKRHKWSVLKSRKLAYRPPKXXXXXXXXXXXXX
>Q9C0D2
RLLQVREQERDIALQIREDIKQRRNQQFTRLAEELRAEWEE
>P02748
VSLAFSEISVGAEFNKDDCVKRGEGRAVNITSENLIDDVVS
>Q94AW8
PDTVTGDIVFVLQQKEHPKFKRKGEDLFVEHTLSLTEALCG
>Q5IBC5
LCPSPISDAFIQTLSENCADKSTCIDFWMDCLKDSKAKLIG
>P02461
GVAGPPGGSGPAGPPGPQGVKGERGSPGGPGAAGFPGARGL
>Q96KN2
PADRGDGWLTDPYVLTEVDGKLYGRGATDNKGPVLAWINAV
>P93735
LTTRKINTNKLFSAGSFPNLKRNYPVGVRCMAEGGPTNEDS
>Q8NHQ1
LKKNVKLQELINHKKAEDTEKKDEPSKYNQQQALIDQRYFQ
>Q8IUI8
LDERLVTLLQEVDTIEQETIKPLDDCQKLIEHGVNTAEDLV
>Q9LJL9
EIGRGHFGYTCSAKFKKGELKDQEVAVKVIPKSKMTSAISI
>Q9C0D2
TTQNEKYFENSAETDIPKITKKLSQLGESELFASSGSFSLQ
>F4JJL3
ATPGTTLGDEYFLSRLPVVEKRLAQGGIRLAATLNRIFSAK
>O82587
SIPYVVALFSAMLWLYYATQKKDVFLLVTINSFGCFIETIY
>Q8VY16
RIPWAWLPGALCLLQEVGQEKLVLDIGRAALRNLDSKPYIH
>Q94AX2
SGKYIQSHLLSRLDAVQKKMKEQIKGVEAAQSKEVHVFWIG
>P54609
TNGEVERRIVSQLLTLMDGLKSRAHVIVMGATNRPNSIDPA
>Q9LZS0
NSETQNENGSDQTMTNNVCVKGSSSCWGEQEILKLMEIRTS
>O14646
IKIGDHITECLKEYTNPEQIKQWRKNLWIFVSKFTEFDARK
>Q94K85
YPTPKCSRKCVSDNKLWSESKHYSVSTYTVKSNPQDIMAEV
>O64827
VTVTGPIGKNGEGESSPSEPKWLQQDEPIALWVKWRGKWQA
>P00167
EMSKTFIIGELHPDDRPKLNKPPETLITTIDSSSSWWTNWV
>Q9MAA7
NILRRPDGTFNRHLAEYLDRKVTANANPVDGVFSFDVLIDR
>Q9M7T0
GVCSQQHVPSYKSHIDKFKAKGIDSVICVSVNDPFAINGWA
>P84634
KTHIAVMLIYELGHLVLSPKKSVCIFLAPTVALVEQQAKVI
>F4IVL6
NSVLPAPAQVIVESTAVGSGKLLLNWREFWRAFGLDHNRAD
>Q9LFE0
DSSDTKEITPDENIHEVAVGKGLSGALKLLKDRGTLKEKVE
>Q9Y2S2
QEAVEGAMHIQECVPEDLELKKKIFAQLDSIIDDRVILSSS
>O23304
EHQRARVSIIIEALSGDKEEKSREEELLEMVEKLKIELETE
>Q84JA6
TNTSSLIKEAIHVISCGYEEKTEWGKEIGWIYGSVTEDILT
>Q9AR19
MVLRGNLVVGGITYRPYHSQKFGEIAFCAITADEQVKGYGT
>Q7Z7A1
MRADFSLLRNQFLTERKKAEKQVASLKEALKIQRSQLEKNL
>Q14185
GKRLEHVIFPGAGDEAISEYKSVIYYQVKQPRWFETVKVAI
>P55217
PVVLKSVDEEVVVAEEGIREKIGSVQLTDSKHSFLSSDGSL
>Q84WB7
RRFSDLYGSLVDRRWEFGGRKDGWDLXXXXXXXXXXXXXXX
>O80988
ELDRFCDALISIREEISQIEKGNADPNNNVLKGAPHPPSLL
>Q14055
GKTGPRGKVGDPGVAGLPGEKGEKGESGEPGPKGQQGVRGE
>Q9STX5
EKEEDAEEEDGEKKQKTKKVKETVYEWELLNDVKAIWLRSP
>Q9FGM1
HINAPVHIVWSLVRRFDQPQKYKPFISRCVVKGNMEIGTVR
>Q9M101
XXXXXXXXXXXXXXMGCFSSKHRKTQNDGGGERSIPIIPVQ
>Q8TC92
GIRREEEMEMSDDENCDSPTKKMRVDESALAAQAYALKEEN
>Q9SYP1
YYYISYTTIERFSSLLSSKTKMKGLLEILTSASEYDMIPIR
>Q8W4I7
GEFVAVSLHLQKVANDEHLRKAFSYFDKDGNGYILPQELCD
>O64817
NLCGGPNIVKLYDIVRDEHSKTPSLVFEFVNSVDFKVLYPT
>Q9LJL9
PFDILIFKQIKAYLRSSSLRKAALMALSKTLTTDELLYLKA
>Q01955
AGLKGQKGAPAKEEDIELDAKGDPGLPGAPGPQGLPGPPGF
>Q9S7D1
SFNLDVYGNGEDAVEVQRAAKKHDLNLNFLKGRDHADDALH
>Q8TC92
LPRMFKQEFTGVGATLEKRWKLCAFEGIKTTXXXXXXXXXX
>F4KCC2
IGIAQGTEKESLLSLLVSLMKTRMGDGRHQFPEPGSCNISS
>Q9LXW7
VSSPSNYAAQVSELERLMDSKIFNPEEREGVEKFATTVKEG
>P16070
DDEDFISSTISTTPRAFDHTKQNQDWTQWNPSHSNPEVLLQ
>Q9FEB5
HNEAEPFIGPNKDGHTNNYAKVVDDPTSVDGTTRERLSSED
>Q9MA41
IVILVLLAVSFLALVANGEDKTIKVKKVRGNKVCTQGWECS
>Q9LJL9
MHPWIAGYKKIDIPFDILIFKQIKAYLRSSSLRKAALMALS
>O95628
XXXXXXXXXXXXXMSRSPDAKEDPVECPLCMEPLEIDDINF
>Q9C0D2
SHQRQKEIRNKIHVSENSQIKTVKEKPSISSSVSRLKGVNK
>Q9SWG3
RYGVTPESESSGSSSRRSTVKKTDCKASMHVKRRPDGKWII
>Q0VF96
KVEENSTLQQRLEESEGELRKNLEELFQVKMEREQHQTEIR
>P10632
PTGVPHAVTTDTKFRNYLIPKGTTIMALLTSVLHDDKEFPN
>Q7L5N1
TVAEHLIAQHSAIKMLHSRVKLILEYVKASEAGEVPFNHEI
>Q9LM76
RVRYKALQTLQVVVEGDDESKAIVAEGDTVRTLVKFLSHEP
>Q8RXN6
LGSGTQSTYFSESGTFSKLKKIXXXXXXXXXXXXXXXXXXX
>Q9FVX0
LHPSRKPWNATLEHYTSYRAKHMEACVKNLLQLCNEKLSSD
>A8TX70
IGRALLWTTENLFPETPYLRKHKVIFVVSAGENYERKEFVK
>O60494
CNNEHVIVFNGIRSNSPQLEKLCSSVNVSNEIKSSGNTMKV
>Q9HCU4
EGSLGPLPGSSAQPHKGILKKKCLPTISEKSSLLRLPLEQC
>Q8NHQ1
ESLSRACHQQNKIKDLQKEQKTLQVKCQHYKKKRTEQEETI
>Q9LZS0
GRWPRQETLTLLEIRSRLDHKFKEANQKGPLWDEVSRIMSE
>Q8GZB6
EENVDGSPKRRSPPKLTAMQKGKQKLSVSLNGKDVNLEPHL
>Q84WB7
SLYRVGQDCGENYGKRIRVSKIEVLSKEEYREVEVPFSLEA
>O48947
IVPVSNVEKRSEATQLKLEKKFGQSPVFVASAVLQNGGVPR
>Q9NYQ6
PPELFNCTTISFVDLRAMNEKLSRNETQVDGARALQLVRAL
>Q9M0V3
KDRKKVSLGTQPITLRTFSSKSATHVFAASDRPTVIYSSNK
>Q9SLV0
FVYFTSVHSDTWVPITIDSLKGWSALLSLAIPTCVSVCLEW
>O04151
PEFSNKDKTLVFQFSVKHEQKLDCGGGYMKLLSDDVDQTKF
>Q9H0B8
TKPKKTSAVNYMTQVVRCDTKMKDRCKGSTCNRYQCPAGCL
>Q9SGH6
MIHDWIDHLEDTHQIELVAPKEVASKCPLSSFRFLKTKEVP
>Q9SYP1
DQSLTGREIEETQIIVTTPEKWDIITRKSGDRTYTQLVRLL
>Q9H799
LCIFQLFHQCLSIHYWDIRYKQDVGHLIKLTSNTVKLLLTQ
>F4HW04
TNVKNEVELLQRWFYHMQELKPGIYVTYNGDFFDWPFIERR
>Q5IBC5
SSSTTEEDTIESRGLWWKKRKKLNHRLGIFLRNLEASWLGP
>Q94AN2
VEWTIKSVNRNAYIMIAITGKSFCKSSAIATELIISNILRI
>Q9SXY1
ADGGELFIWKLHPSETNQSWKVHKSLSFHRKDVLDLQWSPD
>Q9NXG0
EEHIKEMHEKISRMERDITMKRHLIEDLKFRQKVNLESNKS
>Q8LF21
MGSEYLAKLLSQHLETVIRQKIPSIVALINKSIDEINAELD
>Q9LL84
NNSVTHCIAAESSGIKYQAAKRQRDVIHFSWVLDCCSRNKM
>Q14055
GIRGYPGMAGPKGETGPHGYKGMVGAIGATGPPGEEGPRGP
>P25940
PVSFQQAQAQAVLQQTQLSMKGPPGPVGLTGRPGPVGLPGH
>Q9MAA7
VLGNILLNPMFGGNERTESEKSLDGKYFVTVRDRDWYWKAF
>Q9M2R1
IPTHRQVGVLESPVPLSGEHKCSMVTPGPSVGFKRSCPPST
>Q9SVC6
DRESIEKWLFSGKKNSCPVTKQVITETDLTPNHTLRRLIQS
>P02741
TSLSHAFGQTDMSRKAFVFPKESDTSYVSLKAPLTKPLKAF
>Q94C69
GSDGKTKAIEVTAPGGGSLNKKENSSRGSGGNCFNCGEVGH
>P25940
GDTGPKGDRGFDGLPGLPGEKGQRGDFGHVGQPGPPGEDGE
>Q8NHQ1
QELLELDSSSSLCVLVSTVGKLCRLINEDVNEQVMQVLGPE
>Q13609
HTAVKDFVIIPLHTTPETSVKEIDELVEVYTDVKHRWKAEN
>O14646
EPVPISEESEELDQKTFSICKERMRPVKAALKQLDRPEKGL
>Q9LY09
SGGSGSKHKIGGGKHGGLRGKFGKKRGMSGSEGGMSGSEGG
>O14646
RKARAKKNKAMKSIKVKEEIKSDSSPLPSEKSDEDDDKLSE
>Q16281
DNLIDEELARAGADPKDLEEKVEQLGSSLDTLQTRFARLLA
>Q9SY55
DAMLACMTAGIRVIVVTGDNKSTAESLCRKIGAFDNLVDFS
>Q9SY55
NHYWENQFKKVYVLEFTRDRKMMSVLCSHKQMDVMFSKGAP
>Q9C9G4
LLPESAEGDLSSLCLWADRVKFRYHWSSPLHYINTPDACSY
>O60494
SRCGSNFTGPSGYIISPNYPKQYDNNMNCTYVIEANPLSVV
>Q9FN02
RTGLGGMDNGYTIDHNVESGKLITIFSAPDYPQFQATEERY
>A4GNA8
XMGNGNSTETKESRRSKMRKKIQNFRSRRRLSRPGSGSVSG
>F4KCC2
GCLSDIFVSCSGEDGLLQATKLERLCETSERVIGDLKFVMS
>P25851
AGISNLTGVQGAVNIQGEDQKKLDVISNEVFSNCLRSSGRT
>Q01955
GEPGLRGIPGSMGNMGMPGSKGKRGTLGFPGRAGRPGLPGI
>P09622
QGFKFKLNTKVTGATKKSDGKIDVSIEAASGGKAEVITCDV
>Q9LMJ4
GEEDNDTSDGVIVARPITDYKIVIEALQSSVIGDLNAIAVR
>Q9SP02
FRALCTGEKGIGKNGKALHYKGSSFHRIIPSFMLQGGDFTH
>Q8WXI2
NKMKRDSRRENSLLRYMSNEKIAQEEYMFQRNSKKDTGKKS
>Q9UQB3
HRSACGALRNLVYGKANDDNKIALKNCGGIPALVRLLRKTT
>Q0WT48
ISPFLQLPHFSDAVVKKIARKKVKSFQDLQEMRLEDRSELL
>Q8N137
ELSRSLSVGLEKNLKKKDGSKHIFEMESVRGQLQTMLQTSR
>Q42371
LQNLDLSFNELSGDIPFSISKLKQLEQLILKNNQLIGPIPS
>Q9XF91
TGLEKAVIPPGKNVRSALGLKEQGPLFGFTKANELFVGRLA
>O94983
XXXXXXXXXXXXXXXXXMNTKDTTEVAENSHHLKIFLPKKL
>P19835
AVPTHWEPYTTENSGYLEITKKMGSSSMKRSLRTNFLRYWT
>Q84WB7
KNGQLEIWYSSSPLGTWKPHKKNPIYNGKRSIGARNGGRAF
>Q941L3
PQAQPHHGKLIIHAEESLASKISTEIVFRCSNLESKDLFSK
>Q8RVL2
PRMETQEDINQRMRSVELAVKEALSARGDKQFTDQEFPPND
>Q6ZY51
TAEYSDLLLQIFPPNVEILGKALGIPENSVKTYTEAEIRAG
>Q16206
MGRLQHTFKQEMTGVGASLEKRWKFCGFEGLKLTXXXXXXX
>O80842
LREDIMSGKLKSGSEIKDALKESVLEMLAKKNSKTELQLGF
>Q96524
ADKLLNEFIEKQLIDYAKNSKKVVGNSTSLLSPYLHFGEIS
>Q8LPK5
PPSKPRILPQSSSSSCCCLTKKKQPQDPSEIYKDAKREELD
>P93825
LVTLLPLLLKAKVREFMLSKKTRELDREVGIIMKQTETSLH
>Q8GWE6
VECIMTILIYKNLVKGYLAHKSKVVVLSKQDPFPKLNGKPV
>Q9BZG8
PGRGRAPRGRVANQIPPEILKNPQLQAAIRVLPSNYNFEIP
>Q9LKZ3
SLLFSRHIDQIILCCFYGVAKISQMSLTFREIIYNYRKQPQ
>P02458
VQEAGSCVQDGQRYNDKDVWKPEPCRICVCDTGTVLCDDII
>F4I1S7
EIPNSIMLVSSSQDKVIRIWKLVLVGDVGSWRREITLASYI
>Q9LFE0
QKRRNEAYEAAKKKKGIYDDKFNDDPGAEKKMLPQYDEAAT
>Q01955
PAASKGCVCKDKGQCFCDGAKGEKGEKGFPGPPGSPGQKGF
>P02461
GANGAPGLRGGAGEPGKNGAKGEPGPRGERGEAGIPGVPGA
>P51589
QAWKEQRRFTLTALRNFGLGKKSLEERIQEEAQHLTEAIKE
>Q8TC92
DFYEWECKQRMRAREERHRRKLEEDRLRPPSPPAIMHYSEH
>Q9LZS0
XXMDQDQHPQYGIPELRQLMKGGGRTTTTTPSTSSHFPSDF
>Q9HB71
TAEKSKIETEIKNKMQQKSQKKAELLDNEKPAAVVAPITTG
>Q6UX04
DIIPREIKRLKKEKPEEEVKKLKPKGTKNFSLLSFGEEAEE
>Q84ND9
EQEIAVSRFRNWASKHCPDAKHMNVGSDTQLRQLFFGGISN
>P24903
PAFFNFTKGNGIAFSSGDRWKVLRQFSIQILRNFGMGKRSI
>Q94C69
GNVGGGGSTCYTCGGVGHIAKVCTSKIPSGGGGGGRACYEC
>Q9M5K2
DGENVVVKGKHIIVATGSDVKSLPGITIDEKKIVSSTGALS
>P05177
NQRFLWFLQKTVQEHYQDFDKNSVRDITGALFKHSKKGPRA
>Q9LUD9
PLREPLTVQEAVRYSLLAGGKRVRPLLCIAVCELVGGDEAT
>Q9Y262
QAQLSTIRSFLKLYTTMPVAKLAGFLDLTEQEFRIQLLVFK
>Q9NQC7
IFYLLLQECSVTDKQTQKLLKVPKGSIGQYIQDRSVGHSRI
>P43254
SVKLRMLGDDPSTRNAWPHEKNQIGFNSNSLSIRGGNFVGN
>Q8N3K9
QEGNLVLEKSSRDMPDHSEEKEQFKESELWKGGSVDITKES
>P92965
FGRKGRRLRVEWTKSERGGDKRSGGGSRRSSSSMRPSKTLF
>Q3E991
GGGGGALGGGMGDIIMVNTDKGSFGLPDLMKAAAEVLGNGS
>Q9C9Q8
DRLLRPEGWVIIRDTAQLVEKARETITQLKWEARVIEVESS
>O94985
TCISVPPVDGYVMVLQPEEPKISLSGVHHFARAASEFESSE
>Q8LK56
DSIDYEAIRRASISEISEAIKERGMNNMLAVRIKDFLERIV
>Q8VY27
QNFTQAMMEETVETADSVIRKWDPNTPSFTKIVSLFNHSRK
>Q6NLQ6
DEEASGIREGFQIMDTSQRGKINIDELKIGLQKLGHAIPQD
>O64816
QQQQQSRVKEKSETLAQKIGKSIRRAGAPSKARVYADVNVV
>P55228
GANYRLIDIPVSNCLNSNISKIYVLTQFNSASLNRHLSRAY
>Q9M5K2
ADIVPAMDGEIRKQFQRSLEKQKMKFMLKTKVVGVDSSGDG
>P25696
GMDVAASEFYSEDKTYDLNFKEENNNGSQKISGDALKDLYK
>Q9FNA4
KSGKIRAGSAGEEMALVDHLKGMRMTDGGKRELKSLLICLV
>Q9SAD4
PNPLTKFFTEPTASPVSRNRKLSSKDTTVTIAGAGSSTTRY
>Q9FNR3
DTKVEDAGFSEIKKRFKEAVKRIRSWETNQSTMFEAGLSEA
>Q7Z7A1
KKKLEDAKSQEQVFGLDKELKKLKKAVATSDKLATAELTIA
>A5YKK6
KYLAPFLRNVELTKPMQILYKGTLRVLLVLLHDFPEFLCDY
>Q84JQ4
PLDTKCSSPYNHSSEPKSSTKKTSSKFLYIVAAAVAALAAS
>Q9SP32
TTPKDKRPAIFGMTASPVNLKGVSSQVDCAIKIRNLETKLD
>Q9C7T7
LGLGNNHYEEGIIPESIGGLKKLTWLFLARSNLTGKIPNSI
>Q8NE01
PLSTITRFYNHPLHFVFNDTKLDAVLEEFKRGKSHLAIVQK
>P12109
GFDGIQGPPGPKGDPGAFGLKGEKGEPGADGEAGRPGSSGP
>P59226
GTVALREIRKYQKSTELLIRKLPFQRLVREIAQDFKTDLRF
>P93825
QVAVAISHAVILEESQLMREKLAEQNRALQVARENALRANQ
>Q9SP32
AQRLPSIMRRVESMLLAVQLKNLISYPIPTSKILEALTAAS
>F4KCC2
GISKFLCKLSSSSGRNIPESKMSWPRRDLLNVETGGSVSSN
>P54609
GAADRVLNQLLTEMDGMNAKKTVFIIGATNRPDIIDSALLR
>Q8W4I7
YLCIERSSRDLLACKSISKRKLRTAVDIEDVKREVAIMKHL
>Q9LXW7
HHAHNLLVDFNEEMVVKTEPKAGNVRKRKPNIHAHLPPELL
>Q9S7D1
DLNLNFLKGRDHADDALHKYKVFINPSISDVLCTATAEALA
>Q9HCU4
PPRQSLQEQLNGVMPIAMSIKAGTVDEDSSGSEFLFFNFLH
>Q42551
GFFPLTMHFSEDYPSKPPKCKFPQGFFHPNVYPSGTVCLSI
>Q9H799
SFLINRPGKVKYMSKPSYIHKRKSFGQPQGSPWPHGTATFT
>F4IVL6
FRAAPGTTNSSIVASLAKTAKSMVGVFLSVDDSQLLTVSEY
>Q9XEC6
KSDVYSFGVMLLEMISGEKNKNFETEGLPAFAWKRWIEGEL
>Q9SSD2
MLNRLLRLVLDHNIADYVSAKNNVVLSYKDMSHTNSYGLIR
>Q9SSD2
ADGLQYIFSHVGQLTGMYRYKYRLMRQIRMCKDLKHLIYYR
>Q9H0B8
DRCKGSTCNRYQCPAGCLNHKAKIFGTLFYESSSSICRAAI
>Q9C0D2
QKKVLQATQEAQEQLLLCKQKEVEQQTGLSVFLPLVTPDSS
>P84634
SKTEDRLPQKAIIKAGGPSSKTAKSLLHETCVANCWKPPHF
>Q94JQ6
KYCIEPRAPEWYFCHKMDYLKNKVHPAFVRERRAMKRDYEE
>P55034
EEERARQEAAAKKAADEAGQKDKDGDTASASQETVARTTDK
>Q14185
NSPGQYIQCFTVKPKLDLPPKFHRPVSEQIVSFYRVNEVQR
>Q9NYQ6
CFPHGSHSRTCDMATGQCACKPGVIGRQCNRCDNPFAEVTT
>F4IIM1
AARLLEVLLNNVKIRDSKATKTAILPLSQYLLDPQTQAQQA
>A8TX70
YLPSQMFEPQKLMINYEKDQKSAEIASLTSGHENYGRKEEP
>O48538
RTSSNRFRQFSQELKAEAVAKAKQLSQELKRFSWSRSFSGN
>Q0VF96
TCFPKPSNSQPTSPSLEDPAKSGVTAIRLCSSVVIEDPKKQ
>Q9SA52
LLTSSLSDFNGAKLHLQVQYKRKVHQPKGALYVSASSEKKI
>Q5YDB5
RDYALEMWRLLDPEAHLISLKELRDRIVCVKPDAKKSLLSV
>Q15021
VDASVGTIQCLEEILCEFVQKDELKPAVTQLLWERATEKVA
>Q9M9Y4
XXXXXXXXXXXXXXXXXMMIKVKKETMRACLSCSICDNILR
>Q39183
GDLHTLRQRQPGKHFSEQAVKFYIAESLLALEYLHMLGIVY
>Q9NQC7
ILFHHILRVEPLLKIRSAGQKVQDCYFYQIFMEKNEKVGVP
>P43254
SQHLTNNQLYPNFLLDKLLKKTSARHVSKTASPLDQFREAL
>A8TX70
QYGEKGFPGDPGNPGQNNNIKGQKGSKGEQGRQGRSGQKGV
>O80988
GSGGLTDASKIAILNANYMAKRLESHYPVLFRGVNGTVAHE
>Q5YDB5
DETLIVANTMKSFEDRIEALKSWISREMDPVRINGMSAELK
>Q8W586
LVDSLDKLRVSAASSSSNFKKKPIIIIVVGMAGSGKTSFLH
>Q5TZA2
LLKGEASLEVMRQELQVAQRKLQEQEGEFRTRERRLLGSLE
>O23240
XXXMMMQKLRRSGEFIRFGCKSLISSRPNKDSVSRSVSGFV
>Q9FNY2
QIIPMPETNNVTSSADTAPVKSPSLPGIMNSSMKPENXXXX
>Q01667
GAFDPLGYSKDPKKLEELKVKEIKNGRLALLAFVGFCVQQS
>Q39054
KPLLEEKGKVYFSKVLMKPGKPLTFAEIRAKPTESMLGKTV
>Q42484
KGYFLIGDLKAACLLETGDEKTQVKMHNVVRSFALWMASEQ
>P21240
STIVGDGSTQDAVKKRVTQIKNLIEQAEQDYEKEKLNERIA
>Q9XGM3
LKFPLETLPNDFNPINLVDLKLPYSEMEQLWEGDKDTPCLR
>Q14185
VACMTAILRQMEDYHYAHLIKTFGKMRTDVVDFLMETFIMF
>Q94F30
ETREPKKYLKCHYFNTFFYKKLVSDSGYNFKAVRRWTTQRK
>Q9SY55
QLLWVNLVTDGLPATAIGFNKQDSDVMKAKPRKVGEAVVTG
>P19835
GFVEGVNKKLGLLGDSVDIFKGIPFAAPTKALENPQPHPGW
>Q9BPX3
ETLTPEIALYWCALCEYLKSKGDEGEEFLEQILPEPVVYAD
>Q9FV70
VQKRRIYDITNVLEGIGLIEKTTKNHIRWKGADNLGQKDLG
>Q93ZN9
LGIGDTTEPIPEVITSAMAKKAHELSTIEGYSGYGAEQGAK
>Q8LK56
SQDVERHNSSTCVEYLDAAKKTKIQKVVQENLHGMPPEVIE
>O65572
IGDLKGFFGLLMVNVQQLRTKLKILDNTYGNGTANTALVYH
>Q9FGQ6
FVGRSEILAWINSTLQLNLSKVEEACSGAVHCQLMDSVHPG
>Q9FNY0
IILRSTMGPIDVYLVSEFEGKFEDTNGSGAAPPACLPIASS
>Q42601
LAKYAALVMSGKSLKDLNFEKEVIPKHVSVKEAVFPFEKFQ
>Q5IBC5
QLNLVLRLYSTGLSITVCNSKLGEIKLEDSTDDWKIQAMFD
>Q5IBC5
LPLRSNLGQQTRIKIADILLKDVYVTEDMHIERARILIWKA
>Q8N3K9
PVKPQTLASGASPEINAVKKKEMPRSELTPERHTVHTIQTS
>Q9SY55
TDDEATPLKKKLDEFGSFLAKVIAGICVLVWVVNIGHFSDP
>Q8NHQ1
KDLETRPTQHELRLYKQQVKKLEKALKKNVKLQELINHKKA
>O23240
NLAFIACKDYLSCQKLLVEAKRNLGEILSAFEFLDNNSMDL
>Q7XJR9
SSGHNRSSRNPHPHPPLTVVKSRPPRSPCSFMAVTIQKDHR
>P09622
TGGIAHLFKQNKVVHVNGYGKITGKNQVTATKADGGTQVID
>Q9M9V8
ANKKENSPLKAIDFGLSVFFKPGDKFTEIVGSPYYMAPEVL
>Q8IWV2
IFARSLSATDIEVFWASPLEKNRGRIQGYEVKYWRHEDKEE
>O43809
PLTLERTINLYPLTNYTFGTKEPLYEKDSSVAARFQRMREE
>F4IIM1
PNPEWDESFSWSFESPPKGQKLHISCKNKSKMGKSSFGKVT
>Q9C0D2
KEDWQRELEFAFEDMYNADRKVKGNLILHLEPEPLPTVTNQ
>Q9SSD2
KRKFGFVETQKEDMPPEHVRKIIRDHGDMSSKKFRHDKRVY
>Q8GY82
WVVHRDIKPGNILLDSDLKPKIVGFELARTMQQGENAAETT
>Q9FNA4
NHVTEFVCAMKNEDVTETLYKKFSFSKKGDEVFRVKDSCSN
>Q9LXW7
HCLDNLGLICAHLAAEVCLEKISDTKEESETYKECSMVCKE
>Q9M5K2
GGYVAAIKAAQLGLKTTCIEKRGALGGTCLNVGCIPSKALL
>Q94CF0
IPKKACDRRINEFVKRARAAKIHAYIISHLKKEMPAIMGKA
>Q9XI84
DYAYEIKGAGLFSRDLLFSLKSPVYVKAGEQVYIQYDLNKS
>P42695
GHVAVSSPTPETGPLQRLLPKARPMSLSTIAILNSVKKAVE
>Q9LUD9
GKDVMAGKLTYPRLIGLERSKEVAEKLRREAEEQLLGFDPS
>Q9LYU4
TPSGLPARVATSSYFKSDYFKNRPSNWYYSYTSPDEVILCP
>Q9M548
HLFEIPPEFVDSKYFCVAARKRGYIHNLPINNRFQIQPPPK
>P13671
GRSEYGAALAWEKGSSGLEEKTFSEWLESVKENPAVIDFEL
>Q96286
VFYKDEADKTGSMTDNSGIRKILPKSEICDFEFEPCGYSMN
>Q9BPX3
EKNKEVYMTPLRGVKATQASKSTQLKTNRGQRKVTVSARTN
>Q9LY09
KSKFGGKKGKSGGGKSKFGGKGGKSEGEEGMSSGDEGMSGS
>Q9LY75
XXXXXXXXXXXXXXXXXXMTKKKNPNVFLDVSIGGDPVQRI
>Q9S814
MAISCRKGRTGTAAGDVAFPKGKENLASVLKRYKRRLSNKP
>Q9FLN9
LPGWLPSPFFPIYIHNIHKAKHGSDSKTYDNEGRYTPANLE
>Q9FJ87
GIILLLVTSLPVTLLWMNMEKILLILKQDKKLASEAHIFLL
>P30825
CLDNNSPLPDAFKHVGWEGAKYAVAVGSLCALSASLLGSMF
>F4HTM3
LSDLLKKKHQEFDAKFNECFKLSEKHDSETLGVGRTAIANM
>F4HW04
VDMFSSANKDVVLDTDLPVTKDNVEDIEDFCKENRPSVKGP
>Q6NPP4
VSLGADAGALADPSPEHPLGKTAADLAYGNGHRGISGFLAE
>Q9BZC1
HDAIKLFIGQIPRNLDEKDLKPLFEEFGKIYELTVLKDRFT
>Q7XJR9
NGRRHGETIPYGKRVDFGYAKDFDHRYTIGKLLGHGQFGYT
>Q84Y95
GGCDITLEAFKTGELQEEVEKAMCSXXXXXXXXXXXXXXXX
>Q14185
GDTVHILETYEGWYRGYTLRKKSKKGIFPASYIHLKEAIVE
>Q14185
NMVQNKVFLRAINQYADMLNKKFLDQANFELQLWNNYFHLA
>F4HTM3
SIRRGKGKELVSIGAFKTNLKILVGLIILGIIVIYFVINRL
>Q14185
KDKKKEKRNSKHQEIFEKEFKPTDISLQQSEAVILSETISP
>F4JYC8
KVPRPRGRPRKRQRLEDDNRKLNNRGKKQVLEVEPAVPISL
>Q84Y95
KPTSALVVHNHQLSFYGSNLKLKPTKFRCSASALTPQLKDT
>Q9LNU1
GEGIHFSNVSKSPVYPLIHGKSAKSADASEGSARACDSDSL
>Q9H799
GELFLWNKDQDCLKTIPITEKPKEMIKATVASSLRLYLYVS
>F4IVL6
CPDGSYDLKNAQSFSYDALSKEVFVGNVYLKVYNDQPDSEI
>Q9BZG8
PQCKPLSPGEILGCTSPRLSKEVEAVVYLGDGRFHLESVMI
>P19875
CLNPASPMVKKIIEKMLKNGKSNXXXXXXXXXXXXXXXXXX
>Q9SNC6
ENNKGAIVSAGAIPGIVQVLKKGSMEARENAAATLFSLSVI
>Q9SE83
QSGSGENSLETAWRAESESLKSILTGAPQSKLGRIALVDTL
>Q94B78
LTHPIFNMYHTEHELLRYIHKLQSKDLSLCHSMIPLGSCTM
>Q7Z7A1
DLELQMEKQKQEIAGKQKEIKDLQIAIDSLDSKDPKHSHMK
>Q9FMK7
WKVLVRRVASAKAMSSLSQSKKKKSEVLFKEEAEDLIRIRN
>O60494
CTSNYLELRDGVDSDAPILSKFCGTSLPSSQWSSGEVMYLR
>Q5YDB5
AVVMLGDEEIHLVAMPSKEKKFPCFWCFSVPSGLYDSCLRM
>O48538
SQINDESFDSRLQIFFDIVDKNEDGRITEEEVKEIIMLSAS
>Q96BY6
EYIYKEPKLTGLSEISQRLLKLYADKFGADNVKIIQDSNKV
>Q8W453
VDTSVAIDLCGMSQDELNECKPAVSKENPTSPSQPCCTALQ
>Q9S7D1
GSPSASSFSNEIGIMKKLQPKISEFRRVYSAPEISRKVMER
>Q9LV85
YGNKLGSFATNFEQTFSSTLKILKLTNECANPHQSNNNDGG
>P25940
GPPGPPGEQGLPGLEGREGAKGELGPPGPLGKEGPAGLRGF
>Q38846
DALIALAYFSIPLELIYFVQKSAFFPYKWVLMQFGAFIILC
>Q9FY74
ILRRSEDSLKKVDSFSKWAIKELGEMEDLQMQSSRGDIAWT
>Q9FIL1
LGMDKDACETLKDGTSLEAKKHNNRNXXXXXXXXXXXXXXX
>Q9C0D2
SWKSERPTAISEHWDQGQRLKLSPNKYQPIQPIQTSKLEQD
>Q9LQ55
AHNALVLKAESMVDKNEWINKLQKVIQARGGQVGSASMRQS
>Q86XI2
CIQDFMFHGIHLPRRSPVHSKVREVLSYFHHQKKVRQGVEE
>Q9C942
AIKDPEKLKIIASNPQRYTGKPRVGTMRELLRKTQYVQENF
>Q9SSM7
HDPSSSSTTTTSSSTPYGLTKDEFSTLDSIIRTHHTFPRSP
>Q9SMQ6
ATNVENSFNTLMTQIYNTVNKKNLASEGDSNNPGSLAGKKI
>Q9BZG8
WTVNHGQDRRPHAPGRPARGKVQEGSARPPSAVACEDCSCR
>Q9SQI2
SDLANFLTADRLAGFYCGTQKLLRSVLAEKPELSFSVVSLL
>Q8WVB6
EQVLEEMLEAGLDPSQRPKQKVALLCGPPGLGKTTLAHVIA
>Q8W4P1
CAKDALDAEYFWTDPLPCDPKSLPTYESSHEFQTKKKRQQM
>Q9FFN7
WLVTGSVGLLAVIYTFLKWQKKTSLNWVKAAAREKKKVWKR
>Q0WT48
TIMAIPLVPYTMVKLSGALSKKQRTIHCQCLECDRSGKYKR
>Q16206
LQHTFKQEMTGVGASLEKRWKFCGFEGLKLTXXXXXXXXXX
>Q9SWW6
VVQGLLKILAGIDTNFTVTSKATDDDDFGELYAFKWTTLLI
>O75175
KKKGDKDKQDRIEGLKRHIEKHRYHVRMLETILRMLDNDSI
>Q9MA41
GRGALPIYWNFNYGAAGEALKADLLNHPEYIEQNATLAFQA
>Q9FGH9
DPALCYVFLMNNGRYIVQKVKDGDLGLLLGDDWIRKHNVKV
>Q96ST8
ELNKSSAVTSEEWRQLQTQAKLVLEENKLLLEQLEIQQRKA
>P24462
PCKETQIPLKLRFGGLLLTEKPIVLKAESRDETVSGAXXXX
>F4HRT5
SFEKEWEELDERKAKIGNELKNITDQKEKLERHIHLEEERL
>F4K2E9
ERERKKRAKQQQQISGPGLKKGTTFLRPKKLGLXXXXXXXX
>Q9M591
ATYLSEKIGYWRYITIYRHLKENPEFQCYPIFKYFENWCQD
>O81210
APYVDLTVDVQDDTVSVHSLKMEGGSSVEESPELTLLKRNR
>Q9LY75
AIKSVKVDNADQHANLDDSVKSRSRSPIRRRNQNSRSKSPS
>Q8N1G2
EKFVKAVSKPSRPDMNPIRVKEVYRLEEMEKIFVRLEMKII
>P29197
ALMLKGVEDLADAVKVTMGPKGRNVVIEQSWGAPKVTKDGV
>Q5IBC5
GDEGNQTGSSSIGGHRNYNNKTHDSCKDRNKITCWPQYVDA
>O23304
KKFSKAFREMVGLCLEQDPTKRPSAEKLLKHPFFKNCKGLD
>Q9SP32
HETIKQMIAAVEEAAQASSRKSKWQFMGARDAGAKDELRQV
>O24606
NNSSNNQTFFQGNNNNNNVFKFDTADHNNFEAAHNNNNNSS
>Q8L493
IGVKVVTSSIPIKPPEFATVKSVNYLPNVLSQMEAEAKGAY
>Q39009
CEAAEKIVNFGYMTGSDALIKRKSVVKITTGCQALDDLLGG
>Q8N3K9
KYTLIDYNISPDPEKQKAPQKLNVEEKLSKEVTEETISFPV
>P24903
VDQGEEFSGRGDYPAFFNFTKGNGIAFSSGDRWKVLRQFSI
>Q9ZSA2
EENAMLKATDFGLSVFIEEGKVYRDIVGSAYYVAPEVLRRS
>Q9H799
NKSCQNILNRMPTEAKNPDIKEINDDIISITHNTKKEFIDI
>Q8IYT2
LASPASFSPDILADIFELFAKNFSYGKPLNNEWQLPDPSEI
>Q6NPP4
ALLKKEDSLKKVDSFSRWVSKELGEMEDLQMQSSSGGIAWT
>P26232
KSGNEKEVKEYAQVFREHANKLVEVANLACSISNNEEGVKL
>P07358
XXXXXXXXXXXXXXXXXXXMKNSRTWAWRAPVELFLLCAAL
>P26992
PALKNRCHIRYMHLFSTIKYKVSISVSNALGHNATAITFDE
>Q9STX5
HGGLSTDSDVVHRESESMSKKTLRSNAEKFEFQAEVSRLMD
>Q94AX4
SALSMDGTCTGEHGVGTGKMKYLEKELGIEALQTMKRIKKT
>Q8TCG5
HLAALTAAPRGTWAQVRTSLKTQAAEALEAVEGAAFFVSLD
>Q9BPX3
PQAKTSQDYQALTVHDNLAMKICNEILTSPCSPEIRVYTKA
>Q9FV70
IAKVIVKQESSPQNVKRVYNKSKGGTKLLKAGKRMANGEVQ
>Q9SI75
EFKSEIKGGAVPREYIPGVMKGLEECMSTGVLAGFPVVDVR
>Q9LYD9
GLQRRKSRKVRLLSELLGNTKTSGGSNIRKEESALKKESVR
>O48946
LWVRINPFVDANPNANNFNGKGGVFXXXXXXXXXXXXXXXX
>O14646
LDQKTFSICKERMRPVKAALKQLDRPEKGLSEREQLEHTRQ
>Q6UX04
TNGKVLLKTTAGDIDIELWSKEAPKACRNFIQLCLEAYYDN
>Q9Y2S2
TMHLNAEGMLSYCDRYSEGIKHVLQTFGPIPEFSRATAEKV
>Q9LFE0
RGTLKEKVEWGGRNMDKKKSKLVGIVDDDGGKESKDKESKD
>Q8N3K9
SRDMPDHSEEKEQFKESELWKGGSVDITKESMKEGFPSKES
>Q9LYA9
RTSRRLSPQKFTVKASSVGEKKNVLIVNTNSGGHAVIGFYF
>Q8VYZ5
VNCVTYSPDSQLLATGADDNKVKVWNVMSGTCFITFTEHTN
>A5YKK6
LLFGQKGAFGVGQEQIDAFLKTLRRDFPQERCPVVLAPLLY
>P18545
RKGPPKFKQRQTRQFKSKPPKKGVQGFGDDIPGMEGLGTDI
>Q9UPV0
GIEDKDDSQSSQDELQSKQSKGLEERLSPPLPHEERAQSPP
>Q96N67
QSTGWERMFGTYFRVGFYGTKFGDLDEQEFVYKEPAITKLA
>P02748
EKTSNFNAAISLKFTPTETNKAEQCCEETASSISLHGKGSF
>P92948
WYEWLDPSIKKTEWTREEDEKLLHLAKLLPTQWRTIAPIVG
>Q8LE52
FQPSTTAGVLSASVSRAGFIKRCGSTKPGRVGRFVTMATAA
>Q9SYP1
LAEGDDRVVEDKLLMHLQYEKFSLVKFLLRNRLKVVWCTRL
>Q9NXG0
NPMEKSHQSADRAKSEMATMKVRSGRYDCKTTMTKVKFKAA
>Q8W4B1
PRCVSLSEEIVQIVGELNAVKNALAIVSSRLRESQHRDRSN
>O64827
PSLVGSRGPKKGIRFNTYRMKSGRLSRPNKFKKSLGAVSYR
>Q9LNU1
AQILINTMFKRRANDLLHTYKHGFSGFAARLTAEEAKVIAK
>Q96BY6
SENNLHADFAKYLTETEDTVKTTRNMERLNLFSLDPDIDTL
>Q9FNR3
LRKLLSDLEMHLSTFGIADTKVEDAGFSEIKKRFKEAVKRI
>P25025
ASKVNGWIFGTFLCKVVSLLKEVNFYSGILLLACISVDRYL
>F4JHH5
XXXXXXXXXXXXXXXXMQSSKGRRKVGSTTAGAGIDSAEKL
>Q42547
HSHATKDLHDAIASGNYPEWKLFIQTMDPADEDKFDFDPLD
>Q6IBW4
EYLYSLVYQALDFISGKRRAKQLSSVQEDRANGVASSGVPQ
>F4JYC8
LPSRVMKNIMEVEKTQDRNEKYWLQEAHVPLYLIKEFEESL
>Q9LY75
VLSMANCGPNTNGSQFFILFKRQPHLDGKHVVFGKVVEGMA
>F4HVY0
NQGEELNRNGEVYIHNHPDMKVRLVDGSRLAAAVVINSVPK
>Q99439
QFNKGPSYGLSAEVKNRLLSKYDPQKEAELRTWIEGLTGLS
>Q9C7T7
QIGLSTELSQLILQNNRFSGKIPRELGRLTNIERIYLSNNN
>Q9S841
LTYTLDEIEGPFEVGSDGSVKFKEEDGIDYAAVTVQLPGGE
>P24462
AEDEEWKRIRSLLSPTFTSGKLKEMVPIIAQYGDVLVRNLR
>Q05085
LALGFFFSSVLVTIVEKFTGKAHPWIADDLNKGRLYNFYWL
>Q9LFE0
EKDHRSKDKEKDYDREKIRDKDHRRDKEKERDRKRSRDEDT
>Q9Y592
KAAVEHHKVLLVEKDRELIRKVQAAKEEGYQKLVVLQDEKL
>Q9XFH4
ILRPFILRRMKCDVELSLPRKKEIIMYATMTDHQKKFQEHL
>Q7DMA9
ATTVSTERKRKWSEKAWPFLKNVMLQIGIQLGVVLIGILIF
>O14646
DDSNLLIGIYEYGYGSWEMIKMDPDLSLTHKILPDDPDKKP
>Q9SIQ7
KEDFGDNGPKSHSMEFPIARKRAKLLDAPKNKSMELQISKT
>Q9S814
LFGQSDGVDEELIDRVAAREKFIYEAEAREINQVGHMGEPL
>P08572
GEQGFMGNTGPTGAVGDRGPKGPKGDPGFPGAPGTVGAPGI
>Q13609
AYKLTEEEALDVSDHFPVEFKLQSSRAFTNSKKSVTLRKKT
>Q17RY0
QQLSPSPGQEAGILPETEKAKSEENQGDNSSENGNGKEKIR
>Q7Z7A1
AVATSDKLATAELTIAKDQLKSLHGTVMKINQERAEELQEA
>P20908
GPSGAAGPPGPKGPPGDDGPKGSPGPVGFPGDPGPPGEPGP
>O94985
VNEYAPVFKEKSYKATVIEGKQYDSILRVEAVDADCSPQFS
>Q9XI84
CKSALSGFDTTIEEDEKLLDKGKLEPRLEMALKIRIGEKRV
>O65572
TYAIFMDLPMHFRPKEMVKEKKMIYSFDPTKKARFGVLPRY
>Q01955
PGAMGPRGPKGHMGERVIGHKGERGVKGLTGPPGPPGTVIV
>B3LF48
FPSVEHFREVLGGYNIDKFEKLKPKMIQAVDDMLGYDIPDL
>O94983
IPVDMISLAKQIIEATPERIKREDFVGLPEAGASMRERTGA
>Q84JW1
IQYGSKFLSGGQPGTAQTVDKNTSLARKVFRLFKFVNDFHG
>Q15517
MTYSKGKIYPVGYFTKENPVKGSPGVPSFAAGPPISEGKYF
>Q8VYZ5
TKNTQLISPVGNRVSVTDLSKNHSVTLPLETSTNICRLASS
>P42759
SAPEIKERGMFDFLKKKEEVKPQETTTLASEFEHKTQISEP
>Q9NXG0
SVEEAMVTRTQLLEEELSSLKEELALCQADKEFVWSLWKRL
>Q96LK0
LKNNPRHKSYLEQVSLRQLEKLFSFLRGYLSGQSLAETMEQ
>Q9FNX5
VAVDAGAQLYTILEMCRAFDKIFKEHLDGGRPGGDRIYGVF
>A5YKK6
DLAALASRREYLKLDKWLTDKIREHGEPFIQACMTFLKRRC
>Q9S745
RCDASEEQLGYYDFFKRYSLKRDFKVNMSRIRLAKFWDTVI
>Q8WXI2
LSPLGEHRISTKMEYKLSFIKRCNDPVMNEKLHRLRILKST
>Q8GWE6
LEKLELQVYQRLMKKIYINQKLSDPARAHQLKLEGIAKALR
>O75712
VAYREERERRHRQKHGDQCAKLYDNAGKKHGGLWWTYLFSL
>Q05609
TVKVCDFGLSRLKASTFLSSKSAAGTPEWMAPEVLRDEPSN
>Q9LYN8
LANNRFSGEIPHEIEDCPMLKHLSLASNLLSGSIPRELCGS
>P02748
SQKLSPIYNLVPVKMKNAHLKKQNLERAIEDYINEFSVRKC
>P20908
GEKGKLGVPGLPGYPGRQGPKGSIGFPGFPGANGEKGGRGT
>P04440
LGGPMTLQRRVQPRVNVSPSKKGPLQHHNLLVCHVTDFYPG
>Q9SY55
KVYVLEFTRDRKMMSVLCSHKQMDVMFSKGAPESIIARCNK
>Q8NE01
KLDAVLEEFKRGKSHLAIVQKVNNEGEGDPFYEVLGLVTLE
>O48538
DGRITEEEVKEIIMLSASANKLSRLKEQAEEYAALIMEELD
>P33261
ESMDINNPRDFIDCFLIKMEKEKQNQQSEFTIENLVITAAD
>Q96BY6
MERLNLFSLDPDIDTLKLQKKDLLEPESVIKPFEEKAAKRI
>Q9NQC7
RTEIVNPLRIYGYVCATKIMKLRKILEKVEAASGFTSEEKD
>Q9FLH0
RKLKEVESREDDLTRRLASFKSECETKENEMVIERQTLNER
>Q9FRS6
SFPSLQALDLSNNAFESSLPKSLSNLTSLKVIDVSVNSFFG
>Q9C6P3
NGERSVEIENRRRSTHQDPSKISTGTNQPPPWRNPAKHSGA
>Q9FLV0
EAEDDETKPVYKDFTYAEYYKKFWSRNLDQEHCLENFLNNX
>P16444
DTGDSEPQSQGLSPFGQRVVKELNRLGVLIDLAHVSVATMK
>P92948
NVRKKMEEDEKKAEHMKAKYKTYTKGHERRAETVWTQIEAT
>Q9UBT7
IFTDKTGVIKAARLLLSSVTKVLLLADRVVIKQIITSRNKV
>Q9SSD2
IEFMDLYSYLIPVYEIEPLEKITDAYLDQYLWYEGDKRHLF
>Q9SSD2
LPPPSNPTPPVEPTPEEAEAKLEEKARKWMQLNSKRYGDKR
>Q9H799
FFYILQFIKCPFPKLDLVLSKSSRHNAWILCIFQLFHQCLS
>Q94K85
XXXXXXXXXXXXXXMAVYNTKLCLASVFLLLGLLLAFDLKG
>Q9LZV7
ECVDPRLRGNFPAEEAIPVIKLGLVCGSQVPSNRPEMEEVV
>Q9FJJ5
GGGSNSSAEVQALSKEVEDLKVSVDLLEKERDFYFSKLRDI
>Q9HB71
VKVLLEKATRKRVRDALTAEKSKIETEIKNKMQQKSQKKAE
>P43254
EIGAPDLDKDLLCPICMQIIKDAFLTACGHSFCYMCIITHL
>Q9M8D3
ECVYTQKLVSFETNVVPEEVKYVPVMEKGRKALEEINQEMG
>Q96286
MCMTGLDREKAAVFYKDEADKTGSMTDNSGIRKILPKSEIC
>C0LGT6
VDLSSNHLGHGVPSELGSLSKLAILDLSKNNLTGNFPASLG
>Q9M086
VAQQQWPSGRANCGFCPSIPKINARDEDPSSRGNAAPSAKK
>Q9LKF9
TLARMLQSAPPPKFVKVTMSKRVPLAGEELIAYEEEQNRLK
>Q9FNA4
TQGILEWMPSGAKIAAVYKRKSDDSSPSIAFFERNGLERSS
>Q96529
RLEPYITDTVHFINDSISQKKKVLVEGGQATMLDIDFGTYP
>Q06738
TETLDQFSPELSHPKERDEFKESRDDFEETRDEKTEEPKQS
>Q941L0
NGGLDAEGNELPRLVYVSREKRPGFQHHKKAGAMNALVRVS
>Q94JQ6
KMDYLKNKVHPAFVRERRAMKRDYEEFKVKINALVATAQKV
>Q9SU72
NDLGVSTRGRQYVQAALEEEKKRVENQKKIIQVIEQERFLK
>P51686
TLPFWAIAAADQWKFQTFMCKVVNSMYKMNFYSCVLLIMCI
>Q9LY75
KSNKNFSPGDVSDREAKETRKKESNEKRIKRKRRYSSSDSY
>Q38868
AGIILYILLSGVPPFWAETEKGIFDAILEGHIDFESQPWPS
>F4I1S7
KASVNCTHWLPTSKFAFKAKKLDRQYLLSGDSDGIIILWEL
>P01024
LQEVEVKAAVYHHFISDGVRKSLKVVPEGIRMNKTVAVRTL
>Q8H1D6
ATDYFNPENMIGKGGHAEVYKGVLINGETVAIKKLMSHAKE
>Q8GXX0
LHTLAAQYPEKPTRQQKKDVKELMTILSRMYPCRECADHFK
>Q6BDA0
LQSRGGLKFLVICHKDFQKFKAHAAIVAEEVKVPFSYDDVL
>P50416
MTALAQDFAVGLGPRLQWYLKLKSWWATNYVSDWWEEYIYL
>Q9M591
TMYLNDCQRTNFYEGIGLNTKEFDMHVIIETNRTTARIFPA
>Q9NTM9
XXMKRQGASSERKRARIPSGKAGAANGFLMEVCVDSVESAV
>P10632
IGNMLQIDVKDICKSFTNFSKVYGPVFTVYFGMNPIVVFHG
>B3LF48
KPKMIQAVDDMLGYDIPDLLKKFRNPYDNXXXXXXXXXXXX
>Q6NLQ6
QGVAQAIIRSVLDFRRDPWPKVSENAKDLIRKMLDPDQKRR
>Q9SFB0
EANKANLVHAETILVQDSLEKGISSPTSNDTNQPQQPPAPD
>P78560
QTTGLRKTMLLLDILPSRGPKAFDTFLDSLQEFPWVREKLK
>Q9STX5
QFGVGFYSAYLVADYIEVISKHNDDSQYVWESKANGKFAVS
>Q9FFN7
VSDMPNAKGLQNGIGGHKRNKSAALNFMKKFSLVDLPPDAR
>O60494
YHKAFGNLRSPGWPDNYDNDKDCTVTLTAPQNHTISLFFHS
>Q8VY16
IDFNCFYMVLLGHIAVGFSGKQNETINKAKTICECLIASEG
>Q9SE83
ECTIEEIPEDEVEKSKSSKDKKANGPDSKGPGLVFKITCKV
>Q84ND9
MNQYRNLVHACDTEVSRIDVKTETPVDHGEMICFSIYCGSE
>Q8VY27
FHRTDWVTLEHMIKNWIKAAKIGIATLFRGEKLLCDHVFSA
>Q9H799
VNPVQQPGHRLLILWRILYKKTLWYQAQLNRRVPEADSQLT
>Q9FVU9
PWENDPHYFKRVKISALALLKMVVHARSGGTIEIMGLMQGK
>O64827
DWAKTEASRNADAGVGEFLMKLVSNERERLTRIWGFATGAD
>Q9NYQ6
FRIDSATGAVSTDSVLDRETKETHVLRVKAVDYSTPPRSAT
>O14810
MEAEREAVRQGIRDKYGIKKKEEREAEAQAAMEANSEGSLT
>Q8W4D0
NERYLRVALYQGDQGGKKVRKIPAAAANVNESKEPLTDPTI
>P25940
GIPGEKGLPGLQGPPGFPGPKGPPGHQGKDGRPGHPGQRGE
>P25940
LAPAATVAPQGEPETPRPRRKGKGKGRKKGRGRKGKGRKKN
>O94779
IELTPKRTELTVGESIVLNCKAIHDASLDVTFYWTLKGQPI
>Q9SWW6
LVAGSHNRNELVVIHNHEEPKPLKNLDGQFCEICGDQIGLT
>Q7Z7A1
DHKGADSHAGVRYITEALIKKLTKQDNLALIKSLNLSLSKD
>O43174
GLLCKSNQDNKLDMEILEQLKYIGCVIKETLRLNPPVPGGF
>Q9SRT0
GVFDSDPTAIAKAKELKREMKKLLIKIDDEDDLGVQTIDQL
>Q96KP4
LVPNMTPEVVGEQVTSYLTKKFAELRSPNEFKVYMGHGGKP
>Q9LYD9
EVADLSRVLQKDASGADRKGKTVMVQEHHGAPRSQSHDRKE
>O43174
RTILGSGCLSNLHDSSHKQRKKVIMRAFSREALECYVPVIT
>Q96BY6
RGYVFKMVNNYISMFSSGDLKTLCQYKFDFLQEVCQHEHFI
>O48538
FSQELKAEAVAKAKQLSQELKRFSWSRSFSGNLTTTSTAAN
>Q8WWI5
VALCVAACPRQELKTLSDVQKFAEINGSALCSYNLKPSEYT
>Q9LUD9
AAVLGVIMGGGTEEEIEKLRKYARCIGLLFQVVDDILDVTK
>Q9NQC7
PPVNSLTTENRFHSLPFSLTKMPNTNGSIGHSPLSLSAQSV
>O80845
EMGRLSSSMKKIEKGLKNGNKYQDEDYRAKLKKSNERSLAL
>F4KCC2
IKDTIRKYSLPFLRRCALLWKLLKSTPRKLHEESDMFDLPS
>Q9HCG8
ERPTDDSVEVAIGFLKECGLKLTQVSPRGINAIFERLRNIL
>Q39183
QPSCTVPTTCFSPRLFSSKSKKDRKPKNDTANQVRPLPELV
>Q10570
ELRISVLPAYLSYDAPWPVRKIPLRCTAHYVAYHVESKVYA
>Q9HCG8
NPEDVLNVFKMDPNFMENEEKYKAIKKEILDEGDTDSNTDQ
>P12109
GIDGVDGVKGEMGYPGLPGCKGSPGFDGIQGPPGPKGDPGA
>Q9C778
RINTQVPVILEAKTFSMSLKKRRFLALECLNQAPVDGSSGT
>Q96LI5
YATRQLYGYCPSWALNWEYRKKGIMEEIVNCDADIISLQEV
>Q07473
LGKPAEYLQFDIDSLDQNLAKNLAGDVIGTRTEAADAKSTP
>Q9Y6Y1
PRTGGYGSHSEVQHNDVSEGKHEHSHSKGSSREKRNGKVAK
>F4IVL6
RDENTESVGGEFTVNVRTDGKGKFKAMKFSSRCRASILTEL
>Q5IBC5
ILRKQEVYRMPSVGCISAVLKKRSLQGEPAKSHVASFPLID
>Q7Z7A1
QQILRATEEFKQLEEAIQLKKISEAGKDLLYKQLSGRLQLV
>Q42521
LMVTVKKSDIDKQRDIITGWKKFVADRKKTSGICXXXXXXX
>Q8GWS0
XXXXXXXXXXXMAVTAFNTLKLVSSSLDPIPSVSCSSYSFS
>P17745
DLVGLRETRSYTVTGVEMFQKILDEALAGDNVGLLLRGIQK
>Q9MA79
IFLGSYDDVEEIKALYAEEEKKNXXXXXXXXXXXXXXXXXX
>Q8N3K9
LPLEQSKSFMTTKPADVKETKMEEFFISPKDENWMLGKPEN
>Q9SFB0
AKKVNLIPPNFGDLQFGRFLKNGLLLLARTIAVTFCQTLAA
>P21238
TTLIADAASKDELQARIAQLKKELFETDSVYDSEKLAERIA
>P47999
DILVAGIGTGGTITGVGRFIKERKPELKVIGVEPTESAILS
>O82804
MVAPSSHHSIRFQEVNQTGSKQNVCLATCSKPEVRDQVKAN
>Q17RY0
ACIEEDGKLYLCVSSPTIKDKPVQIRPWNLSDSDFVMDGSQ
>Q9FG74
QPSCISMAPTSCFGPRFFSSKSKKDKKPKTENGNHQVTPLP
>Q7XJR9
FDIDGDGFITAEELRMHTGLKGSIEPLLEEADIDNDGKISL
>Q9FIL7
GTGEKARNVSVLGAIRRAAKKVFVIIFLGQRKLKPTECRSD
>F4IIM1
EDIRVGATSRKAIPLLVELLKPIPDRPGAPLLSLNLLTQLA
>Q8W4P1
PMNNNAPPPQIPAGGHYYGGKPRGGAPVPNRYPPSGNQTGG
>Q7L5Y1
TEMKEESVKKHQYPDGEVWKKLLPAQENXXXXXXXXXXXXX
>Q84WB7
TCVGVRYIYGGSGAVEPYPFKGHLSQFTLATMTYDARLWNL
>Q9LPT1
VFDKEMKGKKNCKAEMINLLKIGLRCCEEEEERRMDMREVV
>Q9M1S8
LMLVERGFLDAEGIKGKEWFKHLVYGPAAEPESKLGFFPGI
>Q5TCH4
WTHRACQLAHQHTDQVIQLRKAQLQKEGELEKIKRKRHLDF
>Q9C6P3
SDKPIDSAVLSRMKQFRAMNKLKKLALKVIAENIDTEEIQG
>Q9FMK7
KVLVRRVASAKAMSSLSQSKKKKSEVLFKEEAEDLIRIRNK
>Q8RXN6
GLSALAKMPACNVQVLGHKRKNLAGFSSATSQSRVGYLEQT
>Q5TCH4
GQTWFQHRRMLTPAFHNDILKPYVGLMADSVRVMLDKWEEL
>Q6BDA0
TCETSLKHTETSDEEKKPIAKRLKKTPKACSGSRQQEVPTT
>Q9C658
GDEDDDSPTVDEAELPKIEAKPVYNKDDFFDSLSSNTIDRE
>Q6XAT2
SHSSDTTTPQWFVQFREDISKSSLXXXXXXXXXXXXXXXXX
>Q6NLQ6
GGRPLKLIVLNDPTGREIESKYTLGRELGRGEFGVTYLCTD
>Q7L5N1
EGRNIEVMNSFELLSHTVEEKIIIDKEYYYTKEEQFKQVFK
>Q8LK56
TTRIWNLLMGKGDEKEGDEEKDKKKEKWWEEERRVFRGRAD
>O14810
PPGCGDEVEEEDESILDTVIKYLPGPLQDMLKKXXXXXXXX
>Q39254
DEESNQNEETSAEDEDPEISKWEAIIWLSILTAWVSLLSGY
>Q9MB58
SELSFVVPPDHETLDFKFLLKPKNRNTPCIVEEGENRLLTG
>Q8TC92
RLMNEKATHEQEMEEAKENFKNALTGILTQFEQIVAVFNAS
>Q84JQ4
GRLNHENLLPIVAYYYKKEEKLFVSDFVANGSLAAHLHGHK
>Q8RVL2
HARVLALEEAIDTEWVYMWDKFGGYLLLLLGLTAKAERVQD
>Q9Y262
IDQKVYELQASRVSSDVIDQKVYEIQDIYENSWTKLTERFF
>Q9BPX3
RTYRTMDDKTVFHEEFIHYLKYVMVVYKREPAVERVIEFAA
>Q9LKZ3
DSSRFVKKGDKGVDLVASLCKIYDASEDELRIVIDKANNLV
>Q8W453
PSQPCCTALQHADFACLCGYKNSPWLGSFGVDPELASALPK
>Q8W4D0
TFLGIKVINLHTNTVARILGKVESNERYLRVALYQGDQGGK
>P29033
AYRRHEKKRKFIKGEIKSEFKDIEEIKTQKVRIEGSLWWTY
>Q9LT75
HNCPPIHLVTSFCQSAYSWLKEDIENVVVVHCKAGMARTGL
>Q9C7T7
KGGLPELDWLKRYKIAVGAAKGIAYLHHDCCPPIIHRDIKS
>P42763
SSSSSSSEEEGSDGEKRKKKKEKKKPTTEVEVKEEEKKGFM
>Q9NXG0
AVDEENAFLRKEFSDLEKKFKDKSQEIKDTKECVQNKEEQN
>Q9C9G4
LEGMVDALKKNITTEWADQVKRWETCTKKTACPDIYASEGI
>Q12860
MNPMKKKILAAKGGRVIIECKPKAAPKPKFSWSKGTEWLVN
>Q8VY16
ANFPDTRGCSPSLANFFRAEKKYPENKKMGSPSIMNHKTNQ
>F4K2E9
ASLQKKETELAKRLVRRDGSKMSLAQSKKYSQLNADNAQWE
>A8TX70
PPNGENQTLERLRRCALCYDKCFPNACIREAFLPEDSYMDV
>Q7Z7A1
EIEENKLKLVQQEMMFQRLQKERESEESKLETSKVTLKEQQ
>Q9XI84
EVVLEIPKRLWINPETVTASKIGPLCGGLKPWVSVALFLIR
>Q38854
SAFAFPSYIITKGGLSTDSCKSTSLSSSRSLVTDLPSPCLK
>Q8WXI2
AQEEYMFQRNSKKDTGKKSKKKGDKSNSPTHYSLLPSLQMD
>Q6PJW8
TAKKIPPGLFSGDIAPLMQEKVLSAVTYAVDDEEAAEVNAN
>Q9HC77
KTVYANGHQETKYRSGRIRVKDKEGNVLMDTELXXXXXXXX
>Q42371
PIPSTLSQIPNLKILDLAQNKLSGEIPRLIYWNEVLQYLGL
>Q9MAA7
VVAGLDLIRDWQLAYAEGLKKAGQEVKLMHLEKATVGFYLL
>Q39085
SFEKRQKEHDENVKKVIKRLKGRDASKDGLVCTARKPWIAV
>Q9FRL8
APDVLGDCPFSQRVLLTLEEKKLPYKTHLINVSDKPQWFLD
>B3LF48
DQVDTQQLMRVYGALMWSLGKVLNTPEVVRVYIGSFNDKPI
>Q9UHY7
KAEFFADVVPAVRKWREAGMKVYIYSSGSVEAQKLLFGHST
>Q9SYP1
GAADEILAVLKNDAFRNPEKKMEIEKLLNKIENHEFDQLVS
>Q9LJE4
QTETELKEKKLRVEDALNATKAAVEEGIVVGGGCTLLRLAS
>Q9FKW4
STKRRTGSIPCGKRTDFGYSKDFHDHYTIGKLLGHGQFGYT
>Q9LKZ3
VSTAMTTAKWLRTVISPLLPKPSPGLEHFLKSCDRDITNDV
>Q8NHQ1
KSKIGELEDESLSRACHQQNKIKDLQKEQKTLQVKCQHYKK
>Q5YDB5
AHLISLKELRDRIVCVKPDAKKSLLSVFNGGICHPKMAMVI
>Q9LFT8
QVLHRDIKGSNLLIDNEGNLKLADFGLARSYSHDHTGNLTN
>O64827
CAKADWPLTTLRGKPTHDRKKYCVIFFPHTKNYSWADMQLV
>Q8W1E3
XXXXXXXXXXXMLETKDPAIKLFGMKIPFPTVLEVADEEEE
>Q9SU72
AFEALTGINGDLITRSWSASKQAYLTERYHKEEAGAVVIFA
>Q9BZC1
DNPASAQTAIQAMNGFQIGMKRLKVQLKRPKDANRPYXXXX
>F4HW04
DRRYEYKTLNKVWKGKLSEAKASGNSIKIQEAQDMVVVYDS
>Q84ND9
RNREYANNQDDAFGNGSYILKGFVPKIDDVHSYGNGQNFDY
>Q8N3K9
WPSKEDSQEKIKLPPERFFQKPVSGLSVEQVKSETISSSVK
>Q9H0I2
PGLPPPHVSSPQPTPPGPEAKEPGLGVDFIRHNARAAKRAP
>Q9HC77
EQQKAKELARIEEFKKEEMRKLQKERKVFEKYTTAARTFPD
>Q9SRT0
PHTALTPNLLIREMISKWCKKNGLETKSQYHPNLVNEDETV
>Q9SRW9
GNGYETPPEFGERSKRPLTRKVSVSAAIISPYRLLIALRLV
>Q66GI4
TVQRCQQISPSKRLPLVILHKSRVNGGPATYPKNRALLEKW
>O60762
GSFRLYRKEVLEKLIEKCVSKGYVFQMEMIVRARQLNYTIG
>Q10570
ISLLRYQEESKTLSLVSRDAKPLEVYSVDFMVDNAQLGFLV
>P55217
SIVDQPAIMSYWDLPQEERLKYGIKDNLVRFSFGVEDFEDV
>O60494
FSYRSPDVGYVHDVNCFWVIKTEMGKVLRITFTFFRLESMD
>Q9M7T0
GAYTGVCSQQHVPSYKSHIDKFKAKGIDSVICVSVNDPFAI
>O64827
EPIALWVKWRGKWQAGIRCAKADWPLTTLRGKPTHDRKKYC
>Q13057
VFGNKKQLKILTDIMWPIIAKLAREEMDRAVAEGKRVCVID
>Q9UBT7
AGAVYGSGSSGFALDSGLEIKTRSVEQTLLPLVSQITTLIN
>Q9LJL9
IVMELCGGGELLDRILARGGKYSEDDAKAVLIQILNVVAFC
>Q94AN2
IKSVNRNAYIMIAITGKSFCKSSAIATELIISNILRIGKVN
>Q9SE83
SRATSPQPDGPTAGGSLKSMKDKPSPQDKETPEVSGLKTAG
>Q9SXY1
FSPSGELLASGADGGELFIWKLHPSETNQSWKVHKSLSFHR
>Q9LD47
RILGSSPVKAMTQALEQTGRKARLIGQGVPQDFLVSAAVAE
>Q14185
EDVNRSHLRFTFRHRSSQDSKDKSEKIFALAFVKLMRYDGT
>Q9M7T0
GWAEKLGAKDAIEFYGDFDGKFHKSLGLDKDLSAALLGPRS
>Q01955
NPERMFRKPIPSTVKAGELEKIISRCQVCMKKRHXXXXXXX
>Q7L5Y1
HLATAAVLNAVWDLWAKQEGKPVWKLLVDMDPRMLVSCIDF
>P13671
KSISLIRGGRSEYGAALAWEKGSSGLEEKTFSEWLESVKEN
>Q9C0D2
VILGAKEGTQEFVHTESELEKRISSEQTGTSSSLSQVDESE
>O22781
CARKNGGEFAYDDNGHLLKGKHVVFECGEFCTCGPSCKSRV
>Q9HCG8
RGINAIFERLRNILHESEIDKRVQYMIEVMFAVRKDGFKDH
>P13929
TLGPALLQKKLSVVDQEKVDKFMIELDGTENKSKFGANAIL
>Q42484
IVGCAQVLCESMNMAERRGHKTDLRQAITDLETAIGDLKAI
>Q8N137
LQTRVLELQQQLAVAVAADRKKDTMIEQLDKTLARVVEGWN
>Q16206
IRKSKKNFCHIRFAEEYMVDKALYLSGYRIRLGSSTDKKDT
>Q5IBC5
SIGGHRNYNNKTHDSCKDRNKITCWPQYVDALKFLCQPLAD
>F4HW04
NIMSSKSFLDLPKVDQQSKLKERLKKYCQKAYKRVLDKPIT
>Q9LYN8
GSLDHWLRNQTGMLEVLDWSKRLKIAVGAARGLAFLHHGFI
>Q949U7
AVPGAFTPTCSQKHVPGFVSKAGELRSKGIDVIACISVNDA
>Q9HCU4
GTCVNQWDAFSCECPLGFGGKSCAQEMANPQHFLGSSLVAW
>Q42547
ANFTRERIPERVVHARGISAKGFFEVTHDISNLTCADFLRA
>P42799
VNSGTEACMGVLRLARAFTNKEKFIKFEGCYHGHANAFLVK
>Q8IWT3
LHRLASMHKDYAVVLCCLGAKEILSKVLDKHSAQLLLGCEL
>Q8RWE8
TEFRVDKVLQSFDGSKFNFTKVGQEELLFQFEAGEDAQVQF
>P42736
PGKRRKRKNVYRGIRKRPWGKWAAEIRDPRKGVRVWLGTFN
>P13671
STSEKTLNICEVGTIRCANRKMEILHPGKCLAXXXXXXXXX
>F4K2E9
SQLPADLQAKIFQKPEDGARKCIVATNIAETSLTVDGIYYV
>Q96BY6
CQTSGLLSQWMHSTSSHEGHKQHRSQTLPIIRGKNALSNPK
>Q8TCG5
TVRSCTREACNFVRAMEDKEKTDPQCLALFRVAVDKHQALL
>Q86XI2
EAFPIRDPNLHAIEMDSEIQKQFEELYSLLEDPYPMVRSTG
>Q9Y6Y1
KKFQQSRRAAVLIQKYYRSYKKCGKRRQARRTAVIVQQKLR
>O48946
EEDLEPNIIVKSCCGSRKKGKSSKKYNYEKRRGINRSDSNA
>Q9LYU4
XXXXXXXXXXXXXXXXXXXMKPIFDINETFEKQLKDLTSNV
>Q9LFQ9
KKVRRLYDIANVFSSMKLIEKTHVPETKKPAYRWLGSKTIF
>F4JYC8
FFGNQKHLPSRVMKNIMEVEKTQDRNEKYWLQEAHVPLYLI
>O60494
LNSKLVDLERKFQGLQQTVDKKVCSSNPCQNGGTCLNLHDS
>P55228
SSVLGIILGGGAGTRLYPLTKKRAKPAVPLGANYRLIDIPV
>O14936
LAKHNAVFDQLDLVTYEEVVKLPAFKRKTLVLLGAHGVGRR
>Q7XJ60
DVEILCQTPELDDLPIVVAVKKILYATDANESALEDAQEYL
>Q17RY0
TEKAKSEENQGDNSSENGNGKEKIRIESPVLTGFDYQEATG
>P40259
ASGNVSWLWKQEMDENPQQLKLEKGRMEESQNESLATLTIQ
>Q5YDB5
XXXXXXXXXXXXXXMNRLGHKSVVYHGDLRLGELDVNHVSS
>Q9C7T7
TLSLPSNFISGRIPPEIVNCKNLKVLNLTSNRLSGTIPNLS
>Q9ZUZ2
KPKEGPIPEERGTEPEQSLDKSFGYGKNFGAKYELGKEVGR
>Q6BDA0
ESSIGFIRSPCEGLRSRGKRKATCETSLKHTETSDEEKKPI
>Q84ND9
EAELFGKISMKKIFGKGKLKKDGSEGKLVIIPPVKELQMED
>P93735
ILTLASLVPLFKGISVESKSKGIMTSDAELWNGRFAMLGLV
>P25940
GQPGPKGDVGQDGAPGIPGEKGLPGLQGPPGFPGPKGPPGH
>P41240
QLVEHYTSDADGLCTRLIKPKVMEGTVAAQDEFYRSGWALN
>Q3E991
MGDIIMVNTDKGSFGLPDLMKAAAEVLGNGSLGSAYKAVMT
>Q9FVW4
TSRRGSGGGPSSHEKQMWIQKPSSGTXXXXXXXXXXXXXXX
>Q9ZSA2
XXXMGCFSSKHRKTQNDGGEKSIPINPVQTHVVPEHRKPQT
>Q8IWV2
IFIQEPSPVMFPLDSEEKKVKLNCEVKGNPKPHIRWKLNGT
>Q9FGH9
YDLIIDALPSATINDLHEMAKRMLGAGFGKACSHVYSSCRR
>C0LGT6
IGVTCGRRRERVISLNLGGFKLTGVISPSIGNLSFLRLLNL
>Q9FIJ0
MLQSLQHAKNGVDVVSGTRVKSHFAKPNWRQVYKKIAVQHP
>Q86XI2
IQDLCVTWWEKGLPAKEDTGKTAFVMLLRRSLETKTGADVC
>Q9Y6H8
LAVACASLLLNMLEIYHLGWKKLKQGVTSRLGPDASEAPLG
>Q941L0
PPLVTANTVLSILAVDYPVDKVSCYVSDDGAAMLSFESLAE
>P55228
ATAFGLMKIDEEGRIIEFAEKPKGEHLKAMKVDTTILGLDD
>Q9FV53
RRHFDLMVMVNPVLKERSNKKALFFEGCLSVDGFRAAVERY
>Q8N3K9
HVSQDQKMEPQPPNVPESEMKYSVLPDMVDEPKKGVKPKLV
>P92965
KRERGSPDYGRGASPVAAYRKERTSPDYGRRRSPSPYKKSR
>Q8RXN6
CDRALDLDSARKKVLEFVESKMGSIAPNLSAIVGSAVAAKL
>P01024
NTLIIYLDKVSHSEDDCLAFKVHQYFNVELIQPGAVKVYAY
>Q9LXW7
STNVSAQKMQIEIPDLFQHGKVNLLFITDVVEEGFQVPDCS
>P02458
ATLKSLNNQIESIRSPEGSRKNPARTCRDLKLCHPEWKSGD
>P06681
WGKEFLIEKAVISPGFDVFAKKNQGILEFYGDDIALLKLAQ
>A4GNA8
IGATMVGSISFVRQEGDHVKKGDELGYFSFGGSTVICVFEK
>Q9SWG3
KTWLRAMGGRAPKVILTDQDKFLMSAVSELLPNTRHCFALW
>Q94B38
MLVSWATRIADAPKTDLEFWKTLFPVAVAHTIGHVAATVSM
>F4K5T2
DEIIQVTGEEAIETTKLLAIKEGLLVGISSGASAAAALKVA
>Q05609
MEQDFHAERVNEFLREVAIMKRLRHPNIVLFMGAVTQPPNL
>O48946
FKMHARGWISIYCNPPRPAFKGSAPINLSDRLNQVLRWALG
>Q5YDB6
PPDVSHYLVSEDDTSGLNGNKDPLSFDGMADTEVERRLKEA
>Q10570
QELLIYEAFPHDSQLGQGNLKVRFKKVPHNINFREKKPKPS
>Q99653
EDNEKSKDVNGPEPLNSRSNKLHFAFRLYDLDKDEKISRDE
>Q9LMT0
KKIRLGKQREGVNITALREIKMLKELKHPHIILLIDAFPHK
>Q8LFH5
RFIIGVIGNVISFGLFAAPAKTFWRIFKKKSVEEFSYVPYV
>Q5IBC5
KKLVNDLKSKCKMEVNEMLLKVILGGGTDNFKGEACVAQLS
>Q9SWW6
FKMHCRGWRSIYCMPKRPAFKGSAPINLSDRLNQVLRWALG
>Q96318
QGRIQVVNDNGQNVLDQQVQKGQLVVIPQGFAYVVQSHGNK
>O94983
LSCAPKTRPQNGSIILYNRKKVKYRKDGYLWKKRKDGKTTR
>Q16281
VTKDLETRVIRWFDYLWANKKTVDEKEVLKSLPDKLKAEIA
>Q0VF96
IAKEEQEDLLRKRERELTALKGALKEEVSSHDQEMDKLKEQ
>C0LGW6
INEKSDIYSFGIVLLELLTGKKAVDNEANLHQLILSKADDN
>Q96242
NMPPGAFIAENPQVVALLDGKSFPVLFDVDKVEKKDLFTGT
>Q9LYD9
LKLRYPPSSTEVADLSRVLQKDASGADRKGKTVMVQEHHGA
>Q9S745
FKRYSLKRDFKVNMSRIRLAKFWDTVIKMVETNELPFDFHL
>P25940
PGPKGSIGFPGPLGPIGEKGKSGKTGQPGLEGERGPPGSRG
>O64816
KKIKREIKILQNLCGGPNIVKLLDIVRDQQSKTPSLIFEHV
>O00574
VISLLVSLPQIIYGNVFNLDKLICGYHDEAISTVVLATQMT
>Q9LYD9
NVRSKSRKLVSPEQVGNNRSKEKLNKPSMDISSWKEKQNVD
>P56761
XXXXXXXXXXXXXXMTIALGKFTKDEKDLFDIMDDWLRRDR
>Q8W1S1
AVLEEPEHLTWFHHGQKWKTKFNYVIGIVHTNYLEYVKREK
>Q9M5K3
KVSSVEVDLPAMLAQKDNAVKNLTRGIEGLFKKNKVTYVKG
>Q38868
VTNQDPPSYTPQARTTQQPEKPGSVNSQPPPWRAAAAAPGL
>O80920
VRCNLQSLAKIAENTAAESKKKMSLXXXXXXXXXXXXXXXX
>P42695
CIQTLKKSWPQESNLNRKRKKEQPKSSQANPGRHRKRGKPP
>Q42484
WEEIDLEKTGVPRPDRENKCKVMFTTRSIALCNNMGAEYKL
>Q8L5Y6
VYQEACPKLIDRFKEREENVKMDVFNTFIDLLRQTGNVTKG
>Q9FGW5
SLTPGEMNMMFGSRSVNEFQKLNKINEGTYGIVYKARDEKT
>Q9C7S5
LFLPVNRLSGKIDNGITRLTKLTLLELYSNHIEGEIPKDIG
>Q941L0
KIDYLKDKVQTSFVKDRRAMKREYEEFKIRINALVSKALKC
>O48947
YVGTGCVFRRQALYGFDAPKKKKPPGKTCNCWPKWCCLCCG
>P55034
AGSPIKYEKKALEIVGKRLKKNSVSLDIVNFGEDDDEEKPQ
>O04151
IKNPAYKGKWKAPMIDNPEFKDDPELYVFPKLKYVGVELWQ
>O48946
VRIVDPSKDLNSYGLGNVDWKERVEGWKLKQEKNMLQMTGK
>Q9C0D2
LARRRQTVAQMPPQLVELPYKRSEMKEDWQRELEFAFEDMY
>Q84ND9
ESDTSAYGTAFDAFGGGESGKEACHAIAALCEVCSIDSLIS
>Q9UBT7
STATQLAADLLKYHADHVVLKALKLTGVEGNLEALAEYACK
>Q96529
DIVALKFSCQINGFASLNLTKLDVLSDLNEIQLGVAYKRSD
>Q9M5K3
AKAIDNAEGLVKILADKETDKILGVHIMAPNAGELIHEAVL
>Q66GI4
LSRKAKKKAIQQSPEALLKQKLDMCSKKGDVLEALRLYDEA
>Q8W1S1
LNPSTTDVVCTTTAEALAMGKIVVCANHISNKFFKQFPNCR
>O81210
LKRLTSVSGGIGGRKPPRPAKLDRTKSAASQALKGLKFISK
>O82587
VIGFVLGALQMILYVVYKYCKTPSDLVEKELEAAKLPEVSI
>Q9M9V8
ENSPLKAIDFGLSVFFKPGDKFTEIVGSPYYMAPEVLKRDY
>Q8W1S1
LEVDLYGDGEDSEEIKEAARKLDLTVNVYPGRDHADSLFHN
>F4IIM1
FQEKAEFLLQCLPGTLVVTIKRGNNMKQSVGNPSVFCKITL
>P02461
GLPGPPGIKGPAGIPGFPGMKGHRGFDGRNGEKGETGAPGL
>Q9SSD2
TAFSRLILILRALHVNNEKAKMLLKPDKSVVTEPHHIWPSL
>F4IH31
ESQMPFGKEAQEGLLKIVGRKSLKVLVYGEDQYGRCVGDLY
>Q9XFH4
SHDEFESWFDFSEKNKNEATKEEEEKRRAQVVSKLHGILRP
>Q9C9C4
FRRSGVQCSVVAKECRVKGVKARQIIDSRGNPTVEVDLITD
>P05108
AAWKKDRVALNQEVMAPEATKNFLPLLDAVSRDFVSVLHRR
>P42763
TTEVEVKEEEKKGFMEKLKEKLPGHKKPEDGSAVAAAPVVV
>Q84ND9
VAMCAMLEISNNQRLKELGWKLLLQVHDEVILEGPSESAEN
>Q8N3K9
DKARKKKTTSNTPPITGAIYKEHKPLVLRPVYIGTVQYKIK
>Q8N3K9
DILSEELSSESTPEDVLSQGKESFEHISENEFASEAEQSTP
>P42799
SSPASNRCCIKMSVSVDEKKKSFSLQKSEEAFNAAKNLMPG
>Q9NYQ6
CAVSKGFDPDCNKTNGQCQCKENYYKLLAQDTCLPCDCFPH
>Q39253
GTSLFCGGIANIRREQRFDRKQADVNFFLLLLGFLCHLLPL
>Q9LPT1
ANNSAGLDWITRLKIIKGVAKGLSYLFDELPTLTIPHGHMK
>O64827
KKHRPHTGMVKPDDSSSFLVKRKVSEIMSTLETNQCQDLVP
>Q0WT48
KKDMDEKRGSKKANGSVKQKKESSSEESGSEEEXXXXXXXX
>P02458
GGRGLTGPIGPPGPAGANGEKGEVGPPGPAGSAGARGAPGE
>P08572
GEAGFFGIPGLKGLAGEPGFKGSRGDPGPPGPPPVILPGMK
>P12111
QAKCKGYFFVVLGIGRKVNIKEVYTFASEPNDVFFKLVDKS
>B3LF48
AKINAYIMSHLKKEMPAMMGKSKAQQRLMDNLEEEFGKVQR
>Q9M1S8
IQEFSLVAKEAADEAKKLKGKSYSKNDVAAAAKRRELNDRL
>Q96LK0
AETMEQIQRETTIDPEEDLNKLDDKELAKRKSIMDELFEKN
>Q9FNA4
KLAYELCEEVNALGKPAEAAKIALEYCSDISGGISLLINAR
>Q94JU3
KKHRKEAEEGVEEVKKSLSMKGDVDIRGNKEMFGEPSGVMD
>Q12860
GACNSAGCGPPSDMIEAFTKKAPPSQPPRIISSVRSGSRYI
>F4JJL3
HTGFLGDLGGNTIIVNWYHNKSNLHHVWDNMIIDSALETYY
>Q9LZS0
RARMEARDVAVIEALQYLTGKPLIKPLCSSPEERTNGNNEI
>Q8L5Y6
LDRINGVDYSHKFKGLMGDMKRSVPLWEKFQTIRNEXXXXX
>F4JHH5
EIEEVCKAHYQDFIHAVDDLKSLLSDVESLKSALSDSNSKL
>F4HW04
PCYSLTEVKIQEDQFKKESKKRAALLADPGVEGIYETKVPL
>Q5IBC5
GCLFLQRCTSDKGDREIANNKAFLNAAMGAFIVSLRTQLKL
>P34802
LGSWIVVHHHNHHHPSSILTKSRSRSCPITLTKPISFRSKR
>Q0VF96
GAAHGASCAHSRPPQPNIDGKVLETEGSQESTVIRAPSLGA
>Q08467
EGINVNSKEKCIIKILKPVKKKKIRREIKILQNLCGGPNIV
>Q8L5Y6
KCLAPLVKKVGEERIVEMTNKLCDKLLHGKDQHRDTASIAL
>Q9H799
IAENIEQDFPKPEMLDLHCDKIGPVDHIEFSSGPEFKKTLA
>O15182
RELGENMSDEELRAMIEEFDKDGDGEINQEEFIAIMTGDIX
>Q9LL84
RKNEHPKKAPPSFYQVTNHSKERPDVWIDSPEKSIILSITS
>Q8TC92
DSKISANEIEMLLMRLPRMFKQEFTGVGATLEKRWKLCAFE
>Q06738
AVSDYLSGVSNYQSKVTDPTKEETGGVPEIAESFGNMEVTD
>Q9FY74
RGHQVRKQYRTVIWSVGLLEKIILRWRRKGNGLRGFKRNAV
>Q9FNA4
IDEKRFEDAATTYLCCCKLEKASKAYRECGDWSGVLRVGAL
>Q9C7T7
TEVSVAEMEILGKIRHRNVLKLYACLVGRGSRYLVFEFMEN
>O49686
XXXXXXXMPSELTPEERSELKNSIAEFHTYQLDPGSCSSLH
>Q9LZS0
TLTLLEIRSRLDHKFKEANQKGPLWDEVSRIMSEEHGYQRS
>Q9FNA4
LGLYDLNLAAIVALNSQRDPKEFLPYLQELEKMPESLMHFK
>P26232
EENEFIDASRLVYDGVRDIRKAVLMIRTPEELEDDSDFEQE
>Q39016
SNTVLPYQTPRLRDHYLLGKKLGQGQFGTTYLCTEKSTSAN
>B3LF48
EFVKRARSAKINAYIMSHLKKEMPAMMGKSKAQQRLMDNLE
>Q16206
LEKLKDDKLQVEKMLENLKEKESCASRLCASNQDSEYPLEK
>Q9SHR7
WAMLGALGCTFPEILSKNGVKFGEAVWFKAGSQIFSEGGLD
>Q9FIJ0
FNMALILLPVCRNTITWLRNKTKLGTVVPFDDSLNFHKVIA
>Q9LL84
VLVSLFNWIQKSKTSSQKRSKFRKFLDTYCKPSDYFVAVRL
>Q9UPV0
ATLEKEHSAELERLCSSLEAKHREVVSSLQKKIQEAQQKEE
>Q17RY0
KAKSEENQGDNSSENGNGKEKIRIESPVLTGFDYQEATGLG
>Q8GSA7
AGLRGFKSEALVEKMQDGTEKEEDDDFFKQGRKQTEDRLQK
>Q7L5Y1
SCAWLGYSDDTLKQLCAQALKDGWTRFKVKVGADLQDDMRR
>Q08467
KKIRREIKILQNLCGGPNIVKLLDVVRDQHSKTPSLIFEYV
>Q9FJ87
VTSLPVTLLWMNMEKILLILKQDKKLASEAHIFLLYSVPDL
>Q9SSD2
LILKATEPQMVLFNIYDDWLKSISSYTAFSRLILILRALHV
>A5YKK6
HPVVDRSIKIAMTTCEQIVRKDFALDSEESRMRIAAHHMMR
>Q5YDB5
TRCLSIVFDLDETLIVANTMKSFEDRIEALKSWISREMDPV
>Q96242
VVYECLRFEPPVTAQYGRAKKDLVIESHDAAFKVKAGEMLY
>P08572
PGTKGTPGEMGPPGLGLPGLKGQRGFPGDAGLPGPPGFLGP
>Q9SLV0
SVISGLSMGMEPICGQAYGAKQMKLLGLTLQRTVLLLLSCS
>O94985
PFDAVVVDKSTGEGVIRSKEKLDCELQKDYSFTIQAYDCGK
>P10632
IQRYSDLVPTGVPHAVTTDTKFRNYLIPKGTTIMALLTSVL
>Q9STX5
MKKSQKDIFYITGSSKEQLEKSPFLERLIKKGYEVIFFTDP
>Q9XFH4
KNGDSSLISEAMAQEEEQLLKLREDEEKANNAGSAVAPNLN
>Q96EV8
SVQQDFTSGLKTLSDKSREAKVKSKPRTVPFLPKYSAGLEL
>Q9FLH0
KRRGNTSGDETSEPSNNKKRKHDVTQKYSDEADTQSVISSP
>Q9LXW7
HDVLVMTPQILLDVLRSAFLKLEMVCLLIIDECHHTTGNHP
>Q38944
ARASHKWYIAKFKEEYPKTRKAVIPFVYXXXXXXXXXXXXX
>O15182
VDKTKRKKRRELSEEQKQEIKDAFELFDTDKDEAIDYHELK
>P02775
DGRKICLDPDAPRIKKIVQKKLAGDESADXXXXXXXXXXXX
>P16070
NHSEGSTTLLEGYTSHYPHTKESRTFIPVTSAKTGSFGVTA
>Q8RXN3
PVNAFGTGIALAGVFLYSRVKGIKPKPKTAXXXXXXXXXXX
>P41088
LPLTGQQYSEKVTENCVAIWKQLGLYTDCEAKAVEKFLEIF
>P93825
IVSFLTALSLVTLLPLLLKAKVREFMLSKKTRELDREVGII
>Q96BY6
SLDSNPSTNEKSSEKTDNCEKIPRPLSLIGSTLRFDKLDQA
>Q9NYQ6
VTYPPPLTLTEQTLKGRLREKLADCEQSPTSSRTSSLGSGG
>Q8IZJ3
AEVYMKLSVPKGIQFVGHPGKRHVTKKMCVAPGEAEPIWVV
>Q8L5Y6
KEVIVRQSVDKADFQNSSVEKILALLFNHCESEEEGVRNVV
>Q39183
CIQPSCTVPTTCFSPRLFSSKSKKDRKPKNDTANQVRPLPE
>Q8W4P1
PCDPKSLPTYESSHEFQTKKKRQQMRHNEEAAKKQKLQHPQ
>Q9M0V3
GMWTDISVRIFSLPELTLITKEQLGGEIIPRSVLLCAFEGI
>Q96EP1
QVTLEDTSTSGTVINKLKVVKKQTCPLQTGDVIYLVYRKNE
>Q9M101
KSIVDVVQICHLNGVIHRDLKPENFLFSSKEENAMLKVTDF
>Q96529
PGDLRLLEELHVEYEVLPGWKSDISSVRNYSDLPKAAQQYV
>O48947
VGTGCVFRRQALYGFDAPKKKKPPGKTCNCWPKWCCLCCGL
>Q42572
SSSRPSAFDALMSNARAAAKKKTPQTTNLSRSPNKRKIGET
>Q9FY74
EEKEYLLPGTYQRDSTKQEPKGQLFRELFEEELYIWLIHKV
>Q941I6
KKGEGSLSVHDVTHLDKTPSKGLPQLNVTEKVTDASKDLSS
>O64827
GEQGVQVQWHQEGYICSNGCKPVKDPNLLHPLIPRQENDRF
>P55217
AAAASSAAAAPVAAAPPVVLKSVDEEVVVAEEGIREKIGSV
>Q9FRS6
VLDFRGGYFEGSVPSSFKNLKNLKFLGLSGNNFGGKVPKVI
>Q9HCG8
QSASPIFTHVYAALVAIINSKFPQIGELILKRLILNFRKGY
>O94985
QFSQICSYEIITPDVPFTVDKDGYIKNTEKLNYGKEHQYKL
>Q8W4B1
EGPTSSNLNLQQVSTILPQFKEGFGSVAKAGESEHREEVPV
>Q42547
SGNYPEWKLFIQTMDPADEDKFDFDPLDVTKIWPEDILPLQ
>O15182
DEAIDYHELKVAMRALGFDVKKADVLKILKDYDREATGKIT
>Q9Y2S2
IKHVLQTFGPIPEFSRATAEKVNQDMCMKVPDDPEHLAARR
>Q9SP32
TIKQMIAAVEEAAQASSRKSKWQFMGARDAGAKDELRQVYG
>F4JJL0
YRRKTNLHHVWDNMIIESALKTYYNKSLPLMIEALQANLTN
>Q9SIQ7
LIFQPPSRVLPEPIGDGIHLKYDLGKELGRGEFGVTHECIE
>F4JYC8
CRIRALGSITLGSFGAITQFKSILPDRSTKVDISLAGPFAG
>P01024
QLTCNKFDLKVTIKPAPETEKRPQDAKNTMILEICTRYRGD
>P08572
GFPGLRGYPGLSGEKGSPGQKGSRGLDGYQGPDGPRGPKGE
>Q9ZT82
SPPPDNIDSLDSAVVRRFRRKLLANYSSWCSYLGKKSNIWI
>Q8LK56
VKSKETGSAKKKNLKESATKKPANVGDMSNKSPEVTLKSCR
>P10643
FFRSSSSSSRSYTSHTNEIHKGKSYQLLVVENTVEVAQFIN
>F4HTM3
LLNIDGWIPREQILGAEALSKVPEEFVVQYPSNGNPPTLFL
>Q8LF21
EAKRSLLNFFYAQVGRKEKEKLGAMLDEDPQLMERRGTLAK
>Q38868
GQFGVTYLCTENSTGKKYACKSISKKKLVTKADKDDMRREI
>O24606
KMMEVCKAQGFVYGIIPENGKPVTGASDNLREWWKDKVRFD
>Q9NQC7
HINDIIPALSESVTQERRPPKLAFMSRGVGDKGSSSHNKPK
>Q9M086
LVGDRRIFLGAGTGSAGLAAKLEQVYRQAREAVRGNDGIKI
>Q42371
EVMEMADPDITSTCKDLGVVKKVFQLALLCTKRQPNDRPTM
>Q9FIJ0
WQRLWIMMLWLGICGGLFTYKFIQYKNKAAYGVMGYCVCVA
>Q9M086
RAILDAFDAQDSLQKLLAILKDAASVRTGANTDRSAPEVMT
>Q8GSA7
VWFQGQDMELNAISNLASNEKAPYLSTMKQHLLHGALGEEG
>Q9XF89
KKKPAPAKSKAVSETSDELAKWYGPDRRIFLPDGLLDRSEI
>Q9HC77
DQQICKGHRMSSTPVKAVPQKTNPADPISHCNRSEDLDHTA
>O82804
TTRTTVTQTTRDGGGVTRVIKVVPHNAKLASENAARIFQSI
>Q42479
AVLSRMKQFRAMNKLKKMALKVIAENLSEEEIIGLKEMFKS
>Q9UPV0
VEENNASPHFEPDLHIEDLRKSLGTNQTKEVSSSLSQSKED
>O22781
IAEFIRISELFRSAFKPLQVKGLDGVSVYGLDSGAIVAVPE
>Q9HBI6
FNILKPYMKIFNKSVNIMHDKWQRLASEGSARLDMFEHISL
>Q9SI75
NQTVIEGMGELHLEIIVDRLKREFKVEANVGAPQVNYRESI
>Q8N3K9
SEEIKKEIEPSSSTTTASVTKLDSNLTRAVKEEIPTDSSLI
>Q9LV85
VWVQIFFGVLMIIVFTYFLNKRSSGTKQTMPISFIVLFLGI
>Q42601
GFSDKQIAFATKTTEEEVRTKRISLGVVPSYKRVDTCAAEF
>Q9H9A5
LIEAAKSKIHQYKVRAYIQMKSLKACKREIKSVMNTAGNSA
>Q66GI4
PELAALLKVSMDTKNADKVYKTLQRLRDLVRQVSKSTFDMI
>Q38873
IIRSVIDFKRDPWPRVSDSAKDLVRKMLEPDPKKRLTAAQV
>Q9NTM9
VAMGASLSCSEYSLKVTDVTKVRTLNAIAKNILVXXXXXXX
>P02741
SASGIVEFWVDGKPRVRKSLKKGYTVGAEASIILGQEQDSF
>Q7Z7A1
LTQLEQSALQAELEKERQALKNALGKAQFSEEKEQENSELH
>O04151
EGDDSDNESKSEETKEAEETKEAEETDAAHDELXXXXXXXX
>Q8LAS7
DGKIDKEEWRSLVLRHPSLLKNMTLQYLKDITTTFPSFVFH
>Q9SQT8
SSSSPLASKTVVVIGAGGAGKALAYGAKEKGAKVVIANRTY
>Q9C9Z9
EEKQAKSRIWNETWLSSFFYKPCNYELFVKQSLNMEMAIVM
>Q9FHX5
PIRPECDLTIFVFALFNENMKPGPTSERNYGLFNPDGTPVY
>P34802
SEPSSFDFMSYIITKAELVNKALDSAVPLREPLKIHEAMRY
>Q84JA6
NRNHKSDSSKKKSGIKSLFSKLKKKTKKKSDDKTMSSYSRK
>Q67YC0
SMEMILIGTIEEIRLEEEKEKMLTSAENNCKMQTISIGINN
>P34791
GMKLVRTLESQETRAFDVPKKGCRIYACGELPLDAXXXXXX
>Q38846
VQVKDTGCGIHTQDIPLLFTKFVQPRTGTQRNHSGGGLGLA
>P05177
IFCLVFWVLKGLRPRVPKGLKSPPEPWGWPLLGHVLTLGKN
>Q9MB58
MTIVVPDSSNIYSAFGEAESKSVETLSPFQQKDGQKGLFVD
>Q6BDA0
KYLVLHQRVHKDERPFECSWKGCSMTFKWQWARTEHLRLHT
>Q9FKW4
HRDMKPENFLFKSAQLDSPLKATDFGLSDFIKPGKRFHDIV
>Q9C8L4
LFENESSTFTYLLADVSHPDKPALLIDPVDKTVDRDLKLID
>Q9SFB0
TAYSMVGVAAISIAAVIYMAKTNGFIGIWIALTIYMALRAI
>Q9ZT82
SLLAFIPTGWGILLIAQTQRKWLKNYTIFWNAVVSVARMYD
>Q14055
PGPPGVPGSDGIDGDNGPPGKAGPPGPKGEPGKAGPDGPDG
>Q9S745
LKLFLQLKIKEGLELELLGKKLVVITGHSTGGALAAFTALW
>Q9SNC6
DISDEVREQVELVLSQFRRAKGRVDVSDDELYEDLQSLCNK
>Q9S814
PCSVIPLFRIASSRQIMGVHKIPQVGEFLALTTFLGFLGLN
>F4HTM3
SLTGLPLSDLLKKKHQEFDAKFNECFKLSEKHDSETLGVGR
>Q9FY74
EPPVSAICPRIPQEDEYDYLKEGRKQTEERLQKALTRVKSM
>A8TX70
NVSGPTHLNAQFLRSLWDTFKDKSASRGQVLLIFSDGLQSE
>Q9LY75
DSVKSRSRSPIRRRNQNSRSKSPSRSPVRVLGNGNRSPSRS
>F4HTM3
ERASVRLDAWFQWFNTSQKGKEIGSYFWHGRDNTTTQELNP
>Q9MAA7
SEKSLDGKYFVTVRDRDWYWKAFLPEGEDREHPACNPFSPR
>Q96BY6
KVNAGPMAYARAFLEETNAKKYPDNQVKLLKEIFRQFADAC
>Q8N3K9
DYFEKYTLIDYNISPDPEKQKAPQKLNVEEKLSKEVTEETI
>F4IVL6
FSSKERLLPLFECFSVAIASKTDIPKLCLNVLSRLTAYAPC
>Q9NXG0
QTYLNIDGKTPKDYFHDKNAKKPTFQKKNCKMQKSSHTAVP
>Q84JA6
LGSVEIFFSRHCPLWYAWGGKLKILERLAYINTIVYPFTSI
>Q9LFQ9
TELTNVNAKRNKSGCSKEDSKRNGNQNTSIVIKQEQCDDVK
>Q9CA61
LTAGADTTAVVIEWAMAEMIKCPTVQEKAQQELDSVVGSER
>Q6ZY51
IFPPNVEILGKALGIPENSVKTYTEAEIRAGIIFQISKLCT
>Q941I6
VTILDFIVPGGACDLNVTPDKRKVFFSDETSVIGSLREGLN
>Q99439
AELRTWIEGLTGLSIGPDFQKGLKDGTILCTLMNKLQPGSV
>Q9H799
LHCDKIGPVDHIEFSSGPEFKKTLASKTISISEEVRFLTHM
>Q7Z7A1
HNLENEVSRLEDIMQHLKSKKREERWMRASKRQSEKEMEEL
>Q9FGW5
LTVEDALNHGWFHEVPLPKSKDFMPTYPPKRXXXXXXXXXX
>C0LGW6
LICIVLGVITLLCMIFLAVYKSMQQKKILQGSSKQAEGLTK
>Q9H9A5
QDINKDDYKIILNTAVAEFFKSNQTTTDNLRQTLNQLKNQV
>Q8LE52
VKFDEKWVPDSDVITQALEEKYPEPPLATPPEKASVGSKIF
>Q9HCU4
SSAQPHKGILKKKCLPTISEKSSLLRLPLEQCTGSSRGSSA
>Q8GSA7
KEEDDDFFKQGRKQTEDRLQKALARVKSMVQYPEARDQYRR
>A8TX70
HSEFHLSTFKGRSPMLNHLKKNFQFIGGSLQIGKALQEAHR
>Q08466
FEGINMNNNEKCIIKILKPVKKKKIRREIKILQNLCGGPNI
>Q9H799
SPVTFQKGSNAPCHSLQHTKKHGSAGLAPQTKQVCVEYERE
>Q5YDB5
LRSLAEKYVAHVAPLARETEKGPENDNGFLWESSEDVSNKG
>Q9SYP1
KWLGSETVLPVSFRHLILPEKYPPPTELLDLQPLPVTALRN
>Q8LFH5
LLSLVCFVNAGIWTTYSLIFKIDYYVLASNGIGTFLALSQL
>Q9SYP1
ITRTVLNVELTVTPDFLWDEKIHKYVEPFWIIVEDNDGEKI
>P78329
PVISRHVTQDIVLPDGRVIPKGIICLISVFGTHHNPAVWPD
>P42697
RLSSLLNEDPAIMERRSAISKRLELYRAAQSEIDAVAWSKX
>Q96EV8
RERLLSVQQDFTSGLKTLSDKSREAKVKSKPRTVPFLPKYS
>F4HRT5
HDIEMRKRKLESDMQTILEEKERELQAKKKLFEEEREKELS
>Q43125
AFWERCLSMPYDPESPLLPPKKIISGDVSKCVADPLVFEDD
>Q8TEY5
LPLTKAEERVLKKVRRKIRNKQSAQDSRRRKKEYIDGLESR
>Q5IBC5
PWRCLLLGEWSNYKLPDSAQKKLVNDLKSKCKMEVNEMLLK
>O82587
IPYVVALFSAMLWLYYATQKKDVFLLVTINSFGCFIETIYI
>Q9XFH4
KLQNELCPLLTGGQLKSYQLKGVKWLISLWQNGLNGILADQ
>Q13609
ISSRLGRNTYKEQYAFLYKEKLVSVKRSYHYHDYQDGDADV
>Q38868
KKLALKVIAENIDTEEIQGLKAMFANIDTDNSGTITYEELK
>P34791
EIGGEVAGRIVMGLFGEVVPKTVENFRALCTGEKKYGYKGS
>P42799
XXMSATLTGSGTALGFSCSSKISKRVSSSPASNRCCIKMSV
>P06681
AIGVGKLDVDWRELNELGSKKDGERHAFILQDTKALHQVFE
>Q8N1G2
RVKEVYRLEEMEKIFVRLEMKIIKGSSGTPKLSYTGRDDRH
>F4JHH5
LKCVDSIESDFMEKTPSSTLKRMLENRIPAIRSYVERKVNK
>F4JYC8
LEQMKAFSLVAPRFFWPSPDKKEITRERCGWCHSCRLTSAS
>Q8S944
LAKKLNQILVQHIKVLLPDLKSRISNALVATAKEHQSYGEL
>O48538
VILMIISFTLATRWFRRNLVKLPKPFDRLTGFNAFWYSHHL
>P29279
ADLEENIKKGKKCIRTPKISKPIKFELSGCTSMKTYRAKFC
>Q7XA74
ADATVLGSPPETMTLSQQVKKFSENKNKWTNQTRSEAIYLI
>P01024
KVTLEERLDKACEPGVDYVYKTRLVKVQLSNDFDEYIMAIE
>Q9LL84
LKDLESKWEPGDRSGKWMKLKPEYIRAGADLDVLIIGGYYG
>Q14028
LFNAALAMTGKMGGKGAKGGKLAHLRARLKELAALEAAAKQ
>Q8GSA7
FENDDQLDQMLMNEISQENMKNNLLQEFLKESLHSWLLQKI
>Q9HCU4
FVPGGVSDGQWHTVQLKYYNKPLLGQTGLPQGPSEQKVAVV
>Q8N3K9
EQGIQLRHSQSVPQQPEDEAKPHEVEPPSVTPDTPATMFLR
>A7UL74
CGAKYAPGDELDEKNHQSFHKDYMYGLPFKGWQNEKAFTSP
>Q9BPX3
ARINLLKETEQLEIKEVHIEKNDAETLQKCLILCYELLKQM
>Q96BY6
DLTKRIRTVLMATAQMKEHEKDPEMLVDLQYSLANSYASTP
>O65282
DEEGKITPLPVSTGSTVLYSKYAGNDFKGKDGSNYIALRAS
>Q8W5S1
LTKLLDNIEYLVKNYKCPSEKDMKHINRKLKSCLGHSSSHD
>Q9SNC6
SRIQEHSVTALLNLSICENNKGAIVSAGAIPGIVQVLKKGS
>Q9LY75
QFFILFKRQPHLDGKHVVFGKVVEGMAVIKKMELVGTSDGK
>F4HW04
QPPSIVTDEICTACDFNRPGKTCLRKLEWVWRGVTFMGKKS
>Q949Y5
PADVKLIKDKLFGYSTFWVTKEEPFGDLGEGILFLGNLRGK
>Q9ZR37
DFIDEAKRQGGSVLVHCFVGKSRSVTIVVAYLMKKHGMTLA
>O95628
YKLNPNFLQLSTGSVDKNKNKVTPLQRYDTPIDKPSDSLSI
>P01024
SLSVPYVIVPLKTGLQEVEVKAAVYHHFISDGVRKSLKVVP
>P12111
KQCDWFQGDQPTKNLVKFGHKQVNVPNNVTSSPTSNPVTTT
>Q9SSD2
FDMPSFFTAKALNMCIPGGPKFEPLYRDMEKGDEDWNEFND
>Q94F30
APLRREIHAPSRGILRYGKAKSNDYCEKDANFFVRKYDDAK
>P42799
ISGMFGFFFAEGPVYNFADSKKSDTEKFGRFFRGMLEEGVY
>Q9FWR4
LDSFEKTKTEEKYVISGWAPKVNPXXXXXXXXXXXXXXXXX
>Q9LFE0
XXXXXXXXXXXXXXMEVEKSKSRHEIREERADYEGSPVREH
>Q84JA6
DIEEGLEGYDELEKSSLMSQKNFEKRFGMSPVFIASTLMEN
>P34972
ASVVFACSFVNFHVFHGVDSKAVFLLKIGSVTMTFTASVGS
>Q8RXN6
DCNQLSVDIENEIVIVHNFIKDKYKLKFQELESLVHHPIDY
>Q8IWT3
PQRSGEALWLIPPQAYLNVEKDEGRTLEQKRNLLSCLLVRI
>Q9FIJ0
KTRKAYFYWVTREQGSFEWFKGIMDEISELDEEGIIELHNY
>Q9ZSA2
KKLALKVIAESLSEEEIKGLKTMFANIDTDKSGTITYEELK
>Q9LJE4
RKLQTGVNKLADLVGVTLGPKGRNVVLESKYGSPRIVNDGV
>Q8LSZ4
DEDDDEESSQPHSSSQTDSSKPGSLPQSSDPSKIDNRREKS
>Q9LFE0
FLDAKGRFTGEAEKKLEELRKRIQGQTTHTFEDLNSSAKVS
>Q9LUD9
TSSLIHDDLPCMDNADLRRGKPTNHKVYGEDMAVLAGDALL
>Q9FRL8
PDVLGDCPFSQRVLLTLEEKKLPYKTHLINVSDKPQWFLDI
>Q9M5K2
ASVGKTEEQLKKEGVSYNVGKFPFMANSRAKAIDTAEGMVK
>P16070
HSTSTIQATPSSTTEETATQKEQWFGNRWHEGYRQTPKEDS
>Q9M5K3
CHAHPTMSEALKEAAMATYDKPIHIXXXXXXXXXXXXXXXX
>Q9FKS5
LALLQAAYYRRLKWSVLKSRKLVLDVVNXXXXXXXXXXXXX
>Q9LZS0
RSALLCKEKWEWISNGMRKEKKQINKKRKDNSSSCGVYYPR
>Q9FRL8
XXXXXXXXXXXXXMALDICVKVAVGAPDVLGDCPFSQRVLL
>Q9ZT82
EKEVEIFRVKLPGPVKLGEGKPENQNHAMIFTRGDAVQTID
>Q9SQT8
IRLDWLKDFNPLEDLKTIIKKSPLPTLFTYRPKWEGGQYEG
>Q9H9A5
CSAYVALALGDNLMALNHADKLLQQPKLSGSLKFLGHLYAA
>Q9LY75
PRHRSRSQSPRKRQPISQDLKSRLGPQRSPIRGGRTSPAES
>Q8VY07
XXXXXXMDFMKVFDQTVREIKREVNLKVLKVPEMEQKVLDA
>Q9Y592
KMLIDERLRCEHHKANYQTLKAEHTRLQNEHVKLQNELKHL
>Q7DMA9
GKIFGDTRNMLHLNVAACLLKMGEWRKSIETCNKVLEAKPG
>Q8N6G5
DIYFSAEFLNSCRLNAEPGKKVFYPVVFSLYNPAIVYANQE
>F4JYC8
ITPSSFDLEWSTTAFAPGPQKLPVRRQVKREDSDAAYPELH
>Q9NQC7
LLLQECSVTDKQTQKLLKVPKGSIGQYIQDRSVGHSRIPSA
>Q9LM76
QDNIQMVSAMALENLSLESIKLTRMPDPPPVNYCGSIFSCV
>Q9M0V3
YPLDSFEYGCSILSCSFTEDKNVYYCVGTAYVLPEENEPTK
>Q9XGM3
SVPEFPPNLQCLDAHGCSSLKTVSKPLARIMPTEQNHSTFI
>Q8TAV3
VFTVHLGRQKTVVLTGFEAVKEALAGPGQELADRPPIAIFQ
>Q9NYQ6
LHYRLVDTASTFLGGGSAGPKNPAPTPDFPFQIHNSSGWIT
>Q9SXY1
VCQHVIMKADQQRGDETKTIKTHLFHDETLPSFFRRLSWSP
>Q945F0
XXXXXXXXXXXXXXXXXMLIKSQRLTLFSPLLSKTRRIPVN
>Q9H799
HCDKIGPVDHIEFSSGPEFKKTLASKTISISEEVRFLTHMD
>O82804
DNEPAPQQQQQPTKSYPRARKSRQGSTGSSPSGPQGISGSK
>P42695
RPMSLSTIAILNSVKKAVESKSRHRSRSLGVLPFTLNSGSP
>F4JHH5
STLKRMLENRIPAIRSYVERKVNKEFGDWLVEIRVVSRNLG
>Q9LKF9
DSAFQNVIRLTYSQNYHLSGKGEGIVIAPHVAGHMLGGSIW
>Q8GSA7
LITRQRIIKIQAHVRGYQFRKNYRKIIWSVGVLEKVILRWR
>Q9S7E9
EGAMYSFPQIKLPSKAIQAAKQAGKVPDVFYCLKLLEATGI
>Q9LM76
AALAALSSLLEDGLDVEKGVKILDEADGIRHILNVLRENRT
>Q9FVW4
KTTADVSSSKPDYRQSNSSGKELPGNETAAIIDSSPPGIAL
>Q9LL84
PLDFTLVSKSFSEMEKRLLLKKRLHVVSSHWLEESLQREEK
>P21240
LADLVGVTLGPKGRNVVLESKYGSPRIVNDGVTVAREVELE
>Q93YN1
VAGTIGYLAPEYAVRGQLTRKADIYSFGVLLMEIVSGRSNK
>Q93YN1
DAEEACRYLKIGLLCTQDSPKLRPSMSTVVRLLTGEKDIDY
>Q8GWE6
WLDMDMDLDEVECIMTILIYKNLVKGYLAHKSKVVVLSKQD
>Q6NQ88
KNNILLSGDKKGQIGVWDFGKVYEKNVYGNIHSVQVNNMRF
>Q9HC77
GAYKDPLFKKLEQLKEVQQKKQEQLKRQQLEQLQRLMEEQE
>P02458
QPGPKGQKGEPGDIKDIVGPKGPPGPQGPAGEQGPRGDRGD
>Q9C0D2
RQTALQQQIQKHEETLKDFFKDSQISKPTVENDLKTQKMGQ
>Q84JQ4
LHLEQNNFIGEIPTSLVKSPKLIELRLDGNRFTGQIPEFRH
>Q17RY0
DHRRGLNGGITPLNSISPLKKNFASNHIQLQKYARPSSAFA
>Q8IWV2
GGQDSAGDLMIRNIQLKHAGKYVCMVQTSVDRLSAAADLIV
>P19835
AKTTFDVYTESWAQDPSQENKKKTVVDFETDVLFLVPTEIA
>P42697
DFAAVRKEIQDETDRETGRSKAISSVPIHLSIYSPNVVNLT
>P02461
ITYHCKNSIAYMDQASGNVKKALKLMGSNEGEFKAEGNSKF
>Q9NXG0
RKIAVDEENAFLRKEFSDLEKKFKDKSQEIKDTKECVQNKE
>Q8TEA8
KQYEILCVSQFTLQCVLKGNKPDFHLAMPTEQAEGFYNSFL
>Q9S814
PASHQRASPTSANGMLPPAAKPAKGKCTTAVTLLDLIKDVE
>Q9FG74
AIQAVRTKHGGLGLNHFRLLKRLGCGDIGTVHLAELNGTRC
>O49686
IGGEHRLTNYKSVTTVHRFEKENRIWTVVLESYVVDMPEGN
>F4HW04
KVYSCVDLYFVTQDGFSFKTKYKFRPYFYAATKDKMELELE
>Q86XI2
QVGHILELVDNWLPTEHAQAKSNTASKGRVQIHDTRPVKPE
>Q9XFH4
LRHYPWKYVVIDEGHRLKNHKCKLLRELKHLKMDNKLLLTG
>Q42601
TLSEITKEDLYEVKKRGFSDKQIAFATKTTEEEVRTKRISL
>Q9H0I2
RAQSHRAELDRKLVQVEEAIKIFSRPKVFVKMDDXXXXXXX
>Q38873
EVGRGEFGITYLCTDKETGEKYACKSISKKKLRTAVDIEDV
>Q9FVW4
PPGIALTMDSGKKKILLLRSKDRDNPDNPPPQPEQHIDTNL
>Q42521
VIDIEKVMRELDELPSRVIHKISLGQEKSESNSDNLMVTVK
>Q01955
RGAPGWPGLKGSKGERGRPGKDAMGTPGSPGCAGSPGLPGS
>Q8RXN6
KSTLAARVDATRGDPLGISGKAFREEIRKKIEKWQEPPPAR
>Q8WXI2
TIVQQDCTVYETENKILHVCKTLSGVCDHIISLSSDPLVSQ
>O48946
AGSYRRNELVRIRHESDGGTKPLKNMNGQICQICGDDVGLA
>Q39054
AAVMQQQCKVVDLGIVRDDRKELEKVLDEAVSSGVDIILTS
>Q9SQI2
FSNSAVAGTITKPVKINGSSKEYGAGIDSAISHTRRILAIL
>O48947
DELDDPDMPMMDEGRQPLSRKLPIRSSRINPYRMLILCRLA
>O95628
DENGLCPACRKPYPEDPAVYKPLSQEELQRIKNEKKQKQNE
>Q9SP32
LLQCELLEGAAAEKVAAEVGKPENGNAHDEMEEGELPDDPV
>Q96KP4
PAALEDGWDSEPFTLVERDGKLYGRGSTDDKGPVAGWINAL
>O22043
LQGFDSDKVVPLLSLADYIVKRQNXXXXXXXXXXXXXXXXX
>Q94CF0
DVDFKNINPPTMEGLGVLMAKKKHSSKSSDPNMNGSPAADT
>P54609
GGAADRVLNQLLTEMDGMNAKKTVFIIGATNRPDIIDSALL
>O60888
EKRLAACVNLIPQITSIYEWKGKIEEDSEVLMMIKTQSSLV
>Q9LJI2
VALFYLLGNTAADYFCCSLEKLSKLLRLPPTVAGVTLLPLG
>Q9XEX2
TVANVESGGEFTVSSADDILKALXXXXXXXXXXXXXXXXXX
>Q6XAT2
NEKSDIYSFGIVLLELLTGKKAVDNEANLHQMILSKADDNT
>Q9FV70
KVIVKQESSPQNVKRVYNKSKGGTKLLKAGKRMANGEVQNG
>Q9LQ55
TGGSLKSLRDKLMPQDKDKDKEKETPEVSGLKTAGPEGEIT
>Q9SMQ6
XXMAGGGGYGGASGKVDYVFKVVLIGDSAVGKSQLLARFAR
>Q9SQI2
RSVLAEKPELSFSVVSLLWHKLIAAPEIQPTAESTSAQQGW
>Q13609
KAENFIFMGDFNAGCSYVPKKAWKNIRLRTDPRFVWLIGDQ
>O65896
XXXXXXXXXXMDKPSFVIQSKEAESAAKQLGVSVIQLLPSL
>P36222
DHIDTWEWNDVTLYGMLNTLKNRNPNLKTLLSVGGWNFGSQ
>O48947
YERREGNQACPQCKTRYKRIKGSPRVDGDDEEEEDIDDLEY
>Q38868
SVNSQPPPWRAAAAAPGLSPKTTTKSNSILENAFEDVKLFY
>Q38869
KKMALRVIAERLSEEEIGGLKELFKMIDTDNSGTITFEELK
>Q8N3K9
KPVSGLSVEQVKSETISSSVKTAHFPAEGVEPALGNEKEAH
>Q9LNU1
PPGFNIQVTPEKLQFTKDGEKLTYQVIVSATASLKQDVFGA
>Q9Y592
DREEKYNQAKEKLQRAAIAQKKRKSLHENKLKRLQEKVEVL
>P29197
GAPKVTKDGVTVAKSIEFKDKIKNVGASLVKQVANATNDVA
>Q6ZY51
HLGVRARQEKIVFVTCDDDDKVADIRRLVGKFVRLEASPSH
>O04151
DNVEKQTGSLYSDWDLLPAKKIKDPSAKKPEDWDDKEYIPD
>Q9M9Y4
QIPANFLRIRDGNTTVSFIQKYLMRKLDLESENEIEIKCMG
>P02748
CEDAEDDCGNDFQCSTGRCIKMRLRCNGDNDCGDFSDEDDC
>Q8W4M7
DRHYGRLVVMYGVPFQYTLSKILRARLEYLHDTFQIKEGDF
>Q8W4D0
XXXXXXXXXXXXXXXMEEESKNGGTTIPTEELAVVAVPPVV
>Q94B38
RSRPLDINIELPDEQSAQKLKIGIYFATWWALNVVFNIYNK
>A4GNA8
EISDSTEKPIWNSEKKLLLEKNGPSLARISVFETNRLLKNN
>Q8RVL2
VIDDWIPCESPGKPAFATSRKLNELWVSMVEKAYAKLHGSY
>P22680
PLDQSRAGLGILPPLNDIEFKYKFKHLXXXXXXXXXXXXXX
>Q9UPV0
ALGGDFEYEESLRTSQPEEKKDVSLDSDAAGPPTPCKPSSP
>P42799
GPAIIGHADDEVLAALAETMKKGTSFGAPCLLENVLAEMVI
>Q9SRT0
ELGGVSWLLKITRESECKRNKENAIVILHTICFSDRTKWKE
>Q14185
KEKKDKKKEKRNSKHQEIFEKEFKPTDISLQQSEAVILSET
>Q9M0V3
CRLIGLHLYDGLFKVIPFDNKGQLKEAFNIRLEELQVLDIK
>Q9M086
SPCDTLILWNGVLWDRRIPEKVRRFDQFTDYGGGGFHPSRN
>Q9Y6Y1
HNDVSEGKHEHSHSKGSSREKRNGKVAKPVLLHQSSTEVSS
>Q9NQW8
GTGKASLARLLKLKREQAAQKKENSEGGEEEGKENEDKQKE
>Q9LYC1
XXXXXXXXMAGGNEVNLNECKRIVPLNTWVLISNFKLAYKV
>Q9UBW8
PLTEAQKNKLRHLSVVTLAAKVKCIPYAVLLEALALRNVRQ
>A8TX70
KAHLEEISALVVDKQQEKEDKEMEATDIXXXXXXXXXXXXX
>F4HYF3
NGTELWIKRDDFTGMELSGNKVRKLEFLMAEAVDQHADTVI
>Q5IBC5
MRHSLREQCQNRSNVPEVVSKKPNLCDRSVGSRGERVLLDT
>Q84JQ4
QELMVAYKSPEYVKQSRVTKKTDVWGLGVLILEILTGKLLE
>Q9UHC6
DPDGSGPLGPLKVYCNMTEDKVWTIVSHDLQMQTPVVGYNP
>Q949U7
AGKKTILFAVPGAFTPTCSQKHVPGFVSKAGELRSKGIDVI
>F4K2E9
GLDFGTENTRPVHSSRRYREKSSRSQSAQESTVTTENAGTS
>Q9FIL1
XXXXXXXXXXXXXXMGPRCSKLSLCWWPTHLKSTHNEASDL
>Q9C0D2
NITAQQGNMKALQEQLDLQKKVLQATQEAQEQLLLCKQKEV
>P15456
AMVLPQWNVNANAALYVTNGKAHIQMVNDNGERVFDQEISS
>P12109
SSVDAVKYFGKGTYTDCAIKKGLEQLLVGGSHLKENKYLIV
>Q7Z7A1
IELLQNLLRQKGEQFRLEMEKTGVGTGANSQVLEIEKLNET
>Q84WB7
IDTSKFSGVAISGNTNQHYRKRSKCLRRFSDLYGSLVDRRW
>Q8TEY5
APVPCTTLLPCQTLFLTDEEKRLLGQEGVSLPSHLPLTKAE
>Q9FLH0
ECETKENEMVIERQTLNERRKSLQQEHERLLDAQVSLNQRE
>P54609
IYIPLPDEDSRLNIFKAALRKSPIAKDVDIGALAKYTQGFS
>F4JLP5
AIIEGDVVGGTCVNRGCVPSKALLAVSGRMRELQNEHHMKA
>Q6NLQ6
DQKRRLTAQQVLDHPWLQNAKTAPNVSLGETVRARLKQFTV
>O94985
QFFRGNLAGLTLRSGKLADKKVIDCLYTCKEGLDLQVLEDS
>Q9C5M0
RIAPHVMMTWIFLNQITKFQKKIGMXXXXXXXXXXXXXXXX
>Q9LPT1
XXXMRNWEDPFTLACNTALKKNLPSCIFIIIFISVLCPVAM
>P25819
FFIRDGMKFPDMVHALKPNPKSHIQENWRILDFFSHHPESL
>Q9M8D3
IAQTFTDLTGGACAIGEQPIKGLLDPKAMARLAVGEALTNL
>Q9SSM7
VVSGLPASTSVEILEVLDEEKRILSFRVLGGEHRLNNYRSV
>P09543
KFCDYGKAPGAEEYAQQDVLKKSYSKAFTLTISALFVTPKT
>Q9M8D3
DAAIALSEAMIELGIAIDGGKDSLSMAAHADGEVVKAPGNL
>Q96524
AVRYNGSKRVKPEEEEERDMKKSRGFDERELFSTAESSSSS
>Q9M2R1
SMVTPGPSVGFKRSCPPSTAKVQKMLLDITKEIAEEEAGFI
>Q9UBT7
IAEELELSILKISHSLNELKKELHSTATQLAADLLKYHADH
>Q06738
DKSVSGRDYVAEKLTTEEEDKAFSDMVAEKLQIGGEEEKKE
>Q7Z7A1
LLQEKKSLECEVEELHRTVQKRQQQKDFIDGNVESLMTELE
>Q8N3K9
KEHKPLVLRPVYIGTVQYKIKMFNSVKEELIPLQFYGTLPK
>O14646
HITASGEPVPISEESEELDQKTFSICKERMRPVKAALKQLD
>F4HVG8
IRGASTTPVEFTQMIEKDHLKTKIILPSPDFQRLCLEQLDL
>P11597
LGDSRMLYFWFSERVFHSLAKVAFQDGRLMLSLMGDEFKAV
>Q9UIV1
TGMAFFKMREMFFEDHIDDAKYCGHLYGLGSGSSYVQNGTG
>P43320
VGYQYPGYRGLQYLLEKGDYKDSSDFGAPHPQVQSVRRIRD
>Q49MI3
IWFRQFKKILAGFPNRPKSLKILLNPQSHKKEATQVYYEKV
>Q9LFE0
KKKSKLVGIVDDDGGKESKDKESKDRFKDIRIERTDEFGRT
>Q8VY07
GIWADSLSRGLIDLNITAPKKASLADVGVVGDLSNEDGNKA
>Q8N3K9
VYGEGESVDHVETVGNVAMQKKAPITEDVRVATQKISYAVP
>F4HW04
LDYISESSTMSKSLADYGEQKSCAVTTAKRLAEFLGVTMVK
>F4JHH5
LTPLYRAYHIHQTLSLGDTFKQYYYNNRDLQLTSDFQIAGF
>F4JYC8
VKPPSQQLSSQKPRENTSGVKQVTPDSSVSKSKQKTLSCGV
>P93825
RGKSGPTVGIRVPMLRVCNFKGGTPEAIHMCYAILVCVLPL
>Q5IJ48
TYSPSQQEVAGARLEMDSVLKVPPEERLIXXXXXXXXXXXX
>Q9C7T7
SIGGLKKLTWLFLARSNLTGKIPNSIFDLNALDTFDIANNA
>Q42484
ETEEEWIHASEVLTRFPAEMKGMNYVFALLKFSYDNLESDL
>Q9C9M7
APPLRTIFPMASDDALDLLAKMFIYDPRQRITIQQALDHRY
>P25940
GPPGKRGPSGHMGREGREGEKGAKGEPGPDGPPGRTGPMGA
>P08572
EAGDPGPPGLPAYSPHPSLAKGARGDPGFPGAQGEPGSQGE
>Q7XJ60
QSLGVEDDEAEGNGEQLEEEKTQAXXXXXXXXXXXXXXXXX
>Q9FRS6
DPKDLVGNNGLCGGVLPPCSKSLALSAKGRNPGRIHVNHAV
>Q9LVW7
PGPHDSDNAFREFIELMKRSKQSSXXXXXXXXXXXXXXXXX
>Q9HCS2
SITNASAAIAPKDNLFIRFLKPWLGEGILLSGGDKWSRHRR
>Q9SJW9
CCMKPDLHVTLNADAVEYNDKSKSESKKIALRKVFRARLAD
>Q15021
CEMELLDGKQTLAAFVPLLLKVCNNPGLYSNPDLSAAASLA
>Q38819
EITNVNSNTAILEAKNSKQIKKGRGHGLASTSQLATSVTSE
>Q12860
INDTEVDIGSDLYWPCVATGKPIPTIRWLKNGYAYHKGELR
>Q9UHC6
PYRFRNKKMKTLKDVIALNFKTSESEGVILHGEGQQGDYIT
>Q9C9Z9
FSDLTSRRDRCGCKPTKEDVKRCFMLDFDRSAFIIASTATD
>Q9MB58
SPRLVKSLSASSFLIDTKQIKNSMPAAAGAVAAAAVADQML
>Q9SN68
XXXXXXXXXXXXXXMAAAGNKSINAKLVLLGDVGAGKSSLV
>P13671
DGRQLEWGLERTRLSSNSTKKESCGYDTCYDWEKCSASTSK
>Q5TZA2
RLLQERLGSLQRALAQLEAEKREVERSALRLEKDRVALRRT
>Q0VF96
GNNQACNSTSEVKDLLEQKSKLTIEVAELQRQLQLEVKNQQ
>Q9H0B8
YTQIVWATTNKIGCAVNTCRKMTVWGEVWENAVYFVCNYSP
>Q6NLQ6
DGRISYEEFVTMMKTGTDWRKASRQYSRERFNSISLKLMQD
>P42742
LADRAVLSSSGFQADVKALQKVLKSRHLIYQHQHNKQMSCP
>Q9BPX3
XXXXXXXXXXMGAERRLLSIKEAFRLAQQPHQNQAKLVVAL
>Q8GY31
XXXXXXXXXXMGRSIFSFFTKKKKMAMARSISYITSTQLLP
>Q84WB7
YSSSPLGTWKPHKKNPIYNGKRSIGARNGGRAFLYDGSLYR
>Q38854
SLGVVELTVALHYIFNTPQDKILWDVGHQSYPHKILTGRRG
>O23702
DSLAGVAGVEYVPLSRIADGKIESATAVLLHSLAYLPRAAQ
>O82162
XXXXXXXXXXXXXMNNDTSKKLGTLVSDDGPVNVYVWDMDE
>P0DML2
SMFANNLVYDTSDSDDYHLLKDLEEGIQTLMGRLEDGSRRT
>Q38854
GLYYIGPVDGHNIDDLVAILKEVKSTRTTGPVLIHVVTEKG
>Q0WT48
DLKNMKQEQAKFWKQHPAIVKTELLIQAQLTRESGVLSPAL
>Q9MB58
NTEEDDDGSNGGGGQLYVSLKMENSKVEGELTPHVYGSLPL
>Q9SSD2
LRTQIAGYLYGISPPDNPQVKEIRCVVMVPQWGNHQLVHLP
>Q7DMA9
LFDKRPGEITEVGSEIREESKTIEEVDETKDNDDDETLEEE
>A8R7E6
GVIVALLLILFIVYYAYRKNKSKGDSFSSSIPLSTKADHAS
>Q92600
LRIMESGSELSKTVATFILQKILLDDTGLAYICQTYERFSH
>O81210
YEVVLLVGLGIGATPMISIVKDIVNNIKAKEQAQLNRMENG
>Q9SN68
AAAAIIVFDVTNQASFERAKKWVQELQAQGNPNMVMALAGN
>P08572
GDIGFPGITGVTGVQGPPGLKGQTGFPGLTGPPGSQGELGR
>Q8N3K9
TSLSGPEALSAVKMEMKHDSKITTTPIVLHSASSGVEKQVE
>Q9LZS0
EEHGYQRSGKKCREKFENLYKYYRKTKEGKAGRQDGKHYRF
>F4HVG8
LQDAVHLTKANIVRHNEEALKKINKTHNETRRSKYEHKDPI
>Q5YDB6
LGELEIYPSRELNQQQDDVMKQRKKKQREVMELAKMGIRIS
>O95452
MLLNVAELCYLLLKVCFRRSKRAQTQKNHPNHALKESKQNE
>Q9Y6Y1
VAAAVIQRCYRKYKQYALYKKMTQAAILIQSKFRSYYEQKK
>Q9FV70
GLNGASINCRYDSSLGLLTKKFVKLIQEAEDGTLDLNYCAV
>Q8TCG5
TDPQCLALFRVAVDKHQALLKAAMSGQGVDRHLFALYIVSR
>Q7XJJ7
CFPKLLSHNGSNAIGSLRLGKYTKWFNDVSSSDISDKCEDI
>Q9UQ52
TKKSPPSQPPANIAWKLTNSKLCLNWEHVKTMENESEVLGY
>Q9UPV0
GRQLGELMLPSQGLKTSAYTKGLLGSIYEDKTALSLLGLGE
>P05108
DYRGILYRLLGDSKMSFEDIKANVTEMLAGGVDTTSMTLQW
>P09543
XXXXXXMNRGFSRKSHTFLPKIFFRKMSSSGAKDKPELQFP
>Q9H799
SIGVAFQLFCKRDSNFMRSKKKSLNLPLRMTPAQIFQEKLQ
>Q6ZY51
TARPEGGELDDICDQIHEVMKTLQVPKETINSISKAFLKDA
>Q9FEB5
RPDLIVGSCLQTPEDVDKLRKIGVKTIFCLQQDPDLEYFGV
>Q8W586
RNIRSVGVSAISGAGMDGFFKAIEASAEEYMETYKADLDMR
>O14810
KAKYAKMEAEREAVRQGIRDKYGIKKKEEREAEAQAAMEAN
>Q9FGL5
YFLVLQNRFTGSIPETYGSCKTLIRFRVASNRLVGTIPQGV
>F4IIM1
REGSASNDAIETMIKLMSSGKEETQANSASALAAIFQSRKD
>Q8N3K9
IGPLPPTGNLKAQVMGDILDKLSEETGHPNSSQVLQSITEP
>Q17RY0
QSYIAAISARFVQLQHGEIDKRVEVKPYVLDDQLCDECQGA
>P26232
STKYQKVYGTAAVNSPVVSWKMKAPEKKPLVKREKPEEFQT
>O14646
HHQTKRLKFNILLTTYEILLKDKAFLGGLNWAFIGVDEAHR
>O65639
QGSDGKTKAVNVTAPGGGSLKKENNSRGNGARRGGGGSGCY
>Q9LL84
EMDMKEKLQIHEDPLQAMLMKMFPIPSQKTTETSNRTTGEY
>Q9SVC6
SVLYHLDTSETALKSLLNNKKGTNLVKTLTKIMQRGIYESR
>Q9MAA7
VVVAGLDLIRDWQLAYAEGLKKAGQEVKLMHLEKATVGFYL
>Q8W5S1
GSLTYPKDKVGSGDQADKKLKPLSADEERFMRAFYEAKVQE
>Q42521
TERFNIVSKDEGVPLVAFSLKDSSCHTEFEISDMLRRYGWI
>Q8IWV2
LEKNRGRIQGYEVKYWRHEDKEENARKIRTVGNQTSTKITN
>Q9SMQ6
VNKKNLASEGDSNNPGSLAGKKILIPGSGQEIPAKTSTCCT
>Q38944
LAFTFNLLNGYIQARWVSHYKDDYEDGNWFWWRFVIGMVVF
>Q9C7S5
ATDNFSQANIIGCGGFGLVYKATLDNGTKLAVKKLTGDYGM
>Q5IBC5
IMDFVGEACNRCAFYLDILQKCSRRKIRQNIVHILENWLSA
>O04151
DAEEEAEDDDNEGDDSDNESKSEETKEAEETKEAEETDAAH
>F4HVG8
LSPEEAYALPASANTKSPRVKLPSVKVFTEEQRSYAINISR
>Q96BY6
FPKQAVFSVSNPHSEIVLVAKIEKVLMGNIASGAEPYIKNP
>A7UL74
SEVLKGCIEKTLKKGSSSVPKNHKKKRNYTQFHLELGQSDF
>Q9SQI2
STTENIEANQPVSNNQTANRKSRNVKGQGPVAAFDSYVLAA
>A5YKK6
FLKRRCPSILGGLAPEKDQPKSAQLPPETLATMLACLQACA
>Q9M086
SVRTGANTDRSAPEVMTSSEKQMAFHTCFALRQYFRAHLLL
>Q9C942
PDENAEIVLKDMREWIDEKVKKYGSKTAXXXXXXXXXXXXX
>Q9M9V8
XMGNCNACVRPDSKESKPSSKPKKPNRDRKLNPFAGDFTRS
>Q67YC0
DLFNQLLPTMPWNTLMDRMMKELHDQGKTIEEIKQVLRTIP
>Q5TZA2
LRLLEDARDGLRRELLEAQRKLRESQEGREVQRQEAGELRR
>Q94C69
CFNCGEVGHMAKDCDGGSGGKSFGGGGGRRSGGEGECYMCG
>Q8N3K9
EKASFKTIPLPDDSETVACHKTLKSRLEDEKVTPLKENKQK
>Q84TI6
PFQLDQLDKIFKILGHPTMDKWPTLVNLPHWQNDVQHIQAH
>Q8NE01
IIRSEILDESEDYRDTVVKRKPASLMAPLKRKEEFSLFKVS
>Q8VZD4
IWALMPSLSPKTEQSLPNLPKLLKDGNNKQTKGSQFAKFIA
>Q9FHW2
HKGSKRKTRQAKALEARKAPKSFLELLQEANLESLPSHVPT
>Q38854
YIGPVDGHNIDDLVAILKEVKSTRTTGPVLIHVVTEKGRGY
>Q9M086
EFFELISSTFLSENSYSTAVKAASARLLMNCSLTWMYPHVF
>O80988
QALLANMTAMYAVYHGPEGLKSIAQRVHGLAGVFALGLKKL
>Q7L5Y1
GKGTEVVVCAVNALAHHVLNKDLKDIVGDFRGFYRQLTSDG
>Q14028
CPLMAEENPPSTVLPPPSPAKSDTLIVPSSASGTHRKKLPS
>Q7XA74
TVSFAQTLFVFGDGLYDAGNKQFLSQNRVDASFPPYGVTVG
>Q9LYD9
EESVSLVDQQSYTLPTLSVPKFRWWHCMSCIKDIDAHGPKD
>Q8IYT2
LETISENIRLFECMGKAEQEKLNNLRDCAIQYFMQKFQLKH
>Q96KN2
XXXXXXXXXXXXXXXXXMDPKLGRMAASLLAVLLLLLERGM
>Q93ZR1
YGTLLMEEAERIARREHRSNKIGVISGVGTRHYYRKLGYEL
>Q9SSD2
FSNQIIWFVDDTNVYRVTIHKTFEGNLTTKPINGAIFIFNP
>O48538
XXXXXXXXXXXXXXXXXXXMKPFSKNDRRRWSFDSVSAGKT
>Q9FRS6
VQGLNYLHNDCYPPIIHRDIKSNNILLDSNLEARIADFGLA
>Q96528
TPIVCSGNREKCFIGKENNFKQPGERYRSWDSDRQERFVKR
>Q8VY27
FESIIQKDTTKALTPGGGIHKLTRSTMNFISSLSKYSGVLS
>P10632
VLCLSFMLLFSLWRQSCRRRKLPPGPTPLPIIGNMLQIDVK
>Q43125
EKGSNALLARAWSPGWSNGDKALTTFINGPLLEYSKNRRKA
>Q8L778
FKMHSHGWRSVYCTPKIPAFKGSAPINLSDRLHQVLRWALG
>Q8L5Y6
NLIKGLLPELLPLLYDQTVIKKELIRTVDLGPFKHVVDDGL
>Q42029
GKLYICKAQAGDKRWFKGARKFVESAATSFSVAXXXXXXXX
>P09622
FPGITIDEDTIVSSTGALSLKKVPEKMVVIGAGVIGVELGS
>Q8N3K9
YGEGESVDHVETVGNVAMQKKAPITEDVRVATQKISYAVPF
>Q5IBC5
GCSQCESLANDLAAMTLKGTKRSRKPSSRNKPAQSDVDGSG
>P02778
IATMKKKGEKRCLNPESKAIKNLLKAVSKERSKRSPXXXXX
>Q94JU3
MSEMDKKHRKEAEEGVEEVKKSLSMKGDVDIRGNKEMFGEP
>Q94B38
PSSSSFSTAISGSVRRSIPTKLKFSPLLIIKNCHNQSFNAN
>Q66GI4
IEEWFKSEVATKTGVKKWDVKKIRDAVVSGGGGWHGQGWLG
>Q9SNC6
LGLMGPLIDLAGNGTDRGKRKAAQLLERISRLAEQQKETAV
>O64817
YDYSLDMWSLGCMFAGMIFRKEPFFYGHDNHDQLVKIAKVL
>Q9LMT0
KQREGVNITALREIKMLKELKHPHIILLIDAFPHKENLHLV
>A0A178VEK7
IRSKGLLQRTGKSCRLRWVNKLRPNLKNGCKFSADEERTVI
>Q7L5Y1
QGYPAYTTSCAWLGYSDDTLKQLCAQALKDGWTRFKVKVGA
>Q96EV8
VENNLLHLEDLCGQCELERCKHMQSQQLENYKKNKRKELET
>Q9M0V3
GLHLYDGLFKVIPFDNKGQLKEAFNIRLEELQVLDIKFLFG
>Q93ZR1
LKCRDVRTREAGIQDIHHKIKPEQVELVRRDYTANEGWETF
>P40259
VYQGCGTELRVMGFSTLAQLKQRNTLKDGIIMIQTLLIILF
>Q39254
LGCAFFCGGLVFYQKDQVFDKGIATVNSGLLLMAVMGILFP
>Q96BY6
SMGWPAFLSITPNIKEEGAMKEDSGMQDTPYNENILVEQLY
>Q08467
LAEFYHPGKEYNVRVASRYFKGPELLVDLQDYDYSLDMWSL
>Q3E9C0
SVHLVMELCAGGELFDRIIAKGHYSERAAASLLRTIVQIIH
>P15509
LFKRFLRIQRLFPPVPQIKDKLNDNHEVEDEIIWEEFTPEE
>O04151
VYTFVLRPDATYSILIDNVEKQTGSLYSDWDLLPAKKIKDP
>O81270
XXXXXXXXXXXXXXXXXMGSKTEMMERDAMATVAPYAPVTY
>Q9SP32
FLETGAGKTLIAILLIKSVHKDLMSQNRKMLSVFLVPKVPL
>P92948
LTPRIGLTPSRDGSSFSMTPKGTPFRDELHINEDMDMHESA
>O14646
RPEKGLSEREQLEHTRQCLIKIGDHITECLKEYTNPEQIKQ
>P22680
YDRYLDENGKTKTTFYCNGLKLKYYYMPFGSGATICPGRLF
>O82162
LLRSLLNGTYAESFNGSKDVKRGVEIGRMWEKHILKICDDF
>Q8W1E3
SIWTTLGIKNEVMFNGFGSKKEVKLSNKEETETSLVLCANP
>Q9AR19
ATRLETHFHSKVQAGLQSGAKSQXXXXXXXXXXXXXXXXXX
>Q05609
RVHDISCSCITTKEVVDQLAKLICNRMGGPVIMGEDELVPM
>Q9LXW7
TREVPLDPKFFTENMTIKIGKSCDMGHRWVVSKSVSDCAEA
>Q9LM76
NYCGSIFSCVRKPHVVNGLCKIHQGICSLRETFCLVEGGAV
>Q96ST8
MKQAMKELQLKLKGMEKEKRKLKEAEKASSQEVAAPELLYL
>Q9FV53
HLLNRKLYNLPTSSSSSLSTKAGWLLGLGEKKKKVDLPEIV
>Q94KE0
DISEEANTIKETMILFDEGPKSRVMDLFQRRYAPSVVIGVG
>P08572
KFDVPCGGRDCSGGCQCYPEKGGRGQPGPVGPQGYNGPPGL
>Q9SP32
GGEHVDEVIGAAVADGKVTPKVQSLIKLLLKYQHTADFRAI
>Q9C5Z3
HTEDAPQEMVERRTEVVARLKSLEEAAAPLVSFLLNPNAVQ
>Q7XJR9
YGKRVDFGYAKDFDHRYTIGKLLGHGQFGYTYVATDKKTGD
>Q8TC92
GLVPPPPPTEVAVVKEIIHCKSCTLFPQNPNLPPPSTRERP
>P42695
IRKQTLILLTNLLQEEFVKWKGSLFFRFVSTLIDSHPDIAS
>Q9LL84
AKQSEDSKSIDYYKKKLCPEKRWSCLLSCCVYFYPYSQTLS
>P36383
PGYNIAVKPDQIQYTELSNAKIAYKQNKANTAQEQQYGSHE
>Q9UQB3
YECTGSNATYHGAKGEHTSRKDAMTAQNTGISTLYRNSYGA
>O04151
GEWTAPTIPNPEYNGEWKPKKIKNPAYKGKWKAPMIDNPEF
>Q9FN50
GGPAFQVAVSLAACVYFLNEKTKSLGRACLIGIGALVAGWF
>Q94F30
GKKIDANSWDMEFVEDLPQQKNGYDCGMFMLKYIDFFSRGL
>Q9LKF9
TRPSKVMSNELIVTVSCSLVKMDYEGRSDGRSIKSMIAHVS
>Q3E991
LKSLMLSNNSFSGEIRDDFFKDMSKLKRLFLDHNKFEGSIP
>Q9FJJ5
QMLDMTFPGVVPMHKVNFEAKNEYEMIQNYKVMQEVFTKLK
>Q9XGM3
LNLKGCTSLESLPEMNLISLKTLTLSGCSTFKEFPLISDNI
>O65896
AAPCGHCRQFLQEIRDAPEIKILITDPNNSADSDSAADSDG
>O64816
NKYRIELDPNLTSLVGRHSRKPWTKFINSENQHLAVPEAVD
>Q9FNX5
SYRLQHPWVGIVNRSQADINKNVDMMLARRKEREYFDTSPD
>Q9XGM3
GTSENGKYKVLKCGLSLVYAKDKDKNSALETKYDMLIGKSF
>Q39016
LHMNKMEREENLVAAFSYFDKDGSGYITIDELQSACTEFGL
>Q9FGW5
WIIHRDLKPSNLLMNNCGELKICDFGMARQYGSPIKPYTQM
>P38605
PGRMWCHCRMVYLPMSYLYGKRFVGPITSTVLSLRKELFTV
>Q84TI6
QQQLRRKDPGMGMSGYAPPNKSRRLXXXXXXXXXXXXXXXX
>F4JYC8
LTYIHCTKCEKWFHTEAVKLKDSQIPEVVGFKCCKCRRIRS
>P46032
QKPGGSPITRISQVVVASFRKSSVKVPEDATLLYETQDKNS
>Q8L778
CNCWPKWCLFCCGLRKNRKSKTTDKKKKNREASKQIHALEN
>Q9ULA0
DERHHSVLMSLLCAHLGLSPKDIVEMELCLADTQPAVLGGA
>O64817
DDYEVVRKVGRGKYSEVFEGKNVNTNERCVIKILKPVKKKK
>Q9LNU1
WGPSAIRSAIMTTATQTNNDKGLITTETGATATPYDSGAGE
>P84634
VELKVTKNGCCLTVSATGRNKREGTKKAAQLMITNLKAHEN
>A8TX70
KTQIQNVSKSGGFPRIDFALKKVSNMFNLHAGGRRNAGVPQ
>Q9SWW6
QFWVIGGISAHLFAVVQGLLKILAGIDTNFTVTSKATDDDD
>Q8L5Y6
GSLVPGIERALNDKSSTSNLKIEALVFTKLVLASHAPPVFH
>Q9LFE0
GIVDDDGGKESKDKESKDRFKDIRIERTDEFGRTLTPKEAF
>Q9UHC6
QQNSHPDLAQEEIRFSFSTTKAPCILLYISSFTTDFLAVLV
>P13671
LLYQFSSEELKNSGLTEEEAKHCVRIETKKRVLFAKKTKVE
>Q9XF91
VGRVAMIGFAASLLGEALTGKGILAQLNLETGIPIYEAEPL
>Q8W104
TSGAAVNRISGDELSRFVANKRGLTSLKMEGCSNLGGFSLS
>Q84JQ4
GLSCCEVDVEKRLDIREAVEKMEDLMKEREQGDDDFYSTYA
>O94779
EPKIEVHFPFTVTAAKGTTVKMECFALGNPVPTITWMKVNG
>Q6UX04
EELRKEARQLKRELLAAKQKKVENAAKQAEKRSEEEEAPPD
>P54609
EEDGVDEVSEIKAAHFEESMKYARRSVSDADIRKYQAFAQT
>Q9M2Y6
DADSHCKSFVSKGLVRVADIKFPLPYRAKSFSLVIVSDALD
>Q8L778
GIDKSDRYSNRNVVFFDINMKGLDGLQGPIYVGTGCVFRRQ
>Q7XJR9
AIDVDKNGVISLEEMRQALAKDHPWKLKDARVAEILQAIDS
>Q39254
KVPVLIEAQVEMVSANELENKSLFRQEEDATQTKEASLMEQ
>P17745
PQFYMRTTDVTGKVTKIMNDKDEESKMVMPGDRVKIVVELI
>Q8W4D0
MIRLPYIPGAVEWVYKQGDVKAKLAVSDRDSLFVHIYDPRS
>O14646
PNAGFEKNKEPGEIQYLIKWKGWSHIHNTWETEETLKQQNV
>Q96BY6
RVAFYGQGFFEEEEGKEYIYKEPKLTGLSEISQRLLKLYAD
>Q9SY55
KQNEVVAMTGDGVNDAPALKKADIGIAMGSGTAVAKSASDM
>P78310
GDASINVTNLQLSDIGTYQCKVKKAPGVANKKIHLVVLVKP
>Q8N3K9
LSHPETQSQNSADRNVSKDTKRDVDSKSPGMPLFEAEEGVL
>P25696
VGLSTGQIKTGAPCRSERLAKYNQLLRIEEELGSEAIYAGV
>Q9FMK7
CYGLQLLIRHFAVCKKRVDGKGCVRCKRMIQLLRLHSSICD
>O64817
RDEHSKTPSLVFEFVNSVDFKVLYPTLTDYDIRYYIYELLK
>O48538
YCGVPVLGKELSKLCNTFNQKGSTKFEFHKEHFXXXXXXXX
>Q8L5Y6
SCLPVLVDRMGNEITRLTAVKAFSVIATSPLHINLSCVLDH
>Q9LZV7
AVSLKQLHLHRNRLSGQIPAKISNCSALNTINLSENELSGA
>Q9LKF9
GGASGPQQILIEGPLCEDYYKIRDYLYSQFYLLXXXXXXXX
>Q9UHC6
CMQLIQVDDQLVNLYEVAQRKPGSFANVSIDMCAIIDRCVP
>Q8LPK5
FVACHECSFPICKACLEYEFKEGRRICLRCGNPYDENVFDD
>P78310
RCYVDGSEEIGSDFKIKCEPKEGSLPLQYEWQKLSDSQKMP
>O65282
GILETEDIKDLKPLNDRVFIKVAEAEEKTAGGLLLTETTKE
>O22043
VMDDVLDETKSSEELGKTAGKDLITGKLTYPKVMGVDNARE
>Q8IYT2
EWHEHTAFTNKAGKIISHVRKSVNAELCTQAWCKFHEILCS
>Q96528
ADSQRHRLGPNYLQLPVNAPKCAHHNNHHDGFMNFMHRDEE
>Q9SYP1
ETALDLKLLEKGQIIISTPEKWDALSRRWKQRKYVQQVSLF
>F4HW04
LHPDWLHKKVREKDDKFRQRKLVDMFSSANKDVVLDTDLPV
>O14936
RFAYPIPHTTRPPKKDEENGKNYYFVSHDQMMQDISNNEYL
>Q8N3K9
TNKKGSPLTSASQVLTTEKEKSYTGIYDKARKKKTTSNTPP
>P36222
QVPYATKGNQWVGYDDQESVKSKVQYLKDRQLAGAMVWALD
>Q7Z7A1
EAFERFSLEEVERLERDLEKKMIETEELKSKQTRFLEEIKN
>Q84JW1
DDELYRAKLQKSNDRTLALIKSSMDIIVAIGLLQLAPKTIS
>P42695
TQVCGDVLSTCEHRLSNIVLKENGTGNMDEDLLVKYIFTLG
>Q9SYP1
IEKLLNKIENHEFDQLVSIGKLITDFQEGGDSGGGRANDDE
>Q9UHC6
RLLNTPDGSPYTWWVGKANEKHYYWGGSGPGIQKCACGIER
>P12109
EIAKDFVVKVIDRLSRDELVKFEPGQSYAGVVQYSHSQMQE
>Q9M5A9
LFPVAVAHTIGHVAATVSMSKVAVSFTHIIKSGEPAFSVLV
>Q9C5S8
PPPVSAPPLPLVSTPSFPPGKGKNSTVIIIAIVVPVAISVL
>Q9LL84
TIKELNDLLDRLASSENRAEKTLVLSTLIQKTNAQEMKWVI
>Q9SLD2
TTVTENGGGEFVDLDRLRRRKSRSDSSNGLLLSGSDNNSPS
>A5YKK6
FNCMLRNLFEEYRFFPQYPDKELHITACLFGGIIEKGLVTY
>P33261
EFPNPEMFDPRHFLDEGGNFKKSNYFMPFSAGKRICVGEGL
>O64827
KKGIRFNTYRMKSGRLSRPNKFKKSLGAVSYRIRNRAGVNM
>Q9SIH4
STTIDVGEPSTVTKSSSHVVKDAKKKGFVAVASRGGAKRGL
>Q6XAT2
VMEAVDAEVSVTCMDSGHIKKTFQLALLCTKRNPLERPTMQ
>Q15021
ITHLLGVALTRYNHMLSATVKIIQMLQHFEHLAPVLVAAVS
>Q42551
ADPAQTDGYHLFCQDPVEYKKRVKLQSKQYPALVXXXXXXX
>Q9LMJ4
LPERLFKVVDLYEAMQDLIPKMETLFSDRYCSPLRHEALAI
>Q96EP1
GWMERSSLCPTCRCPVERICKNHILNNLVEAYLIQHPDKSR
>Q06738
EFKESRDDFEETRDEKTEEPKQSTYTEKFASMLGYSGEIPV
>Q94AW8
ASPEDLKKAYKKAAIKNHPDKGGDPEKFKELAQAYEVLSDP
>P42697
LSIYSPNVVNLTLIDLPGLTKVAVDGQSDSIVKDIENMVRS
>F4IH31
PPQTAEEASRLVTDILKRNQKADVEGLLSFYGLPLSHTLVE
>Q9LV85
KPNHQSGDVHKDETMMMKKKKDTNPSNLEKRKLKGKKKEIM
>Q9SWG3
RNGIDFDTHEAAYIFYQEYAKSMGFTTSIKNSRRSKKTKDF
>Q9LL84
LIAAEVLQRRQGMASGGLTIKELNDLLDRLASSENRAEKTL
>Q9MA79
YEVFPMSFLMEQAGGQAFTGKKRALDLVPEKIHERSPIFLG
>Q9UPV0
AIKKKKKKKEKKDKKDRDPPKSSLALGSSLAPVHVPLGGLA
>Q9Y262
YTSGGDPESVAGEYGRHSLYKMLGYFSLVGLLRLHSLLGDY
>Q9FNR3
NMLLDLFECLPSPRSLRSSRKRXXXXXXXXXXXXXXXXXXX
>Q9FRS6
SSNKLSGDIPSGLCYSRNLTKLILFNNSFSGQIPEEIFSCP
>Q94AW8
KKAYKKAAIKNHPDKGGDPEKFKELAQAYEVLSDPEKREIY
>Q9C0D2
HQRGLRLYNQLAEVKQQKEEKTKQEAYAQNRARAKEFHKKT
>Q94JQ6
YGFDAPKKKKGPRKTCNCWPKWCLLCFGSRKNRKAKTVAAD
>Q16281
LAKCNTNTSNNTEEEKKTKKKDAIVVDPSSNLYYRWLTAIA
>Q9SSM7
EHRLNNYRSVTSVNEFVVLEKDKKKRVYSVVLESYIVDIPQ
>P02461
YYGDEPMDFKINTDEIMTSLKSVNGQIESLISPDGSRKNPA
>Q8N3K9
SEYSVPSLATKESLKKTIDRKSPLILKGVSEYMIPSEEKED
>Q8RWG2
HVWGVFEAGVGNVERGRKLLKIGHALNPRDPVLLQSLGLLE
>P26232
VERLLEPLVTQVTTLVNTSNKGPSGKKKGRSKKAHVLAASV
>Q9LT75
YRNQMEEVINFLETQHKGKYKVYNLCSERLYDVSLFEGKVA
>Q9SP32
SDRGWTDECIGEPMPSVKKAKDSAAVLLLELLNKTFSXXXX
>Q9NQW8
PKLFKTLLGGTGKASLARLLKLKREQAAQKKENSEGGEEEG
>P22680
RYLDENGKTKTTFYCNGLKLKYYYMPFGSGATICPGRLFAI
>F4IH31
MLKKGLAWHYLAYDKRPVLAKWEKEARQKRIGLWASSNPEK
>P92948
YTKGHERRAETVWTQIEATLKQAEIGGTEVECFKALKRQEE
>P24462
KLGIPGPTPLPFLGNALSFRKGYWTFDMECYKKYRKVWGIY
>Q8W4D8
GERDREVGDKRRRSGREDTEKRRRTRTDDERYSRGRHERST
>Q9UHC6
YWADVINFDGHVVLPYRFRNKKMKTLKDVIALNFKTSESEG
>Q38869
IDNSGTIDYGEFLAATLHINKMEREENLVVAFSYFDKDGSG
>Q9SYP1
GDGGRGRRDVADRDSESGWVKGQRQMLDLESLAFDQGGLLM
>P25819
EKYPTPPAVCSGKRERCIIEKENNFKEPGERYRTFTPERQE
>Q16281
YSLYWSTLTLTTIGETPPPVKDEEYLFVVVDFLVGVLIFAT
>Q3E9C0
VTHLCTQKATGLQFACKTIAKRKLVNKEDIEDVRREVQIMH
>Q9SSD2
KMNSSCADVLLFAAHKWPMSKPSLVAESKDMFDQKASNKYW
>Q9XEX2
VNDPFVMKAWGKTYPENKHVKFVADGSGEYTHLLGLELDLK
>Q9Y592
EEVEKYRAVYNKLRYEHTFLKSEFEHQKEEYARILDEGKIK
>Q84ND9
DAFASERRKAKMLNFSIAYGKTAIGLSRDWKVSREEAQDTV
>Q8NHQ1
IKDLQKEQKTLQVKCQHYKKKRTEQEETIASLQMEVCRLKK
>P0C0L5
GDQWTLSRKRLSCPKEKTTRKKRNVNFQKAINEKLGQYASP
>Q9SWG3
GMSTSQRSESVNSFFDKYIHKKITLKEFLRQYGVILQNRYE
>Q9Y262
DESIHLQLREKYGDKMLRMQKGDPQVYEELFSYSCPKFLSP
>Q8GZB6
VQKVRQKALDEKARLVQERVKLLSDRKSEICVDDTELHEKE
>Q84ND9
PLNSDTTLDNASYKKTATISKVEKCTNLSQVRANLKKIYNR
>Q9MB58
DGMTYEEVKKNMPEEYESRKKDKLRYRYPRGESYLDVIQRL
>Q15021
ASQTNLVDLDLGGKGKKARTKAAHGFDWEEERQPILQLLTQ
>Q9HC77
QTFEDYLEEQIQLEEQELKQKQLKEAEGPLPIKAKPKQPFL
>Q8LK56
RKPAELPKVVVEGKPKRKPRKAATQEKVKSKETGSAKKKNL
>P16070
ALALILAVCIAVNSRRRCGQKKKLVINSGNGAVEDRKPSGL
>O43809
NFEPPQYPYIPAHITKPKEHKKLFLVQLQEKALFAVPKNYK
>Q9HCG8
SSRIFVKIFFQELCEYMGLPKLNARLKDETLQPFFEGLLPR
>O64827
VTDAHCSVVSDILLSKVQKAKHRPNNLDILSAARSACCRVS
>Q6NQ88
EDEAVKNGGKIELEKNKAKGKAPITVKLIKKVCKVCKQPGH
>Q01955
GLPGLNGLKGQQGRRGKTGPKGDPGIPGLDRSGFPGETGSP
>Q96N67
TYVEPYFDTYEMKDRITYFDKNYNLRRFMYCTPFTLDGRAH
>O24606
KEDWWPQLGLPKDQGPAPYKKPHDLKKAWKVGVLTAVIKHM
>Q6UXB2
TVSGLPKKQCPCDHFKGNVKKTRHQRHHRKPNKHSRACQQF
>Q9LJE5
NENNVDGLNELNRGPRAKGTKNQKGNLDDSLEVKEQTGESN
>Q13057
QSHVVLSTLWEPHITQRQVEKAWALLQKRIPKTHQALDXXX
>Q94K85
TKLCLASVFLLLGLLLAFDLKGIEAESLTKQKLDSKILQDE
>Q9FNX5
QLGQLLDEDPALMDRRLECAKRLELYKKARDEIDAVAWVRX
>Q7XA74
SGGRKFAFQNLAPLGCLPAVKQASGNVQECVKLPSEMAALH
>Q39183
STSSDVSDESSCSSFSSTVNKPHKANDLRWEAIQAVRVRDG
>Q9FGM1
LLDDNEHILSIRIVGGDHRLKNYSSIISLHPETIEGRIGTL
>Q9FVX0
LSRNWNLGILDSGLPPKPNAKSNIIVPYEDTELLQSDDSLL
>P22680
NPICLSQAELNDLPVLDSIIKESLRLSSASLNIRTAKEDFT
>Q8LDU4
PYVSPSLFVRSAFSPTASMLKIDAEEEDKLEEILRDHVSPA
>Q9LYU7
VKHLSTTSTSSTPLESRITSKVIVISIVSGILTGLVSALVL
>Q94AN2
QVVQNNCNNTNCCAYDLVLKKVNCDRCCGYSIHYTPHITIA
>O14646
SDYEPKNKVKSRKPQNRSKSKNGKKILGQKKRQIDSSEEDD
>P26232
SKKAHVLAASVEQATQNFLEKGEQIAKESQDLKEELVAAVE
>P54609
XXXXXXXXMSTPAESSDSKSKKDFSTAILERKKSPNRLVVD
>Q9LMT0
RLGKQREGVNITALREIKMLKELKHPHIILLIDAFPHKENL
>P07358
MPIDCELSSWSSWTTCDPCQKKRYRYAYLLQPSQFHGEPCN
>Q8IWT3
PQGCDRILCRQGLGCGTTCSKCGWASCFNCSFPEAHYPASC
>O14646
GAEFWKSSPSILAVQRSAILKKQQQQQQQQQHQASSNSGSE
>Q9SRW9
ETEEEDEEDEAKPLPQMGESKLDKRLSVVKSFKAQNQAGDF
>Q8W4I7
FWAESEQGVAQAILRGVIDFKREPWPNISETAKNLVRQMLE
>Q9LYU4
KQESMTPSGLPARVATSSYFKSDYFKNRPSNWYYSYTSPDE
>O22043
SEELGKTAGKDLITGKLTYPKVMGVDNAREYAKRLNREAQE
>Q9LYU4
PELADTIEEICNQNSWKGIVKRLWPNTKYIETVVTGSMGQY
>F4IIM1
AVQQLAAELLSHLLYEEHLQKDPLTQLAIGPLIHVLGSGIH
>Q96BY6
ILFSFYHVTCDINAKANAKKKEALETSVGYAWLPLMKHDQI
>Q9ZSA8
PIPNTFIVNIGDQMQVISNDKYKSVLHRAVVNTENERLSIP
>A0A178VEK7
XXXXMRKMEAKKEEIKKGPWKAEEDEVLINHVKRYGPRDWS
>Q9H799
NKDQDCLKTIPITEKPKEMIKATVASSLRLYLYVSGNGKRI
>Q9STX5
KELVKRYSEFINFPISLWASKEVETEVPVEEDESADEETET
>Q8NHQ1
TQHELRLYKQQVKKLEKALKKNVKLQELINHKKAEDTEKKD
>Q38873
MMDVNKRGKINLEELKYGLQKAGQQIADTDLQILMEATDVD
>Q5YDB6
WLSNQKIGEGIGKSRREALHKAAEASIQNLADGYMRANGDP
>O65718
AVMAKKRKMQIRCRDMEWWMKRRQLPSRLRQRVRRFERQRW
>Q9SP32
VLKSIDFVGLERALKYEFKEKGLLVEAITHASRPSSGVSCY
>O65718
EKVKLIMTILLLIFLFQFLPKIYHCICLMRRMQKVTGYIFG
>Q9SWG3
EEENQVMAGVKATKKKTVYRKRKGQQEASQMLESQQSLQPM
>Q9FY74
HIASESPTRPASGSLFLFDRKVLRYFRKDGHNWRKKKDGKT
>P21238
EALATLVVNKLRGVLNVVAVKAPGFGERRKAMLQDIAILTG
>Q941L3
KNDLNPIWKPVFLSVQQVGSKDSPVIIECSDFNSNGKHSLI
>Q8TC92
IRREEEMEMSDDENCDSPTKKMRVDESALAAQAYALKEEND
>Q9M086
DLLQYAFGVLHIVTSIPDGRKAIAHATLSNNRAGIAVILDA
>O14646
SALQKQYYKWILTRNYKALSKGSKGSTSGFLNIMMELKKCC
>O14646
VANFSNMDEDDIELEPERNSKNWEEIIPEDQRRRLEEEERQ
>F4IVL6
IIPRISWNYSEFSVSYRSLSKEVCVGQYYLRLLLESGNAGK
>P01024
EVQVGQQRTFISPIKCREALKLEEKKHYLMWGLSSDFWGEK
>P42695
NFEPVLHECHVTQARALNQAKYIPELAYYGLYLLCSPIHGE
>P21240
KNAGVNGSVVSEKVLSNDNVKFGYNAATGKYEDLMAAGIID
>Q9C5S8
TIIHRDLKAGNILLDADMNPKVADFGMARIFEIDQTEAHTR
>Q07473
PGSGRFTAVFGFGKKKAAPKKSAKKTVTTDRPLWYPGAISP
>Q96327
QKVAAAYDCKIVEGVLSHQLKQHVIDGNKVVLSVSSPETTV
>Q38854
IGGFGSHVVQFLALDGLLDGKLKWRPMVLPDRYIDHGAPAD
>Q6ZY51
NVLELIKTMHSLASLRETIIKELNSGLRNDAPDTAIAMRQK
>Q9NQC7
KIRSAGQKVQDCYFYQIFMEKNEKVGVPTIQQLLEWSFINS
>Q8LK56
VKDHGGIDLEWLRESPPDKAKDYLLSIRGLGLKSVECVRLL
>Q8N6G5
ASHSHLGMLVFREEIETHLHKQAYRTNSEAVGXXXXXXXXX
>Q9UHC6
LGCIRSLRMNGVTLDLEERAKVTSGFISGCSGHCTSYGTNC
>Q13057
YVIGLTGISGSGKSSIAQRLKGLGAFVIDSDHLGHRAYAPG
>Q9M548
SKSKAIDHFLAMGFDEEKVVKAIQEHGEDNMEAIANALLSC
>P42697
EVDPSGDRTFGVLTKIDLMDKGTDAVEILEGRSFKLKYPWV
>Q9SRW9
ALYGFSPPRATEHHGWLGRRKVKISLRRPKAMMKKDDEVSL
>P43254
DCKVKVWCTRQEASVINIDMKANICCVKYNPGSSNYIAVGS
>Q94AN2
SLRHWQQMGGVNIQEDMIIDKSIRRSMNSRASVLKRYVADI
>O81845
EPVKNLYVGKDFVGDVPLSKKILAGLTTGALGIMVANPTDL
>Q8LPK5
NFTVTSKTADDLEFGELYIVKWTTLLIPPTSLLIINLVGVV
>F4HTM3
GDWQIHLKSQNQLETHYSGFKTPHIYNLSDLVQQNLALQAR
>Q8LGU6
NTSSEDYSPRQSKHTQSHGLKDISGNFHSHGVNGGVSNMSF
>Q9FLV0
VMSPAKPLWEAEDDETKPVYKDFTYAEYYKKFWSRNLDQEH
>Q9Y6H8
RGRVRMAGALLRTYVFNIIFKTLFEVGFIAGQYFLYGFELK
>Q9LJE5
LQKLSLDSPAKASEIPEPNKKTAVYQYGGVDVHGQVPSYDR
>P12111
LGPMGVPGRDGVPGGPGETGKNGGFGRRGPPGAKGNKGGPG
>Q84Y95
NLKLKPTKFRCSASALTPQLKDTLEKLVNSEKVVLFMKGTR
>O82804
GKVSAKSYPVKKLLPSEFLVKPPLPHVVVKQRGDSEKTDQH
>P23321
LTCSFQSDFKDFTGKCSDAVKIAGFALATSALVVSGASAEG
>Q93ZR1
VDLNAIKTAACRKYGLARAPKLVEMIAALPDSERETLLPKL
>P55034
DESKRTEEEESSSKKGEDEKKXXXXXXXXXXXXXXXXXXXX
>Q9HCU4
TLAGLLPHNYDPDKRSLRVPKRPIINTPVVSISVHDDEELL
>Q3E9C0
CHSMGVIHRDLKPENFLLLSKDENSPLKATDFGLSVFYKPG
>Q9S841
ESFSGKFLVPSYRGSSFLDPKGRGGSTGYDNAVALPAGGRG
>Q96327
ASTGDGKPKLLDEKQTTIYKKDESVNYQLKMKASRFIISEI
>Q5IBC5
HSSSSTTEEDTIESRGLWWKKRKKLNHRLGIFLRNLEASWL
>Q8RXD9
PFRSAFKDVIFHHSFDVKVEKPLGVFMNKSDQDDSVVVQFK
>Q5YDB6
NLINTNDLLARIVCVKSGFKKSLFNVFLDGTCHPKMALVID
>Q9FY74
NATQAADRLHQVFRMQSFQRKQLCDIGDDEKIDISDQLAVS
>A9LNK9
NWKHEHGTAQYGRNFSVKWLKLCELSFHKTRNLRNPYNENL
>Q9M5K2
KVSSVEVDLPAMLAQKDTAVKNLTRGVEGLFKKNKVNYVKG
>Q9H799
NELFGDCCLCSFTFYSGECLKLTFLAIRWHENVFTSVRSLP
>Q0VF96
SRAAGSAQGNNQACNSTSEVKDLLEQKSKLTIEVAELQRQL
>Q94B78
LDEGTAAAEAMAMCNNILKGKKKTFVIASNCHPQTIDVCKT
>Q94AN2
LRYWLNPNQVYESGLKDGELKLANARTICLLDCPAPSDDTL
>Q06738
EDDDDDELEPEVIDAPGVTGKPRETNVPASEEIIPPGTKVF
>P51589
EWATPDTFNPDHFLENGQFKKREAFMPFSIGKRACLGEQLA
>O80588
PLQQVDGGKNPKQHIRSKPLKENGHRLDTPTTAMLPPPSRS
>O49006
VIEASVNLTITAVEHNYFTVKKLIKKRKGLTPREKTALHDC
>Q9HCU4
TSFAVLMDVSRRENGEILPLKTLTYVALGVTLAALLLTFFF
>Q8RXD9
XXXXXXXXMMNLGSLSLSTSKSSKPMVSISFWIPYFTHWGE
>O22850
STSIYNISVKDIEGKDVSLSKFTGKVLLIVNVASKCGLTHG
>P0DML2
NHDALLKNYGLLYCFRKDMDKVETFLRMVQCRSVEGSCGFX
>Q9SE83
KREVVAIASAALDGFKNEAKKMVVALVDMERAFVPPQHFIR
>Q9SYP1
SLQRKVKVKLDFTAPSEPGEKSYTLYFMCDSYLGCDQEYSF
>P27450
KLLGYCREDKELLLVYEFMPKGSLESHLFRRNDPFPWDLRI
>Q9UPV0
KETRHLDEMKSAMRKGHNLLKKKEEKLNQLESSLWEEASDE
>Q9SIQ7
PWIRNAERAPNVNLGDNVRTKIQQFLLMNRFKKKVLRIVAD
>P25851
KAGRIYSFNEGNYQMWDDKLKKYIDDLKDPGPTGKPYSARY
>Q9UQB3
GLLCGEANGKDAESSGCWGKKKKKKKSQDQWDGVGPLPDCA
>Q9LYD9
TERKLSLPKKKTKKPVIDNGKSTVISFSNGIDGSQVNSHTG
>Q8GWE6
AHKSKVVVLSKQDPFPKLNGKPVSSXXXXXXXXXXXXXXXX
>P27450
ASNILLDSNYDAKLSDFGLAKLGPADEKSHVTTRIMGTYGY
>Q9LZV7
LSSNLLNGTLPSEIGGAVSLKQLHLHRNRLSGQIPAKISNC
>Q9SRT0
XXXXXMAKTGVFDSDPTAIAKAKELKREMKKLLIKIDDEDD
>Q04836
ETAVEKFNRYDLNGRLLTVNKAAPRGSRPERAPRVYEPAFR
>Q9FLP9
XXXXXXXXXXXXXXXMLLKIKRVPTVVSNYQKDETVEEGGC
>P42830
NLQVFAIGPQCSKVEVVASLKNGKEICLDPEAPFLKKVIQK
>Q9Y6Y1
SMILYNRKKVKYRKDGYCWKKRKDGKTTREDHMKLKVQGVE
>Q7Z7A1
ETAVNLVKADQQLRSLQADAKDLEQHKIKQEEILKEINKIV
>Q96LI5
RAKIMSEQERKHVDGCAIFFKTEKFTLVQKHTVEFNQVAMA
>Q9LJI2
MSMLFGAWSKSPDTYMLPEDKSLFYTLGFLVLGLVWAMVIL
>O14936
ITKHPDRFAYPIPHTTRPPKKDEENGKNYYFVSHDQMMQDI
>O22850
XXXXMPRSSRWVNQRATSKIKKFILFLGVAFVFYLYRYPSS
>Q38869
GLCDTPLDDMIKEIDLDNDGKIDFSEFTAMMKKGDGVGRSR
>Q0VF96
DYQRAQDEALTKRQLLEQTLKDLEYELEAKSHLKDDRSRLV
>Q9SE83
DGPTAGGSLKSMKDKPSPQDKETPEVSGLKTAGPEGEITAG
>Q9LJE4
KNAGVNGSVVSEKVLANDNVKFGYNAATGKYEDLMAAGIID
>Q38871
VNKDDDFSLKAIDFGLSVFFKPGQIFTDVVGSPYYVAPEVL
>O14646
DRHLTQYHDHHKDRHQGDSYKKSDSRKRPYSSFSNGKDHRD
>Q96BY6
YQNELDNLVMVLSDHVIWKYKDALEETRRANHSVARFLKRC
>Q9XGM3
YDMLIGKSFQETSEGVDGRVKKTKGKYVMPVEKNFQETTEG
>Q9ZT82
QFNLMPEEQLLNARGFGNKFKDGIHRLKLRYGFGRPFKKLE
>O43174
EQNIRAKICGLRASEAGQGCKDALQLLIEHSWERGERLDMQ
>A8R7E6
XXXXXXXXXXXXXXXXXMKLKISLIAPILLLFSFFFAVESK
>Q9FKW4
GVISLEEMRQALAKDLPWKLKDSRVAEILEAIDSNTDGLVD
>Q9M591
IFVEFLERSCTAEFSGFLLYKELGRRLKKTNPVVAEIFSLM
>Q9XGM3
LASSDLGSAEAMSAVKSLTDKFLINTCDGRVEMHDLLYKFS
>Q9BZG8
TLQAAAQELKAEYRVSVPQCKPLSPGEILGCTSPRLSKEVE
>Q8GWH3
PVSHTIHCNAIPVEEDATRNKEEQAVDESPKMIADSXXXXX
>Q9SSD2
AMNKIMKSNPALYVLRERIRKGLQLYSSEPTEPYLSSQNYG
>Q9XGM3
GKFGDRFRSMAKGDERKKKWKEAFNLIPNIMGIIIDKKSVE
>Q04836
SLLTGRINLPLSFSRVSLSLKTKTHLKKSPFVSFVAQTSDW
>P20908
GPIGIPGRPGPQGPPGPAGEKGAPGEKGPQGPAGRDGLQGP
>Q8VY16
NFPDTRGCSPSLANFFRAEKKYPENKKMGSPSIMNHKTNQR
>Q38873
YLCTDKETGEKYACKSISKKKLRTAVDIEDVRREVEIMKHM
>P33261
TSTTLRYALLLLLKHPEVTAKVQEEIERVVGRNRSPCMQDR
>Q8RVL2
SAQAQIDLASGRLWSQLLRFKQEGFLLGAGSPSGSDVHVSS
>P01024
NIFLKDSITTWEILAVSMSDKKGICVADPFEVTVMQDFFID
>P02461
GTPGLQGMPGERGGLGSPGPKGDKGEPGGPGADGVPGKDGP
>P55217
RGIVTDAITTPVVNTSAYFFKKTAELIDFKEKRSVSFEYGR
>Q94KE0
LLQQLSGSSGLMYYVGSVFDKGGFPSSIGSMILAVIMIPKA
>P02458
GPPGLQGMPGERGAAGIAGPKGDRGDVGEKGPEGAPGKDGG
>Q941L0
FKMHARGWRSIYCMPKLPAFKGSAPINLSDRLNQVLRWALG
>Q8NHQ1
PTQHELRLYKQQVKKLEKALKKNVKLQELINHKKAEDTEKK
>Q9M548
TSVIIDTISKYSSDCEAGSSKSKAIDHFLAMGFDEEKVVKA
>Q8N1G2
SRPDMNPIRVKEVYRLEEMEKIFVRLEMKIIKGSSGTPKLS
>Q7X6P3
LSAASAIAKDQNSDSNGDAVKETVWEVRGSKRKRLVPDFVK
>Q6IPU0
RSLHFFVEWFEYRKRTFKHLKEKYPDAVYLSEGPSSCSMGI
>Q9C5S8
YLCKGDLSPESCRECVIFAAKDTRSRCPGGKEFLIQYDECM
>Q9LD47
EKVEVDLSNQVVRILGSSPVKAMTQALEQTGRKARLIGQGV
>Q9ZT82
IFVLATKFTFSYFLQVKPMIKPSKLLWNLKDVDYEWHQFYG
>Q9LY09
LSQREGRFFPSLSLSERDGRKFSFLSMFSFLMPLLEVIKII
>Q949Y5
GVLGILLFHELGHFLAAVPKKVKLSIPYFIPNITLGSFGAI
>Q8RWE8
XXXXXXXXXXXXXXXXMLKIKRVPTVVSNYQKDDGAEDPVG
>O48946
EPNIIVKSCCGSRKKGKSSKKYNYEKRRGINRSDSNAPLFN
>P42695
NNVSHSTLVALFYHFVQIVHKKNVSVQYREYGLHAAGLYFL
>O80345
IQILTGVDACHRNLIVHRDLKPGNMLISDDGVLKLADFGQA
>Q9SP32
GSNELVYRSGTWEADHERDVKKVSGGNRECDVKAEENKSKP
>Q94K66
RINGRLAMVGFVAAIAMELSKGENVFAQISDGGVGWFLGTT
>Q8GWE6
VLAGKGPKRVGALYVTCQLFKTYFKLGTVNLCRSVIRSIET
>Q9SRT0
VNEDETVTRSDREIFNSLLCKVSSSNLQDQKSAAKELRLLT
>P29197
LDDPLILIHEKKISSINSIVKVLELALKRQRPLLIVSEDVE
>Q15517
AFQPVGTGGVQLCGGGSTGSKGPCSPSSSRVPSSSSISSSS
>Q84JA6
KYNVEPRAPEFYFSEKIDYLKDKVQTTFVKDRRAMKREYEE
>P02458
GETCVYPNPANVPKKNWWSSKSKEKKHIWFGETINGGFHFS
>Q6NLQ6
TYLCTDKETDDVFACKSILKKKLRTAVDIEDVRREVEIMRH
>Q86XI2
IEGIVCLTAAVHIILVINAGKHKSSKVREVAATVHRKLKTF
>P12109
SVALRLKPYGALVDKVKSFTKRFIDNLRDRYYRCDRNLVWN
>Q8IWT3
CLKSWKPNHKDYYNCSAMVSKAARQEKRFQDYNERCTFHHQ
>Q8L778
NGVRDVENNELPRLVYVSREKRPGFDHHKKAGAMNSLIRVS
>Q8VY07
KAENIVALLNNKEKISEIRDKAVANRNKYVGLSSTGITYKS
>Q9S745
SLLREKIVPFESYANTLVTKKEVSLDVKAKNSSYSVWEANL
>Q6BDA0
PKTWYAVPCDYALDFEEVIRKNSYGRNIDQLAALTQLGEKT
>Q9S814
ASSNVDAEAKLLQSFRHCILKLIKLEGSEWLFGQSDGVDEE
>Q05609
YDSLSSENRSNHNSGNTGKAKAERGGFDWDPSGGGGGDHRL
>P92948
KRQEEMAASFRKKNLQEEVIKQKETESKLQTRYGNMLAMVE
>Q9M548
QLTNRIRVALEPYNEEPEPPKHVQRYVIDQCKKWNLVWVGK
>Q96BY6
PDIDTLKLQKKDLLEPESVIKPFEEKAAKRIMIICKALNSN
>O48533
SGAHLEHDYSMVTPGPSIGFKRPWPPSTAKVHQILLDITRE
>P92948
RSKLMLPPPQISDHELEEIAKMGYASDLLAENEELTEGSAA
>Q9STX5
QYIKRMKKSQKDIFYITGSSKEQLEKSPFLERLIKKGYEVI
>Q9M9Y4
LESTSSPDTLNKFTQNKRQSKKSCKESISNKENKDGDEPWD
>O94779
GYKVFYRQEGHSNSQVIETQKLQAVVPLPDAGVYIIEVRAY
>Q8L5Y6
KKQYILLHSLKEVIVRQSVDKADFQNSSVEKILALLFNHCE
>Q94B78
LKSIAQRVHGLAGIFSLGLNKLGVAEVQELPFFDTVKIKCS
>Q8W4I7
KTIVEVVQLCHKHGVIHRDLKPENFLFANKKENSPLKAIDF
>O04151
VSAEVIFEEKFEDGWEKRWVKSDWKKDDNTAGEWKHTAGNW
>Q9SJW9
NVEVKRVSSLMEEMASIPASKLFSSPITSTPVKTTSSLAKP
>Q6ZY51
SKSSATKKTDKNSLSKKKTDKKSLSIDDEESKPGSSSSNSL
>Q9FMK7
LVRRVASAKAMSSLSQSKKKKSEVLFKEEAEDLIRIRNKLM
>Q9LJE4
PAIVCAAKELHFNKDGTTIRKLQTGVNKLADLVGVTLGPKG
>Q9P013
RFVNDTLRSEFHKKFMEKYIKXXXXXXXXXXXXXXXXXXXX
>Q9LM76
GREAAVSLLFELSKSEALCEKIGSIHGALILLVGLTSSNSE
>P08034
VSTPALLVAMHVAHQQHIEKKMLRLEGHGDPLHLEEVKRHK
>Q9H9A5
GECLRCMFWNNLGCIHFAMSKHNLGIFYFKKALQENDNVCA
>P42799
FFFAEGPVYNFADSKKSDTEKFGRFFRGMLEEGVYFAPSQF
>Q42479
CHSMGVMHRDLKPENFLFLSKDENSPLKATDFGLSVFFKPG
>Q8WXI2
TTLYHTFQQSSLQHKSKKKNKGPIAGKSKRRISCKDLGRGD
>Q8W586
ILTSLNLFATKFDEVVSVIEKRADQLDYVLVDTPGQIEIFT
>Q8VZD4
EEFSSTGSKFWEQKSQTLPRKAPRNHYSSVGENIREYKHNF
>P78329
AKSKTLDFIDVLLLSKDEDGKKLSDEDIRAEADTFMFEGHD
>Q49MI3
GHALSLLKECELQGFDGGHRKPLFAIHWSVQRLFTGMQTLE
>Q9SSD2
RYLTEHPDPNNENMVGYNNKKCWPRDARMRLMKHDVNLGRS
>Q9LJE4
VNKRVVQIRNLIEQAEQDYEKEKLNERIAKLSGGVAVIQVG
>A8TX70
RGRQGDSGIPGYGQMGRKGVKGPRGFPGDAGQKGDIGNPGI
>Q49MI3
KEATQVYYEKVEPLLKLAGIKTDVTIMEYEGHALSLLKECE
>Q05609
PHYDSLSSENRSNHNSGNTGKAKAERGGFDWDPSGGGGGDH
>P55228
FSFYDRSAPIYTQPRYLPPSKMLDADVTDSVIGEGCVIKNC
>P43254
VDFSRTEPSMLVSGSDDCKVKVWCTRQEASVINIDMKANIC
>Q9SRW9
EAKPLPQMGESKLDKRLSVVKSFKAQNQAGDFDHTRWLFET
>Q9C5M0
SLPFDFVKTQIQKMQPDAQGKYPYTGSLDCAMKTLKEGGPL
>Q9LJI2
SIYVVYAFLVAANVILRKHAKRFKLEALTPLLPMQGSVFSP
>Q16678
DFRANPNEPAKMNFSYGLTIKPKSFKVNVTLRESMELLDSA
>Q9Y592
QLLNVDLTKDSKRVEQLAREKVYLCQKLKGLEAEVAELKAE
>Q38872
SGAITFDELKAGLRRYGSTLKDTEIRDLMEAADVDNSGTID
>C0LGW6
LVYLDLSENLLYGDIPFSISKLKQLETLNLKNNQLTGPVPA
>F4HRT5
DGQSRMKGKGKARTRRTRSVKDVVDDAKALYGESINLYEPN
>Q96EP1
VYRKNEPEHNVAYLYESLSEKQGMTQESFEANKENVFHGTK
>P10632
NPRDFIDCFLIKMEQEKDNQKSEFNIENLVGTVADLFVAGT
>P13671
KESCGYDTCYDWEKCSASTSKCVCLLPPQCFKGGNQLYCVK
>Q9S745
NTEEHQRYGHYVFTLSHMFLKSRSFLGGSIPDNSYQAGVAL
>A5YKK6
GIPLQSISAPGSGIWSDGKDKSDGAQAHTWNVEVLIDVLKE
>P20908
PGDVGPQGPRGVQGPPGPAGKPGRRGRAGSDGARGMPGQTG
>O23702
LGIVGRSVSARYLASRSLAFKMSVLYFDVPEGDEERIRPSR
>Q9STX5
AKKILSIRDRGIGMTKEDLIKNLGTIAKSGTSAFVEKMQSS
>P21238
REIIKHGLLSVTSGANPVSLKRGIDKTVQGLIEELQKKARP
>Q39054
KILIQTKKGTDIRRVGCDIEKDATVLTTGERIGASEIGLLA
>Q39016
KKMALRVIAERLSEEEIGGLKELFKMIDTDNSGTITFEELK
>Q8RXN3
LFAMWYLFNIYFNIYNKQVLKALHAPMTVTLVQFAVGSVLI
>Q02246
NVKETIGDLTILNAQLRHGGKYTCMAQTVVDSASKEATVLV
>O80588
LDSKIKVETKELAEALVVASKSMEGIVQNIGNLVPKTQEME
>O65572
KVKEKLENFGNELYEMRFNMKTGSASQKKLSASAVDFPRIN
>P08572
GYNGPPGLQGFPGLQGRKGDKGERGAPGVTGPKGDVGARGV
>Q8VY26
CGAQRPCNFPNALSKVDIVEKKVKNWHEHGMIPSEPFFVPR
>Q9SRT0
PNLLIREMISKWCKKNGLETKSQYHPNLVNEDETVTRSDRE
>Q8N3K9
FPLMSPLEDLSLPPSTDKSEKAEIKPEIPTTSTSVSEYLIL
>Q6BDA0
AEQVQELATLAKSKDFDKTCKNFSSRSHLDSAIRSEMNSEI
>Q10570
WEAIPNARIELQEWEHVTCMKTVSLRSEETVSGLKGYVAAG
>Q9FFN7
SPVHVKLNEANGVDGVLTTIKNELASIRGHVRRKRHRGKNG
>Q8NEC5
RLQRTRKKGHSTNLFQWLWEKLTFLIQGFREMIRNLTQSLA
>P52569
LILLLAGLLSFGVKESAWVNKVFTAVNILVLLFVMVAGFVK
>Q8NEC5
FIFLNLVITVLVDSFQTALFKGLEKAKQERAARIQEKLLED
>Q9C7S5
LQIFGIGACRLTGEIPAWLIKLQRVEVMDLSMNRFVGTIPG
>Q9NQW8
KVDLFKGCDTQMIYDMLLRLKSVLYLPGDFVCKKGEIGKEM
>Q9ZSA2
QHFDKDNSGHITRDELESAMKEYGMGDEASIKEVISEVDTD
>P25696
LKVNQIGSVTESIEAVKMSKKAGWGVMTSHRSGETEDTFIA
>Q5YDB6
EIYPSRELNQQQDDVMKQRKKKQREVMELAKMGIRISHFSQ
>Q3E9C0
YTLGKELGRGQFGVTHLCTQKATGLQFACKTIAKRKLVNKE
>Q96242
TAQYGRAKKDLVIESHDAAFKVKAGEMLYGYQPLATRDPKI
>Q9M9V8
YLCTDRETHEALACKSISKRKLRTAVDIEDVRREVAIMSTL
>Q14028
PGPEPGEQILSVKMPEEREEKAEXXXXXXXXXXXXXXXXXX
>Q9Y592
LTKDSKRVEQLAREKVYLCQKLKGLEAEVAELKAEKENSEA
>Q8W4D8
PDGMMGKQVKPYIMDLGSTNKTYINESPIEPQRYYELFEKD
>P24100
AEMISQKPLFPGDSEIDQLFKIFRIMGTPYEDTWRGVTSLP
>Q8N3K9
SPDPEKQKAPQKLNVEEKLSKEVTEETISFPVSSVESALEH
>P19835
EEDFYKLVSEFTITKGLRGAKTTFDVYTESWAQDPSQENKK
>Q16206
EENDSLRWQLDAYRNEVELLKQEQGKVHREDDPNKEQQLKL
>P47999
VLTEPAKGMTGAIQKAEEILKKTPNSYMLQQFDNPANPKIH
>Q5YDB6
GNLINTNDLLARIVCVKSGFKKSLFNVFLDGTCHPKMALVI
>P12111
PLGSRIEEGVPQFLVLISSGKSDDEVDDPAVELKQFGVAPF
>Q9ZT82
LALALFIIPWMRNFLEETNWKIFFALTWWFQGKSFVGRGLR
>Q9NXG0
SLETLMVSQKSEIEYLQEKLKIANEKLSENISANKGFSRKS
>Q8LPK5
SSSCCCLTKKKQPQDPSEIYKDAKREELDAAIFNLGDLDNY
>Q9FGL5
RDLNMSSVYLKGTLPDFSQMKSLRVIDMSWNHFTGSFPLSI
>Q6USK2
ERPRNLLVFVHPKSGKGNGSKVWETVSKIFIRAKVNTKVIV
>Q9SP32
RKEGYLGPLEYNTYADYYKQKYGVDLNCKQQPLIKGRGVSY
>Q9LY75
HLDGKHVVFGKVVEGMAVIKKMELVGTSDGKPTSPVKIIDC
>Q99062
LPGLGTPPITKLTVLEEDEKKPVPWESHNSSETCGLPTLVQ
>Q9LL84
KESESTQDNPKVNKSSKRGEKKNVSLVPSQFIQTDVSDIKG
>F4HW04
LPHGRPCYSLTEVKIQEDQFKKESKKRAALLADPGVEGIYE
>P84634
EVDLSLTIPSKLLGKRDREQKNCEEEKNKNKKAKKQQKDPI
>O64827
LSEYPNRLLAITNTCDDDDDKEKWSFSGFACAICLDSFVRR
>Q9HC77
IEEFKKEEMRKLQKERKVFEKYTTAARTFPDKKEREEIQTL
>O48946
YRRNELVRIRHESDGGTKPLKNMNGQICQICGDDVGLAETG
>O14646
LGDINSRNMIRTHEWTHHQTKRLKFNILLTTYEILLKDKAF
>Q9FNR3
HLSTFGIADTKVEDAGFSEIKKRFKEAVKRIRSWETNQSTM
>O65896
RSYAPYSLCPSGVSLVDCDGKVYRGWYMESAAYNPSMGPVQ
>Q7XJJ7
AEATVLGLAAAVEELAPVTKKPAIFYDILNTNXXXXXXXXX
>Q8W4D0
SGSNEPIASKEIHMNPIKVMKYNPVSDTMISGDTKGIIEYW
>Q43725
LSGGKPGPHKIQGIGAGFIPKNLDQKIMDEVIAISSEEAIE
>P24903
FLTPQEFNPEHFLDANQSFKKSPAFMPFSAGRRLCLGESLA
>O65282
VVAPKYTSIKPLGDRVLVKIKEAEEKTLGGILLPSTAQSKP
>P38605
LATNLVEEYGPVLEKAHSFVKNSQVLEDCPGDLNYWYRHIS
>Q5TZA2
SRLLLLWRQVVGFRRLVSEVKMFTERDLLQLGGELARTSRA
>Q8VY27
PNTPSFTKIVSLFNHSRKEAKEFIRCVRDLRRAMHFLVSQD
>Q13609
LQSSRAFTNSKKSVTLRKKTKSKRSXXXXXXXXXXXXXXXX
>P12111
KPMVKMSREVQVFEITENSAKLHWERAEPPGPYFYDLTVTS
>O60494
VFLTGSAQNIEFRTGSLGKIKLNDEDLSECLHQIQKNKEDI
>P47999
EGLLVGISSGAAAAAAIQVAKRPENAGKLIAVVFPSFGERY
>Q12860
EYVVEVRAHSDGGDGVVSQVKISGAPTLSPSLLGLLLPAFG
>Q9H799
AVFLLDDKFINEINLLSGKIKKKIPSLQPFLKDVIVLTTSS
>P43254
NYQNKKVEGKAQGSSHGLPKKDALSGSDSQSLNQSTVSMAR
>Q15517
GYEVVGGSSDSYLVPGMTYSKGKIYPVGYFTKENPVKGSPG
>A0SVK0
QAQDSYLEWMSLQSQRIPELKQLLAQRRSHGDEDNDNKLRK
>A8R7E6
VSAKVDVYAFGVVLYELISAKGAVVKMTEAVGEFRGLVGVF
>P25025
IGQKFRHGLLKILAIHGLISKDSLPKDSRPSFVGSSSGHTS
>Q9H799
XXXXMEIRLEILTSTGIKQKKPWPRVSWLGKEKEAVFLLDD
>P11509
ALLVCLTVMVLMSVWQQRKSKGKLPPGPTPLPFIGNYLQLN
>Q84ND9
REAVENGEVLLEWHPQPGQEKPPVPLLKDAFASERRKAKML
>Q8RXD9
DCSTLRAWWEEDEERRQQYFKEVIGVDGIPPSQCIPEITHF
>Q99062
RLDTWWRQRQLDPRTVQLFWKPVPLEEDSGRIQGYVVSWRP
>Q9S814
YYGVPSSGNTDTVGAAVANEKKYSSMPDISGLSMSARNMHL
>Q38854
KSTSLSSSRSLVTDLPSPCLKPNNNSHSNRRAKVCASLAEK
>O00574
YSVIIKTLLHAGGFQKHRSLKIIFLVMAVFLLTQMPFNLMK
>O60494
GFQATFMKIFGNDNIVGTHGKVASPFWPENYPHNSNYQWTV
>Q9LYU4
IITPNTKTEYLQRFLIDRFDKELFKKNVPIVSYEDIKPYLD
>Q8VYZ5
EAGPIDLIDDDNSDEEGGIDKQSRGNLGYDLPGSRPNRGRP
>Q96242
IGRAGHQVHNRLAEEIRSVIKSNGGELTMGAIEKMELTKSV
>Q9LT75
SADETAVLTKATEKVSISGNKGSSQPVQGVTVSKGEATEKP
>Q93Z81
NATELIIAILALANNKVAVVKYSLLGSILSNLLLVLGTSLF
>P42736
NTAEEAAMAYDVAAKQIRGDKAKLNFPDLHHPPPPNYTPPP
>P55228
SSVTSSDDKISLKSTVSRLCKSVVRRNPIIVSPKAVSDSQN
>Q39183
HGAEVEAQKRSSSNSSTKSAKAETFEPMQLQRSVTNPRAVG
>Q9FVU9
DTSQTRFQQEKPWENDPHYFKRVKISALALLKMVVHARSGG
>P16070
SLAQIDLNITCRFAGVFHVEKNGRYSISRTEAADLCKAFNS
>O65718
SSNWRTWAAVNIQMAWRRRRKRTRGENIGGSMSPVSENSIE
>A4GNA8
KIGLRLMDQGAKEILQNLSEKQGKKMNSVESAQNIPSFLEF
>O81845
NAIINAAELASYDQVKETILKIPGFTDNVVTHILSGLGAGF
>Q8TC92
IMHYSEHEAALLAEKLKDDSKFSEAITVLLSWIERGEVNRR
>Q9LKZ3
LQAKEVQANFVHLSLLSKYYKRGFREFFLTYDANAEKNSAN
>Q9SLD2
QPSYPRSACIRKGWVARQFAKLVIFTGFMGFIIEQYINPIV
>Q17RY0
EILGSEKAKSQQQEQQDPLEKQQLSPSPGQEAGILPETEKA
>Q9SSA5
QASRTLQQGKSIIVAGFAESKKDHGNEMIEKLEAGMQDMLK
>Q7FRS8
QAPYGENLFLDRVFDLFDEKKNGVIEFEEFIHALSVFHPYA
>Q12860
DPALDLTFVWSFNGYVIDFNKENIHYQRNFMLDSNGELLIR
>Q8W4P1
GTYGQVYMAKEIKTGEIVALKKIRMDNEREGFPITAIREIK
>Q9M548
SLFTGIGGGEVALHRLQIKMKLVVSVEISKVNRNILKDFWE
>Q5TCH4
LDFLDILLLAKMENGSILSDKDLRAEVDTFMFEGHDTTASG
>Q9FIL1
VWTDQIQETLNSKKQGDAAFKGKDFVTAVECYTQFIEDGTM
>Q9XFH4
ITSYEVAMNDAKRILRHYPWKYVVIDEGHRLKNHKCKLLRE
>Q84JA6
ASTLMENGGLPEATNTSSLIKEAIHVISCGYEEKTEWGKEI
>Q42449
FLGGEKYMVIQGEQGAVIRGKKGPGGVTIKKTNQALVFGFY
>Q9UQB3
FEDQVHHRPPASEYTMHLGLKSTGNYVDFYSAARPYSELNY
>A9LNK9
CNMYKLGFCPNGPDCRYRHAKLPGPPPPVEEVLQKIQQLTT
>Q8N137
LTVPSWEEAPQVPRIPPPVHKTKVPLAMASSLFRVPEPPSS
>Q96ST8
RAKCQELKTHSDGKIAVEVHKSIVNELKSQLQKEEEKERAE
>Q06738
GGGATDEVKPESPHSVEEAPKSSGWFGGGATEEVKPKSPHS
>Q9LM76
RSEEIVRQMASYGRLQPLLGKLLEGSPETKLSMASFLGELP
>Q9XF89
PSTFKTVALFSKKKPAPAKSKAVSETSDELAKWYGPDRRIF
>Q9M001
QNVEEDSSLDDQKQKSRSQFKKRVTFGLGIGLSVGGIVLAG
>P20908
PGMPANQDTIYEGIGGPRGEKGQKGEPAIIEPGMLIEGPPG
>Q9FGH9
FLEESMSRLGLQKLSIEEVHKMPWQELEDEIDRWIKAANVA
>Q9LV85
NNLGKAALELDVSKAAFRAEKFKTELEDTRKEEMVTRIMDW
>Q84ND9
RQLFFGGISNSCNDEDLPYEKLFKVPNVDKVIEEGKKRATK
>Q8VZD4
RNFAVLVKVEGPDPKGLKMRKHAFHQYHSGNATLSASGILL
>O04714
RSFGNNHSHLGPWCWTQTGLKGKAVHFLTFYAPLWGAILYN
>O14646
TTGKTVLHTGSAPSSSTPFNKEELSAILKFGAEELFKEPEG
>Q96242
KDLPIRNIPGNYGLPIVGPIKDRWDYFYDQGAEEFFKSRIR
>Q9LXW7
QCLILVERIITAKVIERFVKKEASLAYLNVLYLTENNPSTN
>Q14185
ELAEQYENEMFDYEQLSELLKKQAQFYENIVKVIRPKPDYF
>Q9XIJ5
PDEINRILDHVGIRKWGDCVKEINFLGEEIDAERLDEKKKK
>P21554
YSFIDFHVFHRKDSRNVFLFKLGGVTASFTASVGSLFLTAI
>Q9S7D1
LVYPNNLTFSSPEEQESYIRKWLEERIGFKADFKISFYPGK
>Q8W586
AIEASAEEYMETYKADLDMRKADKERLEEERKKHEMEKLRK
>Q7DMA9
ALLKLKQKEQEAESKARKQFKGLFDKRPGEITEVGSEIREE
>Q9LJE5
ATAESASKESPAAVQTSSDVKVAENGSVAKPVTGDVVANGC
>Q14185
SDSTPSRPGSDGFALEPLLPKKMHSRSQDKLDKDDLEKEKK
>Q9SWW6
HELPRLVYVSREKRPGFQHHKKAGAMNALVRVAGVLTNAPF
>A7UL74
FISSQRISGCLVAEPIKEAFKLIASPDDERQLQKESSSSPS
>Q8IWV2
FERVGGQDSAGDLMIRNIQLKHAGKYVCMVQTSVDRLSAAA
>Q7Z7A1
RQEALDLELQMEKQKQEIAGKQKEIKDLQIAIDSLDSKDPK
>F4K5T2
GTGGTVTGTGKFLKEKNKDIKVCVVEPSESAVLSGGKPGPH
>Q13609
LAMRICSFNVRSFGESKQEDKNAMDVIVKVIKRCDIILVME
>Q9SP32
KEVQTESSKPGFNSFGLGDCKAPKVLGDIVESIAGAIFLDS
>Q9LY75
KHRKRKSTTRHKGRRGERKSKGRSGKKKARPDRKPSTNSSS
>Q6NPP4
HIVFVHYLEVKGNRMSTSGTKENHSNSLSGTGSVNVDSTAT
>P11509
LPFIGNYLQLNTEQMYNSLMKISERYGPVFTIHLGPRRVVV
>Q9SXY1
GSFKVSPTSEAVNATYVFSRKDLSRPALQLPGASKPVVVVR
>P05177
AISWSLMYLVTKPEIQRKIQKELDTVIGRERRPRLSDRPQL
>Q9Y592
KSLHENKLKRLQEKVEVLEAKKEELETENQVLNRQNVPFED
>Q9LKZ3
SPLSPHKSPAAKTNGISGATKLAATPVSTAMTTAKWLRTVI
>Q96LI5
DPPDPRRIYTIMSAEEVANGKKSHWAELEISGRVRSLSTSL
>P25940
EGPQGPRGLQGPHGPPGRVGKMGRPGADGARGLPGDTGPKG
>Q9SGW3
XXXXXMDPQLTEVSQQFERFKAAFARKDYNTCSDLLSQLKV
>Q06738
SEEIIPPGTKVFPVVSSDYTKPTESVPVQEASYGHDAPAHS
>Q9SRW9
PLDAATVAEAISVISCFYEDKTEWGKRVGWIYGSVTEDVVT
>Q9C778
SSSSFSRNISVVSSPQIPGLKSGPNGTAFISSGIRDLDRIL
>Q9FLN9
IRRCFDGSLFEYCAKNYAEIKEYKTYYXXXXXXXXXXXXXX
>A0A140G945
QSLFRTVLDSGISEVRSDRDKFVIFLDVKHFSPEDLTVKVQ
>F4HW04
IEIVEKEDLDLKNHLSGLQKKYLKISFDTVQQLMEVKRDLL
>Q42572
HFMEDGTFEIYSRNAERNTGKYPDVALALSRLKKPSVKSFI
>Q6PJW8
HQDPLLSKHKIAAVEKSQERKCSTQLLVSEDPKEGGATTKE
>Q7XJ60
DAKNEYDMIQNYKVLQDVFNKLKITKPLEINRLVKGRPLDN
>Q9ZR37
GSPSSSSSSSSLPGIEKYNEKVKNQIQALVRVIKVARTYRD
>Q9C9G4
FVSHFMGDIHQPLHVSYASDKGGNTIEVHWYTRKANLHHIW
>Q0VF96
NPYAQPSPIRNLKQPLLHEGKNGVLDRKDGSVKPSHLLNFQ
>Q39085
KWLIENHGFQPQYAVSELDEKSFWRMFNGELYEECRKKYRA
>O65572
VVLITCRLENPDLDMVSGKVKEKLENFGNELYEMRFNMKTG
>Q9SN68
YAQENGLFFMETSAKTATNVKEIFYEIARRLPRVQPTENPT
>F4JHH5
XXXXXXXXXXXXMQSSKGRRKVGSTTAGAGIDSAEKLDELL
>Q9LR30
LMVNPPKPGDISYDQFARESKGILESLRRRARLMTDGFNSC
>P42695
PARNKDTPACSRRSLRKTPLKTANXXXXXXXXXXXXXXXXX
>P00167
TLEEIQKHNHSKSTWLILHHKVYDLTKFLEEHPGGEEVLRE
>Q9SGH6
ELVAPKEVASKCPLSSFRFLKTKEVPTGFFEIKTGSQNIRT
>Q8N1G2
YIVRTVNEPWTMGFSKSFKKKFFYNKKTKDSTFDLPADSIA
>Q9MA79
YSVNEGNAQNWDGPTTKYVEKCKFPKDGSPAKSLRYVGSMV
>Q9M101
KFYSLGRELGRGGLGITYMCKEIGTGNIYACKSILKRKLIS
>Q9HC77
SPIRETMKESESSLDVSLQKKLETWEREKEKENLELDEFLF
>Q7Z7A1
QIAIDSLDSKDPKHSHMKAQKSGKEQQLDIMNKQYQQLESR
>P55228
TEAVPTRTLSFSSSVTSSDDKISLKSTVSRLCKSVVRRNPI
>Q9C9G4
ETAEADLYNSALEGMVDALKKNITTEWADQVKRWETCTKKT
>Q01955
PGRCIEGPRGAQGLPGLNGLKGQQGRRGKTGPKGDPGIPGL
>O80588
NREIFKSNGPDLLPTIRTQAKAFNTPTASPLSRSLSSDDAS
>Q9SRW9
NGEYNEEENDDGDIESLLLPKRFGNSNSFVASIPVAEYQGR
>Q9C0D2
TDPESFSEHMDDSKQESTTSKEEETNIISSIVPSTQDIYQR
>Q9UBW8
TNQRQPSKKASKGKGLRGSAKIWSKSNXXXXXXXXXXXXXX
>Q9HC77
QGNPPRRSKSAPPRDLGNLDKGQAASPREPLEPLNFPDPEY
>Q9LFE0
LKDRGTLKEKVEWGGRNMDKKKSKLVGIVDDDGGKESKDKE
>Q53GD3
ILLLMLIFLRQRIRIAIALLKEASKAVGQMMSTMFYPLVTF
>P42695
SQVSSYSLEQESNGEIEHVTKRAISTPEKSISDVTFGAGVS
>Q8N3K9
KKMEFLHEQMVHFLQSMDTAKDTLETIVREAEELDEAVFLT
>Q8GW31
YERCLLVKGWKGSSWSFPRGKKSKDEEDHACAIREVLEETG
>Q39016
RTMMKNLNFNIADAFGVDGEKSDDXXXXXXXXXXXXXXXXX
>P24100
XMDQYEKVEKIGEGTYGVVYKARDKVTNETIALKKIRLEQE
>F4HW04
QDGFSFKTKYKFRPYFYAATKDKMELELEAYLRRRYERQVA
>Q9SWG3
AVSELLPNTRHCFALWHVLEKIPEYFSHVMKRHENFLLKFN
>O64817
EGKNVNTNERCVIKILKPVKKKKIKREIKILQNLCGGPNIV
>Q84WB7
LNLYRAVNFPLSWKLEKVILKKPLVDSTIVHHEGIYWLIGS
>Q38868
TIDELESALKEYGMGDDATIKEVLSDVDSDNDGRINYEEFC
>Q9FIL1
VKAPNVVYKGRLEDDRWIAVKRFNRSAWPDTRQFLEEAKAV
>F4IVL6
AEWVPYKLKITFVGLELVDSKSGNSRWILDFRDMGSPAIIL
>Q9LFE0
RSRDEDTEKEISRGRDKEREKDKSRDRVKEKDKEKERNRHK
>Q9H799
LFLWNKDQDCLKTIPITEKPKEMIKATVASSLRLYLYVSGN
>F4HRT5
REFELEMEQKRKSIDDSLKSKVAEVEKREAEWKHMEEKVAK
>Q9H799
LDQYVGQENLTPQQDSSVFIKPEKLFDVKPGTLEISPHHSF
>Q9HCU4
CDVSKGFDPDCNKTSGECHCKENHYRPPGSPTCLLCDCYPT
>P42697
LKQYPALRVEVTNAAIESLDKMREGSKKATLQLVDMECSYL
>Q9H799
HLGESQESNLRGCGDVEDSNKNLKERFFIKPQSMGENAREP
>Q9SSF8
RKASRQYSRERFKSLSLNLMKDGSMHLHDALTGQSIAVXXX
>Q7Z7A1
IKDLEEQLTEGQIAANEALKKDLEGVISGLQEYLGTIKGQA
>O14936
AFKRKTLVLLGAHGVGRRHIKNTLITKHPDRFAYPIPHTTR
>Q9M591
VIRMSASSSPPPPTTATSKSKKGTKKEIQESLLTPRFYTTD
>Q9BPX3
RASELKEEIKALEDARINLLKETEQLEIKEVHIEKNDAETL
>Q96KP4
GNILIPGINEAVAAVTEEEHKLYDDIDFDIEEFAKDVGAQI
>Q9S814
GTAAGDVAFPKGKENLASVLKRYKRRLSNKPVGMNQDGPGS
>Q9XFH4
RSDLTITAPGETQAAEAFPVKGPGWEVVLPSSGGMLSSLNS
>Q8GWS0
TVVIYSKTWCSYCTEVKTLFKRLGVQPLVVELDQLGPQGPQ
>Q9BZC1
GSQTMPGASSSLVVKFADTDKERTMRRMQQMAGQMGMFNPM
>Q9FG74
VDWWTFGIFLYELLFGKTPFKGSGNRATLFNVVGQPLRFPE
>Q9H799
INGEECFLLGSYEKSVQLWKKALQEIEEKGGRRTYFLQIRY
>P19835
ASAAKLGAVYTEGGFVEGVNKKLGLLGDSVDIFKGIPFAAP
>Q9ZUZ2
LNVGASAYGHLRDWVRSSDGKLSYLGFTKFLHGVTLRAAHA
>O94779
LNDTQLDSGSPLRWECKATGKPRPTYRWLKNGVPLSPQSRV
>Q8W1E3
YWSMPVLSSPVSSSPTSTLGKHSRDEDETVKQKQRNGSVLV
>F4HW04
VTYTGAKIIQNARLLIERIGKPLELDTDGIWCCLPGSFPEN
>Q05085
YVGGLLLTTAVYDRVAIRLCKKLFNYPHGLRPLQRIGLGLF
>Q9FKW4
SSSRRSSQTKSKAAPTPIDTKASTKRRTGSIPCGKRTDFGY
>Q9MB58
GKTFTAAKLTRYLRWLGHDTKHFNVGKYRRLKHGVNMSADF
>P15456
INVETAQQLQNQQDNRGNIVKVNGPFGVIRPPLRRGEGGQQ
>Q680B9
EVETQKFVDSLVALAMDRKTKMNSCETNVVFSEFQDWLEKH
>Q9S7E9
LGDEVYQQNIYQDERPFISSKKVLMDMGAPISKEVQLISFH
>Q9SI75
VLERMDFPDPVIKVAIEPKTKADIDKMATGLIKLAQEDPSF
>Q9SP32
AQASSRKSKWQFMGARDAGAKDELRQVYGVSERTESDGAAN
>P05177
VTTAISWSLMYLVTKPEIQRKIQKELDTVIGRERRPRLSDR
>Q9HC73
EWQSKQENTCNVTIEGLDAEKCYSFWVRVKAMEDVYGPDTY
>Q39054
AFSIDKKASLSEPGSIRKEKKYDEVPGPEYKVAILTVSDTV
>P11509
HEEIDRVIGKNRQPKFEDRAKMPYMEAVIHEIQRFGDVIPM
>Q8VY16
IFLSMALAECAIAKAAFEVNKVSQGFEALARAQSFLKSKVT
>Q9LJE4
AKLSGGVAVIQVGAQTETELKEKKLRVEDALNATKAAVEEG
>P09543
LEQLFEMADQYQYQVVLVEPKTAWRLDCAQLKEKNQWQLSA
>O48538
MKPFSKNDRRRWSFDSVSAGKTAVGSASTSPGTEYSINGDQ
>Q16878
CWGEGHGSSIHDHTNSHCFLKMLQGNLKETLFAWPDKKSNE
>O80992
HAPASVVWPLIRRFDNPERYKHFVKRCRLISGDGDVGSVRE
>Q42547
FVKFHWKPTCGIKNLTDEEAKVVGGANHSHATKDLHDAIAS
>Q9NXG0
GAQKTLLLANEKVEEFTTFVKALAKELQNDVHVVRRQIREL
>Q9FGH9
TLLTVQMSWIMELLESNLEVKSKVYKDPALCYVFLMNNGRY
>Q9UIV1
GSGSSYVQNGTGNAYEEEANKQSXXXXXXXXXXXXXXXXXX
>Q9HCG8
FTHMLPLEDDYNPEDVLNVFKMDPNFMENEEKYKAIKKEIL
>Q9LSE1
AKGLAFLHNEAQPPVIYRDLKTSNILLDHDYKPKLSDFGLA
>Q5IBC5
CESLANDLAAMTLKGTKRSRKPSSRNKPAQSDVDGSGKIEC
>A7UL74
LEKSQLAFSQPSSIGRSFGSKYFGTCSFLLYKAQLIDTHFS
>Q8H7F6
KVPPGNKSGNNTFVKQTPRKKSDIRLTPGRHVELTVPLEEL
>Q8GY82
TILTIISRRKAWSVDGDSLIKYVRRCWNRGEAIDVIHEVMR
>Q9SYP1
KTARAIRDTAMANDTLSRFLKEDSVTRDVLHSHEDIVKNSD
>Q94AN2
GSLIVSFVESVRFILEAIRRKTKVSGTIPDHWFWRMAHYTS
>Q9SFB0
QPQQPPAPDTKSNSGNKSNKKEKRTIRTASTAMILGLILGL
>F4JYC8
GLLENVPRRVHPRFAKTSAYKEKEVTDSSTNESKDLDSRCT
>P11597
LTCDSGRVRTDAPDCYLSFHKLLLHLQGEREPGWIKQLFTN
>Q9LJE4
LADLVGVTLGPKGRNVVLESKYGSPRIVNDGVTVAREVELE
>Q9BZC1
SSCLRQPPSQDRKLFVGMLNKQQSEDDVRRLFEAFGNIEEC
>Q8RVL2
FRNYQSSHDSQLFYIGLRILKTRGRRAAYNIFLHESVGGTD
>Q9CA61
SERLMTESDIPILPYLQCVVKEALRLHPSTPLMLPHKASET
>Q7XJR9
ILQALTGHENVVRFYNAFEDKNSVYIVMELCEGGELLDRIL
>Q9SYP1
DSLRYPKTKEEGWWLVVGDTKTNQLLAIKRVSLQRKVKVKL
>P40259
LLLSAEPVPAARSEDRYRNPKGSACSRIWQSPRFIARKRGF
>Q9UIV1
TVDHSQRICEVWACNLDEEMKKIRQVIRKYNYVAMDTEFPG
>Q93YN1
KADIYSFGVLLMEIVSGRSNKNTRLPTEYQYLLERAWELYE
>Q38868
KGHYTERAAASVCRQIVNVVKICHFMGVLHRDLKPENFLLS
>Q94AX2
LSRPLTSDELKSLLIDTERSKLVKKLSEANQQNRFLKRQLK
>Q14185
ILDPELTSTISLFRAHEIASKQVEERLQEEKSQKQNIDINR
>P42742
HNKQMSCPAMAQLLSNTLYFKRFFPYYAFNVLGGLDEEGKG
>O23702
RKTPLEVMQESSPNQLVMSSKKFIGKSSELLKDGYVVALYA
>F4JJL0
QWFARVLVLTQLINGALCWGKEGHYTVCKIAESYFEEETVA
>P36383
IILVATPSVMYLGYAIHKIAKMEHGEADKKAARSKPYAMRW
>O65718
ILPVPQAVFWLVVPKLIREEKVKLIMTILLLIFLFQFLPKI
>Q8GZB6
GKDVNLEPHLKVTKCLRLFNKQYLLCVQAKLSRPDLKGVTE
>Q8W4D0
FGRVVKGMDVVQGIEKVKTDKNDRPYQDVKILNVTVPKSXX
>F4KCC2
DGDRGKTVTPQGDGPRRKDLKSVSKMLWDFYFPKPEDKTLK
>Q8VY07
IEHTYQISSLTSFEYVEPNGKDVGINVRKKAENIVALLNNK
>Q96318
EYVRLSATRGVLQGNAMVLPKYNMNANEILYCTGGQGRIQV
>Q9LJL9
XMGGCTSKPSSSVKPNPYAPKDAVLQNDDSTPAHPGKSPVR
>Q9LJL9
ALPAARQQKEEEEREEVGLDKRFGFSKELQSRIELGEEIGR
>O14646
KALKDSSSGTERTGGRLGKVKGPTFRISGVQVNAKLVISHE
>O82804
QTTRDGGGVTRVIKVVPHNAKLASENAARIFQSIQEERKRY
>Q9XEX2
AGKKVILFGVPGAFTPTCSMKHVPGFIEKAEELKSKGVDEI
>Q8N1G2
PWTMGFSKSFKKKFFYNKKTKDSTFDLPADSIAPFHICYYG
>Q9LPT1
VNDMVKEKKTGDVFDKEMKGKKNCKAEMINLLKIGLRCCEE
>A8TX70
QPVYSQCDLIRFLREHSPCWKEKCPAYPTELVFALDNSYDV
>F4KCC2
DKTLKRLWLPPQSIVMWDTLKYSLISMEIGTRFAKNSMLPV
>P0C0L5
QLNNRQIRGLEEELQFSLGSKINVKVGGNSKGTLKVLRTYN
>Q9FGL5
NRAVIEQDETLASSFFSYDVKSFHRISFDQREILESLVDKN
>Q9LYN8
MGLNSFSGQIPSEIGNISLLKNFAAPSCFFNGPLPKEISKL
>P42695
NVRSPARNKDTPACSRRSLRKTPLKTANXXXXXXXXXXXXX
>Q9C5S8
QGGFGQVYKGTLPNGVQVAVKRLSKTSGQGEKEFKNEVVVV
>Q9LKF9
ATEPVHRLGLLTMYDQFLSRKQVSDFDLFTLDDIDSAFQNV
>Q39085
VIKRLKGRDASKDGLVCTARKPWIAVGMRNVDYKRARHFEV
>Q8H7F6
LPITEADSIPSASGVYAVYDKSDELQFVGISRNIAASVSAH
>P13671
VLFAKKTKVEHRCTTNKLSEKHEGSFIQGAEKSISLIRGGR
>O94779
GEGFGYIVAFRPNGTRGWKEKMVTSSEASKFIYRDESVPPL
>Q38872
ICENGVAPDRALDPAVLSRLKQFSAMNKLKKMALKVIAESL
>P08574
GPNEDGEMFMRPGKLFDYFPKPYPNSEAARAANNGALPPDL
>P24462
DEEWKRIRSLLSPTFTSGKLKEMVPIIAQYGDVLVRNLRRE
>Q9FFN7
RTFLQDIDHAAVTMLDRWSVKIVEESTEKFPAREGHKFMMN
>Q8RVL2
VRPPIDVDAFGRSDSDGVESKMHIMDVFLWGKCLSEEEAAS
>O81845
YEPVKNLYVGKDFVGDVPLSKKILAGLTTGALGIMVANPTD
>Q8H1D6
RAVDTASRQSIVAWAKPFLEKNSMEDIVDPRLGNMFNPTEM
>O64827
ESSPSEPKWLQQDEPIALWVKWRGKWQAGIRCAKADWPLTT
>Q9SRT0
SSSNLQDQKSAAKELRLLTRKGTEFRALFGESPDEITRLVN
>A5YKK6
RLIVNRPHPWGLLITFIELIKNPAFKFWNHEFVHCAPEIEK
>Q9XI84
GPLCGGLKPWVSVALFLIREKYEEESSWRVYLDMLPQSTDS
>Q9C778
KYLENQKNAIDDYSNDFDMRKPLERQFLSGRPIDCVSLLDS
>O81210
IVSGTRVMSHFAKPNWRNVYKRIAMDHPNTKVGVFYCGAPA
>P19835
ALENPQPHPGWQGTLKAKNFKKRCLQATITQDSTYGDEDCL
>B3LF48
VSGNDATKFFAMSKLSRQELKQVWAVADSKRQGFLGLSEFI
>Q9P013
EEESDDDDTAALLAELEKIKKERAEEQARKEQEQKAEEERI
>Q9LNU1
KHGFSGFAARLTAEEAKVIAKKPGVVSVFPDPHFQLHTTHS
>Q42479
PGDKFKDLVGSAYYVAPEVLKRNYGPEADIWSAGVILYILL
>Q96BY6
VKVNAGPMAYARAFLEETNAKKYPDNQVKLLKEIFRQFADA
>F4HVY0
KVRLVDGSRLAAAVVINSVPKATTSVVMTGNLTKVAYTIAS
>Q9ZT82
FNEAFSRGLRIMQIVTGKKSKGDVXXXXXXXXXXXXXXXXX
>F4IIM1
ARDCVSSIAKRVINTRDPKIKIGGAAIIICAAKVDDQKMIE
>Q8IYT2
LEGKKLPKVKCSPFCNGEILKTLNEAIEKSLGGAFNLDSKF
>Q16206
LKQEQGKVHREDDPNKEQQLKLLQQALQGMQQHLLKVQEEY
>Q9SSD2
HLFPNWIKPADSEPPPLLVYKWCQGINNLQGIWDTGDGQCV
>Q13057
AGADVHRHLDVRILLTNIRTKSTFLPPLPTSVQNLAHPPEV
>P12111
GEVPEQQLEEAQRVILQAKCKGYFFVVLGIGRKVNIKEVYT
>Q3E9C0
ILSGQVDFSSDPWPVISPQAKDLVRKMLNSDPKQRLTAAQV
>Q7Z7A1
AAEERVRTLQEEERWCESLEKTLSQTKRQLSEREQQLVEKS
>Q9FKW4
FSAIRVTGASSSRRSSQTKSKAAPTPIDTKASTKRRTGSIP
>Q9NQC7
LKVGETIESGTVIFCDVLPGKESLGYFVGVDMDNPIGNWDG
>Q949Y5
KEEPFGDLGEGILFLGNLRGKKEDVFAKLQRKLVEVASDKY
>Q9M101
CHLNGVIHRDLKPENFLFSSKEENAMLKVTDFGLSAFIEEG
>Q67YC0
EEIRLEEEKEKMLTSAENNCKMQTISIGINNVHHEPILPRA
>Q53GD3
VGGVGVLSFFFFSGRIPGLGKDFKSPHLNYYWLPIMTSILG
>Q9LPT1
VKEKKTGDVFDKEMKGKKNCKAEMINLLKIGLRCCEEEEER
>Q8IWT3
VCMQEYKTSVLVQQAGLAALKMLAVASSSEIPTFVTGRDSI
>Q7XA74
SPPETMTLSQQVKKFSENKNKWTNQTRSEAIYLIYIGSDDY
>Q96N67
EQAAASFSMAGMYEAVNEVYKVLIPIHEANRDAKKLSTIHG
>Q9SLV0
SKPSSASSSLLSCKDKTHISKLETCDTDNPHYSEFRDTDSL
>Q8LE52
VITQALEEKYPEPPLATPPEKASVGSKIFSTFVGFLKSKDS
>Q9SP32
KETVKENGLQKNGGKRDEFSKEEGDKDRKRARVCSYQSERS
>Q38873
KTIVEVVQICHKQGVMHRDLKPENFLFANKKETSALKAIDF
>Q9FVW4
SRPANTRAGKDYHTSGTISEKQERRTRNKDRPDRVMWAPRR
>Q9S745
SSDEPLPMVDAAILKLFLQLKIKEGLELELLGKKLVVITGH
>Q16206
DNKICTSDVECLMGRLQHTFKQEMTGVGASLEKRWKFCGFE
>Q8LK56
PLENQTQQEFMGSWIPFTPKKPRSSLMVDERVINQDLNGFP
>Q9FLH0
ESDLTHMREKSAYVSALAEAKKREESLKKDVGIAKECISSL
>F4HTM3
SKGDGLGYGGDWAVRIDVKNKGLNDDVKRSAHLFFYLADEG
>O81270
YDNEGRFMPVNLELIFSKYAKTLPDKLSLGELWEMTEGNRD
>P49238
IFAIGLVGNLLVVFALTNSKKPKSVTDIYLLNLALSDLLFV
>Q8N3K9
DPDQEQPDLTSIERAEPVSAKLTPTHPSVKGEKEENMLEPS
>P20908
EGARITSWPKENPGSWFSEFKRGKLLSYVDAEGNPVGVVQM
>Q9BPX3
LLGSMPENAQIDDDVFDKINKAMLIRLKDKIPNVRIQAVLA
>P92948
QVLAIDDFDENELQEADKMIKEEGKFLCVSMGHENKTLDDF
>Q9LJL9
AFHPPSPARHIRDVLRRRKEKKEAALPAARQQKEEEEREEV
>P25696
LAVSLAVCKAGAVVSGIPLYKHIANLAGNPKIVLPVPAFNV
>Q9SP32
SNELVYRSGTWEADHERDVKKVSGGNRECDVKAEENKSKPE
>P23508
RLTKSSEIRHQQSAEFVNDLKRANSNLVAAYEKAKKKHQNK
>Q9H2A7
HRCLYYTRFQLLSWSVCGGNKDPWVQELMSCLDLKECGHAY
>P0C0L5
ARGSFEFPVGDAVSKVLQIEKEGAIHREELVYELNPLDHRG
>Q9ZT82
RASSSVSTLYKGHEYGTALMKFTYVVACQIYGSQKAKKEPQ
>Q8GSA7
DKKLGMSEERALSMLAPKTHKSGRAHSDDSVQAAAIRIQNK
>O48947
DILTGFKMHCHGWRSVYCMPKRAAFKGSAPINLSDRLHQVL
>Q9FNR3
NLFPDETGSSLRIAFHNLSKKLADHTTTTFLKFKDAIASDE
>Q9H799
VVNPVQQPGHRLLILWRILYKKTLWYQAQLNRRVPEADSQL
>Q9FV71
GAVADQVVSDAIVIKSTLKRKTDLVNQIVEVNELNTGVLQT
>Q9FGR9
XXMKRFIVLALCMLMVLETTKGLDFHNKDVESENSLWELYE
>Q9FIU5
IRGTFGYLDPEYISTRTFTKKSDVYGFGVLLFELIAGRNPQ
>Q8RVL2
REKEMEEESLMQRREEEGRGKERRKALLEKEERKWKEIEAS
>P42697
LRVEVTNAAIESLDKMREGSKKATLQLVDMECSYLTVDFFR
>Q15021
EKNPRESTGNMVTGQTVCKNKPNMSDPEESRGNDELVKQEM
>P10643
TPLYELVKEVPCASVKKLYLKWALEEYLDEFDPCHCRPCQN
>P29197
SAIELSTSDYDKEKLQERLAKLSGGVAVLKIGGASEAEVGE
>Q99895
FVLTAAHCISNTRTYRVAVGKNNLEVEDEEGSLFVGVDTIH
>Q941I6
SLQPVSICVSEDCRVEGFLSKPGQGTGRNLADRQYFFINGR
>P80162
RVNPKTIGKLQVFPAGPQCSKVEVVASLKNGKQVCLDPEAP
>Q9SIQ7
AKLLDAPKNKSMELQISKTYKPSGLRNXXXXXXXXXXXXXX
>Q8LK56
PQNSSLPTPIMAKLEEARGSKRQYHRAMGQTEKHDLNLAQQ
>Q9Y6Y1
VCEKMMSRACWAKSKHLIHSKTFRGMTLLHLAAAQGYATLI
>Q9LYD9
EKKQKRKAESCNNNASAGPVKNSSGPIVCSVNRNPADFTIP
>Q8VY27
KWDPNTPSFTKIVSLFNHSRKEAKEFIRCVRDLRRAMHFLV
>Q02318
CLGRRIAELEMQLLLARLIQKYKVVLAPETGELKSVARIVL
>Q8N3K9
EGSTVNSPPGNVSFIVDEVKKVRKRTHKSKHGSPSLRRKGN
>Q9C0D2
IKSMSEDESEMITTVSEIESKAPTVESGTIASKERTLSSGQ
>Q9M101
WIKGGEAPEKPIDSTVLSRMKQFRAMNKLKKLALKVSAVSL
>Q5IBC5
CADKSTCIDFWMDCLKDSKAKLIGFQQNFHDLHNKDEGPFQ
>Q9M5K3
HIIVATGSDVKSLPGITIDEKKIVSSTGALSLSEVPKKLIV
>P25940
LASWSKEKPGGWYSTFRRGKKFSYVDADGSPVNVVQLNFLK
>Q9C7T7
ISLGNVNLSGTISPSISALTKLSTLSLPSNFISGRIPPEIV
>P42695
IRDEKTNVRKSALQVLVSILKHCDVSGMKEDLWILQDQCRD
>B3LF48
VSKTNVDVEDNVVTKPQVTAKTPWFKSKSIIKPQVNVVTIV
>O81445
XXXXXXXXXXXXXXMGCFHSKAAKEFRGHEDPVKLASETAF
>P26992
FNVTVLHGSKIMVCEKDPALKNRCHIRYMHLFSTIKYKVSI
>Q08466
SLSTVMSKARVYTDVNVIRPKDYWDYESLNVQWGEQDDYEV
>Q9AR19
VSGTVGGSSISGLVPKDESVKVLAENFQTSGAYIAREEALK
>Q96ST8
NISHQDGFPGSPPAPQRTQQKDGKHPVLNLKDEKPPLCEKP
>Q8L778
RVHQPHFPDPAAHPRPMVPQKDLAVYGYGSVAWKDRMEEWK
>Q9FJ87
PVTLLWMNMEKILLILKQDKKLASEAHIFLLYSVPDLVAQS
>Q8L778
LFMALFGSIAVTGILEMQWGKVGIDDWWRNEQFWVIGGVSA
>Q7Z7A1
RLQLVNKLRQEALDLELQMEKQKQEIAGKQKEIKDLQIAID
>F4HYF3
ELARRSMSATSVPSMADFLTKKPYSPPSWASHLRPLPSHTF
>Q9SGW3
AEFHTELELLSSATLEDPCIKHAVELEQSFMEGAYNRVLSA
>Q8WXI2
YMFQRNSKKDTGKKSKKKGDKSNSPTHYSLLPSLQMDALRQ
>P0C0L5
XMRLLWGLIWASSFFTLSLQKPRLLLFSPSVVHLGVPLSVG
>Q941L0
INNSKALREAMCFLMDPNLGKQVCYVQFPQRFDGIDKNDRY
>P24100
YEKVEKIGEGTYGVVYKARDKVTNETIALKKIRLEQEDEGV
>Q6NQ88
IDHRTNNSTGEPILIHKQGSKVCGLDCNPVQPELLLSCGND
>Q84MC7
LLDDEEHILGIKIIGGDHRLKNYSSILTVHPEIIEGRAGTM
>F4HW04
PLEFSAICQIGCVCKIDNKAKHRNTQDGWEVGELHMKTTTE
>Q9LQ55
SISAIGNERIESLIQEDQNVKRRRDRYQKQSSLLSKLTRQL
>Q84JA6
DGYTDAEWKERVDKWKARQEKRGLVTKGEQTNEDKEDDEEE
>O94777
AGLLLLLFVGLFISYVMLKTKRVTKKAQXXXXXXXXXXXXX
>Q9FVU9
FGGVVPSSLHKKKEDESQLTKITRDSAKITVEQVHGLMSQV
>P08572
PPGLPGPPGPDGFLFGLKGAKGRAGFPGLPGSPGARGPKGW
>Q8WWI5
ITLVKIPRMILMYIHSQLKGKENACARCVLKSCICCLWCLE
>P26232
NATNEQDLANRFKEFGKEMVKLNYVAARRQQELKDPHCRDE
>Q9SIQ7
NLPNEEIAAIVQMFQTMDTDKNGHLTFEELRDGLKKIGQVV
>Q42512
TDKTKEALADGEKAKDYVVEKNSETADTLGKEAEKAAAYVE
>Q8N6G5
YYQALLQEQEEHYQTRATSLKRQIAQLKQELQEMSEKMRSL
>Q9ZUZ2
EPNYDDVPWPSCSSEGKDFVKRLLNKDYRKRMSAVQALTHP
>Q8N8Q3
RFRIPEPVRQADICSREHIRKSLGLPGPPTPRSPKAQRPVA
>P05813
TLPTTKMAQTNPTPGSLGPWKITIYDQENFQGKRMEFTSSC
>O80988
QVGLTSPGFIGADVCHLNLHKTFCIPHGGGGPGMGPIGVKQ
>O14646
EREKSSCDETESDYEPKNKVKSRKPQNRSKSKNGKKILGQK
>Q9M8K7
LVHCFMGMSRSVTIVVAYLMKKHGMGFSKAMELVRSRRHQA
>Q9LXW7
EKVASSKSKSSSSAAGSKKRKELHGTTCANALSGTWGENID
>P38605
SLHKIVEPVLMRWPGANLREKAIRTAIEHIHYEDENTRYIC
>Q7Z7A1
ELRREVSYQNDYISSMADPFKRRGYWYFMPPPPSSKVSSHS
>Q8L8A5
SNVTSDHIQQYLDENKSLILKIVESQNSGKLSECAENQARL
>Q9LFT8
AELLHAKPILPGKNEQEQLNKIFELCGSPDEKLWPGVSKMP
>F4JHH5
FPLTKSQNTAEDTLSGMLKKKIDGFMTLLENVNWTSDDIPQ
>P84634
TNFLASSPLASGQSEGPRCPKVLGDLVESCLGALFLDCGFN
>P78329
MFEGHDTTASGLSWVLYHLAKHPEYQERCRQEVQELLKDRE
>Q16678
HIPKDTVVFVNQWSVNHDPLKWPNPENFDPARFLDKDGLIN
>Q07325
RCSCISTNQGTIHLQSLKDLKQFAPSPSCEKIEIIATLKNG
>Q8GXX0
DSSPPIATNSSSLQKLPLKDKSTGPVTKEDLGRATWTFLHT
>Q8VY07
DKAVANRNKYVGLSSTGITYKSGSSASFGGSFQSGSSNFDS
>Q39085
ASKEEAKKKGNKINNVGWWFKPWFYQHAQTALKKGQFVEYI
>Q9XI84
VRDACKSALSGFDTTIEEDEKLLDKGKLEPRLEMALKIRIG
>Q9SJW9
KSRLFFDSSSSSPSKRKSSNKNAEKEKLPEKYENLGKFFEA
>Q9STX5
RKLAEEDPDEIHDDEKKDVEKSGENDEKKGQYTKFWNEFGK
>Q16678
RANPNEPAKMNFSYGLTIKPKSFKVNVTLRESMELLDSAVQ
>O95452
TTRKFRRGEKRNDFKDIEDIKKQKVRIEGSLWWTYTSSIFF
>F4HRT5
QMIVKQREDRANESDKIIKQKGKELEEAQKKIDAANLAVKK
>Q9LN63
EGERIHDVAMEDLELTLGNGKAHSXXXXXXXXXXXXXXXXX
>Q9Y262
VPNYDNVHPNYHKEPFLQQLKVFSDEVQQQAQLSTIRSFLK
>P02748
LKKQNLERAIEDYINEFSVRKCHTCQNGGTVILMDGKCLCA
>Q9FIL7
EGGFGTVFKGKLDDGTIVAIKRARKNNYGKSWLLEFKNEIY
>Q9FNY0
PVTSTPVIPPIRRHLAFASTKPPFHPSDDYHRFNPSSLSNN
>Q9SSD2
DTGDGQCVVMLQTKFEKFFEKIDLTMLNRLLRLVLDHNIAD
>Q38871
AYYVLGHKTPNIRDIYTLSRKLGQGQFGTTYLCTEIASGVD
>Q6ZY51
VLLSRFLNALETMGGADQLAKDVGSRNVASWNDPLDALVLG
>Q05999
NVYLAELIGTGVSFAVKVMEKAAIAARKKLVRAQTEKEILQ
>Q07473
APGIHPGSGRFTAVFGFGKKKAAPKKSAKKTVTTDRPLWYP
>Q9FFN7
NGNGQSLNGKLLEDSVSDPVKTVVNGLVVKKLRRDRSIDCL
>Q9SD40
CKSRGFECSTHVRSTWVPAAKRRERQQQLATVQPQTQLPRG
>Q9LXW7
KASVSPCGQIRLSQEELVKAKYFQQFFFNGMFGKLFVGSKS
>Q42601
VELIGAKLGAIKKAEDRELFKDAMKNIGLKTPPSGIGTTLD
>Q9LJE4
MASTFTATSSLGSLLAPNAIKLSSATSISSSSFGRRHNVCV
>Q8N3K9
KKVLAQYDEKAQSFEEVKKKKMEFLHEQMVHFLQSMDTAKD
>Q9LFQ9
TIFENRFIDGSASLCDRNVPKKRAFGTELTNVNAKRNKSGC
>Q99439
FDDATMKAGQCVIGLQMGTNKCASQSGMTAYGTRRHLYDPK
>Q8NE01
DYRDTVVKRKPASLMAPLKRKEEFSLFKVSDDEYKVTISPQ
>Q9NXG0
LSSLETLMVSQKSEIEYLQEKLKIANEKLSENISANKGFSR
>Q940G6
LLNPMFGGTERTESEKRLDGKYFVTVRDRDWYWRAFLPEGE
>Q9HC77
PLSTGPASRLAAKSPIRETMKESESSLDVSLQKKLETWERE
>Q94AX4
FIGTEAYTREQTQIVQQIASKHNGSDFMFAEEPEAKKELWK
>P12111
KPVTTTKPVTTTTKPVTTTTKPVTIINQPSVKPAAAKPAPA
>Q7Z7A1
SQVTSQQQEMAVLDRQLGHKKEELHLLQGSMVQAKADLQEA
>O60888
TSIYEWKGKIEEDSEVLMMIKTQSSLVPALTDFVRSVHPYE
>Q9LKF9
DVDGRLDEATASLMLDTRPSKVMSNELIVTVSCSLVKMDYE
>P13671
GNSWTPPISNSLTCEKDTLTKLKGHCQLGQKQSGSECICMS
>Q6NPP4
NTTSVLGNRDGWTSAHGNRVKGSNSQRSGDVPAWDASFENS
>Q9SVC6
TKIMQRGIYESRAYAALLLKKLLEVADPMQIILLERELFGE
>Q9FVU9
SKGYKPPDEPVSEYQTIPLNKIEDFGVHCKQYYSLDVTYFK
>Q9FGR9
NKFGDMTSEEFRRTYAGSNIKHHRMFQGEKKATKSFMYANV
>Q8W4P1
KEIVTSPGRDRDDQGKPDNNKYKGGIYMVFEYMDHDLTGLA
>Q8L5Y6
EDEEDDESANEYTDDEDASWKVRRAAAKCLAGLIVSRSEML
>Q9LTB8
FIERQEVKQMLIALLCESEMKLADDTIEMILDQTFEDADVD
>Q9H0B8
LCPFEKPATHCPRIHCPAHCKDEPSYWAPVFGTNIYADTSS
>Q9SSF8
YLCTDRETREALACKSISKRKLRTAVDVEDVRREVTIMSTL
>Q9SI75
VRVYSGKISAGSYVLNANKGKKERIGRLLEMHANSREDVKV
>Q9SWG3
YAKSMGFTTSIKNSRRSKKTKDFIDAKFACSRYGVTPESES
>Q9ZT82
TVYDFEDFMNWIWYQGRISTKSEQSWEKWWYEEQDHLRNTG
>P16444
GFGGDFDGVPRVPEGLEDVSKYPDLIAELLRRNWTEAEVKG
>Q9SQI2
RLLFVVLTVCVSHEAQSSGSKRPRSEYASTTENIEANQPVS
>Q9UHC6
HYPSVSYHLPSSSDTLFNSPKSLFLGKVIETGKIDQEIHKY
>Q96KP4
SLHGIEGAFSGSGAKTVIPRKVVGKFSIRLVPNMTPEVVGE
>Q6BDA0
VFRPTDTEFADPIAYISKIEKEASAFGICKIIPPLPKPSKK
>Q9LR30
QRRDGYPSDPELIFLTDGASKGVMQILNCVIRGNGDGILVP
>Q7XJR9
EDSPLKATDFGLSDFIKPGKKFHDIVGSAYYVAPEVLKRRS
>P42763
VAAAPVVVPPPVEEAHPVEKKGILEKIKEKLPGYHPKTTVE
>P42799
GTLSGNPLAMTAGIHTLKRLKQAGTYEYLDKITKELTNGIL
>Q8S944
VARPKDTVEPDRTSSSTSQVKSRSFLGRQANGIVTDQGVVS
>Q96LK0
IMPVRNFSKFSDCTRAAEQLKNNPRHKSYLEQVSLRQLEKL
>Q8N6G5
KADLTEYRHVTLFRPFGPLMKVKSEMIDITRSIINIIVPLA
>Q9LFE0
RDNEKEKDKDRARVKERASKKSHEDDDETHKAAERYEHSDN
>Q38868
AVNLVMELCAGGELFDRIIAKGHYTERAAASVCRQIVNVVK
>Q9SWG3
NRYEEESVADFDTCHKQPALKSPSPWEKQMATTYTHTIFKK
>Q8IYT2
HHVIPDSFLKRHEECCVFFHKYQLETISENIRLFECMGKAE
>Q42601
QTIPASCLQTIRTWTTKLAKKLNVCGLMNCQYAITTSGDVF
>P27450
SDSGKLLESPNLKVYNFLDLKTATKNFKPDSMLGQGGFGKV
>Q16206
LLQQALQGMQQHLLKVQEEYKKKEAELEKLKDDKLQVEKML
>Q9SWW6
NFTVTSKATDDDDFGELYAFKWTTLLIPPTTVLIINIVGVV
>Q8S944
DRLGVPQLAKKLNQILVQHIKVLLPDLKSRISNALVATAKE
>Q6NPP4
NGHRGISGFLAESSLTSYLEKLTVDAKENSSADSSGAKAVL
>Q3E991
SFSISPSLQYVSESEPLVRFKNSVKITKGDLNSWREGTDPC
>Q6NLQ6
TDWRKASRQYSRERFNSISLKLMQDASLQVNGDTRXXXXXX
>O65572
XMAEKLSDGSSIISVHPRPSKGFSSKLLDLLERLVVKLMHD
>C0LGW6
MDMAIHTFDDIMRVTENLNEKFIIGYGASSTVYKCALKSSR
>Q8L5Y6
HPIYNAIMSRLTNQDQDQEVKECAITCMGLVISTFGDQLRA
>Q8GZB6
ANAPDQTERRSSVRVQKVRQKALDEKARLVQERVKLLSDRK
>Q9C778
KELEKLLTGYKDINGFLNIHKVARINTQVPVILEAKTFSMS
>P20908
GPMGLTGRPGPVGPPGSGGLKGEPGDVGPQGPRGVQGPPGP
>P78329
RRRTLPSQGVDDFLQAKAKSKTLDFIDVLLLSKDEDGKKLS
>P26232
PQEEKAKIAEQVEIFHQEKSKLDAEVAKWDDSGNDIIVLAK
>Q9SSD2
EPLEKITDAYLDQYLWYEGDKRHLFPNWIKPADSEPPPLLV
>P01024
PMRFSCQRRTRFISLGEACKKVFLDCCNYITELRRQHARAS
>O82162
ESFNGSKDVKRGVEIGRMWEKHILKICDDFFFYEQVEECNE
>Q9LYU7
VAVKRLGSLEGVGSPESSSSKSVKRRLQKELELLAGLRHRN
>Q42547
AEKVPTPTNSYTGIRTKCVIKKENNFKQAGDRYRSWAPDRQ
>Q8WXI2
GTPVPETTLYHTFQQSSLQHKSKKKNKGPIAGKSKRRISCK
>O23240
IETTGSDETNDREKLEAFLLKSLEKGLVSDGVIAQDINQAS
>Q9NQC7
SNLKFAEAPSCLIIQMPRFGKDFKLFKKIFPSLELNITDLL
>Q8LGU6
ERNSTSTKNTSSEDYSPRQSKHTQSHGLKDISGNFHSHGVN
>Q9FNY2
KKEIQWRGLPRTSLSDIEELKNERLSLRNRIEKKTAYSQEL
>P21554
LLYVGSNDIQYEDIKGDMASKLGYFPQKFPLTSFRGSPFQE
>Q9SU72
VTFGAPLVGDSIFSHALGREKWSRFFVNFVSRFDIVPRIML
>Q9SKN5
YRDANGVIKRIGDEPFSDFMKATKRLTIKMDIGGDNVRKTW
>Q9C5S8
TYDTPEEDDITTAGSLQFDFKVIEAATDKFSMCNKLGQGGF
>Q94AX2
KISGKYIQSHLLSRLDAVQKKMKEQIKGVEAAQSKEVHVFW
>Q9FNA4
DTVSSESVDEEVYCFERYAQKTRSTARDSDAFSWMLKVFIS
>Q05609
NRELGLDGDDMDIPWCDLNIKEKIGAGSFGTVHRAEWHGSD
>O14936
LIPSPELQEWRVACIAMEKTKQEQQASCTWFGKKKKQYKDK
>F4K2E9
QAEPVMPVKDPTSDMAIISRKGSGLVKEIREKQSANKSRQR
>Q9LFE0
ASGLGAEDLGSRKDGRRQAMKEEKERIEYEKRSNAYQEAIA
>Q9NZN8
MSSSGLGSPNRSSPSIICMPKQQPSRQPFTVNSMSGFGMNR
>Q6NQ88
RGSDDEDDEDDIFSSKGKNIKVNKYQAKTTKKTKTXXXXXX
>F4HVY0
XXXXXXXXXXXXXXXXXMATKPGVLTDWPWTPLGSFKYIVI
>O65572
KKLSASAVDFPRINECYTGKKQRYVYGTILDSIAKVTGIIK
>P13671
SVPIFYSSKRSENINHNSAFKQAIQASHKKDSSFIRIHKVM
>A8TX70
RVALAQYSDEFHSEFHLSTFKGRSPMLNHLKKNFQFIGGSL
>Q9S7W1
GTLGAIAVEALTGIAWQDAGKVELVEGSSYLGQPLPFSLTT
>Q9MAA7
AYDDGWIALNWVNSRSWLKSKKDSKVHIFLAGDSSGGNIAH
>O75462
KPGTVYFVQVRCNPFGIYGSKKAGIWSEWSHPTAASTPRSE
>Q7XJR9
HRDMKPENFLFKSTEEDSPLKATDFGLSDFIKPGKKFHDIV
>Q8RXN3
GFSSAMASNLTNQSRNVLSKKVMVKKDDSLDNITLFSIITL
>Q9LZP9
ASHARDKKKADGSDPLEEYCKDNPETNECRTYDNXXXXXXX
>Q7DMA9
EVELVHFIQVRDMLGDGRLIKRRIRDGRGEFPMDCPLQDSR
>A5YKK6
PNFHSLYSNFLDTLKNPEFNKMVLNETYRNIKVLLTSDKAA
>P42695
EKYNKFPQSEREKRLFSLKGKSNKERRMKIYKFLLEHFTDE
>Q84JQ4
DWPTRFNIVKGVGRGLLYLHKNLPSLMAPHGHLKSSNVLLS
>Q84JQ4
SLVIGRANALESWNRRNPPCKWTGVLCDRGFVWGLRLENLE
>Q9NQW8
RGGDIIVDSNELRKHYRTSTKFQLDVASIIPFDICYLFFGF
>Q38873
EHTWILNAKKAPNVSLGETVKARLKQFSVMNKLKKRALRVI
>Q9SSD2
HGDMSSKKFRHDKRVYLGALKFVPHAVFKLLENMPMPWEQV
>Q53GD3
XXXMGGKQRDEDDEAYGKPVKYDPSFRGPIKNRSCTDVICC
>Q96N67
VKVQFMYGEDPSNAMPVIFGKSSCSEFSKEAYTAVVYHNRS
>Q9SSD2
FLKVIHTSVWAGQKRLGQLAKWKTAEEVAALVRSLPVEEQP
>P29033
KFIKGEIKSEFKDIEEIKTQKVRIEGSLWWTYTSSIFFRVI
>Q9C9Z9
SSSPSFPYYADWKFGVDTSLKPKICITTSTSAGLDQILPWM
>P42695
SVANQVFHPVMFDKCIQTLKKSWPQESNLNRKRKKEQPKSS
>Q96BY6
SILDVCLQNFRYLGKRNIIRKIAAAFKFVQSTQNNGTLKGS
>Q9FNX5
RGPAEASVDAVHYVLKELVRKSISETEELKRFPSLQVELAA
>P0C0L5
RQIRGLEEELQFSLGSKINVKVGGNSKGTLKVLRTYNVLDM
>P49682
LMDLGALARNCGRESRVDVAKSVTSGLGYMHCCLNPLLYAF
>Q8GZB6
PATNRVDDSPVSPTSGFTYIKSLIIEPNVIIPKSSTGCNCR
>Q9M5K3
EVTVVEFAGDIVPSMDGEIRKQFQRSLEKQKMKFMLKTKVV
>B3LF48
DSDGDGRVSGNDATKFFAMSKLSRQELKQVWAVADSKRQGF
>Q8WVB6
QPAGSLPHAPRIKRPRLQVVKRLNFRSEEMEEPPPPDSSPT
>Q8W5S1
LVKNYKCPSEKDMKHINRKLKSCLGHSSSHDESKKREKRSK
>Q94F30
PLTEDEEAEVYRAFSGRNRRKVLATHENSNIDITGEVLQCL
>Q9S814
MSPTAKGMDSQMTSSLYDSLKQQRTPGSIDSLYGLQRGSSP
>Q9LT75
YWIRPSITISDHNGVLFTTKKHPRTKDLSPEDFWFSAPKKG
>Q9FIU5
ARGLEYLHDGAVPPVIHRDIKSSNILLDQSMRARVADFGLS
>Q8L5Y6
AHAGIETIVIESFQSPFEEIKSAASYALGNIAVGNLSNYLP
>O23304
EEELLEMVEKLKIELETEKLKTLRADKDSVLGXXXXXXXXX
>Q9LPT1
VPVVPVSPVDPKSTSPPTGKKAGSFYTLAIILIVIGIILVI
>Q9C6P3
MQHLSGQPNIVEFKGAYEDEKAVNLVMELCAGGELFDRILA
>Q7XA74
GRWSDGSIVPDYLAKFMGIPKISPILLTTADFSHGANFAIA
>P12111
QEVLSHISNMSYIGGTNQTGKGLEYIMQSHLTKAAGSRAGD
>Q9S7W1
DPRPGTGRVQARFGFSFGKKKPAPPPKKSRQVQDDGDRLVW
>Q07325
VQTCLNPDSADVKELIKKWEKQVSQKKKQKNGKKHQKKKVL
>P20908
IGFPGFPGANGEKGGRGTPGKPGPRGQRGPTGPRGERGPRG
>Q86XI2
GIVCLTAAVHIILVINAGKHKSSKVREVAATVHRKLKTFME
>P84634
SIPEIAEVSGHRVLEALTTEKCHERLSLERLEVLGDAFLKF
>Q8TEA8
LNLRVFEDESGKHWSKSVMDKQYEILCVSQFTLQCVLKGNK
>Q14028
VEEEHYCDMLCCKFKHRPWKKYQFPQSIDPLTNLMYVLWLF
>Q93YN1
ATDDFSAENKIGEGGFGSVYKGCLKDGKLAAIKVLSAESRQ
>Q9FVX0
ETLYLAVNYVDRYLTGNAINKQNLQLLGVTCMMIAAKYEEV
>P92948
GRHRKRKRKGIDYNAEIPFEKRAPAGFYDTADEDRPADQVK
>Q42601
AVALAESGALEKYGVELIGAKLGAIKKAEDRELFKDAMKNI
>Q43725
GIGTGGTITGVGRFIKEKNPKTQVIGVEPTESDILSGGKPG
>Q6XAT2
VTENLDEKYIIGYGASSTVYKCTSKTSRPIAIKRIYNQYPS
>Q9M5K3
CIEKRGALGGTCLNVGCIPSKALLHSSHMYHEAKHSFANHG
>O82804
QQQQQRSDNEPAPQQQQQPTKSYPRARKSRQGSTGSSPSGP
>Q07473
NLAKNLAGDVIGTRTEAADAKSTPFQPYSEVFGIQRFRECE
>Q39016
IVDEQAAPDKPLDPAVLSRLKQFSQMNKIKKMALRVIAERL
>Q9FGH9
XXXXXXXXXXXXXMAENGEEKLLAVARHIAKTLGHNESMAD
>Q17RY0
DMHSLESSLIDIMRAENDTIKGRLNYSYPGSDSSLLINART
>P54609
KREDEERLDDVGYDDVGGVRKQMAQIRELVELPLRHPQLFK
>F4K5T2
VLIKNDVTELIGNTPMVYLNKIVDGCVARIAAKLEMMEPCS
>P13929
FGANAILGVSLAVCKAGAAEKGVPLYRHIADLAGNPDLILP
>Q8LPK5
VEIFLSRHCPLWYGCSGGRLKLLQRLAYINTIVYPFTSLPL
>P26232
HISDSFLETNVPLLVLIEAAKSGNEKEVKEYAQVFREHANK
>Q01955
GRKGLDGIPGTPGVKGLPGPKGELALSGEKGDQGPPGDPGS
>P05108
RLFRTKTWKDHVAAWDVIFSKADIYTQNFYWELRQKGSVHH
>Q9C6P3
TGKRFACKSISKKKLVTKGDKEDMRREIQIMQHLSGQPNIV
>Q0VF96
YQHVQQEYGVHLRLASDDTQKSRSSQNSKAGSYGVSIRVQG
>Q9SJF3
FNRILSAYSKVNQKPKASSSKSEFEELEAKPTMAVMDGPLE
>B3LF48
PKMIQAVDDMLGYDIPDLLKKFRNPYDNXXXXXXXXXXXXX
>Q14028
ETKEEPEAEAEAASSGVPATKQHPEVQVEDTDADSCPLMAE
>Q56XY2
TDVQDLSYLEHHLSQDPRSAKYRKLTKELCSVIEDYSLVNF
>O04200
SMQFMLYETMLTKLKKKRALKGSNNVTALETFLLGAVAKLG
>Q42551
XXXXXXMASGIARGRLAEERKSWRKNHPHGFVAKPETGQDG
>Q86XI2
CKITSKYWEMMPPTILIDLLKKVTGELAFDTSSADVRCSVF
>Q9M5K2
IRKQFQRSLEKQKMKFMLKTKVVGVDSSGDGVKLIVEPAEG
>Q9LKF9
IWRITKDGEDVIYAVDYNHRKERHLNGTVLQSFVRPAVLIT
>F4HW04
GLQKKYLKISFDTVQQLMEVKRDLLHIVERNQAKFDALEAY
>Q8N3K9
DQKQKSLLSFDVVDKVPQQPKSASSNFASKNITKESEKPES
>P53673
XXXXXXXXMTLQCTKSAGPWKMVVWDEDGFQGRRHEFTAEC
>Q10570
VTMEPGYLFLGSRLGNSLLLKYTEKLQEPPASAVREAADKE
>O60494
DLLVTFTFGTLSLEHHDDCNKDYLEIRDGPLYQDPLLGKFC
>P01024
PESLKRIPIEDGSGEVVLSRKVLLDGVQNPRAEDLVGKSLY
>C0LGW6
PIPSELGNMSRLSYLQLNDNKLVGTIPPELGKLEQLFELNL
>Q96N67
AYTAVVYHNRSPDFHEEIKVKLPATLTDHHHLLFTFYHVSC
>Q8LK56
GSRQDVLEFDLNKTPQQKPSKRKRKFMPKVVVEGKPKRKPR
>Q14185
GLLKWRSNTSLLQQNLRQLMKVDGGEVVKFLQDTLDALFNI
>A8TX70
GIDGLDGEEGCHGFPGIKGEKGDPGSQGSPGSRGAPGQYGE
>P29197
AVIVGKLLEQDNPDLGYDAAKGEYVDMVKAGIIDPLKVIRT
>Q8S944
YRENLFEEMLQEPDEIAVKRKRTQETLHVLQQAYRTLDELP
>A0SVK0
XXXXXXXXXXXXXXXMGSSSKNIEQAQDSYLEWMSLQSQRI
>Q9M086
LSLASRGQIVEDVLTSGLSAKLMHYLRVRVLKEPSTSRIHT
>O14646
SGSGSPSQSGSDSESEEEREKSSCDETESDYEPKNKVKSRK
>Q9XFH4
GDKNQRDELRRKHMPKTVGPKFPIVITSYEVAMNDAKRILR
>Q9SSF8
XMGNCIACVKFDPDNSKPNQKKKPPRGRQRNPYDDPDGLRT
>Q9C5Z3
QPNVHEQLINHTKGLSGRTYKLVNQLLEHTQAQATRXXXXX
>Q84TI6
YNLVGKIGEGTYGLVFLARTKTPPKRPIAIKKFKQSKDGDG
>Q9SGH6
TDKWMNSESAFSVWDSPPLTKNPIPLYLRIPSXXXXXXXXX
>Q9FDX9
GKHRILAELARVEQEVAFLEKELKEVENTDIVSTVCEELLS
>Q9SSD2
RMCKDLKHLIYYRFNTGPVGKGPGCGFWAPMWRVWLFFLRG
>Q7Z7A1
QRSQLEKNLLEQKQENSCIQKEMATIELVAQDNHERARRLM
>O80842
LKSGSEIKDALKESVLEMLAKKNSKTELQLGFRKPAVIMIV
>Q9NXG0
SRSLSPKSSFTDSEELQKLRKAERKIENLEKALQLKSQEND
>Q8NEC5
MQTHSFAIYHQSLFRILKVFKSLRALRAIRVLRRLSFLTSV
>Q8VY26
HVAWTSVQQENWEGELTVQGKIPTWLNGTYLRNGPGLWNIG
>Q93V47
LLPETTGPVNATWDQWFEGPKEAKRCGCSILXXXXXXXXXX
>P09543
FCDYGKAPGAEEYAQQDVLKKSYSKAFTLTISALFVTPKTT
>Q39054
TKVIGDVSTESKRVKILIQTKKGTDIRRVGCDIEKDATVLT
>P08572
ILPGMKDIKGEKGDEGPMGLKGYLGAKGIQGMPGIPGLSGI
>Q9LJE4
EGVKVVAAGANPVLITRGIEKTAKALVNELKLMSKEVEDSE
>Q9FNR3
XXXXXXXXXXXXXXMAEFDSKVPVSGMNNHVFEACHHVVKA
>Q9LNU1
SEGSARACDSDSLDQEKVKGKIVLCENVGGSYYASSARDEV
>Q14185
PGDDIKNSPGQYIQCFTVKPKLDLPPKFHRPVSEQIVSFYR
>P12111
EAGSRLDQRVPQIAFVITGGKSVEDAQDVSLALTQRGVKVF
>Q8LDU4
PAAKEVLEVWLERCVKEEEEKIVVGEEERMELERRDKSFRR
>Q8VY07
GSSASFGGSFQSGSSNFDSYKDRDSREDKNDYESFQKSRRG
>Q9S841
LPGGERVPFLFTVKQLEASGKPESFSGKFLVPSYRGSSFLD
>Q6PJW8
LAKRIEIAEVVPTEGLVSILKKRNDTVGDHPAQMQHKPSKR
>Q0WT48
RSELLTQVAGLSATDVEDIEKVLEMMPSITVDITCETEGEE
>P34802
TAGKDLIADKLTYPKIMGLEKSREFAEKLNREARDQLLGFD
>Q14185
EKGHSATGKSMQSLGSCTISKDSFQISTLVCSTKLTQNVDL
>Q8N3K9
DRKSPLILKGVSEYMIPSEEKEDTGSFTPAVAPASEPSLSP
>Q8W4I7
PKRRLTAKQVLEHPWIQNAKKAPNVPLGDVVKSRLKQFSVM
>Q9M2Y6
LLIGYAYSGPGIFKSIKEVSKVTGDYSCTAEVQRAIPVLKK
>Q96524
LEGIQDSSDQITTSLGKNGCKXXXXXXXXXXXXXXXXXXXX
>Q8RWG2
FAWHVWGVFEAGVGNVERGRKLLKIGHALNPRDPVLLQSLG
>Q9HC77
MLKCSNRKSLSPSGLKIQTGKKCDGQFRDQIKFENKVTSNN
>Q9AR19
VKQGFTKEIYLEKDVWHGFIKDYDGGLLMECKIDPKLPYTD
>O14936
SGCLPFYGTKERLFEGIIKGKYKMNPRQWSHISESAKDLVR
>Q9LJG3
TNVINRLKNDIKLLYSLGASKFVVQLLAPLGCLPIVRQEYK
>Q42479
ENSPLKATDFGLSVFFKPGDKFKDLVGSAYYVAPEVLKRNY
>O14646
QTKRLKFNILLTTYEILLKDKAFLGGLNWAFIGVDEAHRLK
>Q8IZJ3
QVKIPLSVYNYMGTCAEVYMKLSVPKGIQFVGHPGKRHVTK
>Q5TZA2
EAQRQVEALERAAREKEALAKEHAGLAVQLVAAEREGRTLS
>P42759
TEESSAPEIKERGMFDFLKKKEEVKPQETTTLASEFEHKTQ
>Q8VY16
SGNFRKNLDSVNRNGIVGNIKVLIDMLKMHCGEHPDALYLK
>Q9FY74
KKYRGWKKRKEFLLIRQRIVKIQAHVRGHQVRKQYRTVIWS
>Q9LKF9
FTETGQFGTLARMLQSAPPPKFVKVTMSKRVPLAGEELIAY
>Q9C778
FLNIHKVARINTQVPVILEAKTFSMSLKKRRFLALECLNQA
>F4KCC2
PNLYQDLLQRCIKKRCVNCTKVIEEPVLCLLCGSLCSPIWS
>Q01955
VIVTLTGPDNRTDLKGEKGDKGAMGEPGPPGPSGLPGESYG
>Q9UPV0
LLREKRQEVEGEHERRLDKMKEEHQQVMAKAREQYEAEERK
>Q9FMK7
PLCRQYKNRGEKDKKMVEDTKWKVLVRRVASAKAMSSLSQS
>Q9FGL5
GVCSYFPNLRVLRLSHNHLNKSSSFLNTIPNCSLLRDLNMS
>F4HTM3
YGRQELVENDMVIETSFVKSKGDGLGYGGDWAVRIDVKNKG
>Q6PJW8
PCCHQMDVQTDSPSLSVTAGKDHMEELLCSAEATLALHTQS
>P25819
TVIHERGSPETLRDPRGFAVKFYTREGNFDLVGNNFPVFFI
>Q9M9V8
LMDDDKDGKITYPELKAGLQKVGSQLGEPEIKMLMEVADVD
>Q8TC92
EQIVAVFNASTRQKAWDHFSKAQRKNIDIWRKHSEELRNAQ
>Q8VYZ5
EDEVSRALALSMRLNEDSLIKKCIFAVAPADIKAVAISVRQ
>Q9XFH4
XMVSLRSRKVIPASEMVSDGKTEKDASGDSPTSVLNEEENC
>Q9FVX0
NAINKQNLQLLGVTCMMIAAKYEEVCVPQVEDFCYITDNTY
>Q96ST8
QKDGKHPVLNLKDEKPPLCEKPPPSPDITGRARQRYTEITR
>P29197
ERCEQIRSAIELSTSDYDKEKLQERLAKLSGGVAVLKIGGA
>P26232
QLPQEEKAKIAEQVEIFHQEKSKLDAEVAKWDDSGNDIIVL
>Q9C9Q8
QQDETVVWKKTINTKCYSSRKPGVGPSVCTKGHDVESPYYR
>P23508
LKRAHDCRKTAENAAKALLMKLDGSCGGAFAVAGCSVQPWE
>Q14028
HSVRICMSPGPEPGEQILSVKMPEEREEKAEXXXXXXXXXX
>P25940
TILERSLDPDSGTELGTLETKAAREDEEGDDSTMGPDFRAA
>Q39253
SSLRKKSDLRVIQKVPYKGLKDFLSNLQEVILGTKLAILFP
>Q0VF96
LEAKSHLKDDRSRLVKQMEDKVSQLEMELEEERNNSDLLSE
>Q86XI2
NINFIKMIHGTIKNQLQGLQKSLMVYIAEIYFRAWKKASGK
>Q9Y592
VVLQDEKLELENRLADLEKMKVEHDVWRQSEKDQYEEKLRA
>Q14185
VCKIGEDAEVLMSLYDPVESKFISENYLVRWSSSGLPKDID
>Q7Z7A1
TESDAEELERRAQETAVNLVKADQQLRSLQADAKDLEQHKI
>P21240
LLRLASKVDAIKATLDNDEEKVGADIVKRALSYPLKLIAKN
>Q9LV85
DVSKAAFRAEKFKTELEDTRKEEMVTRIMDWLLVSVFSMLA
>P42759
APHSVEDHKPEEEEKKGFMDKIKEKLPGHSKKPEDSQVVNT
>Q8IUI8
LLQEVDTIEQETIKPLDDCQKLIEHGVNTAEDLVREGEIAM
>Q8RWL2
RINYEEFVAMMRKGTTDSDPKLIRXXXXXXXXXXXXXXXXX
>O94985
TIQAYDCGKGPDGTNVKKSHKATVHIQVNDVNEYAPVFKEK
>Q42572
AALGQAAVYNEEHSKPPPNTKSPLEEAAKIVKQVFTVLPVY
>P11597
XMLAATVLTLALLGNAHACSKGTSHEAGIVCRITKPALLVL
>Q8W4B1
GGNNRYRGGGGGGGGNGRPSKSHPETMATTTYRILCHDAKA
>Q9LYD9
YREASHPIWPSSMIPPQSQYKPVSLNINQSTNPGTLSQASN
>Q9S757
SFGAELVLTDPAKGMGGTVKKAYDLLDSTPDAFMCQQFANP
>Q9FRL8
LLTLEEKKLPYKTHLINVSDKPQWFLDISPEGKVPVVKLDG
>O23702
SQNTAVKPEGRRSRSGKKAKKRHSQQKYMQKTDGSSGLNEE
>P92983
TSHFSSVVVKITAICPISLLKRVSDLLRWEYKSPNFKLSWK
>Q9FEB5
DAFDLRMRLPAVVGTLYKAVKRNGGVTYVHCTAGMGRAPAV
>Q9AR19
CKIDPKLPYTDLSSMIRQQRKAIDERIRELSNCQNVYPKIE
>Q8LF21
QLHKTEDGTTEYAEFLHAPKKRFADFAAVRKEIEDETDRIT
>Q8WWI5
ENACARCVLKSCICCLWCLEKCLNYLNQNAYTATAINSTNF
>Q42472
PSKISKKMGIEGIAENVKEKKMEKEILMEVIVGWRKFVKER
>F4HW04
VANPVPRVLHPDWLHKKVREKDDKFRQRKLVDMFSSANKDV
>P26232
LIAGQSARAIMAQLPQEEKAKIAEQVEIFHQEKSKLDAEVA
>A5YKK6
LELISHRIFIARMLAHTPQQKGWPMYAQLLIDLFKYLAPFL
>Q9XGM3
LPQMLLGELSKLNHPHVDNLKDPYSQLHERKVLVVLDDVSK
>Q93YN1
RREATEVDGEIAAIDNVKIYKYREIRQATDDFSAENKIGEG
>Q9FMK7
MEKYGIHLLALSHVYMVTQLKQRCTKGVGERVTAENVVDIL
>Q9FNA4
RISVVKSSALECASGLVSEFKESIEKVGKYLTRYLAVRQRR
>P21554
GSLFLTAIDRYISIHRPLAYKRIVTRPKAVVAFCLMWTIAI
>Q9SIQ7
HECIEISTRERFACKRISKEKLRTEIDVEDVRREVEIMRCL
>Q8L778
NFTVTSKAADDGEFSELYIFKWTSLLIPPTTLLIINVIGVI
>Q01955
GLRGQPGRKGLDGIPGTPGVKGLPGPKGELALSGEKGDQGP
>Q9UQ52
ITRSDAGSYTCIATNQFGTAKNTGSLIVKERTVITVPPSKM
>Q9HBI6
GSARLDMFEHISLMTLDSLQKCVFSFESNCQEKPSEYIAAI
>Q9S7D1
MEYSDLDKILNNGEGGRKMRKSRSVPSFNEVVDGGLAFSHY
>Q0VF96
AKQILYNYLKEGSTDNDDATKRKVNLVFEKIQTLKSRAAGS
>Q8VY26
AYKAAKKHNRLCYREFSETPKSVIINKNPFSGIGEIVRLFS
>Q96LK0
XXXXXXXXXXXXXXMMCTAKKCGIRFQPPAIILIYESEIKG
>Q9SE83
LNSLAANVPKAVVLCQVEKAKEDMLNQLYSSISAIGNERIE
>P46032
EHTDDCQYLDKAAVISEEESKSGDYSNSWRLCTVTQVEELK
>P36383
LNIWEMLHLGFGTIRDSLNSKRRELEDPGAYNYPFTWNTPS
>O65572
SIAKVTGIIKFDLHAEAETGKRMLEVGGNIKGIYDLGEGRY
>Q8TC92
VHPFGANIEYLWSYMQQLDSKISANEIEMLLMRLPRMFKQE
>Q9SSD2
SFTGVKHTLSMKYSVKLGSPKEFYHEEHRPTHFLEFSNMEE
>F4HRT5
TPLRADSDGEDDESDAEHPGKVSIGKKLWTFLTTXXXXXXX
>Q96KP4
EVAAADVKQLGGSVELVDIGKQKLPDGSEIPLPPILLGRLG
>P02458
EIRAEGNSRFTYTALKDGCTKHTGKWGKTVIEYRSQKTSRL
>Q9S841
CPTIDGGSETFSFKAGKYTGKKFCFEPTSFTVKADSVSKNA
>P12111
ALVQFNGNPHTEFLLNTYRTKQEVLSHISNMSYIGGTNQTG
>Q7Z7A1
NLALIKSLNLSLSKDGGKKFKYIENLEKCVKLEVLNLSYNL
>Q8WXI2
RRISCKDLGRGDCEGWLWKKKDAKSYFSQKWKKYWFVLKDA
>Q84JA6
SSKKKSGIKSLFSKLKKKTKKKSDDKTMSSYSRKRSSTEAI
>Q8L493
GDFLLSPSQCLKPTLYAIVIKTNFAINPIGVKVVTSSIPIK
>Q9SQT8
RRIGPDTKVYGIIGKPVSHSKSPIVHNQAFKSVDFNGVYVH
>Q6USK2
NGSKVWETVSKIFIRAKVNTKVIVTERAGHAFDVMASIQNK
>F4IIM1
QPIVLGNMVNNARDCVSSIAKRVINTRDPKIKIGGAAIIIC
>Q16281
DLFCLSKDDLMEALTEYPEAKKALEEKGRQILMKDNLIDEE
>Q6BDA0
HTETSDEEKKPIAKRLKKTPKACSGSRQQEVPTTTHPNRCY
>Q99439
VDIGVKYSEKQERNFDDATMKAGQCVIGLQMGTNKCASQSG
>Q9M5A9
HPIGDDAAAAETKSEAAKKLKIGIYFATWWALNVVFNIYNK
>Q9FY74
FLFDRKVLRYFRKDGHNWRKKKDGKTIREAHEKLKVGSIDV
>Q02246
NASDLGNYSCLATSHMDFSTKSVFSKFAQLNLAAEDTRLFA
>Q9SP32
NLKGVSSQVDCAIKIRNLETKLDSTVCTIKDRKELEKHVPM
>Q9FKW4
RKPWATISDSAKDFVKKLLVKDPRARLTAAQALSHAWVREG
>P25819
RYDQVRHAEKYPTPPAVCSGKRERCIIEKENNFKEPGERYR
>O82162
DLSRYEFKQDDFSTPTDDLNKRKLAYRHRAVAERYEKGLCP
>Q8RXN6
NQLSVDIENEIVIVHNFIKDKYKLKFQELESLVHHPIDYAC
>Q9FLH0
TPNSRVLKSPLTEEIMWKRLKDAGFDEQSIKNRDKAALIAY
>Q9SU72
FTGHSSGGATAILATVWYLEKYFIRNPNVYLEPRCVTFGAP
>O64827
HPQDQHINESVLKKPFGSGNKSQQCIAFIESKGRQCVRWAN
>P84634
TGRNKREGTKKAAQLMITNLKAHENITTSHPLEDVLKNGIR
>P51686
EESGIAICTMVYPSDESTKLKSAVLTLKVILGFFLPFVVMA
>Q9FIJ0
YDVVLLVGLGIGATPMISILKDIINNMKGPDRDSDIENNNS
>Q9Y6Y1
PLREQQEVAAAVIQRCYRKYKQYALYKKMTQAAILIQSKFR
>Q7L5N1
TGSGENSTVAEHLIAQHSAIKMLHSRVKLILEYVKASEAGE
>P0C0L5
TLYDYYNPERRCSVFYGAPSKSRLLATLCSAEVCQCAEGKC
>Q9SZE2
SFAVSTRVGNELGANRPKTAKLTATVAIVFAAVTGIIAAAF
>Q9LJE5
ILDDFSFYEVRQKTILEKKAKQTQKQVSEEKVTDEKKESAT
>Q949U7
YLDPSTGDVKTVTVSSLTAGKKTILFAVPGAFTPTCSQKHV
>Q07325
QKKKQKNGKKHQKKKVLKVRKSQRSRQKKTTXXXXXXXXXX
>P29033
AAFMYVFYVMYDGFSMQRLVKCNAWPCPNTVDCFVSRPTEK
>P08572
VLGAQPGPRGDAGVPGQPGLKGLPGDRGPPGFRGSQGMPGM
>Q9LPT1
SGTFGASYKAAISSGQTLVVKRYKHMNNVGRDEFHEHMRRL
>Q42547
HHEGFMNFMHRDEEINYYPSKFDPVRCAEKVPTPTNSYTGI
>P42736
LWSELDASAADDFWGFYSTSKLHPTNQVNVKEEAVKKEQAT
>Q06738
VEHHENGATKMFRKVKARAKKFKNSLTKHGQSNEHEQDHDL
>Q7XA74
LGSPPETMTLSQQVKKFSENKNKWTNQTRSEAIYLIYIGSD
>P25940
DSFRVFCNFTAGGETCLYPDKKFEIVKLASWSKEKPGGWYS
>Q5IBC5
YENVYTEAFKVLEKLRGSDSKSRKSRLLPEVQDGDAEMALV
>P49177
VACGGLDSVCSIFSLSSTADKDGTVPVSRMLTGHRGYVSCC
>P25940
CNFTAGGETCLYPDKKFEIVKLASWSKEKPGGWYSTFRRGK
>Q94AN2
WITVVLFNMLLISVTVFYYLKAGWIGNDAVTPIIGEHDPYF
>A4GNA8
SHIVVIDRKTKRLVEELIDSKIVMSMRAIYQSKIGLRLMDQ
>Q8W104
QIGYIGSLLQKCPRLIRLSLKIESDFDATTLACIAFSCPNL
>O60494
RQMGRYCGVDLPPPGSTTSSKLQVLLLTDGVGRREKGFQMQ
>Q9BS16
LDEQQQIMESLNVLHSELKNKVETFSESRIFNELKTKMLNI
>Q8RXN6
ATRGDPLGISGKAFREEIRKKIEKWQEPPPARQPKPLPVPD
>P13671
KKDSSFIRIHKVMKVLNFTTKAKDLHLSDVFLKALNHLPLE
>Q8RVL2
DVDLYDRDDVDWDGQYSSGRKRRSGRDFVMSVDSFARRHRK
>Q5YDB6
MQAAERALSSVRSMLGQPLHKRQGSPRSFGGMSNKRLKPDF
>Q9H0B8
PSYGGSCRNNLCYREETYTPKPETDEMNEVETAPIPEENHV
>Q9C5Z2
NFCGQINGVAGQNFSRLYLTKALHDNXXXXXXXXXXXXXXX
>Q9H2A7
VLCLLAIIFILTAALSYVLCKRRRGQSPQSSPDLPVHYIPV
>Q9UQB3
LCGEANGKDAESSGCWGKKKKKKKSQDQWDGVGPLPDCAEP
>Q05999
DCIQPVCFTPRFLSKGKHRKKSNDMSRQIRPLPELIAEPTS
>Q9M8D3
LSEKTSFLRDMWEDTSFQLEKLQRLASCVEMEKEGLKFRHE
>P42697
GVVNRSQADINKNVDMIAARKREREYFSNTTEYRHLANKMG
>Q9NXG0
RLQVTNPDLTQVVSLVVEREKQKSEAKDRKVLEILQVKDAK
>Q9LR30
DERPFISSKKVLMEMGSPFSKEVQLVSFHTVSKGYWGECGQ
>Q8RY71
QKGGTGPGPRSSHGIAAVGDKLYSFGGELTPNKHIDKDLYV
>Q39254
SANELENKSLFRQEEDATQTKEASLMEQGSLSTSFPQHTPK
>Q9MB58
QKDGQKGLFVDRGVGSPRLVKSLSASSFLIDTKQIKNSMPA
>P51589
AQHLTEAIKEENGQPFDPHFKINNAVSNIICSITFGERFEY
>Q86XI2
YSLLEDPYPMVRSTGILGVCKITSKYWEMMPPTILIDLLKK
>Q8L5Y6
LQVRTTSPAAFTRATVVTAVKYSVVERPEKLDEIIFPQISS
>Q94B78
SDTFPRRHNSATPDEQTHMAKFCGFDHIDSLIDATVPKSIR
>Q8LGU6
GEGCRLSYMYRCQEALDTYMKLPHKHYNTGWVLSQVGKAYF
>Q9M5K2
VDYDKVPGVVYTYPEVASVGKTEEQLKKEGVSYNVGKFPFM
>Q8NHQ1
KLNLQKDLETRPTQHELRLYKQQVKKLEKALKKNVKLQELI
>P42697
ARKREREYFSNTTEYRHLANKMGSEHLAKMLSKHLERVIKS
>Q7DMA9
XXXXXMAVGDQTEQNYLPKKKKSETEDDKRRKKIVPGSLLK
>Q66GI4
PEEPELAALLKVSMDTKNADKVYKTLQRLRDLVRQVSKSTF
>Q01955
GKDGKPGTPGPAGEKGNKGSKGEPGPAGSDGLPGLKGKRGD
>Q9C7T7
DLLAVGGSTAFSRNEKLCVDKENAKTNQNLGLSICSGYQNV
>P41240
PFCKGDVLTIVAVTKDPNWYKAKNKVGREGIIPANYVQKRE
>O22609
VIRGASDLRVTLADQTTFDAKVVGFDQDKDVAVLRIDAPKN
>Q84WV9
YGKSSVRKVDLRTGKVEILEKMDNTYFGEGLTLLGERLFQV
>P09543
NHKAFKKELRQFVPGDEPREKMDLVTYFGKRPPGVLHCTTK
>Q9C658
XXXXXXXXXXXXMAADNTGSKSSSAADSYVGSLISLTSKSE
>Q75QN6
MQKSVPRTPNSENKEDGSSPKSRESWHGRSGKGGESLSSQR
>F4JJL3
SALETYYNSSLPHMIQALQAKLKNGWSNDVPSWKSCHFHQK
>Q8N1G2
LYIVRTVNEPWTMGFSKSFKKKFFYNKKTKDSTFDLPADSI
>Q9XFT3
LRSKASYLRYDLNTIISSKPKDEKKSLKDLTTKLFDTIDNL
>Q99895
IKLAEHVELSDTIQVACLPEKDSLLPKDYPCYVTGWGRLWT
>P13671
IDFELAPIVDLVRNIPCAVTKRNNLRKALQEYAAKFDPCQC
>Q96EP1
KTASFSSLEPQDQEDLEPVKKKMRGDGDLDLNGQLLVAQPR
>Q39054
DFVKPLLEEKGKVYFSKVLMKPGKPLTFAEIRAKPTESMLG
>P43254
FLTACGHSFCYMCIITHLRNKSDCPCCSQHLTNNQLYPNFL
>Q15517
FSSSSSSQSSGKIILQPCGSKSSSSGHPCMSVSSLTLTGGP
>P09543
LKKSYSKAFTLTISALFVTPKTTGARVELSEQQLQLWPSDV
>Q42449
SVWAQSAKFPQLKPQEIDGIKKDFEEPGFLAPTGLFLGGEK
>P42736
DDFWGFYSTSKLHPTNQVNVKEEAVKKEQATEPGKRRKRKN
>C0LGT6
GIASLLLIIIVASLCWFMKRKKKNNASDGNPSDSTTLGMFH
>P02461
GHAGAQGPPGPPGINGSPGGKGEMGPAGIPGAPGLMGARGP
>Q49MI3
CSVKQQRSGTLLGITLFICLKKEQNKLKNSTLDLINLSEDH
>P32929
RSGNPTRNCLEKAVAALDGAKYCLAFASGLAATVTITHLLK
>Q84JA6
DKEDDEEEYLDAEARQPLWRKVPISSSKISPYRIVIVLRLV
>O64817
KFINADNQHLVSPEAIDFLDKLLQYDHQDRLTAREAMDHPY
>O81210
WQRCWVIVLWFIVMAILFTYKYIQYRRSPVYPVMGDCVCMA
>O22043
PSNRRLSSIASSDSEFISYMKNKAKSINKALDNSIPLCNNF
>Q94B78
HMAKFCGFDHIDSLIDATVPKSIRLDSMKFSKFDAGLTESQ
>P05108
XXXXXXXMLAKGLPPRSVLVKGCQTFLSAPREGLGRLRVPT
>Q96BY6
VAKIEKVLMGNIASGAEPYIKNPDSNKYAQKILKSNRQFCS
>Q8LK56
MQGEGLGYSWMSISPRVDRVKNKNVPRRFFRQGGSVPREFT
>O80988
LPISYTYIAMMGSGGLTDASKIAILNANYMAKRLESHYPVL
>Q9C7S5
FSDNKMTNLTGALSILQGCKKLSTLIMAKNFYDETVPSNKD
>P0C0L5
CGEQTMIYLAPTLAASRYLDKTEQWSTLPPETKDHAVDLIQ
>F4JYC8
AAVAGATKGAMKIFSGLFPLKNGEGVLSSIAAYILYLEESL
>O22914
RVVVRPVARVLGPVRLNYPWKFGSMKRMVVVKATSEGEISE
>Q42521
LIFHINYLGADQPTFTLNFSKGSSQVIAQYYQLIRLGHEGY
>Q9UHC6
ILTIDGDEASAVRTNSPLQVKTGEKYFFGGFLNQMNNSSHS
>F4HRT5
MEQKRKSIDDSLKSKVAEVEKREAEWKHMEEKVAKREQALD
>Q9SKN5
NPYPGFSGFLRDDESTTTTSKLMMMKRNGNNDGNAAATGRV
>Q9M5K3
VDYDKVPGVVYTHPEVASVGKTEEQLKKEGVSYRVGKFPFM
>P01024
GQQRTFISPIKCREALKLEEKKHYLMWGLSSDFWGEKPNLS
>Q8IZJ3
TWIWHCLNISDPSGEGTLSVKVPDSITSWVGEAVALSTSQG
>P21240
VLTKETSTIVGDGSTQDAVKKRVTQIKNLIEQAEQDYEKEK
>Q96327
VEFEENEVYAIDIVASTGDGKPKLLDEKQTTIYKKDESVNY
>Q6NPP4
YLEKLTVDAKENSSADSSGAKAVLTVAERTATPMSYGDVPE
>Q8LPK5
ESTLMENGGVPDSVNPSTLIKEAIHVISCGYEEKTEWGKEI
>Q9M5K2
IVPAMDGEIRKQFQRSLEKQKMKFMLKTKVVGVDSSGDGVK
>Q9SSD2
RTDVIQALGGVEGILEHTLFKGTYFPTWEGLFWEKASGFEE
>Q06738
GYSGEIPVGDQTQVAGTVDEKLTPVNEKDQETESAVTTKLP
>Q9CAD0
VSASQPGVLEWGDGYYNGDIKTRKTIQAAEVKIDQLGLERS
>Q9SY55
EDAYARSVSEVLDFFGVDPTKGLSDSQVVHHSRLYGRNVLP
>Q9FIJ0
HFAKPNWRQVYKKIAVQHPGKRIGVFYCGMPGMIKELKNLA
>P02458
EGNSRFTYTALKDGCTKHTGKWGKTVIEYRSQKTSRLPIID
>Q3MV14
ADDKIVMYNLNHSTGSCTIRKEITLERPGVSGTSIRVDGKI
>Q969H4
LRGLDDSLQDYPFEDWQLPGKNLLQLCPQSLEALAVRSLGH
>F4HW04
WSVARHLPEYIERDFIIIIAKFIFDPWKFAIENKKGSSESL
>Q9HC77
PILKKDSKARTKSGSVTLSQKPKMLKCSNRKSLSPSGLKIQ
>Q9H799
RMKGSLPSLSPFPQSLLNYCKGGIAFFRPGAAGDHKLDEVS
>Q9XFT3
RFYLQPLPPTEAAARAKESAKDIINVKPLIDRKAWPYVQND
>Q96528
HEIRSIWISYWSQADKSLGQKLATRLNVRPNFXXXXXXXXX
>O48538
EKNGYIYRSDFAQCIGMKDSKEFALELFDALSRRRRLKVEK
>P25819
VNTYMLINKAGKAHYVKFHWKPTCGVKSLLEEDAIRVGGTN
>Q9C0D2
AAARIRMSARQKQIMEIEEQKQKQLELLEQIEQQKLRLETD
>Q8IWT3
EKVEVSSNPHRASKLTDHNPKTYWESNGSTGSHYITLHMHR
>Q9H799
IILSLIGELPPIRKVAEIFVKAFPYPEDVRVPLRDKYHSLH
>Q6NLQ6
CDEFIAISVHLRKMGNDEHLKKAFAFFDQNNNGYIEIEELR
>Q9SE83
GDDWMNAFNSAANGPSDSLSKYGSGGHSRRYSDPAQNGDAA
>F4KCC2
VYCNPSGMNQGKYSLQSSCWKELDLYHPRWQSRDLQSAEER
>P13765
AFLLGLIFLLVGIVIQLRAQKGYVRTQMSGNEVSRAVLLPQ
>Q84WV9
PKDGSLLGWILLSKLSRGLLKSGHRGIDVLNGIAWDSDKQR
>Q945F0
VTRNCVRIDREIDEEEEEEEKERGDLVKQSIWEQMKEIVKF
>Q9FLH0
QEVILRKRKSDVEAELECKSKSVEVEIESKRRAWELREVDI
>Q84ND9
ADYGQLELRILAHLASCESMKEAFIAGGDFHSRTAMNMYPH
>Q7Z7A1
SQPPPASGYWVYSPIRSGLHKLFPSRDADSGGDSQEESELD
>O14646
RKNLWIFVSKFTEFDARKLHKLYKHAIKKRQESQQNSDQNS
>Q8LE52
MATAASPLEICVKASITTPNKLGDCPFCQKVLLTMEEKNVP
>Q9FUZ2
TSPLTSSVRAEVKRVSRKDDKVASATDVQFETPLKIVEYPD
>F4K2E9
VGDDGEVDFKGEAKFAQHMKKGEAVSEFAMSKTMAEQRQYL
>P43254
CPCCSQHLTNNQLYPNFLLDKLLKKTSARHVSKTASPLDQF
>P07358
ADLMQEWGDAVQYNPAIIKVKVEPLYELVTATDFAYSSTVR
>P45432
LIQYTLPFVSVDLSRMADAFKTSVSGLEKELEALITDNQIQ
>Q9H799
PFEMLQDDNTSAGLHFMASVKKKAIGSQDASTNTDPEHEPL
>Q8IWV2
NQTSTKITNLKGSVLYHLAVKAYNSAGTGPSSATVNVTTRK
>Q96EP1
PRRNAQTVHEDVRAAAGKPDKMEETLTCIICQDLLHDCVSL
>Q9FGR9
ELYERWRSHHTVARSLEEKAKRFNVFKHNVKHIHETNKKDK
>Q84ND9
ATKFRNIKLHRISDRPLPTEKFTASGWPSVSGDTLKALAGK
>O75462
GGEPSSGPVRRELKQFLGWLKKHAYCSNLSFRLYDQWRAWM
>Q07973
SQQPSADFLCDIYHQNRLSKKELYAAVTELQLAAVETTANS
>Q8N3K9
KRLEEQNEEMMKKVLAQYDEKAQSFEEVKKKKMEFLHEQMV
>Q9SU72
ANVKRAELAGVFDEVLGLMKKCQLPDEFEGDIDWIKLATRY
>P25940
GPKGQAGQAGEEGPPGSAGEKGKLGVPGLPGYPGRPGPKGS
>Q6NQ88
ARIWDMRKLQPKASLHDLAHKRVVNSAYFSPSSGTKILTTC
>O48538
VLSLWIMIMIGLFLWKFFQYKQKDAFHVMGYCLLTAKGAAE
>P08034
SPEYKQNEINKLLSEQDGSLKDILRRSPGTGAGLAEKSDRC
>Q9SSD2
KLLKCYVLNELHHRPPKAQKKKHLFRSLAATKFFQSTELDW
>Q8NHQ1
QLKESKSKIDALSSEKLNLQKDLETRPTQHELRLYKQQVKK
>Q8LK56
GTPRPALVSGNQQLGGPQGNKRPIFLNHQTCLPAGNQLYGS
>Q9FKW4
VAVKRLDKSKMVLPIAVEDVKREVQILIALSGHENVVQFHN
>P24462
KVFPFLTPILEALNITVFPRKVISFLTKSVKQIKEGRLKET
>F4K2E9
LGPMFFSVKDSDTSMLEHKKKQKEEKSGMEEEMEKLRRDQV
>F4JJL3
LPESVDGGGLADFCSWPDEIKKLSQWQWTSTLHYVNTPEYR
>Q84WV9
QVAWLTNTGFTYDLRNLSKVKPFKHHMKDGWGLATDGKALF
>Q6BDA0
SRQQEVPTTTHPNRCYLEGCKMTFESKAKLQTHKRNRCTHE
>Q9XIJ5
RYFHDSAAASSLKEIHVGFQKLKFLLEDCTRDGARLCMMMN
>Q8N6G5
ATSLKRQIAQLKQELQEMSEKMRSLQERRNVGANGIGYQSN
>Q8IWV2
DIHVAMEENVFWECKANGRPKPTYKWLKNGEPLLTRDRIQI
>Q9C5Z2
LENNMEFLIKCMDDLSMEQQKFQYYYRNLSRQQAQQQAWLQ
>Q9HCU4
TAAVFLSVEDDNDNAPQFSEKRYVVQVREDVTPGAPVLRVT
>P48165
EPEVGEKKEEAERLTTEEQEKVAVPEGEKVETPGVDKEGEK
>Q94CF0
VDFKNINPPTMEGLGVLMAKKKHSSKSSDPNMNGSPAADTS
>Q39016
KTILGVVEACHSLGVMHRDLKPENFLFDSPKDDAKLKATDF
>P18545
KGPPKFKQRQTRQFKSKPPKKGVQGFGDDIPGMEGLGTDIT
>Q9FY74
VSERTAAPMTYGDVPEKLSLKDSLTAVRNATQAADRLHQVF
>Q9H799
LRSSLLEHQGNESSADFTVPKFLQAEETINENAADFQDFEA
>Q84MC7
KAPLHLVWSLVRRFDQPQKYKPFVSRCTVIGDPEIGSLREV
>Q945F0
VLGVIGTAVPGLFPGVYTHDKVIISEMHRLLIPFFMALSAL
>P42695
GHILCVIGHIAKHLPKSTRDKVTDAVKCKLNGFQWSLEVIS
>Q9LL84
FVAVRLIIPSLDRERGSYGLKESVLATCLIDALGISRDAPD
>P21238
ASVAGMVLTTQAIVVDKPKPKAPAAAAPEGLMVXXXXXXXX
>O80842
PKITVRIVERLREDIMSGKLKSGSEIKDALKESVLEMLAKK
>C0LGT6
YPRDRMRTDEAVRELISIRSKFFSSKTTITESPRDAPQSSP
>Q9M9V8
NCNACVRPDSKESKPSSKPKKPNRDRKLNPFAGDFTRSPAP
>Q96BY6
NKARNITVCIEFKNSDEESAKPLKCIYGKPGGPLFTSAAYT
>P42695
MFFQHFIECIFHFNNYEKHEKYNKFPQSEREKRLFSLKGKS
>Q9HCU4
LSYVVLSKEVRKALKLACSRKPSPDPALTTKSTLTSSYNCP
>Q9LYU4
FISQGASTGQYKTPRCIKSGKALQVLETCVVAKFFSIXXXX
>Q9LV85
NSKPNHQSGDVHKDETMMMKKKKDTNPSNLEKRKLKGKKKE
>Q94AN2
GTIPDHWFWRMAHYTSRGCLKSVEWTIKSVNRNAYIMIAIT
>O04151
WEKRWVKSDWKKDDNTAGEWKHTAGNWSGDANDKGIQTSED
>F4IH31
NFEITSQVPEGLGRYVQSSRKAQANWYRKILEAWKQAKPPP
>Q9C0D2
KVLFKKLLNKIRSQKSLWTIKSMSEDESEMITTVSEIESKA
>F4HRT5
ALVEKVSGENQAQLSEINKEKDELRVTEEERSEYLRLQTEL
>F4I1S7
SILAHGYGGAFHLWRNVSSSKESENWQMQKVPSGHFAAVTD
>Q941L0
SFESLAETSEFARKWVPFCKKYSIEPRAPEWYFAAKIDYLK
>Q9FNA4
HFMWVTAVMEDSTAFVIDNSKILVTPLSLSLMPPPMYLFSL
>Q9Y592
GSQSEFQKMLIDERLRCEHHKANYQTLKAEHTRLQNEHVKL
>Q9FNX5
PDYGHLASKMGSEYLAKLLSKHLESVIRTRIPSILSLINKS
>Q12860
DLTSDRYSMVGGNLVINNPDKQKDAGIYYCLASNNYGMVRS
>P41088
PGSSILFALSPTGSLTVAFSKDDSIPETGIAVIENKLLAEA
>P25940
GEEGDKGDVGAPGHKGSKGDKGDAGPPGQPGIRGPAGHPGP
>Q84JA6
GSVLGKDFEAERDGYTDAEWKERVDKWKARQEKRGLVTKGE
>Q96528
AGNYPQWNLFVQVMDPAHEDKFDFDPLDVTKIWPEDILPLQ
>Q8VZD4
VRLCHLDSWTWCPANVVYICKEQLDIALLQLEYVPGKLQPI
>A8TX70
SMDVKENCMRLGLMSYSNSAKTISFLKSSTTQSEFQQQIKN
>Q9FGW5
MQLLDGLKYLHTNWIIHRDLKPSNLLMNNCGELKICDFGMA
>Q8WWI5
GQKNTKLEAIPNSGMDHTQRKYVFFLDPCNLDLINRKIKSV
>Q6WN34
NVFLAQTLELKVTASPDKVTKTXXXXXXXXXXXXXXXXXXX
>A9LNK9
CRYRHAKLPGPPPPVEEVLQKIQQLTTYNYGTNRLYQARNV
>F4HRT5
SDGEDDESDAEHPGKVSIGKKLWTFLTTXXXXXXXXXXXXX
>Q8WXI2
QLKNLVNALREDPSGVILTLKKRPQSMLTSAPALLKNMRWK
>P02461
GPPGPAGFPGAPGQNGEPGGKGERGAPGEKGEGGPPGVAGP
>P42697
QLQKIDDGTREYAEFLHLPRKKFTDFAAVRKEIQDETDRET
>Q9C9Z9
DIKDPFTEVSMFKKNYDHLPKDTYFGMYKEATRNNPNYFLT
>Q6UX04
NMLRLSEVDIDDDERPHNPHKIKSCEVLFNPFDDIIPREIK
>Q8IYT2
FKTYNERKMLEALSWKDKVAKGYFNSWAEEHGVYHPGQSSI
>P22680
PEAMKAATEEVKRTLENAGQKVSLEGNPICLSQAELNDLPV
>P11597
SVAYTFEEDIVTTVQASYSKKKLFLSLLDFQITPKTVSNLT
>O94779
LGAAQNYYSPINLYHSSDAFKQDESVDYGPVFVQEPDDIIF
>Q6WN34
VQSLHGVRHPQDPCSSDAGRKRGPGTPAPTGLSAPLSFIPR
>Q8IWT3
MLEILGPEEATEDKASAAVEKGAGATVLGTAFPSWDWNPMD
>Q8LSZ4
LDDAAKLLLGDAHNTSIMRTKVRRLYDIANVLSSMNLIEKT
>Q9SI75
VEVPPMNGTDPENPEITIIRKPDDDEPFAGLAFKIMSDPFV
>Q7X6P3
AAINWVLKDGIGYLSKIMLSKYGRHFDVHPKGWRLFADLLE
>Q9C9Z9
PNVDMVIFPNYESSVERDDIKDPFTEVSMFKKNYDHLPKDT
>Q8NEC5
TIRSRVTQMSKKVHTQDISTKHSEDWGKEEGQFQKRKTGRL
>P25696
KGVSKAVGNVNNIIGPALIGKDPTQQTAIDNFMVHELDGTQ
>Q9LY09
SMSGGGMSGGSGSKHKIGGGKHGGLRGKFGKKRGMSGSEGG
>Q9H799
VHWAQQDCHLCSLIPKCESVKSRGALISAFSRDGLTLAVTL
>Q43725
DQKIMDEVIAISSEEAIETAKQLALKEGLMVGISSGAAAAA
>Q9LFQ9
NFVKLFLCSDDDLVTFDSATKALLNESQDMNMRKKVRRLYD
>Q12860
NAELKILALAPTFEMNPMKKKILAAKGGRVIIECKPKAAPK
>Q9FGQ6
DVEILCQNPDTEHLPLVGSIKRILYAADGEDVGAAETQTLS
>P38605
VNKVLNMLCCWVEDPNSEAFKLHLPRIHDFLWLAEDGMKMQ
>Q9LY75
DSESEAYSSSSYESSSSSDGKHRKRKSTTRHKGRRGERKSK
>Q96318
LPLEVISNGFQISPEEARKIKFNTLETTLTRAAGRQQQQLI
>Q8W1E3
LRIDDPNEAAKSSIWTTLGIKNEVMFNGFGSKKEVKLSNKE
>P43254
HIHYYDLRNISQPLHVFSGHKKAVSYVKFLSNNELASASTD
>Q9FVW4
NEKGAQFKAIVEYAPSQRVPKPSDKKDPREGSISKDPDYLE
>P01024
TVTAEGKGQGTLSVVTMYHAKAKDQLTCNKFDLKVTIKPAP
>Q99653
EPLNSRSNKLHFAFRLYDLDKDEKISRDELLQVLRMMVGVN
>Q9C0D2
LQLVGQENVCGDDYDEAVKLKESVVENHAVLSYAVEEEHAY
>Q9LT75
PFASTQNDSGVENTEKSAFAKFTSGLGIRLSPKSPQTNDTT
>Q6NQ88
CKQPGHEAGFKGATYIDCPMKPCFLCKMPGHTTMSCPHRVV
>Q9FY74
QVFRMQSFQRKQLCDIGDDEKIDISDQLAVSFAASKTKNPG
>Q7XJR9
AECHLRGLVHRDMKPENFLFKSTEEDSPLKATDFGLSDFIK
>O65282
IKVAEAEEKTAGGLLLTETTKEKPSIGTVIAVGPGSLDEEG
>Q8W4D0
IEYWSATTLQFPEDEVNFKLKSDTNLFEIIKCKTTISAIEV
>O48947
DDGAAMLTFEALSDTAEFARKWVPFCKKFNIEPRAPEWYFS
>Q9LZV7
LGLVCGSQVPSNRPEMEEVVKILELIQCPSHDLEXXXXXXX
>P05108
SPGDNGWLNLYHFWRETGTHKVHLHHVQNFQKYGPIYREKL
>O14646
RSRRYSGSDSDSISEGKRPKKRGRPRTIPRENIKGFSDAEI
>Q9UQB3
NYADPYRQLQYCPSVESPYSKSGPALPPEGTLARSPSIDSI
>O80920
PISGTVVVESYVVDVPPGNTKEETCDFVDVIVRCNLQSLAK
>O22850
GKVLLIVNVASKCGLTHGNYKEMNILYAKYKTQGFEILAFP
>Q9FJJ5
EVQALSKEVEDLKVSVDLLEKERDFYFSKLRDIEILCQTPE
>O80842
EIVVAEGDKAKAATVLSKAVKRGKEEGYDVVLCDTSGRLHT
>Q14028
QAGQVQVLGGPDGKSVLVTLKAGSVFGEISLLAVGGGNRRT
>F4JYC8
GGKLSKVILLKAVLSQPATKKAAWQGGSKKIPGLNYGDASY
>O60494
KGSAIGLPQNISSQIYQLNSKLVDLERKFQGLQQTVDKKVC
>Q6NPP4
LGGDNKFDISDELAVSFAAAKTKKSGHSSGAVHAAAVQIQK
>P12111
NMRSQHPYVLTEDTLKVYLNKFRQSSPDSVKVVIHFTDGAD
>Q9Y592
IQVTSLAQSENDLLNSNQMLKEMVERLKQECRNFRSQAEKA
>Q9NQW8
ENEDKQKENEDKGKENEDKDKGREPEEKPLDRPECTASPIA
>O81223
WKDFVSLNPSLIKNMTLPYLKDINRTFPSFVSSCEEEEMEL
>Q9LMJ4
YRDPSLCFLFMMNNDKYILDKAKDNELGLVLGEDWIVKHAA
>Q94AW8
EVLSDPEKREIYDQYGEDALKEGMGGGGGGHDPFDIFSSFF
>Q9S814
DQLFGTDQKSASSMKADSFGKDISSGYCMSPTAKGMDSQMT
>Q9FLV0
PPSFKEIVSKYSREVREVGFKIEELISESLGLEKDYMKKVL
>Q14185
NYEKAFFTDRYLQEHPEAHEKIEKLKDLIAWQIPFLAEGIR
>Q8N1G2
WGDGIRVHDSQKPQDQDKLSKEDVLSFIQMHRAXXXXXXXX
>Q12860
DTGRYVHKDETMSPSTAFQVKVKAFNNKGDGPYSLVAVINS
>Q9LR30
CQYAVRGELYLRASELQKEGKKIIFTNVGNPHALGQKPLTF
>Q9LYN8
WKLPLMALDLDSNNFTGEIPKSLWKSTNLMEFTASYNRLEG
>Q9M086
SRISRGGVPSSMKPNIRAAYKPLDISNEAVDAIFLQLQKDR
>O48538
RVRTHFARPNWKKVLTKLSSKHCNARIGVFYCGVPVLGKEL
>Q9UHY7
STEGDILELVDGHFDTKIGHKVESESYRKIADSIGCSTNNI
>A8TX70
EFYITDYSNDIDLRKAIFNIKQLTGGTYTGKALDYILQIIK
>O43809
IVHEHRLPHVLLLQLGTTFFKLPGGELNPGEDEVEGLKRLM
>Q0WT48
LQGDFRRVLELAPRLLEELLKMAVIPRTAQGHGWLRPAVGV
>Q96LI5
YFTLFLPALKERGYDGFFSPKSRAKIMSEQERKHVDGCAIF
>Q94AN2
QGNPLRLTYGLDYEGNVCGSKHRHRDLTQLELRYWLNPNQV
>P08572
KRAVGGDRQEAIQPGCIGGPKGLPGLPGPPGPTGAKGLRGI
>Q8GW31
XXXXXXXXXMSGLHRSSSSSKNIGNCLPSKELLDDLCSRFV
>A8TX70
KDQKSAEIASLTSGHENYGRKEEPDHTYEPGDVSLQEYYMD
>O81210
VMVLLMAIAFTLATPWFRRGKLNYLPGPLKKLASFNAFWYT
>Q94AX2
KLPYPLVASTRKHYKNSLLLKRFLVGVGTEESSLSEDLLDE
>F4JJL3
LTHLVHGALCWGKDGHYTVCKLAEGFFEDDTIAAVKKLLPE
>A0A178VEK7
XXXXXXXXXXXXXMRKMEAKKEEIKKGPWKAEEDEVLINHV
>O04151
EDTKPAGYDDIPKEIPDTDAKKPEDWDDEEDGEWTAPTIPN
>O82804
DLLLDEISFLGKVSAKSYPVKKLLPSEFLVKPPLPHVVVKQ
>O94985
TVELETSHIGKGCDRDTYSEKSLHRLCGAAAGTAELLPSPS
>P07358
LYELVTATDFAYSSTVRQNMKQALEEFQKEVSSCHCAPCQG
>Q7XJJ7
XXXXXXXXXXXXXMGKYQVMKRASEVDLSTVKYKAETMKAP
>O24606
RQSQEQARRKKMSRAQDGILKYMLKMMEVCKAQGFVYGIIP
>Q8W4I7
KVMFNKMDTDNDGIVSIEELKAGLRDFSTQLAESEVQMLIE
>P34802
VVDDILDVTKSSKELGKTAGKDLIADKLTYPKIMGLEKSRE
>Q8WXI2
AEGFISLPEFKIDRASECRKKYAFKACHPKIKSFYFAAEHL
>O94779
QNGEGFGYIVAFRPNGTRGWKEKMVTSSEASKFIYRDESVP
>Q9Y6Y1
ILYNRKKVKYRKDGYCWKKRKDGKTTREDHMKLKVQGVECL
>Q9M0V3
FNIRLEELQVLDIKFLFGCAKPTIAVLYQDNKDARHVKTYE
>Q9SJF3
ITAAHVTFYEFNIELSQWSRKDVEGSLFVVKRSTQPRFQFI
>Q94CF0
DQVDTQQLMRVYGALMWSLGKVLNTPEVSRVYIGSFSDKPI
>Q9UBW8
QHKEQQLGLKQQIESEVANLKKTIKVTTAAAAAATSQDPEQ
>Q8N3K9
SLATKESLKKTIDRKSPLILKGVSEYMIPSEEKEDTGSFTP
>Q8WXI2
RGDCEGWLWKKKDAKSYFSQKWKKYWFVLKDASLYWYINEE
>Q06738
VPEIAESFGNMEVTDESPDQKPGQFERDLSTRSKEFKEFDQ
>Q9FY74
AVQTVSERTAAPMTYGDVPEKLSLKDSLTAVRNATQAADRL
>Q06738
EKISTEKAASEEGEAVEEEVKGGGGMVGRIKGWFGGGATDE
>Q9M086
KNDLDADAQFKTPISFPRKRKLSELRDSSVPGKRIDLGERR
>Q3MV14
GWDHRIRVYNYRKGNALAILKYHRATCNAVSYSPDCELMAS
>Q9NXG0
VKTLKFELLAKEEHIKEMHEKISRMERDITMKRHLIEDLKF
>Q8RY71
HGIAAVGDKLYSFGGELTPNKHIDKDLYVFDFNTQTWSIAQ
>F4IH31
XXXXXXXMGNALTFLYGKCCKPTTTDDSLGPHGVSAATVGV
>Q7DMA9
NVAACLLKMGEWRKSIETCNKVLEAKPGHVKGLYRRGMAYI
>Q8RXD9
ILGFFRIWELPAHAMTGLVGKFRPSIPLSQEELEKEGIWDF
>Q15021
QIANTETTEDVKGRIYQLLAKASYKKAIILTREATGHFQES
>P49238
VIVFFLFWTPYNVMIFLETLKLYDFFPSCDMRKDLRLALSV
>O81270
SPFFPIYIHNIHKSKHGSDSKTYDNEGRFMPVNLELIFSKY
>Q9C9Z9
IHKSNSSRSTASESLPSKESKSEGISARHLLEAESAIPPLS
>Q9XF87
IMRRTVKSTPQSIWYGPDRPKYLGPFSENTPSYLTGEYPGD
>Q6UX04
SHDLLKDDPHLSSVPVVESEKGDAPDLVDDGEDESAEHDEY
>Q8GZB6
VKLLSDRKSEICVDDTELHEKEEENVDGSPKRRSPPKLTAM
>Q9SIQ7
KTILEVVKVCHEHGVIHRDLKPENFLFSNGTETAQLKAIDF
>P10635
RFEYDDPRFLRLLDLAQEGLKEESGFLREVLNAVPVLLHIP
>Q9C0D2
RAAERKRKADLRHKEALKVQKNQKEILLKQKTWHIKARKEA
>Q5IBC5
SEALSYAKEAYRIRTLIFQDKFKYTAEKHIEKHNEDGKISE
>Q9XF87
DPLNLAEDPEAFSELKVKELKNGRLAMFSMFGFFVQAIVTG
>P09543
RLDCAQLKEKNQWQLSADDLKKLKPGLEKDFLPLYFGWFLT
>O22609
VTVEVLRGDHKEKISVTLEPKPDESXXXXXXXXXXXXXXXX
>Q9LSE1
XXXXXXXMVSCLCFRPSRKTKLKDKSHKRSIRNQTSSSSAQ
>Q8RXN6
YADIMHKVEEALGKDSDGAEKGTVLEDDPEYKLIVDCNQLS
>O49006
SAAVALLFVAAVAGISAGASKANEKRTLSPSSHAVLRSSCS
>Q8TCG5
LLLSYHGWLLEPHGAMSSPTKTWLALVRIFSGRHPMLFSYQ
>Q9M5A9
VSYMSLDQISPLTFSVGNTMKRISVIVSSIIIFRTPVQPVN
>Q7Z7A1
EKCVKLEVLNLSYNLIGKIEKLDKLLKLRELNLSYNKISKI
>P78310
DQVIILYSGDKIYDDYYPDLKGRVHFTSNDLKSGDASINVT
>O60888
GYVPGSVSAAFVTCPNEKVAKEIARAVVEKRLAACVNLIPQ
>Q93ZC9
LTIGNFWASVKLEPSEHLVIKPHPFHDLVQFTSLDHLLNRL
>P41240
LVRESTNYPGDYTLCVSCDGKVEHYRIMYHASKLSIDEEVY
>Q9Y592
KHKLHERITDREEKYNQAKEKLQRAAIAQKKRKSLHENKLK
>Q9H9A5
EKALHLLAVLEKMISQGNNNKNGKNETGNNNNKDGSNHKAE
>P84634
EYAFLVDSGNEKEMDLIENFKVNEDRMNLEITYRSSEETCP
>Q9M2R1
VMAEIQKLKSTPQAKREEREKRVRTLMTMRXXXXXXXXXXX
>Q96N67
DQVQDLVFNLHMILSDTVKMKEHQEDPEMLIDLMYRIAKGY
>F4HW04
TLCEMLLMVEAYKANVVCPNKNQADPEKFYQNQLLESETYI
>Q94B38
KIGIYFATWWALNVVFNIYNKKVLNAFPYPWLTSTLSLACG
>P36383
KVGSKAGSNKSTASSKSGDGKTSVWIXXXXXXXXXXXXXXX
>O49006
NKRYVIHIKAGVYRENVEVAKKKKNIMFMGDGRTRTIITGS
>P24462
PRKVISFLTKSVKQIKEGRLKETQKHRVDFLQLMIDSQNSK
>Q9XGM3
GVDGRVNKKKKTRMDNGRPKKKQRSGRDDNQTRMQVELQEG
>Q8VY16
EGYTMEAAAARQDLLMDVRDKLLFESEYAGNLKEKIAPKSP
>Q9FNA4
LALAWNPSKRDSAFVEFEGGKVLGYASRSEIMETRSSDDSV
>Q38846
DEKRLMQTILNIMGNAVKFTKEGYISIIASIMKPESLQELP
>P21238
TLIADAASKDELQARIAQLKKELFETDSVYDSEKLAERIAK
