# Supplementary material for: iSUMOK-PseAAC: prediction of lysine sumoylation sites using statistical moments and Chou’s PseAAC
Source: PeerJ. 2021 Aug 4;9:e11581. doi: 10.7717/peerj.11581 (PMC8349168; doi:10.7717/peerj.11581)
Supplement: Supplemental Information 4 [file peerj-09-11581-s004.fasta]

>Q5T200
QRELMKLEQENMEKREEIIIKKEVSPEVVRSKLSPSPSLRK
>O75444
QQRHVLESEKNQLLQQVDHLKQEISRLVRERDAYKEKYEKL
>Q99708
EQNRTEYGKDSNTDKHLEPLKSLGGRTSKRKKTEEESEHEV
>Q15554
AFKTLSGAQDSEAAFAKLDQKDLVLPTQALPASPALKNKRP
>P61964
XXXXXXXXXXXXXXMATEEKKPETEAARAQPTPSSSATQSK
>Q9Y5B9
LTEQKGEQQIQKARKSNVSYKNPSLMPKEPHIREMKIYIDK
>Q9Y2W1
RPSGLLAQERKLCRDLVHSNKKEQEFRSIFQHIQSAQSQRS
>P26358
GLEIKLCMLAKARESASAKIKEEEAAKDXXXXXXXXXXXXX
>Q5QJE6
QSNKRTLTQIKEKKKNELLQKAVITPDFEKNHCVPPYSESK
>Q9NWH9
INRIVQISGNSMPRGSGSGFKPFKGGPPRRFXXXXXXXXXX
>Q14980
QVRSLEAQVAHADQQLRDLGKFQVATDALKSREPQAKPQLD
>Q03188
HGSSDDSKQSKVIPKNRIHHKLVLPSNTPNVRRTKRTRLKP
>Q9Y2W1
SASRASAVSELSPRERSPALKSPLQSVVVRRRSPRPSPVPK
>O15054
MLKLRSLSEGPPKELKIRLIKVESGDKETFIASEVEERRLR
>Q9UJ78
NAFREENEKQLYGSSNTLLKKIEGIPEKKEKTSQLQLSVEC
>Q6IEG0
PKSSLAKHMASCRLRKMGYTKEEEDEMYNPEFFYENVKIPS
>Q6SJ93
LEMDISKKKALQQKDIHKKIKQNESATDEINHQSLIQSKKK
>Q04695
XXXXXXMTTSIRQFTSSSSIKGSSGLGGGSSRTSCRLSGGL
>Q9UKV3
AEQDELDYHRGLLVDRPSETKTEEQGIPRPLHPPPPPPVQP
>Q9UJW7
GKSFSYSSGLLMHQRLHTGEKPYKCECGKSFGRSSDLHIHQ
>Q9UGU0
LLNKSIGSLLENPHWGPWERKSSSTAPEMKQINLTDYPIPR
>P09874
KGQVKEEGINKSEKRMKLTLKGGAAVDPDSGLEHSAHVLEK
>Q9ULD9
AGEVSKSAPDSGLMGNSMLVKKEEEEEESHRRIKKLKTEKV
>Q9H582
CQTSFQKNNTLTLPEELSKDKSENALSGGQSSLFIHAGAPT
>P06748
EEDVKLLSISGKRSAPGGGSKVPQKKVKLAADEDDDDDDEE
>Q13573
GRKKKMSNALAIQVDSEGKIKYDAIARQGQSKDKVIYSKYT
>Q12789
QPHHSTPTKGGWKVVNLHPLKKQPPSFPGAAEERACQSLAS
>Q9UBW7
GYMEPYCSTACMNSHKTKYAKSQSLGIICHFCKRNSLPQYQ
>Q15054
KAAMNKFKVNLDSEQAVKEEKIVEQPTVSVTEPKLATPAGL
>Q9UPW6
LRDSPDRRSGSPDVKGPPPVKVARLEQNGSPMGARGRPNGA
>Q8IY92
VPALRLESAFSERIRPEAENKSRKKKPPVSPPLLLVQDSET
>Q92766
AVDFNEPLDFSQKGLALVQVKQENISFLSPSSLVPYDCSME
>Q9H2P0
AYHAQNNPPVPPKPQPKVQEKADIPVKSSPQAAVPYKKDVG
>P11388
KEKQDEQVGLPGKGGKAKGKKTQMAEVLPSPRGQRVIPRIT
>Q68CP9
QKSSTKQPTVGGTSSTPRAQKAIVNHPSAALMALRRGSRNL
>Q00839
TLLQRAPQCLGKFIEIAARKKRNFILDQTNVSAAAQRRKMC
>P05783
AQTRAEGQRQAQEYEALLNIKVKLEAEIATYRRLLEDGEDF
>P46100
MQSLPKGTVIVQPEPVLNEDKDDFKGPEFRSRSKMKTENLK
>O43829
PSQEDGKSPTTTLRVQEAILKELGSEEVRKVNCYGQEVESM
>Q14978
AGTTKNSSNKPAVTTKSPAVKPAAAPKQPVGGGQKLLTRKA
>Q9BVP2
VCFGKEGLWKLLGGFQETCSKAIRVGVIGFPNVGKSSIINS
>Q8N7W2
PKTVEPLTVKQKPSGSEMEKKSVVASELSALQAAEHTSPEE
>Q9BTT0
SMANVELSSLARLPSLNKLRKLELSDNIISGGLEVLAEKCP
>Q8IWI9
DVYSNSDDDPILEKQLKRHNKVDNPEADHLSSKWLPSSPSG
>O15164
NIINLGSLVIEDKESQPQMPKQNPVVEQNSQPPSGLSSNQL
>Q99700
EHKRGPEVTSQGVQTSSPACKQEKDDKEEKKDAAEQVRKST
>Q9H2P0
NPPVPPKPQPKVQEKADIPVKSSPQAAVPYKKDVGKTLCPL
>Q9NYW8
RTHSGEKPYECSECGKTFCQKTHLTLHQRNHSGERPYPCNE
>P43243
RDGERCRDDSFFGETSHNYHKFDSEYERMGRGPGPLQERSL
>Q9H2P0
NSTGVNMMSSVHLQQNNYGVKSVGQGYSVGQSMRLGLGGNA
>Q5VZL5
LDKIKDEPDNAQEYSHGQQQKTQEGELKISAVFSVSGSPLA
>Q08J23
LENNGSKKDGVCGPPPSKKMKLFGFKEDPFVFIPEDDPLFP
>Q15464
ERRPATPAEVRYISPKHRLIKVESAAGGGAGDPLGGACAGG
>Q9Y2X3
GIRKISGTGKALAKTEKYEHKSEVKTYDPSGDSTLPTCSKK
>Q9UHF7
FRKYHLGLHNRTRQDAELDSKILALHNMVQFSHSKDFQKVN
>Q9H2Y7
SSDQSVHAHNIHTGELVRIYKGHNHAVTVVNILGKVMVTAC
>Q9UJW8
FTQRKAVIHERVCKSDETGEKSGLNSSLFSSPVIPIRNHFH
>Q49A26
FLLSQTEKPAVCYQAITKKLKICEEETGSTSIQAADSTAVN
>O60885
FAWPFQQPVDAVKLNLPDYYKIIKTPMDMGTIKKRLENNYY
>Q9Y2K1
IIKMEPEDIPTDELKDFNIIKVTDKDCNESTDNDELEDEPE
>Q9NVU0
ELQRRKEQLRVPAVPPGVRIKEEPVSEEGEEDEEQEAEEEP
>Q13435
GFSSVPAGMETPELIELRKKKIEEAMDGSETPQLFTVLPEK
>Q8WYQ5
RPILPANQKLITLSVQDAPTKKEFVINPNGKSEVCILHEYM
>Q02880
VGGGNGALTWVTLFDQNNAAKKEESETANKNDSSKKLSVER
>O95785
HRPQKVGAYRSYIQGGRPFTKKFRSAGHGRDSDKRPSLGLA
>Q9ULJ3
EHESKCEYKKLTCLECMRTFKSSFSIWRHQVEVHNQNNMAP
>P52741
CTVSKEPHPSEKPFTCKEEQKNFQATLGGCQQKAIHSKRKT
>P20810
SQQMEGPHLPNKKKHKKQAVKTEPEKKSQSTKLSVVHEKKS
>Q9H582
SLHLFSSSSNSHNNFISDPHKPDAKRPESFKDHRRVAVKRV
>Q8IU81
CLAELNEAMRGRAEEWHGRPKAVREQLLALSACAPFNVRFK
>Q9UPW6
QHPQAINQQFLNHPPIPRAVKPEPTNSSVEVSPDIYQQVRD
>P37275
FSQLLTCPYCDRGYKRFTSLKEHIKYRHEKNEDNFSCSLCS
>P78347
FQKDFVKYCVEEEEKAAEMHKMKSTTQANRMSVDAVEIETL
>Q9Y4B4
LTSIPAFSQRNWQPTLKGDEKPVASVRPVQSTPIPMMPRHV
>Q14781
GPRGRETHPVPQKKAQILVAKPELKDPIRKKRGRKPLPPEQ
>P05423
RNDTRNMPVQLPLAHSGWLFKEENDEPDVKPWLAGPKEEDM
>P78347
KPEMFETAIKESTSSKSPPRKINSSPNVNTTASGVEDLNII
>Q7Z6E9
GTPRKAHSKSAKEHQETKPVKEEKVKKDYSKDVKSEKLTTK
>Q99590
VQNYYSRRGRNSSGPQSGWMKQEEETSGQDSSLKDQTNQQV
>O15060
RRDGIFENNIIVHPNDPLPGKLGLFSGAASPELKCAACGKV
>O15062
LEVTNNLEHKSTFSISNFLNKSRGNNFTANQNNDDNIPNTT
>Q9UGU0
RKGEVASDLVSPANQELHVEKPLPRSSEEWRGSVDDKVKTE
>P39023
TLRKSLLVQTKRRALEKIDLKFIDTTSKFGHGRFQTMEEKK
>P30414
VVTAEPEPKIPDVAPIVSDQKPSVSKSGRKIKGRGTIRYHT
>O00267
RRLQNLWRDQREEELGEYYMKKYAKSSVGETVYGGSDELSD
>O15164
DAPDSTGDQPGLHQDNSSNGKSEWLDPSQKSPLHVGETRKE
>Q9Y230
ESRSTQYMKEYQDAFLFNELKGETMDTSXXXXXXXXXXXXX
>Q13506
SLGILKDYPHSAFTLEKKVIKTEPEDSRXXXXXXXXXXXXX
>Q96T37
ITEVDIKRPSRGQTSTYGFLKFENLDMSHRAKLAMSGKIII
>O75486
KKLRRLLKYMFIRDYKSKIVKGIDEDDLLEDKLSGSNNANK
>Q14244
CSPIIMPYKAAHSRNSMDRPKLFVTPPEGSSRRRIIHGTAS
>Q01780
QFDPNKQTPSGKKCIAAKKIKQSVGNKSMSFPTGKSDRGFR
>Q17R98
LSPDSAILKLKAAANAVLQDKSLTRTEETMRFESFSSPFSS
>P10244
DNTPHTPTPFKNALEKYGPLKPLPQTPHLEEDLKEVLRSEA
>Q13148
KRKMDETDASSAVKVKRAVQKTSDLIVLGLPWKTTEQDLKE
>Q9UPN9
GSRGSCGSSGRTAEKTSLSFKSDQVKVKQEPGTEDEICSFS
>Q8WXI9
LALLKRKDLANLEVPHELPTKQDGSGVKGYEEKLNGNLRPH
>P02545
KQLQDEMLRRVDAENRLQTMKEELDFQKNIYSEELRETKRR
>Q86UP3
SPMDDKSMAGLEDSKANVEVKNEEQKPTKEPLEVSEWNKNS
>Q63HK3
WENLQGIRQGKPMSQPRDLGKAVVHQRPFVGKRPYRLLKYG
>Q8WVV9
TKLCNDHEVLTFIKYKVFDAKPSAKTLSGLLEWECKTDAVE
>Q9NRE2
ESHLGFQMKDMTRLSVDQQSKVEQEISRVSSAQRSPETIAA
>Q96L73
ARGRSSAQNKQVDENSLISTKEEPPVLEREAPFLEGPLAQS
>P54132
GFSATRKNLFERPLFNTHLQKSFVSSNWAETPRLGKKNESS
>O43290
PNKSLPSAVYCIEDKMAIDDKYSRREEYRGFTQDFKEKDGY
>Q15424
REDDRSWQGTADGGMMDRDHKRWQGGERSMSGHSGPGHMMN
>P17036
GKAFRYSSALVRHQRIHTGEKPLNGIGMSKSSLRVTTELNI
>P48643
VNAVLTVADMERRDVDFELIKVEGKVGGRLEDTKLIKGVIV
>P43243
PALVFGKPVRVHLSQKYKRIKKPEGKPDQKFDQKQELGRVI
>Q6IQ21
KNLKGILTTENILSIDNSVNKKDLSICGSSGEEFFNNCEVL
>Q96RE7
RQICNMYTMYSMMNVGQTAEKVEALPEQVAPESRNRIRVRQ
>Q96K21
ENKPKLVPSQAEIEARLAALKDERQGSIPSTQEMEARLAAL
>O75928
EAMKVSSQPCTKIESSSVLSKPCSVTVASEASKKKVDVIDL
>P54132
LAASKSSTAAYQPIKEGRPIKSVSERLSSAKTDCLPVSSTA
>P05783
DSSNSMQTIQKTTTRRIVDGKVVSETNDTKVLRHXXXXXXX
>Q9NS73
ALEQHILYLQPFLAKLQSPIKEENTTAVEEIGRTEMGNKNE
>Q9UHX1
EHMSISGSSARHMVMQKLLRKQESTVMVLRNMVDPKDIDDD
>Q03112
RSRASGTKLTEPRKNHVFGGKKGSNVESRPASDGSLQHARP
>Q15652
IIASVVENKIPPSKTSKINVKPELKEEPEESIISAVDENNK
>Q9NP74
INEEKEDDEQNRKALYAMEIKVEKDLKTGESTVLSSIPLPS
>Q08050
VSFWTIHPSANRYLTLDQVFKPLDPGSPQLPEHLESQQKRP
>O43390
XXXXXXXXMANQVNGNAVQLKEEEEPMDTSSVTHTEHYKTL
>Q9H2P0
APARYSLQSANASSLSSGQLKSPSLSQSQASRVLGQSSSKP
>Q9ULJ3
FSASQSTDREGASPVTEVRIKTEPSSPLSDPSDIIRVTVGD
>Q99547
LDVSDEEMARRYETLVGTIGKKFARKRDHANYEEDENGDIT
>Q13123
RERDREREEEKKRHSYFEKPKVDDEPMDVDKGPGSTKELIK
>O75367
KKAGGKKGARKSKKKQGEVSKAASADSTTEGTPADGFTVLS
>Q9UHF7
RPGPTANGASKEKTKAPPNVKNEGPLNVVKTEKVDRSTQDE
>Q14592
CGKAFTYRSNFVLHNKSHNEKKPFACSECGKGFYESTALIQ
>Q9C0J8
QAWMQNKVPIPAPNEVLNDRKEDIKLEEKKKTQAEIEQEMA
>Q96DI7
XXXMIEQQKRKGPELPLVPVKRQRHELLLGAGSGPGAGQQQ
>Q6P0N0
VNRKIKISNLEKEQMLTSDFKKNTRLLPKLKKIENQVAMSF
>P52747
PYVCTVPGCDKRFTEYSSLYKHHVVHTHSKPYNCNHCGKTY
>P17844
KAPILIATDVASRGLDVEDVKFVINYDYPNSSEDYIHRIGR
>Q00613
RQLNMYGFRKVVHIEQGGLVKPERDDTEFQHPCFLRGQEQL
>P46013
KQTPDSGKPLKISRRVLRAPKVEPVGDVVSTRDPVKSQSKS
>Q8IY81
SRGPKSDDDGFEIVPIEDPAKHRILDPEGLALGAVIASSKK
>Q9NWK9
KEEKDNLEIKQEEKFVGQCIKEELMHGECVKEEKDFLKKEI
>O75444
PTSPLAMEYVNDFDLMKFEVKKEPVETDRIISQCGRLIAGG
>Q6IQ21
QLHNETYQNNVKQVRRLLEAKQEKSMYGVYNTFTTEERWAL
>Q6N043
SSYSRGLKNGALSRGITAAFKPTSQHYTNPTSNPVPASPIN
>O95785
RPGLLSLAKPLDAPAVNKAIKSPPGFSAKGLGHPPSSPLLK
>Q8IYB3
VTKHKGTEKRESPSPAPKPRKVELSESEEDKGGKMAAADSV
>O43290
LSHRFHGKGSGKMKTERRMKKLDEEALLKKMSSSDTPLGTV
>A8MV65
FSRALGQAITLHPESAISKSKMGLTPLWRDSSALSSQRNSF
>Q9C0D4
LRSERGPIDMSPNIETPLRPKLRKESAVCSTIHRKTGLLYG
>Q14978
RVREEEIEVDSRVADNSFDAKRGAAGDWGERANQVLKFTKG
>P82970
KNGEAKITEAPASEKEIVEVKEENIEDATEKGGEKKEAVAA
>Q06730
RAHTGEKSCQCNECGKIFYRKSELAQHQRSHTGEKPYECNT
>P38159
ARDMNGKSLDGKAIKVEQATKPSFESGRRGPPPPPRSRGPP
>Q96T23
SPPKVLEPENKQEKTEKEEEKTNVGRTLRRSPRISRPTAKV
>Q14592
LKQHERIHTGEKPFVCSQCGKAFTHYSTYVLHERAHTGEKP
>Q92783
IGLFPSNFVTADLTAEPEMIKTEKKTVQFSDDVQVETIEPE
>Q5BKZ1
PFNKPSGTFIKKPKLAKPMEKISLSKSPTKTDPKNEEEEKR
>Q9UQ35
ETPGQRPAVTETHQLAELNEKKNERLRAAFGISDSYVDGSS
>Q6PKG0
YQKETESAPGSPRAVTPVPTKTEEVSNLKTLPKGLSASLPD
>Q8N3J9
SQSTSLCIHQRVHTKERNHLKISVIXXXXXXXXXXXXXXXX
>Q9UQR1
LKHKRMCHENHDKKLNRCAIKGGLLTSEEDSGFSTSPKDNS
>Q96NU1
SASDGDSDGSGPTCGRRPGLKQEDGPHIRIMKRRVHTHWDV
>P55854
XXXXXXXXXXMSEEKPKEGVKTENDHINLKVAGQDGSVVQF
>Q68D10
MNFTDLLRLAEKKQFEPVEIKVVKKSEERPMTAEELREREF
>Q6N043
QVVMQKVSVCIPTSEHLSELKKEAPAKEQEPVSKEIARPNM
>P49792
QNQTTSAVSTPASSETSKAPKSGFEGMFTKKEGQWDCSVCL
>Q9UIF9
QVCLCLGQLERSIAWEKSVNKVTCLVCRKGDNDEFLLLCDG
>P05423
QLPLAHSGWLFKEENDEPDVKPWLAGPKEEDMEVDIPAVKV
>Q9UBW7
SDDYKKLHCIVTYCEYCQEEKTLHETVNFSGVKRPFCSEGC
>P19793
XXXXXXXXXXXXXXXXXMDTKHFLPLDFSTQVNSSLTSPTG
>Q96T23
ENVKPIKVEVKECRADPKDTKSSMEKPVAQEPERIEFGGNI
>Q16649
VPKGPIHSPVELKHVHATVVKVPEVNSSALPHKLRIKAKAM
>Q09666
TVDVTGREGAKDIDISSPEFKIKIPRHELTEISNVDVETQS
>Q9ULJ3
LRRGKPGFQGQSSSQAQQVIKRNLRSRAKGAYICTYCGKAY
>Q96T23
LVKLPVIVKLEKPLPENEEKKIIKEESDSFKENVKPIKVEV
>Q03188
KQRRKFMAKPAEEQLDVGQSKDENIHTSHITQDEFQRNSDR
>P08047
XXXXXMSDQDHSMDEMTAVVKIEKGVGGNNGGNGNGGGAFS
>Q6PJP8
ACQKRSDHLINTESEAVNLSKVKVFTKSAHGGLQRGNKKIP
>Q8WYK2
AMIAPLHFLEVKLGKRPQPVKSELDEEEERRKRRREKNKVA
>Q9H582
TKPELPSGKKNQSLTLIELLKNKRMGEERNSAISPQKIHNQ
>Q9ULW0
PITVPKSPAFALKNRIRMPTKEDEEEDEPVVIKAQPVPHYG
>Q13148
VNYPKDNKRKMDETDASSAVKVKRAVQKTSDLIVLGLPWKT
>P62314
RYFILPDSLPLDTLLVDVEPKVKSKKREAVAGRGRGRGRGR
>O95125
YTRSSHLARHQKVHKMNAPYKYPLNRKNLEETSPVTQAERT
>Q9Y3Z3
TSVQNPTRLREASKSRVQLFKDDPMXXXXXXXXXXXXXXXX
>Q8NDF8
STGNRVGSQDVSLESSQAVGKMQSTQTTNTSNSTNKSQHGS
>Q02543
XXXXXXXXXXMKASGTLREYKVVGRCLPTPKCHTPPLYRMR
>Q9Y4E5
SIKESSSLECIAIPKKKMNLKDKSHEGVACVQKEKSVVKTW
>Q15365
RPPVTLRLVVPATQCGSLIGKGGCKIKEIRESTGAQVQVAG
>P09874
DKDSKLEKALKAQNDLIWNIKDELKKVCSTNDLKELLIFNK
>Q9UJ78
PPSISAPAIADQRNFIFASSKNEKPQGNYSVIPPSSRDLAS
>Q5T8P6
EQPSSGSLKVEFFPHQEKDIKKEEITKEEEREKKFSRRLNH
>Q8N3Z6
EKHRKADRHREVDEDFPRGPKTYSSPGSFKTQKPSKPFHRS
>Q9UQR0
RSPQQTVPYVVPLSPKLPKTKEYASEGEPLFAGGSAIPKEE
>Q9ULU4
DTSTSPIKKKKKPGLLNSNNKEQSELRHGPFYYMKQPLTTD
>Q5TKA1
MAELDQLPDESSSAKALVSLKEGSLSNTWNEKYSSLQKTPV
>P19338
LQGPRGSPNARSQPSKTLFVKGLSEDTTEETLKESFDGSVR
>P17028
PGTLNMGVPQIFKYGETCFPKGRFERKRNPSRKKQHICDEC
>O95785
WCVNGSPIETLSEWIKHRPQKVGAYRSYIQGGRPFTKKFRS
>P54132
SHFVRVSTAQKSKKGKRNFFKAQLYTTNTVKTDLPPPSSES
>Q9Y2X3
LRTLEDRGIRKISGTGKALAKTEKYEHKSEVKTYDPSGDST
>Q9H9A7
CNVPLAHDFTNKEKNLETDNKIKQTSSSDSHSLNNKILNRE
>Q96ME7
XXXMSSRLGAVPATSGPTTFKQQRSTRIVGAKNSRTQCSIK
>O15212
ELALLDGSNVVFKLLGPVLVKQELGEARATVGKRLDYITAE
>Q8N680
GIQIADHQLRQATKIASAPEKLGRDPRPQTSRISQEQVPEA
>P18848
LCGSARPKPYDPPGEKMVAAKVKGEKLDKKLKKMEQNKTAA
>Q14592
GKAFNCRSHLKQHERIHTGEKPFVCSQCGKAFTHYSTYVLH
>Q16666
KGLIRSASVTPKINQLCSQTKGSFVNGVFEVHKKNVRGEFT
>Q9H2F5
IPIIPITNSSQFKHQEAMDVKEFKVNKQDKADLIRPKRKYE
>Q9NRE2
DSFRKSETPPEAKKTELGPLKEEEKLMKEGSEKEKPQPLEP
>Q9Y3B9
TNMGWADAMAKVLNKKTPESKPTILVKNKKLEKEKEKLKQE
>Q99708
FKIPLRPRESLETENVLDDIKSAGSHEPIKIQTRSDHGGCE
>P31943
VKLALKKDRETMGHRYVEVFKSNNVEMDWVLKHTGPNSPDT
>Q15398
PMTPRSANAFLTPSYTWTPLKTEVDESQATKEILAQKCKTY
>Q13029
SEETLEDCSEVTPAMQIPRTKEEANGDVFETFMFPCQHCER
>O60341
VNLKEKIKELHQQYKEASEVKPPRDITAEFLVKSKHRDLTA
>P17029
GRSFSLSSNFTTPEEVPTGTKSHRCDECGKCFTRSSSLIRH
>Q9UL40
QSHYLGKTHAKNLKLKQQSTKVEALHQNREMIDPDKFCSLC
>P62805
TYTEHAKRKTVTAMDVVYALKRQGRTLYGFGGXXXXXXXXX
>Q9NYF8
STLVHSVKKEQEFRSIFDHIKLPQASKSTSESFIQHIVSLV
>P26373
RNKSTESLQANVQRLKEYRSKLILFPRKPSAPKKGDSSAEE
>P54132
YQPIKEGRPIKSVSERLSSAKTDCLPVSSTAQNINFSESIQ
>Q9H2Y7
DAQEREDDGKGEEEEEDYFDKELIQLIKQRKEQSRQDEPSN
>P0CJ78
GGGASSGPERFSCATCGQSFKHFLGLVTHKYVHLVRRTLGC
>Q9ULU4
LLNSNNKEQSELRHGPFYYMKQPLTTDPVDVVPQDGRNDFY
>P46013
VQKLDLTENLTGSKRRPQTPKEEAQALEDLTGFKELFQTPG
>Q8N1G0
FLAEASLLKLSPATPTSEGPKVVSVQLGDGTRLKGTVLPVA
>P06748
SIRDTPAKNAQKSNQNGKDSKPSSTPRSKGQESFKKQEKTP
>Q96JM2
TSGLSAEQLMGSDGNKLLETKGIPFRRFMNRFQCPFCPFLT
>O43151
KAAAEKKKIQKEKLSTPEKIKQEALELAGITSDPGLSLKGG
>Q9ULU4
STTGSILNLNLDRSKAEMDLKELSESVQQQSTPVPLISPKR
>P38398
SSLQHENSSLLLTKDRMNVEKAEFCNKSKQPGLARSQHNRW
>O94826
QFIKSYFSSFTDDIISQPMLKGEKSDEDKDKEGEALEVKEN
>Q6PL18
KQNSTLVGDKRSDPEQNEKLKTPSTPVACSTPAQLKRKIRK
>Q5BKZ1
TNVTVAAARGIKRKMMQPFNKPSGTFIKKPKLAKPMEKISL
>O15042
DEEDTQSSKSEEHHLYSNPIKEEMTESKFSKYSEMSEEKRA
>Q6PKG0
SESATYVPVAPPTPAWQPEIKPEPAWHDQDETSSVKSDGAG
>O14978
PSVQSCKEGLSPRGPAPGEEKFENLEGVPSVCSENIHPQVL
>P62913
RLTRAAKVLEQLTGQTPVFSKARYTVRSFGIRRNEKIAVHC
>Q8N2W9
DCSPELFKKIKELYETRYAKKNSEPAPQPHRPLDPLTMHST
>Q9UK61
HEYELNSTPDKKDYEQPTCAKVENAQFKGTQSLLLEVDATS
>P14866
GGGGGGGRYYGGGSEGGRAPKRLKTDNAGDQHGGGGGGGGG
>Q8NCN2
VAEVRSRIESPERTDVYVEQKLENDASASEMGLDSRMEIHT
>Q15554
LESHLDDAEPYLLTMAKKALKSESAASSTGKEDKQPAPGPV
>Q9BZE4
SEGFPVIETSTLTEEGVIKVKTEACDRLLAHRVETKMKGNK
>Q9Y5B9
HQKELAAQLNEEAKRRLTEQKGEQQIQKARKSNVSYKNPSL
>Q9Y2W1
DDQDKDKAKGRKESEFDDEPKFMSKVIGANKNQEEEKSGKW
>Q9NYF8
SESFIQHIVSLVHHVKEQYFKSAAMTLNERFTSYQKATEEH
>Q8IWI9
AQKRKKKMGSDEFDISPRISKQQEGSSASSVDLGQMFINNR
>Q9Y2X9
KRPKPESQGIKAKRKPSASSKPSLVGDGEGAILSPSQKPHI
>P48552
LGMAPAVQRSAPALPVSEDFKSEPVSPQDFSFSKNGLLSRL
>Q8N3Z6
KQKKKERCWEDDDNDNLFLIKQRKKKSXXXXXXXXXXXXXX
>Q9BVP2
IRVGVIGFPNVGKSSIINSLKQEQMCNVGVSMGLTRSMQVV
>Q16649
SDGEDEQQVPKGPIHSPVELKHVHATVVKVPEVNSSALPHK
>Q9UJQ4
FSTKGNLKTHLGVHRTNTSIKTQHSCPICQKKFTNAVMLQQ
>Q5BKZ1
VVKIIEKDVMEGVTVDDHMMKVETVHCSACSVYIPALHSSV
>Q15233
VVIVDDRGRPSGKGIVEFSGKPAARKALDRCSEGSFLLTTF
>Q8N5C6
MPRVKKNAPQISDGSEVVVVKEELNSSVAIADTALEDRKNK
>Q9H930
QDKLSFQESDRKEREERPDIKLSLKQGEVPESPEARKESDQ
>Q9Y4B4
LNHPPEEENVFLAPQLARAVKPHQIGGIRFLYDNLVESLER
>P25490
GGAGAAGGGGADPGNKKWEQKQVQIKTLEGEFSVTMWSSDE
>Q9H1D9
XXXXXXXXXXXXXXMAEVKVKVQPPDADPVEIENRIIELCH
>P17844
VEKDEKLIRLMEEIMSEKENKTIVFVETKRRCDELTRKMRR
>O43823
GPDGTGRKRKQFQLYEEPDTKLARVDSEGDFSENDDAAGDF
>Q9UIG0
GGLGYVEETSEFEARVISLEKLKDFGECVIALQASVIKKFL
>Q9H9B1
QCMATESVDHELGRCTNSVVKYELMRPSNKAPLLVLCEDHR
>Q03111
EKAPPPKAAFKEPKMALKETKLESTSPKGGPPPPPPPPPRA
>Q92794
GKSVSHENKEQDSYSVESEKKPEVMAPVSSTRLSKQVLPHD
>Q14592
FVCNECGKAFTYRSNFVLHNKSHNEKKPFACSECGKGFYES
>Q8WTR7
RVRLYKWGEQGKAISSASLIKLQSFHTKEHPFKCNECGKTF
>Q6AHZ1
LIPNMLSEQQSTKLNISDSVKQQNEIFPKPPLYTFLPDGKQ
>Q9NYV4
LLPGDDDMDSPKETLPSKPVKKEKEQRTRHLLTDLPLPPEL
>Q9H2Y7
ESELQMTSAASPHPGLLLDLKTSLEDAQVDDSIKSHVSYET
>Q6MZP7
KVSQTSDLKLGNQTLKPDGQKLILTTLGKSGSPIVLALPHS
>P78347
KFVVKKPELVISYLPPGMASKINTKALQSPKRPRSPGSNSK
>P63279
TKNPDGTMNLMNWECAIPGKKGTPWEGGLFKLRMLFKDDYP
>O43439
GTGYVPVEFWKKTEEAVNKVKIQAMSEVQKAVAEAEQKAFE
>Q14191
FIIYRNLEILDDTVQRFAINKEEEILLSDMNKQLTSISEEV
>Q8N715
ELADEKIRQARSHVHKTTRDKVQHLRELNHLREKNHHILKL
>Q6MZP7
KTLMHLADAAEVRVQQQTAAKTKLSSQISDLLTRPTPALNS
>P05423
LTLGGVKKKTFTPNIISRKIKEEPKEEVTVKKEKRERDRDR
>P15622
DHTTACTQQDSLSCPWECETKGESQNTDLSPKPLISEQTVI
>P06493
XXXXXXXXXXXXXXXMEDYTKIEKIGEGTYGVVYKGRHKTT
>O60832
XMADAEVIILPKKHKKKKERKSLPEEDVAEIQHAEEFLIKP
>Q96KR1
KGTECVKSTPVTSAVQIPEVKQDTVSEPVTPASLAALQSDV
>O43290
SSSDTPLGTVALLQEKQKAQKTPYIVLSGSGKSMNANTITK
>Q96C00
QEPFEPKEEISGSGTQPGGAKEETKVFSGGDTEGNGELGFL
>Q9Y6K1
GRGAPAEAGKEQKETNIESMKMEGSRGRLRGGLGWESSLRQ
>Q02880
LHDKKSQDFGNLFSFPSYSQKSEDDSAKFDSNEEDSASVFS
>Q6NSZ9
RVSPGGGSKEKEAKPPQEDLKGALVALTSERFGEASLQGPG
>Q9H2Y7
EHSNPSNKPTVEDNHGPYISKLRSSCPHVLKGNKSTFGSQK
>P55072
XXXXXXXXXXXXXMASGADSKGDDLSTAILKQKNRPNRLIV
>Q9UGU0
KDLPSPDSRNCPAVTLTSPAKTKILPPRKGRGLKLEAIVQK
>B7Z6K7
QRVHTGKRPYECGECGKSFSKYASFSNHQRVHTEKKHYECG
>Q9Y5B9
EVQKRYKTREAEEKEKEGIVKQDSLVINLNRSNPKLKDLYI
>Q16649
RKMQTVKKEQASLDASSNVDKMMVLNSALTEVSEDSTTGEE
>Q9UHR5
LAKAQKIEMDKLEKAKKERTKIEFVTGTKKGTTTNATSTTT
>P55265
LTNSFQPSLLGRKILAAIIMKKDSEDMGVVVSLGTGNRCVK
>P60842
SDVLEVTKKFMRDPIRILVKKEELTLEGIRQFYINVEREEW
>Q9UKY1
PSQNNIQKSQVPAAQPTAETKPATAAVPTSQSVKHETALVN
>Q6ZNA4
KEMNGNQQEQEKSLVVRKKRKSQQAGPSYVQNCVKENQGIL
>Q9NPI1
VRLGMTTGRLQSGVNTLQGFKEDKRNKVTPVLYLNYGPYSS
>P48552
YGVASSHLKTLLKKSKVKDQKPDTNLPDVTKNLIRDRFAES
>Q9NSC2
NLGPNQNSAVIPANSLSSLIKTEVNGFVHVSPQDSKDTPTS
>P11388
KVSKNKQEMAFYSLPEFEEWKSSTPNHKKWKVKYYKGLGTS
>O43298
YTRPMYSKPSIMAHKRWIHVKPERLEQACEGMDVHATYDEH
>Q86Y25
LCRHKKVHTKEKLYKWKEYGKPFICSSSLTQYQRFFKGDKA
>Q9H0E9
ETENKGIHELVDIREPSAEIKVEPAEPEPVISGAEIVAGVV
>Q9ULV3
PFCTVCNRYFKTPRKFVEHVKSQGHKDKAKELKSLEKEIAG
>Q17R98
PPPPQSLELLLLPVPKGRVSKPSNSASEEESGKPFQCPICG
>Q03112
NGKMFKDKVSPLQNLASINNKKEYSNHSIFSPSLEEQTAVS
>P41212
XXXXXXXXXXMSETPAQCSIKQERISYTPPESPVPSYASST
>Q03112
FMDPIYRVEKRKLTDPLEALKEKYLRPSPGFLFHPQMSAIE
>Q8IWI9
GKFHSASASRNEGGNSESSLKNRSAFCSDKLDEYLENEGKL
>Q96JM2
LRRAVEKKKCSLCSFQSFSKKGIVSHYMKRHPGVFPKKQHA
>Q9BY77
GNVITSDQPILLRLSDSPSMKKESELPRRVNSASSSNPPAE
>P02545
AQHEDQVEQYKKELEKTYSAKLDNARQSAERNSNLVGAAHE
>Q14207
SKSESAISRHTTIRETQSEKKVSPTEIVLESFHKATANKEN
>Q9NYF8
RDESRGRSSFYPDGGDQETAKTGKFLKRFTDEESRVFLLDR
>Q8N3X1
EEEKKGVAASLLAPLLPEGIKEEEERWRRKVICKEEPVSEV
>P54132
RSAAEELDEEIPVSSHYFASKTRNERKRKKMPASQRSKRRK
>Q96T23
RNELAETLALLKAQIDPVLLKNSSQQDNSSRESPSLEDEET
>P54132
PSGRFTMNMLVDIFLGSKSAKIQSGIFGKGSAYSRHNAERL
>Q9H930
FTQSDRAPQKRVRSRASRKHKDETVDFQAPLLPVTCGGVKG
>P26641
ECEQALAAEPKAKDPFAHLPKSTFVLDEFKRKYSNEDTLSV
>Q14103
ASGGTEGGSAESEGAKIDASKNEEDEGHSNSSPRHSEAATA
>P49715
GRLEPLYERVGAPALRPLVIKQEPREEDEAKQLALAGLFPY
>P10244
NHWNSTIKRKVDTGGFLSESKDCKPPVYLLLELEDKDGLQS
>Q13506
RQPHHFVVDGELSRLYPSEAKSHSSESLGILKDYPHSAFTL
>Q9UPN9
EPADMNESCKQSGLSSLVNGKSPIRSLMHRSARIGGDGNNK
>P62937
FDIAVDGEPLGRVSFELFADKVPKTAENFRALSTGEKGFGY
>Q96T23
NRSTANVLEETTVKKEKEDEKELVKLPVIVKLEKPLPENEE
>Q9UPN9
YQFLEEAFQNQKGAIENLLAKLLEKKNYVHFAATQVQNRIK
>Q3L8U1
VKKHVREKEFTVKIKDEGGLKLTFQKQGLAQKRPFDGEDGA
>Q9Y618
VTMGLPLPMDPKKLAPFSGVKQEQLSPRGQAGPPESLGVPT
>Q7Z4V5
DVMEKAAEVYTRLKSRVLGPKIEAVQKVNKAGMEKEKAEEK
>P50914
MTDFDRFKVMKAKKMRNRIIKNEVKKLQKAALLKASPKKAP
>Q7Z3K3
VSNNSSAHGSQRTSGPESSMKVTSSIPVFDLQDGGRKICPR
>P09874
VVAPRGKSGAALSKKSKGQVKEEGINKSEKRMKLTLKGGAA
>Q86U86
KRKINMSGYILFSSEMRAVIKAQHPDYSFGELSRLVGTEWR
>Q8NC51
SGLKHEDKRGGSGSHNWGTVKDELTESPKYIQKQISYNYSD
>Q9ULD9
APSTPEPNKNHSKLGPSVPNKTEETGKSQLLSNHQQQLQAD
>Q8NAP3
SSNHRAFSDPAVSQSLKDDSKPEPDKVGRFASRPKSIKEKK
>Q14202
IRYYAPVRQRKGRDTGPGKRKREDEAPILEQRENRMNPLRC
>P17028
LILHQRIHSGEKPYGCVECGKAFSRSSILVQHQRVHTGEKP
>Q68CP9
LLAGLKQDEPGQAGSQKSSTKQPTVGGTSSTPRAQKAIVNH
>Q03188
SVLLDAKTSVSQNVIPSSAQKRETYTFENSVNMLPSSTEVS
>P49116
CRLKKCLEMGMKMESVQSERKPFDVQREKPSNCAASTEKIY
>O95785
PPSSPLLKKTPLALAGSPTPKNPEDKSPQLSLSPRPASPKA
>P55081
DTTSFDSAWGQESAQNTKFFKQKAAGVRDVFERPSAKKRKT
>Q8N184
KSHNQSARAFSHNEVLMQYQKTETPAQSFGYNDCEKSFLQR
>P29401
SDRIIALDGDTKNSTFSEIFKKEHPDRFIECYIAEQNMVSI
>Q14764
EELLNKGQDPLADRGEKDTAKSLQPLAPRNKTRVVSYRVPH
>O43439
QWKVGPEKRVPAMPGSPVEVKIQSRSSPPTMPPLPPINPGG
>P49368
RMRRYIKNPRIVLLDSSLEYKKGESQTDIEITREEDFTRIL
>Q6N043
SESSFLSKRPSTSEVNNVNPKKPKPSESVSGANSSAVLPSV
>O94916
DKVNIIPNALMTPLIPSSMIKSEDVTPMEVTAEKRSSTIFK
>O60832
DTYPRKWGLGPKASQKKLMIKQGLLDKHGKPTDSTPATWKQ
>P38398
NEIGSSDENIQAELGRNRGPKLNAMLRLGVLQPEVYKQSLP
>Q8NCN4
AFVSKNNSYSLAFLAGKLNSKVERSQSCSDTAQERAKSRVR
>Q92782
EGPVLEALLCAETGEKKIELKEEETIMDCQKQQLLEFPHDL
>Q14978
SSEDDEAPSKPAGTTKNSSNKPAVTTKSPAVKPAAAPKQPV
>Q6NZI2
TTSNTVSKLLEKVRKVSVNVKTVRGSLERQAGQIKKLEVNE
>Q99708
ETSKNKFRQVTLYEALKTIPKGFSSSRKASDGNCTLPKDSP
>Q6PL18
RKKRGCSSSKYAPSYYHVMPKQNSTLVGDKRSDPEQNEKLK
>Q63HN8
DEQCAVEEALDWRREELLLLKKEKRCVDSLLKMCGNVKHLI
>Q03112
DRDLRSLPLKMEPQSPGEVKKLQKGSSESPFDLTTKRKDEK
>Q8WXI9
RLVLLKKLRQSQLQKENVVQKTPVVQNAASIVQPSPAHVGQ
>Q96JS3
NPRDKAVVPVFNPVRSQTLVKTEEETAQAVAAEKWSHLSLT
>Q9NXR8
RKYNPTSHHTTTDHIPEKKFKSEALLSTLTSDASKENTLGC
>Q9UHL9
KPCTFGSQNLERILAVADKIKFTVTRPFQGLIPKPDEDDAN
>Q96T23
VEMDNLDNAQTSGIEEPSETKGSMQKSKFKYKLVPEEETTA
>Q63HK3
PMSQPRDLGKAVVHQRPFVGKRPYRLLKYGESFGRSTRLMC
>O43361
RQKTHTGERSYECGESSKVFKYNSSLIKHQIIHTGKRPXXX
>Q8WV37
KGVNTGSSYALGSNAEDKPIKKQLGVSFHLHLSELELFPDE
>Q96ME7
ISFFPESGQPECLKEMNLESKSGGRVQRRSAKIAVYHLQEL
>Q9H582
AGLSYEARHVVSPEQIATSDKMQHFKRTGTGTPVKRVRKAI
>P50990
VCKILGSGISSSSVLHGMVFKKETEGDVTSVKDAKIAVYSC
>O43290
GLAAALLLCQNKGLLETTVQKVARVKAPNKSLPSAVYCIED
>Q8IWI9
QPGDLDPLSRGHETSGKGLEKTSLNIKRDFLGFMDTDSALS
>Q13123
DKAELDRQWKKISAIIEKRKKMEADGVEVKRPKYXXXXXXX
>P01100
PHPFGVPAPSAGAYSRAGVVKTMTGGRAQSIGRRGKVEQLS
>P25490
VQIKTLEGEFSVTMWSSDEKKDIDHETVVEEQIIGENSPPD
>P41970
SFTINSLQNPPDAFKAIKTEKLEEPPEDSPPVEEVRTVIRF
>P09874
FRPEYSASQLKGFSLLATEDKEALKKQLPGVKSEGKRKGDE
>Q96JM2
FCQHCDYGNRTVKGVLIHYQKKHRDFKANADVIRQHTATIR
>Q9ULV3
SNSGAQLSHCKSLGHFENLQKYKAAKNPSPTTRPVSRRCAI
>Q13283
LKDFFQSYGNVVELRINSGGKLPNFGFVVFDDSEPVQKVLS
>Q13573
VPNPRTSNEVQYDQRLFNQSKGMDSGFAGGEDEIYNVYDQA
>P17027
EQPSGCTGLGKSISFDTKLVKHEIINSEERPFKCEELVEPF
>O00566
LEKELLEKKPWQLQGEVTAQKRPENSLLEETLHFDHAVRMA
>Q6VMQ6
PTVGPSGLYSPSTNRGPIQMKIPISAFSTSSAAEQNSNTTP
>Q15047
QDVQKFMDAVNKKSSSQDLHKGTLSQMSGELSKDGDLIVSM
>Q9UBW7
PPPPSVPVVADQRTITFTSSKNEELQGNDSKITPSSKELAS
>Q01167
SLPTKRHNGDQPEQPELKRIKTEDGEGIVIALSVDTPPAAV
>Q9UGU0
CLMSSDGLPNKGMELKHGSQKLQESCWDLSRQTSPAKSSGP
>Q96QT6
LSAKQMPSHWDSEQTEKADIKPVIVTDSSVTTSLQTADKTP
>P05423
MGPSHIINIKKEKRETDEETKQILRMLEKDDFLDDPGLRND
>Q9BRT6
KPKHCQEKMQCEVKDEKDDMKMETDIKRNKKTLLDQHGQYP
>P30414
EETSPLGNARLDTPDINIVLKQDMATEHPQAEVVKQESSMS
>Q13901
EITDKKKAGKLDRGAASRFVKNALWEPKSKNASKVANKGKS
>Q12905
ISSSDATVKILITTVPPNLRKLDPELHLDIKVLQSALAAIR
>Q8IXK0
QQDHTTTTDSEMEEPYLQESKEEGAPLKLKCELCGRVDFAY
>Q13129
QNHLSMHNVENSNGDIKKSVKLEESATGEKQDCINQPHLLN
>Q9H040
KAFRGVNGSPRISVTVGNIPKNSVSSSSQRRVSSSKISLRN
>Q02880
PKREKKEPGTRVRKTPTSSGKPSAKKVKKRNPWSDDESKSE
>Q03112
FPDLQSLEKHMLSHTEEREYKCDQCPKAFNWKSNLIRHQMS
>Q03112
PAFSQSMYPFPDRDLRSLPLKMEPQSPGEVKKLQKGSSESP
>Q7Z353
HIPVQRQVAHCKNASLLLGEKTIILSRQTSVLNAGNSVFNH
>O75362
PGKAPLTSGIDSSTLAPSNLKSHRPQQNVGVQGAATRQQQS
>Q9Y2K1
XXXXXXXXXXXXXXXXXXMAKPSHSSYVLQQLNNQREWGFL
>O15042
SKSEEHHLYSNPIKEEMTESKFSKYSEMSEEKRAKLREIEL
>Q9UHX1
VVNPILASPPTLGLLEPKKEKEEEELFPESERPEMLSEQEH
>Q16649
PENLYLKQGIANLSAEVVSLKRLIATQPISASDSGXXXXXX
>Q02930
EDHLMIHRHKHEMTLKFPSIKTDNMLSDQTPTPTRFLKNCE
>Q9ULJ3
DDKPGVSGQLPKGKALELALKRPRPPVLSVCSSSETPYLLK
>Q9H2Y7
MVSPSNSLRAGQSQKATMHLKQEVTPRAASLRTGERAENVA
>P54132
NTHLQKSFVSSNWAETPRLGKKNESSYFPGNVLTSTAVKDQ
>Q9P0L1
NLGLIPRSTAFQKQEGRLTVKQEPANQTWGQGSSLQKNYPP
>P22626
EPKRAVAREESGKPGAHVTVKKLFVGGIKEDTEEHHLRDYF
>Q8N0Y2
PAFLAAPGTTSCPECGKTSLKPAHLLRHRQSHSGEKPHACP
>Q9Y2W1
QSPKRYKLRDDFEKKMADFHKEEMDDQDKDKAKGRKESEFD
>Q15652
VVENKIPPSKTSKINVKPELKEEPEESIISAVDENNKLYSD
>Q6N043
KPAISNILNRVNPSSYSRGLKNGALSRGITAAFKPTSQHYT
>Q07666
APTPLLPPSATASVKMEPENKYLPELMAEKDSLDPSFTHAM
>Q9NS73
KILELEGISPEYFQSVSFSGKRRKVQPPQQNYSLAELDEKI
>Q8TED0
VKVWDMLKGGQLLVSLKNHHKTVTCLCLSSSGQRLLSGSLD
>Q5T5X7
ATTPSYKKPLYGISHKIMEKKNPPSGDLLNVYELFEKANAS
>Q9UHF7
DVDVLLFHYESVHESQASDVKQEANHLQGSDGQQSVKESKE
>P61956
MADEKPKEGVKTENNDHINLKVAGQDGSVVQFKIKRHTPLS
>P09874
TKSLQELFLAHILSPWGAEVKAEPVEVVAPRGKSGAALSKK
>P04406
DNFGIVEGLMTTVHAITATQKTVDGPSGKLWRDGRGALQNI
>O60216
PEDLRKRRKGGEADNLDEFLKEFENPEVPREDQQQQHQQRD
>Q03933
VRQLNMYGFRKVVHIDSGIVKQERDGPVEFQHPYFKQGQDD
>Q6P1L6
GRGFSQNSDLIKHQRTHLDEKPYVCRECGRGFCDKSTLIIH
>Q15366
VMLETLSQSPPKGVTIPYRPKPSSSPVIFAGGQDRYSTGSD
>Q9UGU0
PGFTSRTEPSKSPGSLRYSYKDSFGSAVPRNVSGFPQYPTG
>Q96T88
KSAGGGPSRAGSPRRTSKKTKVEPYSLTAQQSSLIREDKSN
>O43290
LLKKMSSSDTPLGTVALLQEKQKAQKTPYIVLSGSGKSMNA
>P49750
GGMEGGTAVATSSLTADNDFKPVGIGLPHSENNQDKGLPRP
>Q7L014
TIAEQLAEKINAKLNYVPLEKQEEERQDGGQNESFKRYEEE
>Q969G3
YNESMKAYHNSPAYLAYINAKSRAEAALEEESRQRQSRMEK
>Q13523
GMSPAKRTKLDDLALLEDLEKQRALIKAELDNELMEGKVQS
>P19338
QPSKTLFVKGLSEDTTEETLKESFDGSVRARIVTDRETGSS
>Q8NAP3
RNFSNSPGPYVFCITEKGVVKEEKNEKRHEEPAITNGPRIT
>O95785
YGDAQSLTTCEVCGACFETRKGLSSHARSHLRQLGVAESES
>P62328
XXXXXXXXXMSDKPDMAEIEKFDKSKLKKTETQEKNPLPSK
>Q8NB50
GKAYISLSSLINHKSVHPGEKPFKCDECEKAFITYRTLTNH
>Q8ND82
RCRDPPSNPVAASPRFHLVSKSSQSSVTVENASKPDFTKNS
>Q9Y483
KKHLFGLRIRVPPVPPNVAFKAEKEPEGTSHEFKIKGRKAS
>P17844
AMGIHGDKSQQERDWVLNEFKHGKAPILIATDVASRGLDVE
>P62424
ETKQEKKQRLLARAEKKAAGKGDVPTKRPPVLRAGVNTVTT
>Q9H410
QQEAKEILSRGSTEAKITEVKVEPMTYLGSSQNEVLNTKPD
>P62263
HVTDLSGKETICRVTGGMKVKADRDESSPYAAMLAAQDVAQ
>P23025
LAARPYSATAAAATGGMANVKAAPKIIDTGGGFILEEEEEE
>Q96JN0
ALQAKQDGKKDVSHSSPVDLKIPQVRGMDLSWESRTGDQYS
>Q99708
TEEHMRKKQQEFENIRQQNLKLITELMNERNTLQEENKKLS
>P43243
AKNTHCSSLPHYQKLKKFLNKLAEERRQKKETXXXXXXXXX
>Q9H040
DLLNQNHSANAVRPNSKIKVKFEQNGSSKNSHLVSPAVSNS
>Q15459
LQEQIEAIHKAKGLVPEDDTKEKIGPSKPNEIPQQPPPPSS
>Q92620
PMFYSVKQAGKSRQENRRRAKEEASAMEEEMALAEEQLRAR
>Q9ULD9
EETEKVNTSPSVNTKTTTESKALDLLQQHANQYRSKSPAPV
>Q02241
KCEKYMLTHQELASDGEIETKLIKGDIYKTRGGGQSVQFTD
>O75150
PDNRKEMAPVPGTTTTTTSVKKEELVPSEEDFQGITPGAQG
>P39023
RKRSSRHRGKVKSFPKDDPSKPVHLTAFLGYKAGMTHIVRE
>Q13151
TVELKRAVSREDSARPGAHAKVKKLFVGGLKGDVAEGDLIE
>P38159
ADAKDAARDMNGKSLDGKAIKVEQATKPSFESGRRGPPPPP
>Q93009
RDLLQFFKPRQPKKLYYQQLKMKITDFENRRSFKCIWLNSQ
>Q9UJ78
KQRDTLVENVPPQVRNFNFPKDNTGRKFSETYYTRILPNGE
>Q8WV37
KTPIFNRNDFDDSSFLPQEQKVHLREKPYECNEHSKVFRVS
>Q96NC0
KHQRNLGMSMRVERSTLDQVKKRFEVNKKKMEEKQKDYDFE
>O15145
XXXXXXXMPAYHSSLMDPDTKLIGNMALLPIRSQFKGPAPR
>Q2TBE0
RDEWMTVDFMSVKTVSSSSLKAEKETMRKIEQEKNQALEQS
>Q9NYD6
EQRASLNPRAEHLESPQLGGKVSFPETPKSDSQTPSPNEIK
>Q8IWI9
GEMRDLFEKLKITLGLLHSSKVSKSLILTRAFSEIQGLTDQ
>Q99547
ARKRDHANYEEDENGDITPIKAKKMFLKPQDXXXXXXXXXX
>Q9BUJ2
RRPLEMEQQQAYRPEMKTEMKQGAPTSFLPPEASQLKPDRQ
>P62495
NRLSVLGAITSVQQRLKLYNKVPPNGLVVYCGTIVTEEGKE
>Q92830
NLLAQIKSHPSAWPFMEPVKKSEAPDYYEVIRFPIDLKTMT
>O00193
LRLMGAGKKEHTGRLVIGDHKSTSHFRTGEEDKKINEELES
>Q8N3Z6
AQIANNRTPGRWTQRYYSANKNIICRNCDKRGHLSKNCPLP
>Q8WWQ0
VSSSAASSPERKKRILKPQLKSESSTSAFSTPTRSIPPRHN
>Q96RL1
XMPRRKKKVKEVSESRNLEKKDVETTSSVSVKRKRRLEDAF
>Q96DF8
NKPRPRGRGLEDGEAGEEEEKEPLPSLDVFLSRYTSEDNAS
>Q53F19
LDEMTATRALINMSSLPAQDKIRSRDASEDKSAEKRKKDKQ
>Q9ULM3
PVAAPTPVVPSSAPAAVAKVKTEPETPGPSCLSQEGQTAVK
>O95785
SVAAKRPLQEDRLLPAEVKAKTYIQTELPFKAKTLHEKTSH
>O15042
IKSLDDDLDGVPLDATEDSKKNEPIFKVAPSKWEAVDESEL
>P11474
PLPFPGPFPAGPLAVAGGPRKTAAPVNALVSHLLVVEPEKL
>Q9Y2X9
PKQDTNVKKAKRPKPESQGIKAKRKPSASSKPSLVGDGEGA
>P29590
RQEEPQSLQAAVRTDGFDEFKVRLQDLSSCITQGKDAAVSK
>O75400
YQNTIVAGSLITKSNLHAMIKAEESSKQEECTTTSTAPVPT
>P14618
RKASDVHEVRKVLGEKGKNIKIISKIENHEGVRRFDEILEA
>Q12888
HDPILGSGKGDSGAAPDVDDKLCLRMKLVSPETEASEESLQ
>Q9NX65
TVDGADRDEKDFRNPGQEVRKLDLPVLFPNRLGFEFKNEIK
>Q9Y2K1
ASTTGSRKSSTVESEIASEEKSRAAERKRIIIKMEPEDIPT
>P48552
KNSKLNSHQKVTLLQLLLGHKNEENVEKNTSPQGVHNDVSK
>Q13428
ASKATPKLDSSPSVSSTLAAKDDPDGKQEAKPQQAAGMLSP
>O75132
KIEEEDDDGIPPDSLERMDFKSEQEDMKQTDSGGERAGLGG
>Q9Y2X9
HDKSGIPDEVLQSILDQYSNKSESQKEDPFNIAEPRVDLHT
>Q8N1G0
QSPGHQSPLASPKVPVCQPLKEEDDDEGPVDKSSPGSPQSP
>Q969J2
CCREDAMVASRLTPGSQGLLKMEDVALTLTPGWTQLDSSQV
>Q9UPN9
PGYTPNVVVGQVPPGTNHISKTPGQINLAQLRLQHMQQQVY
>O75528
MSELKDCPLQFHDFKSVDHLKVCPRYTAVLARSEDDGIGIE
>Q9H9B1
APGDSTGYMEVSLDSLDLRVKGILSSQAEGLANGPDVLETD
>Q9NWF9
ADELVRCPSCSFPALLDSDVKRFSCPNPHCRKETCRKCQGL
>Q9H1D9
XXXXXXXXXXXXXXXXMAEVKVKVQPPDADPVEIENRIIEL
>Q96JM2
QQEGLNTESQTLREILNSAPKNMATSTPVARGGGLPATFNK
>Q9UHL9
LNARKELQSDFLRFCRGPPWKDPEAEHPKKVQRGEGGGRSL
>Q9HCM7
KMPARASPPHSKAAPGDVKVKEERGEDEASEPPAGGLHPAP
>Q9Y3Y2
ARNRRLAQQMENRPSVQAALKLKQSLKQRLGKSNIQARLGR
>Q76FK4
DAEQPSGFTFSFFDSDTKDIKEETYRVETVKPGKIVWQEDP
>P21291
YGYGQGAGTLSTDKGESLGIKHEEAPGHRPTTNPNASKFAQ
>Q9NPI1
HAFKSPSKENKKKDKDMLEDKFKSNNLEREQEQLDRIVKES
>Q5TYW1
KYSRKKTEYMNVCEKLQLDIKHEKAHAEEKSYEHGENAKAF
>Q76FK4
RNSISDDDTDSEDELRMMIAKEENLQRTTQPSINESESDPF
>P55081
FLQKYYHRGAFFMDEDEEVYKRDFSAPTLEDHFNKTILPKV
>Q13573
RGPPSPPAPVMHSPSRKMTVKEQQEWKIPPCISNWKNAKGY
>Q03112
KSGLSALDHIRHFTDSLKMRKMEDNQYSEAELSSFSTSHVP
>Q9UHF7
SKEKTKAPPNVKNEGPLNVVKTEKVDRSTQDELSTKCVHCG
>Q9H040
TFPNKRPRLEDKTVFDNFFIKKEQIKSSGNDPKYSTTTAQN
>P51991
GGIKEDTEEYNLRDYFEKYGKIETIEVMEDRQSGKKRGFAF
>P38398
NTSELKEFVNPSLPREEKEEKLETVKVSNNAEDPKDLMLSG
>Q13029
DSEGKEFKESHSVQPTCSAVKKRKPTTCMLQKVLLNEYNGI
>P48552
YLADDSDRSHRNNEMALLESKNLCMVPKKRKLYTEPLENPF
>P11388
TKENMTLQPKSFGSTCQLSEKFIKAAIGCGIVESILNWVKF
>Q5SSJ5
TVNSTRETPPKSKLAEGEEEKPEPDISSEESVSTVEEQENE
>Q6AHZ1
PQDVRDSEKMPRISGFGTLLKTQSDAIITQQLVKDKLRATT
>Q9NV88
FLPLPLVQSPRLSNLPGWSLKDGNAFLDKELKECSGHVFVD
>Q9UBW7
FQEFCSTSCLSLYEDKQNPTKGALNKSRCTICGKLTEIRHE
>Q13263
NNTALLLSKKLIYFQLHRALKMIVDPVEPHGEMKFQWDLNA
>P52272
MKKAAEVLNKHSLSGRPLKVKEDPDGEHARRAMQKVMATTG
>Q9NRE2
KWKVMPLVSMPTHLAPYTQVKKESEDKDEAVKECGKESPHE
>P49736
TEDGEEDEEMIESIENLEDLKGHSVREWVSMAGPRLEIHHR
>Q9UPW6
DMLQDVYHVVTLKIQLQSCSKLEDLPAEQWNHATVRNALKE
>Q9NS73
FSIGDLQEEEKHKESDLRDVKKTQIHFDPEVVQIKAGKAEI
>Q13185
GELMFLMKWKDSDEADLVLAKEANMKCPQIVIAFYEERLTW
>Q9P0U4
ESLPRPRRPLPTQQQPQPSQKLGRIREDEGAVASSTVKEPP
>Q96RL1
KTKSDSGTAAQTSLDIDKNEKCYLCKSLVPFREYQCHVDSC
>Q9UNX3
KKILERKAKSRQVGKEKGKYKEELIEKMQEXXXXXXXXXXX
>Q99708
CIILQPLNKCSPDNKPSLQIKEENAVFKIPLRPRESLETEN
>Q9C0K0
GGVPGVPGAGGGAAKALADEKALVLGKVMENVGLGALPQYG
>P08670
VDFSLADAINTEFKNTRTNEKVELQELNDRFANYIDKVRFL
>Q53GI3
EGLNSISDVNKNGSIEGEDSKNNELQNSARCSNLVLCQHIP
>P62995
ERANGMELDGRRIRVDFSITKRPHTPTPGIYMGRPTYGSSR
>Q63HK3
SYRKSVHQIPAQRDLYRDFRKENVGNVVSLGSAVSTSNKIT
>Q9NRR5
EPSGAETRPPIRVTVKTPKDKEEIVICDRASVKEFKEEISR
>Q6ZN30
HEPSADLAPKKKPRKSSMPVKIEKEIIDTADEFDDEDDDPN
>Q96T23
EMAKDLSSKTALSSTESCTMKGEEKSPKTKKDKRPPILECL
>O00257
LQYQGGHKEAPSPTCPDLGAKSHPPDKWAQGAGAKGYLGAV
>Q8NAP3
ELDCAVGKAPQDKPFEEEETKEMPKLQCELCDGDKAVGAGN
>Q5T200
DYVHELSLEMKRQKIQRELMKLEQENMEKREEIIIKKEVSP
>Q15554
ARQLRNPPTTIGMMTLKAAFKTLSGAQDSEAAFAKLDQKDL
>Q9UHF7
TIKEEPKIDFRVYNLLTPDSKMGEPVSESVVKREKLEEKDG
>Q9HB19
GLPMTTEVLKSLAAPPALEKKPQVAYKTEIIGGVVVHTPIS
>Q9UPN9
RFNEMMKVVQVYADTQEINLKADSEVAQAGKAVALYFEDKL
>O75717
LEDDENSVDISMLKTGSSLLKEEEEDGQEGSIHNLPLVTSQ
>Q92618
SRRQEQHRFSMDLKMPAFHPKQEVPVPGDGVEFPSSTGAEG
>O75400
SSNTGEETSKQETVADFTPKKEEEESQPAKKTYTWNTKEEA
>Q86T24
GNTEPLPPDSGDKNLVIQKSKDEAQDNGATIMPIITESFSL
>Q9ULV3
KRLRSSEEPTEKEPPGQLQVKAQPQARMTVPKQTQTPDLLP
>Q9H0E3
DMMETNSTDDEKSTAKSLLVKAEKRKSPPKEYIDEEGVRYV
>Q07666
KLKERVLIPVKQYPKFNFVGKILGPQGNTIKRLQEETGAKI
>P29375
FLPNVLSLKEALQKAREWTAKVEAIQSGSNYAYLEQLESLS
>Q9H582
NQNSSPHKNVTIKSSVDQKPKYFHQAAKEKSNAKANSHYLY
>Q6IQ32
MFHAPVRKVQNYTVNILGETKSSRSDVISFTCLKCNFSNTL
>Q13492
LLEKYFDMKKNQCKEGLDIYKKFLTRMTRISEFLKVAEQVG
>Q6PKG0
LFYYEQDLWAEKFEPEYSQIKQEVENFKKVNMISREQFDTL
>Q09161
EKLARQHKRRSDDDDRSSDRKDGVLEEQIERLQEKVESAQS
>Q9NVU0
EREAANEAGDSSQDEAEDDVKQITVRFSRPESEQARQRRVQ
>P48552
SRPHSANGEVYGLLGSVLTIKKESEXXXXXXXXXXXXXXXX
>Q9Y3C1
AEMGLAVDPNRAVPLRKRKVKAMEVDIEERPKELVRKPYVL
>Q9NRE2
IKTKHYQKVPLKEPVPTISSKMVTPAKKRVFDVNRPCSPDS
>Q96JM2
SQGSEWERHVLRHGMALNDTKQVSREEIHPKEIMENSVKMP
>Q03112
GSQSPRNVEERMNGSHFKDEKALVTSQNSDLLDDEEVEDEV
>P07910
GEDGRMIAGQVLDINLAAEPKVNRGKAGVKRSAAEMYGSVT
>Q8N1G0
SNDSPASSSSRPLKVRIKTIKTSCGNITRTVTQVPSDPDPP
>P26373
VMPVRNVYKKEKARVITEEEKNFKAFASLRMARANARLFGI
>Q12788
KGWLFASCAKDQSVRIWRMNKAGQVMCVAQGSGHTHSVGTV
>P43243
XXXXXXXXXXXXXXXXXXMSKSFQQSSLSRDSQGHGRDLSA
>Q9UPN9
CGSSGRTAEKTSLSFKSDQVKVKQEPGTEDEICSFSGGVKQ
>O15226
CKVILESEVIAEAVGVKKTVKYEAAGEAVKTLKKTQPTVIN
>Q8N3Z6
YYSANKNIICRNCDKRGHLSKNCPLPRKVRRCFLCSRRGHL
>P62316
XXXXXXXXXXXXXMSLLNKPKSEMTPEELQKREEEEFNTGP
>Q9BUQ8
CPPELANHPDAQHKPGTILTKKRREETIFAXXXXXXXXXXX
>P18850
MPWESDIWDINNQICTVKDIKAEPQPLSPASSSYSVSSPRS
>Q8NCY6
XXXXXXXXXXXXMKQLKRKRKSNFSVQETQTLLKEITKRKE
>Q03468
AWEELIRTGQMTPFGTQIPQKQEKKPRKIMLNEASGFEKYL
>P25490
NKKFAQSTNLKSHILTHAKAKNNQXXXXXXXXXXXXXXXXX
>Q9H2P0
LGSNAREESSIHCKRCLFMPKSYEALVQHVIEDHERIGYQV
>Q14692
FSDSKPLGSEDIDNQGLMMPKEEKQMDLNTGRMRRKAIFGD
>Q9Y2X3
AEEEETSVKKKKKRGKKKHIKEEPLSEEEPCTSTAIASPEK
>Q13523
MFAAYFDSARLRAAGIGKDFKENPNLRDNWTDAEGYYRVNI
>P43268
HHGEQCLYSSAYDPPRQIAIKSPAPGALGQSPLQPFPRAEQ
>Q8IYH5
RKEDSYIDHKVPCTDSQVQVKLEDHKIVTACLPVEHVNQLT
>Q9UPW6
RSESPCLRDSPDRRSGSPDVKGPPPVKVARLEQNGSPMGAR
>Q9H5V7
XXXXXXXXXXXXXXXXMGEKKPEPLDFVKDFQEYLTQQTHH
>Q9ULJ3
LNEERLKGQLCDVLLIVGDQKFRAHKNVLAASSEYFQSLFT
>P38398
PNCTELQIDSCSSSEEIKKKKYNQMPVRHSRNLQLMEGKEP
>P20700
LQIELGKCKAEHDQLLLNYAKKESDLNGAQIKLREYEAALN
>Q96RL1
ESPVKSFVSISEATDCLVDFKKQVTVQPGSRTRTKAGRGRR
>Q14592
ILPRVKPYDCPECGKAFGKSKHLLQHHIIHTGEKPYKCLEC
>Q03112
PPLIPASSPVKGLSSTEQTNKSQSPLMTHPQILPATQDILK
>Q9H2Y7
SHVSYETEGFESASLDAELQKSDISQPSGPLLPELSKLGFP
>Q49A26
TSIQAADSTAVNGSITPTDKKIGFLGLGLMGSGIVSNLLKM
>Q6N043
KPKPSESVSGANSSAVLPSVKSPSVTSSQAMLAKGTNTSSN
>Q8NDX5
AATTRSNSTSMHSSIPSIENKPPQAIVKPQILTHVIEGFVI
>Q9HCE3
AANAIQQQTVVVPASSLANAKLVPKTVHLANLNLLPQGAQA
>O60716
LTDEVIIPHSGWEREPNEDCKPRHIEWESVLTNTAGCLRNV
>P78332
NRREESTHDHTIERPAFGIQKGEFEHSETREGETQGVAFEH
>P46100
SRGGGEGNVDETGNNPSVSLKLEESKATSSSNPSSPAPDWY
>Q13263
AAASAASGSPGPGEGSAGGEKRSTAPSAAASASASAAASSP
>O95817
VEAILEKVQGLEQAVDNFEGKKTDKKYLMIEEYLTKELLAL
>Q03252
RRHERRLVEVDSSRQQEYDFKMAQALEELRSQHDEQVRLYK
>Q99958
RRRRFKKKDVSKEKEERAHLKEPPPAASKGAPATPHLADAP
>Q6P0N0
XXXXXXXXXXXXXXMIATPLKHSRIYLPPEASSQRRNLPMD
>Q6PCB5
LHSKYELQQIKHEPIASVRIKEEPVNVNIPEKTTALNNMDG
>Q9UHL9
RCDVPTNGCGPDRWNSAFTRKDEIITSLVSALDSMCSALSK
>Q9BRR8
EEEDDDIYATETLSKYDTVLKDEEPGDGLYGWTAPRQYKNQ
>Q9NYF8
VKLKMAPVPLDDSNRPASLTKDRLLASTLVHSVKKEQEFRS
>Q86YP4
GRHSERTVSAGKGSATSNWKKTPLSTGGTLAFVSPSLAVHK
>Q9Y2W1
SSSKDSRPSQAAGDNQGDEAKEQTFSGGTSQDTKASESSKP
>P14866
ADLVEALQEFGPISYVVVMPKKRQALVEFEDVLGACNAVNY
>P20273
SSSNPEYTTVSWLKDGTSLKKQNTFTLNLREVTKDQSGKYC
>Q8NI77
TEEDLCHHMKVVVRVRPENTKEKAAGFHKVVHVVDKHILVF
>P13682
TQEAPAASTLGSYSLPGTLAKSEILETHGTMNFLGAETKNL
>P17097
KTDSTIRTENEQACEDMDILKSESYGTVVRISPQDFPQNPG
>Q13123
RQGTRNKKLKKKDKGKLEEKKPPEADMNIFEDIGDYVPSTT
>Q8WTR7
AREKQGFFVSGKILDQNPEQKEKCFKCNKCEKTFSCSKYLT
>P29590
DVSNTTTAQKRKCSQTQCPRKVIKMESEEGKEARLARSSPE
>P48681
LDQEIARPLENENQEFLKSLKEESVEAVKSLETEILESLKS
>Q96T23
VKGPLCKSVTPTKEFLKDEIKQEEETCKRISTITALGHEGK
>Q9Y2K1
NRHLYQNTRSYHRIVDIRDGKDSNIKAEFGEKDSSKTFSAQ
>P78332
IKHQQLSDLHKQNLEIHRKIKQSEQELAYLERREREGKFKG
>O60765
DSSFQGLILKRSNRNVPWDLKLEKPYIYEGRLEKKQDKKGS
>Q8ND82
EETQDEDDDELIFVGEISSSKPAISNILNRGHSSSSSKGIK
>P25490
PGIDLSDPKQLAEFARMKPRKIKEDDAPRTIACPHKGCTKM
>Q96BF6
LDSRVLNAVKLYCQNFAPSFKESEMNVIAADMCTNARRVRK
>Q14978
AAKNSEEEEEEKKKAAVVVSKSGSLKKRKQNEAAKEAETPQ
>Q9Y2K1
ESEIASEEKSRAAERKRIIIKMEPEDIPTDELKDFNIIKVT
>Q9H9A7
FSLEEALLLEETVQKEQMETKELQPLTFNRNADRSIERFSH
>Q9BUJ2
RPFEGFQRKAIVICPTDEDLKDRTIKRTDEEGKDVPDHAVL
>O60264
DDASPGKQKEIQEPDPTYEEKMQTDRANRFEYLLKQTELFA
>Q8TDN6
PKTLLPHDPTADVFVTPAEEKPIEIQWVKPEPKVDLKARKK
>Q86UE3
GEKSKNTIHEDTIFRNGLQCKHEFERQERHQMGCVSQMLIQ
>Q17R98
SYVFSPESEVSAPGVSEDALKPQEGKGSVLRRDVSVKAASE
>P14316
RPSKKGKKPKTEKEDKVKHIKQEPVESSLGLSNGVSDLSPE
>Q9Y5K6
LEGELNGRRGMFPDNFVKEIKRETEFKDDSLPIKRERHGNV
>Q86T24
NSLKISDIITRNTNDPGVGSKHLMEGQKIITLDTATEIEGL
>Q5T3J3
TSHSKTRQEKRTEMEYYTHEKQEKGTLNSNAAYEQSHFFNK
>P59923
EGGPSFSQDTVFQVPQSSHSKEEPYKCSQCGKAFRNHSFLL
>P25490
GCNKKFAQSTNLKSHILTHAKAKNNQXXXXXXXXXXXXXXX
>Q9NQZ2
DPSLSWGQRKKLYYDTDYGSKSRGRQSQQEAEEEEREEEEE
>Q96JM3
KSSRGGSPDLWKSSFFIEPQKPVFPETRKPGPSGPSESPKA
>Q96JM2
TLKGLRVHQQHKHSFCDNLPKFEGQPSSLPLENETDSHPSS
>Q5T5X7
DSSKRKQLVSDGLLDSVPGVKRRRLIPEALLAGMRNRENSS
>Q9Y5A6
VDRPYDCKCGKAFGQSSDLLKHQRMHTEEAPYQCKDCGKAF
>P63167
ECATQALEKYNIEKDIAAHIKKEFDKKYNPTWHCIVGRNFG
>Q96T23
DEETKKEEETPKQEEQKESEKMKSEEQPMDLENRSTANVLE
>Q53F19
SRLGVPRQDSKGLYADTREKKSGNLWTRLGSAPKTKEKNTK
>Q6ZNA4
YNELYTLKVDMKSEIPSDAPKTQESLKGILLHPEPIGAAKS
>Q9UGU0
GLNSQLHYKRQMYQQQPEEYKDWSSGSAQGVIAAAQHRQEG
>Q9ULD9
SIKEEPKEAKHPDSQSMEESKLKNDDRKTPVNWKDSRGTRV
>Q9BTC0
QVPSAEDEPAPKKQKLSASVKKEDLKSKHDSSAPDPAPDSA
>O75486
IRDYKSKIVKGIDEDDLLEDKLSGSNNANKRQKIAQDFLNS
>Q9UJQ4
GKNFSSASALQIHERTHTGEKPFVCNICGRAFTTKGNLKVH
>P31153
CLDEMRDALKEKVIKAVVPAKYLDEDTIYHLQPSGRFVIGG
>Q9BZ95
ATGDGKFIDQFVYSTKGIGNKTEISVRGQDRLIISTPNQRN
>Q96T23
ELVKLPVIVKLEKPLPENEEKKIIKEESDSFKENVKPIKVE
>Q96CB8
RPSQKDVEPPKISSTKNISIKQEPKISSSLPSGNNNGKVLT
>Q9NS56
AASAPARPAPASSEIMASAAKEFKMDNFSPKAGTSKLQQTV
>Q68CP9
NPDCSVSRAEMYSEYLSTCSKLARGGILTSTGFYKCLRTVF
>Q17R98
LFSQDISVKMASELLFQLSEKVSKEHNHTKENTIRTTTSPF
>Q9ULD9
RKTPNKESGVPSLPVSLTSIKEEPKEAKHPDSQSMEESKLK
>O94776
ANAIKAECSIRLPKAAKTPLKIHPLVRLPLATIVKDLVAQA
>P22626
FEEYGKIDTIEIITDRQSGKKRGFGFVTFDDHDPVDKIVLQ
>O75533
SKRKRRWDQTADQTPGATPKKLSSWDQAETPGHTPSLRWDE
>P51610
TIGNKMYVFGGWVPLVMDDVKVATHEKEWKCTNTLACLNLD
>Q9NWS9
PVPTQPTPAETRLEPAATPRKPYTCEQCGRGFDWKSVFVIH
>Q96BR9
GTGIISGKSWNKYNYHPASQKNTQQPLAKHEPRKESIKKTK
>P38432
EKCEYKKKAKNPKSPKVQAVKDWANQRCSSPKGSARNSLVK
>Q9Y4E5
ARHVEVEKQQKEEKNRAFREKIDFQHAHGLQELEFIRGHSD
>Q9UGU0
KEGADKAFNSYAHLSHSQDIKSIPKRDSSKDLPSPDSRNCP
>P46013
PSAGKAMLTPKPAGGDEKDIKAFMGTPVQKLDLAGTLPGSK
>Q6AHZ1
TTQNLGSFYMQSPLLNSEQKKTIIVQTSKGFLIPLNITNKP
>Q15022
TAPIAKPLATRNSESLHQENKPGSVKPTQTIAVKESLTTDL
>Q9UEG4
EKPYKCTECEKAFTQSTNLIKHQRSHTGEKPYKCGECRRAF
>Q9Y2X9
QKNLETSSAFQSSSQKLTSQKEQKNLESSTGFQIPSQELAS
>O43829
KDLGSQTPQALTFNDGMSEVKDEQTPGWTTAASDMKFEYLL
>O95365
GAPAQPSSPDARRNGQEKHFKDEDEDEDVASPDGLGRLNVA
>Q9NQV5
VPVGIPDRAALTIPQGMEVVKDTSGESDVRCVNEVIPKGHI
>O60264
NYTEEEDRFLICMLHKLGFDKENVYDELRQCIRNSPQFRFD
>Q96JM2
VSNFRGSMGNSIMRPNSSASKFSPMSYPQMKPKSPHNSGLV
>Q9BVP2
PQVEEAIVQSGQKKLVLILNKSDLVPKENLESWLNYLKKEL
>Q9Y248
SPYYMELTKLLLNHASDNIPKADEIRTLVKDMWDTRIAKLR
>Q13506
PHLKIPKCAATTCVQSLGQGKSDVVGSLALQSVGESRLWQG
>Q8IVH2
KESERLQAMMAHLHMRPSEPKPFSQPLNPVPGSSSFSKVTV
>Q86T24
EKKYPCRYCEKVFPLAEYRTKHEIHHTGERRYQCLACGKSF
>Q15424
DADNLQESLSDSRELVEGEMKELPEQLQEHAIEDKETINNL
>Q8NDX6
GVSLVPTAASKKMMLSQIASKQAENGERAGSPDVLRCSSQG
>Q14586
KRWKREECEGHNGCYDEKTFKYDQFDESSVESLFHQQILSS
>Q9BVJ6
PLLLQRPERVQTLEELEELGKEECFQNKELPRPVLEGQQSE
>P62888
KTKKSLESINSRLQLVMKSGKYVLGYKQTLKMIRQGKAKLV
>Q9UHL9
SPPALPPERDSGDPLVDESLKRQGFQENYDARLSRIDIANT
>O15164
YQFIEEAFQNQKVIIDTLITKLMEKTKYIKFTGNQIQNRII
>Q8NEY8
DCETFGMVVKMLIEKDPSLEKSIQFALRQNLHEIESAGQTW
>P15408
PLPGLASVPGHMALPRPGVIKTIGTTVGRRRRDEQLSPEEE
>P52746
HTGIGRIPCSSCPQTFGTNSKLRLHRLRVHDKTPTHFCPLC
>P12004
FARICRDLSHIGDAVVISCAKDGVKFSASGELGNGNIKLSQ
>O95785
PPTARKMFPGLAAPSLPKKLKPEQIRVEIKREMLPGALHGE
>Q68DK7
KKLAPEFSKVKTKTPKHSPIKEEPCGSLSETVCKRELRSQE
>Q9NYF8
KAEGEPQEESPLKSKSQEEPKDTFEHDPSESIDEFNKSSAT
>Q9NYF8
KFNDSEGDDTEETEDYRQFRKSVLADQGKSFATASHRNTEE
>Q9NW13
KVPPEQKRKAGSTSWTGFQTKAEVEQVELPDGKKRRKVLAL
>P61978
IIGKGGQRIKQIRHESGASIKIDEPLEGSEDRIITITGTQD
>Q9UGL1
LFLSGDSLRCLQKPNLTTDTKDKEYKPHDIPQRQSVQPSET
>Q06830
MNIPLVSDPKRTIAQDYGVLKADEGISFRGLFIIDDKGILR
>Q9UPN9
PASIPNYYKIIKKPMDLSTVKKKLQKKHSQHYQIPDDFVAD
>Q9Y4E5
IPFTILSGDQGFLELENQFKKTQRPAHILNPHHLEGDMMCA
>Q9UKM9
XXXXXXXXXXXXXXXXXMSLKLQASNVTNKNDPKSINSRVF
>P61956
XXXXXXXXXXXXXXXXMADEKPKEGVKTENNDHINLKVAGQ
>O60315
EQRKVYQYSNSRSPSLERSSKPLAPNSNPPTKDSLLPRSPV
>Q12888
SVTTNSGYTRLSDVDANTAIKHEEQSNEDIPIAEQSSKDIP
>Q92917
XXXXXXXXXXXXXXXXMADSKEGVLPLTAASTAPISFGFTR
>Q9NPF5
VRDILELGGPEGDAASGTISKKDIINPDKKKSKKSSETLTF
>Q6ZNA4
XXMSQWTPEYNELYTLKVDMKSEIPSDAPKTQESLKGILLH
>Q14865
HVQSFRSKPSEERKTINDIFKHEKLSRSDPHRCSFSKHHLN
>Q9BVP2
TNPDIKPSNVEPMEKEFGLCKTENKAKSGKQNSKKLYCQEL
>Q9C0J8
EIEQEMATLQYTNPQLLEQLKIERLAQKQVEQIQPPPSSGT
>P52272
XXXXMAAGVEAAAEVAATEIKMEEESGAPGVPSGNGAPGPK
>O76021
TKGLSEKLPEKWESVKLLFVKTEKSAALPIFSSFVSNWDEA
>Q9NWK9
PTLHVVLKGSNNDMKVLHQVKSESTKNVGNENXXXXXXXXX
>P38432
SPKKKEKCEYKKKAKNPKSPKVQAVKDWANQRCSSPKGSAR
>P05412
NASFLPSESGPYGYSNPKILKQSMTLNLADPVGSLKPHLRA
>Q9NWK9
DGEEGSGQRPEEIPMDLTVVKQEIIDWPGTEGRLAGQWVEQ
>Q9NP74
AILKKLKSIERTTEDIIRSVKVEREERAEESIEDIYANIPD
>Q9H2P0
KKATMQGDREQLKWKNSSYGKVEGFWSKDQSQWKNASENDE
>Q6ZNA4
PKTQESLKGILLHPEPIGAAKSFPAGVEMINSKVGNEFSHL
>Q9UHL9
EDGGRDSKALVELNGVSLIPKGSRDCGLHGQAPKVPPQDLP
>Q9NSC2
GSATTFTNPLLPLMSEQFKAKFPFGGLLDSAQASETSKLQQ
>Q99856
SSLGLAASTNGSSITPAPKIKKEEDSAIPITVPGRLPVSLA
>O43151
DFNSALKGSPGFQDKLWNPMKGEEGRIPAAGASQLDRAWQS
>Q9BXP5
IQARLGSIAEIDLGVPPPVMKTFKEFLLSLDDSVDETEAVK
>Q6VMQ6
IHEDDERPSEKNEFSRRKRSKSEDMDNVQSKRRRYMEEEYE
>Q96T23
PSLEDEETKKEEETPKQEEQKESEKMKSEEQPMDLENRSTA
>Q9H707
FAKRCKLHVSGESSVFSESGKDFLLRSGLLQQEATHTGKSN
>Q17R98
SHVSISPSRNVGYSTLIGREKTEPLQKMPEGRVPPERNLFS
>Q9UQR1
ISVKQEITFTDVSEQLMRDKKQIREPVDLQKKKKRKQRSPA
>Q8WXI9
LLKRSLDPADERDDVLAKRLKMEGHEAMERLKMLALLKRKD
>Q86UP3
EQQNKESEKKQTKPNKVKKIKEEELEATKPEKHPKKEEKIS
>Q8NCY6
QIEKERLRHLDMEHERLQLEKERLQIEREKLRLQIVNSEKP
>Q6P0N0
ETEESENEFYIKQKKARPSVKETLQKSGVRKEFPITEAVGS
>Q9UHL9
FRKPCTFGSQNLERILAVADKIKFTVTRPFQGLIPKPDEDD
>Q9NSC2
VDGPMTFLGGNPVKFPEMFQKDLAARSGSGDPSSFWNQYAA
>P11387
TKKVVESKKKAVQRLEEQLMKLEVQATDREENKQIALGTSK
>Q9ULJ3
EDSSCLPEDLSLSKQLKIQVKEEPVEEAEEEAPEASTAPKE
>P46013
ITKMPCQSLQPEPINTPTHTKQQLKASLGKVGVKEELLAVG
>Q8TF01
EREREQDKRKEKQKREEKDFKFSSQDDRLKRKRESERTFSR
>Q96L73
SGQSFRSLGKAPASLPTEEKKLVTTEQSPWALGKASSRAGL
>P0DP91
AWEELIRTGQMTPFGTQIPQKQEKKPRKIMLNEASGFEKYL
>P11388
LLRHRFLEEFITPIVKVSKNKQEMAFYSLPEFEEWKSSTPN
>Q96EV2
EPAVPQTPRVASIQGRPQDTKPGVKRTVTHRTNSGGGDGPH
>P78332
YLERREREGKFKGRGNDRREKLQSFDSPERKRIKYSRETDS
>P48552
YPAGHGSASESEHRSWARESKSFNVLKQLLLSENCVRDLSP
>P48552
SQQIRQSLKEQGYALSHDSLKVEKDLRCYGVASSHLKTLLK
>Q9Y6X9
VEVRVNREWYTGRVTAVEVGKHVVRWKVKFDYVPTDTTPRD
>Q13428
ASTNSSVLGADLPSSMKEKAKAETEKAGKTGNSMPHPATGK
>P20700
RKHETRLVEVDSGRQIEYEYKLAQALHEMREQHDAQVRLYK
>Q9Y4E5
THIHQVHKEKSDEEEQQYVIKCGTCTKAFHDPESAQQHFHR
>P41161
DPRLYFDDTCVVPERLEGKVKQEPTMYREGPPYQRRGSLQL
>P29374
KDELEKNENLNDDKLDEENPKISAHILKENDRTQMQPLETL
>P11388
EGLKQRLEKKQKREPGTKTKKQTTLAFKPIKKGKKRNPWSD
>Q9NRE2
SLQDLSVHMIKTKHYQKVPLKEPVPTISSKMVTPAKKRVFD
>Q03112
SRASGTKLTEPRKNHVFGGKKGSNVESRPASDGSLQHARPT
>Q5T5X7
TSEKHSVDSVLTALQDSSKRKQLVSDGLLDSVPGVKRRRLI
>P54132
THLQKSFVSSNWAETPRLGKKNESSYFPGNVLTSTAVKDQN
>Q9Y2W1
KEESAASGGAAYTKRYLEEQKTENGKDKEQKQTNTDKEKIK
>Q8IWI9
NAKVAASRKPRTLLPSTSNSKMASSSGTATNRPGKNLKAFV
>Q9Y2K1
DIRDGKDSNIKAEFGEKDSSKTFSAQTDKYRGDTSQAADDS
>Q14978
SSSEDEPPKNQKPKITPVTVKAQTKAPPKPARAAPKIANGK
>Q9H2G4
EGALETCSAVGWAPQRLVDPKSKEEAIIIVEDEDEDERESM
>P51991
QSGKKRGFAFVTFDDHDTVDKIVVQKYHTINGHNCEVKKAL
>Q5SSJ5
PQKSRNRKNRSSAVDPEPQVKLEDVLPLAFTRLCEPKEASY
>O95785
DRLLPAEVKAKTYIQTELPFKAKTLHEKTSHSSTEACCELC
>Q96RL1
NGLQKTKTKQSNRAKCLAKRKIAQMTEEEQFALALKMSEQE
>P17028
GKSYSQSSNLFRHQRRHNAEKLLNVVKVXXXXXXXXXXXXX
>P61313
RIRVRRGGRKRPVPKGATYGKPVHHGVNQLKFARSLQSVAE
>Q68DI1
SLRLLQQEDIHTSGKSNFETKHGIPLQGGKTHYICGESTIP
>P29590
APASEEEFQFLRCQQCQAEAKCPKLLPCLHTLCSGCLEASG
>P62424
PPAINQFTQALDRQTATQLLKLAHKYRPETKQEKKQRLLAR
>Q96JM7
TDANESSSSPEIRDQHADDVKEDFEERTESEMRTSHEARGA
>Q15047
NKMSVVTESSRNYGYNPSPVKPEGLRRPPSKTSMHQSRRLM
>Q9H582
LSVSASEEEGLNFLNEYDETKPELPSGKKNQSLTLIELLKN
>Q8NCN2
IEGDHEQGDLLVRESQITEVKVKMEKSDRPSCSDSSSLGDD
>Q13573
ALEKSVSQKVAAAMPVRAADKLAPAQYIRYTPSQQGVAFNS
>P41162
VTTPTMASIPPRIKVEPASEKDPESLRQSAREKEEHTQEEG
>Q03933
NKIRQEDLTKIISSAQKVQIKQETIESRLSELKSENESLWK
>P62269
MQNPRQYKIPDWFLNRQKDVKDGKYSQVLANGLDNKLREDL
>Q9UQ35
QEKVATFRLMLLEKDVNPGGKEETPGQRPAVTETHQLAELN
>O43290
SGKMKTERRMKKLDEEALLKKMSSSDTPLGTVALLQEKQKA
>Q03164
SAKELQAPRKRTVKVTLTPLKMENESQSKNALKESSPASPL
>Q5VYV7
VRKQHRPSNAEFTRSNPLSLKGYGFQITAYFLKRGIRLRCI
>Q86YP4
LSRGSATTPRGVLHTFSPSPKLQNSASATALVSRTGRHSER
>P23528
KSKMIYASSKDAIKKKLTGIKHELQANCYEEVKDRCTLAEK
>Q3L8U1
NTFDVQNKNSDLGSSKSVEVKEEDSRIKDQEDKGGTEPSPL
>Q9UKL0
VDQNKESKKEVPPTETVPQVKKEKHSTQAKNRAKRKPPKGM
>Q15459
AAIPKVMQQQQQTTQQQLPQKVQAQVIQETIVPKEPPPEFE
>Q9P2E9
PQEKLASSPKDKKKKEKKVAKVEPAVSSVVNSIQVLTSKAA
>P37275
LCDDCPGDINALPELKHYDLKQPTQPPPLPAAEAEKPESSV
>Q14207
PNLDSPNVSSTLKPPSNNAIKREKEKPPLPKILSKSESAIS
>Q13123
RERERDREREEEKKRHSYFEKPKVDDEPMDVDKGPGSTKEL
>O43395
IGNANMVGLANLHAMGIAPPKVELKDQTKPTPLILDEQGRT
>P35221
TTLVNTNSKGPSNKKRGRSKKAHVLAASVEQATENFLEKGD
>P50548
CRLEGGGGPAGGFEDEGEDKKVRGEGPGEAGGPLTPRRVSS
>Q8N2W9
XXXXXXXXXXXXMAAELVEAKNMVMSFRVSDLQMLLGFVGR
>P0C1Z6
PRDGRRAGNALTPELAPVQIKVEEDFGFEADEALDSSWVSR
>O15446
TKKRKKPKGKETFEPEDKTVKQEQINTEPLEDTVLSPTKKR
>Q13523
KRKEIIDASDKEGMSPAKRTKLDDLALLEDLEKQRALIKAE
>P05549
XXXXXXXXXXXMLWKLTDNIKYEDCEDRHDGTSNGTARLPQ
>Q02447
LTHLRVQVVDEEGDQQHQEGKRLRRVACTCPNCKEGGGRGT
>Q86UP3
KPTKEPLEVSEWNKNSSKDVKIPDTLQDQLNEQQKRQPLSV
>Q9NS56
ASSEIMASAAKEFKMDNFSPKAGTSKLQQTVPADASPDSKC
>Q9C0J9
ALTEQQHQKIIALQNGERSLKSPIQSDLDAFHSGFQTCAKE
>Q9H2P0
AVPYKKDVGKTLCPLCFSILKGPISDALAHHLRERHQVIQT
>Q9UBW7
GVVRDFCSEDCCKKFQDWYYKAARCDCCKSQGTLKERVQWR
>Q9NWF9
LGPPGISEFTKPSGQTEREPKPGPSHNQAANDIVNPRSEQK
>P42696
AEGTLSKKLAAIKRKIHPDQKNINAYVVFKEESAATQALKR
>P62805
GKGGAKRHRKVLRDNIQGITKPAIRRLARRGGVKRISGLIY
>P29590
VRLQDLSSCITQGKDAAVSKKASPEAASTPRDPIDVDLPEE
>O15015
RRRSRRHRKRAGGASGGREAKLLAAESWTRELEDNEGLESP
>Q9H2Y7
QTLKCRWKNCDAFFTARKGSKQDAAGHIERHAEDDSKIDSX
>O75446
NKAQLVEIVGCHFRSIPVNEKDTLTYFIYSVKNDKNKSDLK
>Q03112
GTATSSPHSELESTGAILDDKEDAYFTEIRNFIGNSNHGSQ
>Q13435
PDVVEMHDVTAQDPKLLVHLKATRNSVPVPRHWCFKRKYLQ
>Q5VYV7
FAECAESSLPPSAKLRRNALKEIVKRTETKSSVTSKSQTRR
>Q14498
YSGPKFNSAIRGKIGLPHSIKLSRRRSRSKSPFRKDKSPVR
>Q7Z353
KHTDTQITEAHKIPIQKTATKNDTEFQLHIPVQRQVAHCKN
>Q8IY81
NRYTFNEDEGELPEWFVQEEKQHRIRQLPVGKKEVEHYRKR
>O95926
RNAKFNKKAERFYGKYTAEIKQNLERGTAVXXXXXXXXXXX
>O75478
KHYMKHFINNPLFASTLLNLKQAEEAKTADTAIPFHSTDDP
>P15622
GKCFGRSSHLLQHQRIHTGEKPYVCSVCGKAFSQSSVLSKH
>P78332
DGKEKKDRGVTRFQENASEGKAPAEDVFKKPLPPTVKKEES
>Q92794
GHLESTKKKELEEQPTREDVKEEPGVQESFLDANMQKSREK
>Q96NC0
CNVCDCVVKDSINFLDHINGKKHQRNLGMSMRVERSTLDQV
>Q9Y2X9
ELQKRVPKLIFKKGSRKNTDKNYLNFVSPLPDIVGQKSLSG
>Q9BVP2
LEELKQQQKLDRQKELEKKRKLETNPDIKPSNVEPMEKEFG
>P78347
VMVTDADRSILSPGGSCGPIKVKTEPTEDSGISLEMAAVTV
>Q9NQX6
ETPYKCKECGKAFIYGSSLVKHERIHTGVKPYGCTECGKSF
>Q9UJV9
VYLLECLQKTPPPVLIFAEKKADVDAIHEYLLLKGVEAVAI
>Q69YH5
GGQNAENLCQFFKISPDLNIKCERKDDFLGAAEGKLQCNRL
>Q9BVP2
FQETCSKAIRVGVIGFPNVGKSSIINSLKQEQMCNVGVSMG
>Q9UJ78
ISAPAIADQRNFIFASSKNEKPQGNYSVIPPSSRDLASQKG
>P61247
MELHGEGSSSGKATGDETGAKVERADGYEPPVQESVXXXXX
>Q6AHZ1
EEGPNASSGFMKTAVLGPTLKNVMMKNNKLAVSPNYNATFM
>Q9H582
NSAISPQKIHNQTARKRFVQKCVLPLNEDSPLMYQPQKMDL
>Q96T23
AKIPLKKREIKLSDDFDSPVKGPLCKSVTPTKEFLKDEIKQ
>Q96HW7
HLQDSFVDKLLDLMPRLMTSKPAEVVKILQTMLRQSAFLHL
>O75376
EVVQSTRPIIEGSISQGTPIKFDNNSGQSAIKHNVKSLITG
>Q9H9B1
ASYCPHCGEESSKAKEVTIAKADTTSTVTPVPGQEKGSALE
>Q9Y2X9
GNLAVLSQGNTSSSRRKTKSKSIAIENKEQKTGKTNESQIS
>Q96BV0
QKQHLLKHQRVHRAAPACSPKEEARXXXXXXXXXXXXXXXX
>O60885
PKKQELRAASVVQPQPLVVVKEEKIHSPIIRSEPFSPSLRP
>P05783
QIASSGLTVEVDAPKSQDLAKIMADIRAQYDELARKNREEL
>Q7Z417
VDGSKPIWKYETGPGGTSRGKPAVGDMLRKSSDSKPGVSSK
>Q9Y2L8
KTQRNVSQVQDFGEGCEFQGKLDRKQGIPMKEILGQPSSKR
>O43242
PPGGGEQEPPPPPAPQDVEMKEEAATGGGSTGEADGKTAAA
>Q9UGU0
LENPHWGPWERKSSSTAPEMKQINLTDYPIPRKFEIEPQSS
>P14618
TESFASDPILYRPVAVALDTKGPEIRTGLIKGSGTAEVELK
>Q8IWI9
NSSEFPVTFKEESKFELSGSKVMEQQSNLQPEAKEKECGDS
>P55265
NASNNMVTTEKVENGQEPVIKLENRQEARPEPARLKPPVHY
>P05412
NPKILKQSMTLNLADPVGSLKPHLRAKNSDLLTSPDVGLLK
>Q9UHF7
CNACGLYQKLHSTPRPLNIIKQNNGEQIIRRRTRKRLNPEA
>Q14938
VTLGRRSITSPPSTSTTKRPKSIDDSEMESPVDDVFYPGTG
>P55854
XXXXXXXXXXXXXXMSEEKPKEGVKTENDHINLKVAGQDGS
>P62495
KFGATLEIVTDKSQEGSQFVKGFGGIGGILRYRVDFQGMEY
>Q03933
VKEPTDNHHHKVPHSRTEGLKPRERISDDIIIYDVTDDNAD
>Q9Y2W1
KNQEEEKSGKWEGLVYAPPGKEKQRKTEELEEESFPERSKK
>P11388
QVQLNKKCSAVKHNRIKGIPKLDDANDAGGRNSTECTLILT
>Q2M3W8
KVVKQSYEFSNSKKNLEYIEKLEGKHGSQVDHFRPAILTSR
>O75928
AGRNKSGRKHDLLMRALHLLKSGCSPAVQIKIRELYRRRYP
>Q9NX65
VLMKEMAPLGATRESLRSQWKQEVQPEEPTFKGSQSSHQRP
>Q9Y6X9
LPTPRPASQPRKAPVISSTPKLPALAAREEASTSRLLQPPE
>P54132
GQETQRGGSKSLLPDFLQTPKEVVCTTQNTPTVKKSRDTAL
>O75400
VSSNTGEETSKQETVADFTPKKEEEESQPAKKTYTWNTKEE
>P46100
ADCQEVPQDKDGYKSCGLNPKLEKCGLGQENSDNEHLVENE
>Q02880
HNWPSLLKHGFLEEFITPIVKASKNKQELSFYSIPEFDEWK
>Q5VZL5
GNSFASNIRIKEEPLDDEYDKAMAPQQGLLDKIKDEPDNAQ
>Q9Y4C8
SEVDGQVFQGRMLHVLPSTIKKEASEDASALGSSSYKKKKE
>Q92782
GGLPEGPVLEALLCAETGEKKIELKEEETIMDCQKQQLLEF
>Q99590
EEKITESSLVEITEHKDFTLKTEELIESPKLESSEGEIIQT
>Q8WWQ0
SILLDMATRPAGQNLQGIEDKITKMKVTMVAWDRHDNTVIT
>P61247
KKGAKKKVVDPFSKKDWYDVKAPAMFNIRNIGKTLVTRTQG
>Q14592
LVQHEQILPRVKPYDCPECGKAFGKSKHLLQHHIIHTGEKP
>Q8IXK0
IQEGAEPFPVGRSSLLVGNLKKKYAQGFLPEKLPQQDHTTT
>P17036
EREVSLKRPLGNSPGERLNRKMPDFGQVTVEEKLTPRGERS
>Q15233
PIPANGQQASSQNEGLTIDLKNFRKPGEKTFTQRSRLFVGN
>P22415
KNKNLLLRAQLRHHGLEVVIKNDSNXXXXXXXXXXXXXXXX
>P31948
MDEEEEIATPPPPPPPKKETKPEPMEEDLPENKKQALKEKE
>Q52LR7
KAEALITSQQPTPETLPVINKSDIKQYDFHSSDEDEFPQVL
>Q03112
LPATQDILKALSKHPSVGDNKPVELQPERSSEERPFEKISD
>Q9Y4B4
SEDPKKKRAQKPSHMRRNIRKLLREDQLEPVTKAAQQEELE
>Q06265
KEGGKFGFAESIANQRITAFKMEKAPIDTSDVEEKAEEIIA
>Q9H2P0
GQDKTNAPSRLNQSPSLAPVKRTYEQMEFPLLKKRKLDDDS
>O95785
AGRAADGGERPLAASPPGTVKAEEHQRQNINKFERRQARPP
>P10244
SLSLPTTAPSNSSSLTLSGIKEDNSLLNQGFLQAKPEKAAV
>Q4VC44
LEFLRTPFGGRLLVLESFLYKQEKAVGDKVYWKCRQHAELG
>O43309
XMASTWAIQAHMDQDEPLEVKIEEEKYTTRQDWDLRKNNTH
>Q9H4Z2
LAVPPSPPSAATAASKKFSCKICAEAFPGRAEMESHKRAHA
>Q15424
CINHLHKTELHGKMISVEKAKNEPVGKKTSDKRDSDGKKEK
>Q96K58
HAGELPFRCAHCPKAYGALSKLKIHQRGHTGERPYACADCG
>Q96RL1
KEAKTKSDSGTAAQTSLDIDKNEKCYLCKSLVPFREYQCHV
>O94913
DLEERAKSQFFEKVHEEVVLKTQEAAKEKEFQSVPAGPAGA
>Q9Y4E5
FPVIETSNQLTCGCRESYICKVNRKEDYSRCLQIMLDKGKL
>P11388
DFVPSDASPPKTKTSPKLSNKELKPQKSVVSDLEADDVKGS
>Q9UHL9
LFNKKYGEALGIKYPVQVPYKRIKSNPGSVIIEGLPPGIPF
>Q9H972
VDDYVASEGAVQRVLVPAYAKQLSPATQLAIQRATPETGPE
>Q9HCI6
RLSKAKEPHFEYIEQPIIEEKPSLSSKKEIDNLVLPDCWNE
>Q5VZL5
KKTLSQGESQTSEHELFLDTKIFEKDQGSTYSGDLESEAVS
>P52272
KFNECGHVLYADIKMENGKSKGCGVVKFESPEVAERACRMM
>Q8N7W2
VNGEAKETQPIFLGDESMEIKKQITGMRRLLNDSTGRIYQR
>Q05682
EKGTKVQAKREKLQEDKPTFKKEEIKDEKIKKDKEPKEEVK
>Q14149
LKPRMQIILRGQKVKTQLVSKSLAYIERDVYRPKFLSKTVR
>P54132
SPGDCLLTTTLGKTGFSATRKNLFERPLFNTHLQKSFVSSN
>Q14978
FWLKSAKVPERKLQANGPVAKKAKKKASSSDSEDSSEEEEE
>Q7Z3B3
LQGSSRLSPGTDSSSNLGGVKLEGKKSPLSSILFSALDSDT
>Q9NXZ1
NALDSFSHDFTSLSKDELLYKPDSNEFAVGTKNYSVSAGDP
>P20700
DLIWKNQNSWGTGEDVKVILKNSQGEEVAQRSTVFKTTIPE
>Q9H582
KCPMVTSDIAQRKTQKKTFMKDSVVGSSKKSATYICKMCPF
>Q8NB50
ISKAKSTANIKTEQEGEASEKSLHLSPQHITHQTMPIGQRG
>Q8IWI9
LLPQPEVLSPTVKGKLLTGIKSPRSYTPKPNPVIREEDKDP
>Q17R98
DNGLPTSFTLNAADRPANHTKLKDPSEYVANSASALFSQDI
>Q4VC44
LEALRQRERLPTTAQQEDPEKIQVQLCFKTCSPESQQIYGD
>Q6ZNA4
VEMINSKVGNEFSHLCDDSQKQEKEMNGNQQEQEKSLVVRK
>Q96QD9
QCPVTQKPRLTRTAVPSFLTKREQSDVKKVPKGVPLQFDIN
>P05423
QDIKPIKTEVQGEDGQVVLIKQEKDREAKLAENACTLADLT
>Q99708
HTHGDKQDKVKQKAFVEPYFKGDERETSLQNFPHIEVVRKK
>Q9HCE3
GTLKSIEGPPNLGINLPLSIKPATQNSANQNKEDTKSMNGK
>Q96T88
NDASEVVLAGERLRESKKKAKMASATSSSQRDWGKGMACVG
>Q03112
HPQMSAIENMAEKLESFSALKPEASELLQSVPSMFNFRAPP
>Q02880
QVVGKLIEVVKKKNKAGVSVKPFQVKNHIWVFINCLIENPT
>Q13435
GVEVALAPEELELDPMAMTQKYEEHVREQQAQVEKEDFSDM
>Q9ULJ3
NFDSEDSSCLPEDLSLSKQLKIQVKEEPVEEAEEEAPEAST
>Q9Y388
KLPKSRTAYSGGAEDLERELKKEKPKHEHKSSSRREAREEK
>Q9UGU0
DLSRQTSPAKSSGPPGMSSQKRYGPPHETDGHGLAEATQSS
>Q9UJQ4
SPRAGGFQGSGTPEPGSETLKLQQLVENIDKATTDPNECLI
>Q02880
EFDEWKKHIENQKAWKIKYYKGLGTSTAKEAKEYFADMERH
>P23246
YHQQHHQGPPPGGPGGRSEEKISDSEGFKANLSLLRRPGEK
>Q02880
KHSFKQTWMNNMMKTSEAKIKHFDGEDYTCITFQPDLSKFK
>Q13263
EAHQRVKYTKDHTVRSTGPAKSRDGERTVYCNVHKHEPLVL
>Q7L1Q6
YCYDNIHFMKAFQKIVVLFYKAEVLSEEPILKWYKDAHVAK
>Q6N043
GLAKTEFSSTVNKNTTIDSEKGKLIMLVNDFYYGKHEGDVQ
>Q96JM2
DPCKELPAEVVERSILESMVKPLTKSRGNFCCEWCSYQTPR
>Q9UII5
GKAFNQSSQLTRHKIIHTEEKPNKCEECGKAFKQASHLTIH
>Q8TF20
YKCEECGKAFAPSTDLNQHTKILTGEQSYKCEECGKAFGWS
>Q92879
HHPIQMKPADSEKNNAVEDRKLFIGMISKKCTENDIRVMFS
>Q9UJL9
LQNDISWEELHCGLMMERFTKGSSMYSTLGRISKCNKLESQ
>Q9H9B1
VVGLHAASKDPREVREARDHKEPKEEINKNISDFGRQQLLP
>Q8IUH3
RPGVDSLDEPPNSRIFLVISKYTPESVLRERFSPFGDIQDI
>Q96MF7
TLDRQLNHYVKAVQSTINHVKEERPEKIPDLKLLVEKKFLA
>Q92925
KAEGDSAGTAGTPGGTPAGDKVASWELRVEGKLLDDPSKQK
>Q969J2
LLTQTQGSQSSQCQPMKALFKHESLGSQPLHDRVLQVPGLA
>Q9UHF7
HKEEHSLHVQDPSSSSKKDLKSAVLSEKAGFNYESPSKGGN
>Q9H4L7
RSQNYPKNATKTKLKQKFSMKAQNGFNKKRKKNVFNPKRVV
>Q8ND82
KYHMKHCCPDMITKFLGVIVKSERPCDEDKTDSETGKLIML
>Q14202
AGRSAVGTKMTCAHCRTPLQKGQTAYQRKGLPQLFCSSSCL
>P48552
LRCYGVASSHLKTLLKKSKVKDQKPDTNLPDVTKNLIRDRF
>P22087
FHSGGNRGRGRGGKRGNQSGKNVMVEPHRHEGVFICRGKED
>Q9BY77
ASGGFLHHMAGLSSSKLSMSKALPLTKVVQNDAYTAPALPS
>Q7Z3I7
XXXXXXXXXXXXXXXXMEQEKKLLVSDSNSFMERESLKSPF
>Q9Y2K1
LDDFRDNHYQINSIQKKQLFKHSACPFRCPNCGQRFETENL
>Q96T23
VECKLALLKYLCECQFDDNLKFKNIINEEDADTMRLQPIGR
>Q15233
TVEPMDQLDDEEGLPEKLVIKNQQFHKEREQPPRFAQPGSF
>P10242
LESSPRTPTPFKHALAAQEIKYGPLKMLPQTPSHLVEDLQD
>O75444
NSDLPTSPLAMEYVNDFDLMKFEVKKEPVETDRIISQCGRL
>Q9H582
TTESCSTLKVAADLQLSTPQKASQHQVLFLLSDVAHAKNPT
>Q15054
SEEELNMKTSSVHRPPAMTVKKEPREERKGPKKGTAALGKA
>Q7Z3K3
CCSRAYANHMINNHVPRKSPKYLALFKNSVSGIKLACTSCT
>Q9UBW7
QSSNFGVNIQTYTPSLTSQTKTGVGPFNPGRMNVAGDVFQN
>O43290
STVGPRLASEYLTPEEMVTFKKTKRRVKKIRKKEKEVVVRA
>P02545
LRRVDAENRLQTMKEELDFQKNIYSEELRETKRRHETRLVE
>Q8NAP3
YVADPGGSLSKTTNIAEETSKIETYIAKPALPGTSTNSNVA
>Q52LR7
YDYWVRKRKNCRGPSLIPQIKQEKRDGSTNNDPYVAFRRRT
>Q96T23
KQEEETCKRISTITALGHEGKQLVNGEVSDERVAPNFKTEP
>P19532
SNSCPAELPNIKREISETEAKALLKERQKKDNHNLIERRRR
>Q9ULM3
LPPGTKLYLTTNSKNPSGKGKLLLIPQGAILRATNNANLQS
>O95785
PGAGPAQVPRELSLTPITGAKPSATGYLGSVAAKRPLQEDR
>O60216
TKAHVFECNLESSVESIISPKVKMALRTSGHLLLGVVRIYH
>P23025
PKIIDTGGGFILEEEEEEEQKIGKVVHQPGPVMEFDYVICE
>O15164
XXXXXXXXXXXXXXMEVAVEKAVAAAAAASAAASGGPSAAP
>O00257
CPDLGAKSHPPDKWAQGAGAKGYLGAVKPLAGAAGAPGKGS
>Q09666
PDWHLKMPKMKMPKFSMPGFKAEGPEVDVNLPKADVDISGP
>Q6NZY4
CQQKDVFANYLTSNFQAPGVKSGNKRSSSHSSPGSPKKQKN
>Q9NWF9
EEQKRKNGENTFKRIGPPLEKPVEKVQRVEALPRPVPQNLP
>P05423
FTPNIISRKIKEEPKEEVTVKKEKRERDRDRQREGHGRGRG
>P49750
RDREPYFDRQSNVIADHRDFKRDRETHRDRDRDRGVIDYDR
>P61956
XXXXXXXXXXXXXXMADEKPKEGVKTENNDHINLKVAGQDG
>O75820
ETKESFDPNCSLVIQQEVYPKEKSYKCDECGKTFSVSAHLV
>Q02880
GGGNGALTWVTLFDQNNAAKKEESETANKNDSSKKLSVERV
>Q7Z5L9
PADSLSTAAGAAELSAEGAGKSRGSGEQDWVNRPKTVRDTL
>Q13151
AVVKFHPIQGHRVEVKKAVPKEDIYSGGGGGGSRSSRGGRG
>Q02880
VPALIFGQLLTSSNYDDDEKKVTGGRNGYGAKLCNIFSTKF
>P49756
PDAELQRMEQEAERRRQPQIKQEPESEEEEEEKQEKEEKRE
>Q8IX15
GLKVEPEEPSQMPPLPQSHQKLKESLMTPGSGAFPYQSDFW
>O60884
EDMMHPLKVSLEDLYNGKTTKLQLSKNVLCSACSGQGGKSG
>Q9Y2W1
PRKTSESRDKLGAKGDFPTGKSSFSITREAQVNVRMDSFDE
>P49848
GPLKGKGQGATTADGKGKEKKAPPLLEGAPLRLKPRSIHEL
>P18848
LLDDYLEVAKHFKPHGFSSDKAKAGSSEWLAVDGLVSPSNN
>Q7Z333
DYNCTGGTEVLANSNRKQLIKCMPSEPETIKAKHGSPATDD
>Q8IY92
PPKVPITPMPQYSIMETPVLKKELDRFGVRPLPKRQMVLKL
>P52736
MTHTGEKPYVCKTCGRGFSLKSHLSRHRKTTSVHHRLPVQP
>Q6ZU65
TEEDDITDNQKHKPPKVPKIKEDDIEMKKRKRKEEGEKEKK
>P17844
IKQVSDLISVLREANQAINPKLLQLVEDRGSGRSRGRGGMK
>Q5VZL5
TTTSKDFCSQSCLSTYELKKKPIVTINTNSISTKCSMCQKN
>O95125
ATAVEPEDQDLWEEEGILMVKLEDDFTCRPESVLQRDDPVL
>Q9ULJ3
LCRNAAVCPYCSLRFFSPELKQEHESKCEYKKLTCLECMRT
>Q8IXQ4
HILSGRDKRLAEQVSSYNESKRSESLMDIHHKKLKSKAAED
>Q9H2Y7
DGKGEEEEEDYFDKELIQLIKQRKEQSRQDEPSNSNQEINS
>Q8IZ40
SNKELKGMLVWSPNHCVSDAKLDKYIAMAKEKHGYNIEQAL
>Q16666
RKRKKEVDATSPAPSTSSTVKTEGAEATPGAQKRKKSTKEK
>P51814
GKAFIQKSTLSVHQRIHTGEKPYVCPECGKAFIQKSHFIAH
>Q14692
KRLLQDLQLGDEEDARKRNPKAFAVQSAVRMARSFHRTQDL
>Q6MZP7
MCSSICKCIGCKNFEESPERKTLMHLADAAEVRVQQQTAAK
>P62241
DERKKNAKISSLLEEQFQQGKLLACIASRPGQCGRADGYVL
>Q14692
DVHKGKSGPNTQNEDIEKEVKEEIDPDEEESAKKKHLDKKR
>Q9Y4E5
HSDTEAARLCVDQWLKMPGLKTGTINCGTKSSFRRGGHTWV
>Q9H582
IELLKNKRMGEERNSAISPQKIHNQTARKRFVQKCVLPLNE
>Q08050
LSNIQWLRKMSSDGLGSRSIKQEMEEKENCHLEQRQVKVEE
>Q9UQR1
SGEIHPPKLVLKKINSKRSLKQPLEQNQTISPLSTYEESKV
>Q6W2J9
TVRRFRKRPEPSSDYDLSPAKQEPKPFDRLQQLLPASQSTQ
>Q8IWI9
CRRPDCMFGCTCLKRKVVLVKGGSKTKHFQRKAAHRDPVFY
>Q9H2Y7
KLGFPASLQRDLTRHISLKSKTGVHLPEPNLNSARRIRNIS
>P10244
KQDTLELESPSLTSTPVCSQKVVVTTPLHRDKTPLHQKHAA
>P43243
NLPHSGYSDSAVLKLAEPYGKIKNYILMRMKSQAFIEMETR
>Q9Y2X9
IEPRTTYQIENFAQAFGSQFKSGSRVPMTFITNSNGEVDHR
>Q9H5V7
PIKGTRSSLSSKKMWGVLQKKTSNLGYSRRALINLSPPSMV
>P24534
ESKKAKKPALVAKSSILLDVKPWDDETDMAKLEECVRSIQA
>Q15185
DNFKHLNEIDLFHCIDPNDSKHKRTDRSILCCLRKGESGQS
>P38432
NNNEKVLDLEPKAVTDQTVSKKNKRKNKATCGTVGDDNEEA
>P49750
DKGLVNRGRGQAISRGPGLVKQEDFRDKMMGRREDSREKMN
>P37275
CSSPSLSASPGSPTRPQIRQKIENKPLQEQLSVNQIKTEPV
>Q9BUG6
IVQDSDIEMAEAPSSVRDDLKDVSSQRASSVNQMRPGEGQA
>O43290
RAKLGLKPLEVNAIKKEAGTKEEPVTADVINPMALRQREEL
>Q9H582
KHMIIHQERRQKLMEEIRELKELQDEGRSARLQCPQCVFGT
>Q9Y3A2
HLLDFQGKQQNKHVFFFDTKKEVEQFDVATHLQTAPELVDR
>Q13573
EAIKEITEKTRVALEKSVSQKVAAAMPVRAADKLAPAQYIR
>Q13435
EPNFIFFKRIFEAFKLTDDVKKEKEKEPEKLDKLENSAAPK
>P55081
EDEEVYKRDFSAPTLEDHFNKTILPKVMQVKNFGRSGRTKY
>Q15424
KRDSDGKKEKSSNSDRSTNLKRDDKCDRKDDAKKGDDGSGE
>Q12824
DEKYKAVSISTEPPTYLREQKAKRNSQWVPTLPNSSHHLDA
>Q8N5F7
DSSSKESQEEFLENPWKDRTKAEEPSDLIGPEAPKTLTSQD
>Q92785
PPEDPRLSFPSIKPDTDQTLKKEGLISQDGSSLEALLRTDP
>P11388
YVPALIFGQLLTSSNYDDDEKKVTGGRNGYGAKLCNIFSTK
>P05787
IKYEELQSLAGKHGDDLRRTKTEISEMNRNISRLQAEIEGL
>P07910
KSDVEAIFSKYGKIVGCSVHKGFAFVQYVNERNARAAVAGE
>Q9UHF7
PAGGEKSGALPQQYPASGENKSKDESQSLLRRRRGSGVFCA
>Q9H2G4
ALETCSAVGWAPQRLVDPKSKEEAIIIVEDEDEDERESMRS
>Q9H2P0
TNVVVPRSKPLMLIAPKPQDKKSMGLPPRIGSLASGNVRSL
>E9PAV3
VFGEAKIEDLSQQAQLAAAEKFKVQGEAVSNIQENTQTPTV
>Q6PJP8
SLEEDDDSCGFFKKRHGPLLKDQDESCPKVNSFLTRDKYDE
>Q9BUA3
AGDTSDWPTVLSESSTTVAGKPEKGNGVXXXXXXXXXXXXX
>A8MV65
QKKLAVFSKMQDSLEVTLPSKQEEEDEEEEEEEKDQPAEME
>Q96T23
SGIEEPSETKGSMQKSKFKYKLVPEEETTASENTEITSERQ
>Q9H2P0
EHVLKVIPEDASESEEKLDQKEDGSKYETIHLTEEPTKLMH
>O60885
KDKQKQEPKTPVAPKKDLKIKNMGSWASLVQKHPTTPSSTA
>Q9ULU4
KPTNPVEIKEELKSTSPASEKADPGAVKDKASPEPEKDFSE
>Q9Y4Z0
YIRGSTIKYLRIPDEIIDMVKEEVVAKGRGRGGLQQQKQQK
>Q07666
GQDDWNGTRPSLKAPPARPVKGAYREHPYGRYXXXXXXXXX
>Q16576
NPHIIATKTPSSDVLVFDYTKHPAKPDPSGECNPDLRLRGH
>Q03112
SPFDLTTKRKDEKPLTPVPSKPPVTPATSQDQPLDLSMGSR
>Q8N680
DIADIDNLEQADQEREVKRRKYECTICGRKFIQKSHWREHM
>Q9ULM3
LKVSEGSKTCDTMVFNHPAIKKFLESPSRSSSPANQRAETP
>Q16649
EVNSSALPHKLRIKAKAMQIKVEAFDNEFEATQKLSSPIDM
>Q9Y230
XXXXXXXXXXXXMATVTATTKVPEIRDVTRIERIGAHSHIR
>Q4VCS5
RDQALSNAQAKVVKLEEELKKKQVYVDKVEKMQQALVQLQA
>Q9NS56
RSRSRNRDRYYLRNNYGSRYKWEYTYYSRNKDRDGYESSYR
>Q9H7L9
TEDASETDLAKHDEEDYVEMKEQMYQDKLASLKRQLQQLQE
>O75486
SIDQTGELLAMFEDDEIDEVKQERMERAERQTRIMDSAQYA
>Q9Y5A6
GMAPVLGPRPPQEQVGPLMVKVEEKEEKGKYLPSLEMFRQR
>P22626
HSIDGRVVEPKRAVAREESGKPGAHVTVKKLFVGGIKEDTE
>Q96PZ2
XMSCKKQRSRKHSVNEKCNMKIEHYFSPVSKEQQNNCSTSL
>O43290
YAEDESVDDLAQQKPRSILSKYDEELEGERPHSFRLEQGGT
>Q96JM3
KLKKDNQESSDAELSSSEYIKTDLDAMDIKGQESSSDQEQV
>Q6NWY9
DKDRELQQAELPNRSPGFGIKKEKTGWDTSESELSEGELER
>Q8ND82
STQESLPPSQDIPAIFREGMKNTSYVLKHPSTSKVNSVTPK
>P37275
SVYQNSVYSVQEEPLNLSCAKKEPQKDSCVTDSEPVVNVIP
>Q13263
QEFAQDVGRMFKQFNKLTEDKADVQSIIGLQRFFETRMNEA
>P21266
EKRYTCGEAPDYDRSQWLDVKFKLDLDFPNLPYLLDGKNKI
>Q8WV37
EKPYECNEHSKVFRVSSSLTKHQVIHTVEKPYKCNSCGKVF
>Q8IX01
QVQARGRALNIVDQEGSLLGKGETQGLLTAKGGVGKLVTLR
>Q13206
EEEDADFLKVKRHNVFGLDLKDEKTLQKKEPSKSSIKKKMT
>O60583
ISLHSGLHHRPDKISDHSSVKQEYTHKAGSSKHHGPISTTP
>Q7Z5L9
EPALTAGRLLGFEANGANGSKAVARTARKRKPSPEPEGEVG
>Q8IU85
HLYLVMQLVSGGELFDRIVEKGFYTEKDASTLIRQVLDAVY
>O75694
FLDRNSQFAGGPLGNPNTTAKVQQRLIGFMRPENGNPQQMQ
>Q9NS56
APARPAPASSEIMASAAKEFKMDNFSPKAGTSKLQQTVPAD
>Q9UK10
FRNLLSVGHQSLHRDTFHFLKEEKFWMMETATQREGNLGGK
>Q02880
DKVESQEREDVLAGMSGKAIKGKVGKPKVKKLQLEETMPSP
>P25490
GSSSSGGGRVKKGGGKKSGKKSYLSGGAGAAGGGGADPGNK
>Q9UMN6
PEPEEQSRPRKPTLQPVLQLKARRRLDKDALAPGPFASFPN
>Q8N3Z6
SSLQSNELVDKKCKSDIEKPKSEERSGVIREVMIIEVSSSE
>P62913
LGRPGFSIADKKRRTGCIGAKHRISKEEAMRWFQQKYDGII
>Q96JM2
DLSPVKKRTRIDEIASNLQSKINQTKQQEDAVINVEDDEEE
>Q00839
FIQNVPLEDRVRGPKGPEEKKDCEVVMMIGLPGAGKTTWVT
>Q8WXI9
SSPLPSPSAMTDAANSQAAAKLALRKQLEKTLLEIPPPKPP
>Q9NPA8
IKEKGLEHVTVDDLVAEITPKGRALVPDSVKKELLQRIRTF
>Q96LW1
KLKKQQDKNENLQIISVAHTKILTVDRSHKNVEFGQNFYLK
>Q13887
CEMEKYLTPQLPPVPIIPEHKKYRRDSASVVDQFFTDTEGL
>Q8NBZ0
PEPSPLRPKREKRPRLPRKLKMAVGPPDCPVGGPLTFPGRG
>Q6P2D0
DQMERDHRNPDEQARQFLILKNQTPIEERGDLFGKALNLNT
>Q92785
PEDPRLSFPSIKPDTDQTLKKEGLISQDGSSLEALLRTDPL
>P20700
GDLEDLKDQIAQLEASLAAAKKQLADETLLKVDLENRCQSL
>Q14149
DFEKDKYDIRIPEDLDEITGKKGYKKQERMDQIAPESDYSL
>P37275
IIINYSLEQPSQLQVVPQNLKKENPVATNSCKSEKLPEDLT
>Q96MX3
QRTHSGEKPYRARPPAQGPPKIPRSRIPAGERPTICGECGK
>Q8N9M1
QQAAKGLHRTSVFDRLGAETKADTTTGSKPTGVFSRLGATP
>P07910
ENLEKIEKEQSKQAVEMKNDKSEEEQSSSSVKKDETNVKME
>Q9UBW7
KVTCANCKKPLQKGQTAYQRKGSAHLFCSTTCLSSFSHKPA
>Q8ND82
PRFHLVSKSSQSSVTVENASKPDFTKNSQVGSDNSSILLFD
>Q14493
AVEEDEMRTRVNKEMARYKRKLLINDFGRERKSSSGSSDSK
>Q53GS9
ERDREREPEAASSRGSPVRVKREFEPASAREAPASVVPFVR
>O14628
GKVFRTCSSLSNHKRTHSEEKPYTCEECGNIFKQLSDLTKH
>Q96RL1
CNGLMEEDTVLTRRQKEAKTKSDSGTAAQTSLDIDKNEKCY
>Q5T0B9
TIQGHGLLGPPKSERGRKKIKAENPGGPPVLVVPYPILASG
>Q9BYG3
EDVEFQKEVAQVRKRITQRKKQEQLTPGVVYVRHLPNLLDE
>O00566
SFIKDEGKDKALKSSQAFFSKLQDQVKMQINDAKKTEKKKK
>Q13569
KKSGKSAKSKEKQEKITDTFKVKRKVDRFNGVSEAELLTKT
>Q12888
KEGDIIPPLTGATPPLIGHLKLEPKRHSTPIGISNYPESTI
>Q99832
GAIEMELSKYLRDYSRTIPGKQQLLIGAYAKALEIIPRQLC
>O75446
KDTLTYFIYSVKNDKNKSDLKVDSGVHXXXXXXXXXXXXXX
>Q9NR30
RKKKEPIEKKVVSSKTKKVTKNEEPSEEEIDAPKPKKMKKE
>Q09028
XXXXXXXXXXXXXXXXXMADKEAAFDDAVEERVINEEYKIW
>O00148
RPVCRKFMQDPMEVFVDDETKLTLHGLQQYYVKLKDSEKNR
>Q9H582
MAVTENELECHRGIAHGAVVKCPMVTSDIAQRKTQKKTFMK
>P10244
LEKYGPLKPLPQTPHLEEDLKEVLRSEAGIELIIEDDIRPE
>Q15233
QLDDEEGLPEKLVIKNQQFHKEREQPPRFAQPGSFEYEYAM
>O95239
EQVLSKKTPPAPSPFDLPELKHVATEYQENKAPGKKKKRAL
>Q8WV44
LFCEVDEEAICVVCRESRSHKQHSVVPLEEVVQEYKAKLQG
>P39880
KKPSAAPEAGASALPNPPALKKEAQDAPGLDPQGAADCAQG
>Q9NSC2
DSAQASETSKLQQLVENIDKKATDPNECIICHRVLSCQSAL
>P17275
EGGGGGSYFSGQGSDTGASLKLASSELERLIVPNSNGVITT
>O75820
QEIEEIEEEVEPQGVIVTRIKSEIDQDPMGRETFELVGRLD
>Q99081
HEPPSSDDMKSDDESSQKDIKVSSRGRTSSTNEDEDLNPEQ
>A0AUZ9
YNGSNIQLSKICLSHSEEFIKKEPLSDTTSQCMKDVQIILD
>Q9Y2W1
RSEGGHRGFVPEKNFRVTAYKAVQEKSSSPPPRKTSESRDK
>P13682
MTAELREAMALAPWGPVKVKKEEEEEENFPGQASSQQVHSE
>Q9BUA3
FPAGFVLQLFSHTQLRGPDSKDSPKDREVAEGGLPRAESPS
>Q1ED39
ALKRKKKKKRKESGVAGDPWKEETDTDLEVVLEKKGNMDEA
>P08670
ELNDRFANYIDKVRFLEQQNKILLAELEQLKGQGKSRLGDL
>O95785
LTPITGAKPSATGYLGSVAAKRPLQEDRLLPAEVKAKTYIQ
>Q6PCB5
IPVADMPKSPFKRKRTTNEIKNLQYLPRTSEPREMLFEDRT
>Q86U86
PLPVVRVASVFANADKGDDEKNTDNSEDSRAEDNFNLEKEK
>Q9UKK9
LISEGKWVKLEKTTYMDPTGKTRTWESVKRTTRKEQTADGV
>Q96RE7
VAQTSGWPACSTPLPLVSRVKTEQQESDSVQCMPVAKRLWD
>Q9Y2W1
AKEQTFSGGTSQDTKASESSKPWPDATYGTGSASRASAVSE
>Q86T24
YQFMSSHIKSVHSQDPSGDSKLYRLHPCRSLQIRQYAYLSD
>Q8ND82
KNTSYVLKHPSTSKVNSVTPKKPKTSEDVPQINPSTSLPLI
>Q9UIG0
TEAEDMISAVKSRRLLAIQAKKEREIQEREMKVKLERQAEE
>Q14149
SRCDQGNTAATQTEVPSLVVKKEETVEDEIDVRNDAVILPS
>Q9H9B1
DESDLSSESSIKKKFLKRKGKTDSPWIKPARKRRRRSRKKP
>P05783
QKTTTRRIVDGKVVSETNDTKVLRHXXXXXXXXXXXXXXXX
>Q9UK33
PRSSSPEAMDPPPPKAPPFPKAEGPSSTPSSAAGPRPPRLG
>P04075
RIVAPGKGILAADESTGSIAKRLQSIGTENTEENRRFYRQL
>Q03933
KPEENKIRQEDLTKIISSAQKVQIKQETIESRLSELKSENE
>P48552
ESTQEHSERALSEQILMVKIKSEPCDDLQIPNTNVHLSHDA
>Q14978
KADSSSSEEESSSSEEEKTKKMVATTKPKATAKAALSLPAK
>P10244
RPEKQKRKPGLRRSPIKKVRKSLALDIVDEDVKLMMSTLPK
>Q9ULJ3
QHGIVKNPSPASSSHAVLDEKFQRKLIDIVREREIKKALII
>Q9NWH9
RSSGDKKNTSDRSSKTQASVKKEEKRSSEKSEKKESKDTKK
>Q9UK58
ALSTLGGFSPASKPSSPREVKAEEKSPISINVKTVKKEPED
>Q9C0J8
QNKVPIPAPNEVLNDRKEDIKLEEKKKTQAEIEQEMATLQY
>Q14151
RNLDTGGNKSVLMERLKKAVKEEGQDPDEIGIELEATSKKS
>Q5QJE6
LQKKRRKERQKTAGDGWFGMKAPEMTNELKNDLKALKMRAS
>Q9Y2W1
EKSSSPPPRKTSESRDKLGAKGDFPTGKSSFSITREAQVNV
>Q9ULW0
EAACFKARPNTVISQEPFVPKKEKKSVAEGLSGSLVQEPFQ
>P17097
EEPWVLDLQGAEGTEAPRTSKTDSTIRTENEQACEDMDILK
>Q9UBC3
KVGKYVASEVCEESIAVGTVKHEGNIKYVNDVRNITKKNIE
>O75475
PKDIFPYSENKEKYGKPNKRKGFNEGLWEIDNNPKVKFSSQ
>Q8IWI9
LRQAQQQQQQQQGSRPPGLSKSQVKLMDLEDCALWEGKPRT
>P53567
XXXXXXXXXXXXXXXXXXMSKISQQNSTPGVNGISVIHTQA
>P10074
GDYMSEPEAVLTRRKSNVIRKPCAAEPALSAGSLAAEPAEN
>Q5T7W0
KVKTELPDDYIQEVIWQGEAKEEKKAVSKDGTSDVPAEICV
>Q17R98
HQHFLRTEAKVKEEIPDPDVKGSPHLSDSACLGQQREGGGT
>Q9Y4E5
SFKLGDNKGIAHPISFPSFAKKLLISLCKDVPFQVKCVACH
>Q14592
LTRHQRVHSGEKPFVCNECGKAFTYRSNFVLHNKSHNEKKP
>Q09666
SSALNLDTSKFAGGLHFSGPKVEGGVKGGQIGLQAPGLSVS
>P15880
LWKETVFTKSPYQEFTDHLVKTHTRVSVQRTQAPAVATTXX
>P52597
AEKALGKHKERIGHRYIEVFKSSQEEVRSYSDPPLKFMSVQ
>Q8NCD3
DKEVPGHGRNRYDEIKEEFDKLHQKYCLKSPGQMTVPLCIG
>P78347
NPQTSAVRTPTQTNGSNVPFKPRGREFSFEAWNAKITDLKQ
>Q15022
IRQVPTGKKQVPLNPDLNQTKPGNFPSLAVSSNEFEPSNSH
>Q13151
ADKAAVVKFHPIQGHRVEVKKAVPKEDIYSGGGGGGSRSSR
>Q13123
KVDDEPMDVDKGPGSTKELIKSINEKFAGSAGWEGTESLKK
>Q9UPW6
EEGSEEMYKVEAEEENADKSKAAPAEIDQRXXXXXXXXXXX
>Q9UIS9
PYRRRKRPSSARRHHLGPTLKPTLATRTAQPDHTQAPTKQE
>Q8NEY8
SPHSRSGSSVSSRSYSPERSKSYSFHQSQHRKSVRPGASYK
>Q9UHF7
LTKSHSAQQPVLVSQTLDIHKRMQPLHIQIKSPQESTGDPG
>Q9H2Y7
KPRRWTPYPSQKTLDLQSGLKDITGNKSEMIEKPLFDFSLI
>Q9UHL9
RPMPEPKATGAQDFSDCCGQKPTGPGGPLIQNVHASKRILF
>Q13573
LREMAQKARERRAGIKTHVEKEDGEARERDEIRHDRRKERQ
>Q9BYW2
HQDKLMSMPVMTVDYSKTVVKEPVDTRVSCCKTKDSDIYCT
>Q4G0J3
EYLALQKASMASLKKTISQIKSESEMETDSGVPQNTGMKNE
>Q9UKM9
VKRPRVTVPLVRRVKTNVPVKLFARSTAVTTSSAKIKLKSS
>O00257
GAKGYLGAVKPLAGAAGAPGKGSEKGPPNGMMPAPKEAVTG
>Q9NPD8
DSRVHNSTQKRKASQLVGIEKKFHPDVXXXXXXXXXXXXXX
>Q13148
LCGEDLIIKGISVHISNAEPKHNSNRQLERSGRFGGNPGGF
>O94913
ERIDTPPACTEESIATPSEIKTENDTVESVXXXXXXXXXXX
>O00567
YCRLAQFIGNRRELNEDKLEKLEELTMDGAKAKAILDASRS
>Q9UNX4
RGFVTGGADKSVKFWDFELVKDENSTQKRLSVKQTRTLQLD
>Q14149
FTDQIKVLQQRILEMNDKYVKKETCHQSTETDAVFLLESIN
>Q9BWF3
NKSKTSTKLHVGNISPTCTNKELRAKFEEYGPVIECDIVKD
>Q6P1R3
RWKEDIRYHYAEISSQVPLGKRLREYFNSEKPEGRIIMTRV
>Q9ULD5
YKNVMRGNYESLVSMDYAISKPDLMSQMERGERPTMQEQED
>Q9Y2X9
HSELVQEENLSPGTQTPSNDKASMLQEYSKYLQQAFEKSTN
>Q8NCY6
EKERLQIEREKLRLQIVNSEKPSLENELGQGEKSMLQPQDI
>Q8NAP3
SFHAIDHRLSISKKTANGGLKPSVYPYKLYRLLPMKCKRAP
>Q969R5
QGARKISSEPVPGEIIAVRVKEEHLDVASPDKASSPELPVS
>P29374
ISAHILKENDRTQMQPLETLKLEVGENEQIVQIFGNKMEKT
>Q09666
PDWHLKMPKMKMPKFSMPGFKAEGPEVDVNLPKADVDISGP
>Q9Y2L8
EKNGICEEAYSWNLTVIEDKKIELQEQPYQCDICGKAFGYS
>P46060
SSSFNSNTFLTRLLVHMGLLKSEDKVKAIANLYGPLMALNH
>Q9P0W2
AAAPAGGKAPGQHGGFVVTVKQERGEGPRAGEKGSHEEEPV
>P37275
ENPVATNSCKSEKLPEDLTVKSEKDKSFEGGVNDSTCLLCD
>Q8NEY8
KSYSFHQSQHRKSVRPGASYKRQNEGNPERDKERPVQSLKT
>Q9ULM3
SGQKTTLFTQAAHGGQASLMKISDSTLKTVPATSQLSKPGT
>Q14692
THSTIDAKMASSRVTLFSDSKPLGSEDIDNQGLMMPKEEKQ
>P17036
DTRSHGVLLGRFQKDISQGLKFKEAYEREVSLKRPLGNSPG
>Q86T24
TGCKVYANIGEDTYDIVIPVKDDPDEGEARLENEIPKTSGS
>Q7Z417
GNQQVVDTSLKQTVKANTFGKAGIKTKNFIQKNSMDKKNGK
>Q14865
HKPTGKVLGLAHSTTGPQESKGISQFQVLGSQSRDCHPKAC
>Q9UHF7
VYNLLTPDSKMGEPVSESVVKREKLEEKDGLKEKVWTESSS
>Q9NY74
MQNIDMPELFPSKTAHVTDQKEICTFNSKTVKNTSRANTSP
>Q14781
SDLDAKRGPRGRETHPVPQKKAQILVAKPELKDPIRKKRGR
>Q14978
KKRKQNEAAKEAETPQAKKIKLQTPNTFPKRKKGEKRASSP
>Q09666
LSGDDEEYQRIYTTKIKPRLKSEDGVEGDLGETQSRTITVT
>Q9UJW8
IERFTRDDPWLSSCEEVDDCKDQLEKQQEKQEILLQEVAFT
>Q14966
DHPTDKKGNRKKRAVDTKKTKLESLSQVGPVNENVMEEDLK
>Q16649
KHVHATVVKVPEVNSSALPHKLRIKAKAMQIKVEAFDNEFE
>Q8IWI9
KFELSGSKVMEQQSNLQPEAKEKECGDSLEKDRERWRKHLK
>Q9ULM3
SSFSSADNLCRKLEDLQQFQKREPENEEEVDILSLSEPVKI
>Q9ULU4
LKELSESVQQQSTPVPLISPKRQIRSRFQLNLDKTIESCKA
>P08670
QQYESVAAKNLQEAEEWYKSKFADLSEAANRNNDALRQAKQ
>Q53HL2
KVIQVDEMIVEEEEEEENERKNLQTARVKRCPPSKKRTQSI
>P38398
QNEKNPNPIESLEKESAFKTKAEPISSSISNMELELNIHNS
>Q969G3
PYMRYSRKVWDQVKASNPDLKLWEIGKIIGGMWRDLTDEEK
>Q9UK58
SPREVKAEEKSPISINVKTVKKEPEDRQQASKSPYNGVRKD
>Q86UZ6
DDVSSQPLWPGDVGYGPLRIKEEQVSPSQYGGSELPSAKDG
>Q9UK61
SKYSVAISTSEVGTDHKLHLKEDPNLISVNNFEDCSLCPSV
>Q9BSM1
CKSCIVKYLQTSKYCPMCNIKIHETQPLLNLKLDRVMQDIV
>Q9H2Y7
SNKSNKYSHDRYNWQRQENDKLGTVATYRGPSEGFTSDKFP
>Q9Y2W1
KDKAKGRKESEFDDEPKFMSKVIGANKNQEEEKSGKWEGLV
>P46782
DVQINDISLQDYIAVKEKYAKYLPHSAGRYAAKRFRKAQCP
>Q6MZP7
KTIIPLATAPNVQQIQVPGSKFHYVRLVTATSASSSTQPVS
>Q8IWX8
MGWSGSGGLGAKEQGIQDPIKGGDVRDKWDQYKGVGVALDD
>Q9H4L7
EDSSVPETPDNERKASISYFKNQRGIQYIDLSSDSEDVVSP
>O00231
MLLCKIMLNTPEDVQALVSGKLALRYAGRQTEALKCVAQAS
>Q9UGU0
PTGQEKGDFTGHGERKGRNEKFPSLLQEVLQGYHHHPDRRY
>Q14202
PRMSLRSSVSQRAGRSAVGTKMTCAHCRTPLQKGQTAYQRK
>P18846
TSLPQTVVMTSPVTLTSQTTKTDDPQLKREIRLMKNREAAR
>P39023
FQTMEEKKAFMGPLKKDRIAKEEGAXXXXXXXXXXXXXXXX
>Q5VZL5
PPPPLTKKTCSSCSKDILNPKDVISAQFENTTTSKDFCSQS
>Q8NAP3
LNEQRIRGILCDVTIIVEDTKFKAHSNVLAASSLYFKNIFW
>Q9HCM1
DWTQQCISKGLTYPDYRPPPKLYRYSPQSFLPDSTIQKQNF
>Q01664
RMMLEEQVRSLEAHMYPEKLKVIAQQVQLQQQQEQVRLLHQ
>Q9Y2W1
HGLAHDEMKSPREPGYKAEGKYKDDPVDLRLDIERRKKHKE
>Q8NAP3
NSNVAPLCQITVKIGNEAIVKRHILGSKLFYKRGRRPKYQM
>O76021
EKSPSLGKKDARQTPKKPEAKFFTTPSKSVRKASHTPKKWP
>P45973
VIAFYEERLTWHAYPEDAENKEKETAKSXXXXXXXXXXXXX
>P78332
PERKRIKYSRETDSDRKLVDKEDIDTSSKGGCVQQATGWRK
>Q5T7W0
DNENNIASNQSRSPPAVVEEKWKPQAQRNSANNTTTSGLTP
>Q9UBW7
TLHETVNFSGVKRPFCSEGCKLLYKQDFARRLGLRCVTCNY
>Q9NPI1
SIEELKDNFKLMCTNAMIYNKPETIYYKAAKKLLHSGMKIL
>P05783
GGLATGIAGGLAGMGGIQNEKETMQSLNDRLASYLDRVRSL
>Q9UBW7
QRKGSAHLFCSTTCLSSFSHKPAPKKLCVMCKKDITTMKGT
>Q9Y4E5
TINCGTKSSFRRGGHTWVSGKPILCPIMHCNKEFDNGHLLL
>Q9Y265
IEKEHVEEISELFYDAKSSAKILADQQDKYMKXXXXXXXXX
>Q86V15
EVVGTLPGLRLPSSTAHLETKATILPLPSHSSVQMQNLVAR
>Q9Y3Z3
DYESLPKEVASAKPKVLLDVKLKAEDFIVDVINMDYGMQEK
>Q96GM5
YGGNPSVRPGLAQSGMDQSRKRPAPQQIQQVQQQAVQNRNH
>P0CJ78
SSCGEGFANTYGLKKHRLAHKAENLGGPGAGAGTLAGKDAX
>Q9UMX1
SGKDTEQIRETLRRGLEINSKPVLPPINPQRQNGLAHDRAP
>Q9Y2X3
RDTPKYGLIYHASLVGQTSPKHKGKISRMLAAKTVLAIRYD
>O00425
IITGPPEAQFKAQGRIYGKIKEENFVSPKEEVKLEAHIRVP
>Q9Y5Z7
SSSTNGAVVKDETSLTTFSTKSEVDETYALPATKISRVETH
>O00567
VSEGVVHEDLRLLLETHLPSKKKKVLLGVGDPKIGAAIQEE
>Q14676
SPPHQKQPQRGEVSQKTVIIKEEEEDTAEKPGKEEDVVTPK
>P30050
GEVGATSALAPKIGPLGLSPKKVGDDIAKATGDWKGLRITV
>Q13129
AYLEQQMENLVVCVKYGTKIKEEPPSEADPCIKKEENRSCE
>O95551
LGSCLEGGREAAEEEGEPEVKKRRLLCVEFASVASCDAAVA
>P49368
MRRYIKNPRIVLLDSSLEYKKGESQTDIEITREEDFTRILQ
>P13682
REKKDFRQVIVNDCHLPESFKEEENQKCKKSGGKYSLNSGA
>Q9BUL8
EFVKYSKSFSDTLKTYFKDGKAINVFVSANRLIHQTNLILQ
>Q8IY81
RKGRQQQQKQQLPQTPPSCLKTEIMSPLYQDEAPKGTEASS
>Q9BUA3
FVLQLFSHTQLRGPDSKDSPKDREVAEGGLPRAESPSPAPP
>Q9Y4E5
HFHRKHCFLQKPSVAHFGSEKSNLYKFTASASHTERKLKQA
>P46013
DKNPASSKRRLKTSLGKVGVKEELLAVGKLTQTSGETTHTH
>Q96T23
HEITEKSTEETEKLKNDQQAKIPLKKREIKLSDDFDSPVKG
>Q9UGU0
QEAGRCLMSSDGLPNKGMELKHGSQKLQESCWDLSRQTSPA
>Q1ED39
SPSFSRPASTIARPNMALGKKAADSLQQNLQRDYDRAMSWK
>Q969G5
RLEANHGLLVARGKLHVLLFKEEGEVPASAFQKAPEPLGPA
>P50990
AVYSCPFDGMITETKGTVLIKTAEELMNFSKGEENLMDAQV
>Q9H582
GISSGTDGFRSENDTNWDPQKEFIQFLMTNEETVDKAPPHS
>P62277
PTWLKLTSDDVKEQIYKLAKKGLTPSQIGVILRDSHGVAQV
>Q96JM2
PPVENEMFFCQHCDYGNRTVKGVLIHYQKKHRDFKANADVI
>Q9UJ78
TKNKTNDLDFSTSSLSRSKTKTGVRPFNPGRMNVAGDLFQN
>Q96IT1
SHLLSHRRIHLQPDRLQPVEKREQAASEDADKGPKEPLENG
>Q96KQ7
EKRPPEIQHFRMSDDVHSLGKVTSDLAKRRKLNSGGGLSEE
>Q9Y2X9
EMPTVSSSGGIIGTGIDELQKRVPKLIFKKGSRKNTDKNYL
>Q9UGU0
SSSTAPEMKQINLTDYPIPRKFEIEPQSSAHEPGGSLSERR
>Q13428
VGQAKSVGKGLQVKAASVPVKGSLGQGTAPVLPGKTGPTVT
>Q8NAP3
EHDGSSPGNTGKENCEALAAKPKTCRKPKTFSIPQDSDSAT
>Q13573
ARQGQSKDKVIYSKYTDLVPKEVMNADDPDLQRPDEEAIKE
>Q09666
VKTPKISMPDVDLHVKGTKVKGEYDVTVPKLEGELKGPKVD
>Q14978
SSEEEKTKKMVATTKPKATAKAALSLPAKQAPQGSRDSSSD
>Q9Y2K1
LQLGNFPEPLFDVCKKSSVSKLSTPKERVSRRFGRSFTCDS
>P17676
DAKAPPTACYAGAAPAPSQVKSKAKKTVDKHSDEYKIRRER
>Q9UBW7
LKEVRDHMQDSFLMQPEKYGKLTTCTGCRTQCRFFDMTQCI
>Q8TF01
RRERPSSFRDRQRSPIALPVKQEPPQIDAVKRRTLPAWIRE
>Q6P280
VMMENYSNLLSLDLESRNETKHLSVGKDIIQNTGSQWEVME
>Q8IY81
SSEEEESWEPLRGKKRSRGPKSDDDGFEIVPIEDPAKHRIL
>O15372
QENMQRQSRGEPPLPEEDLSKLFKPPQPPARMDSLLIAGQI
>Q99081
QVRERNLNPKAACLKRREEEKVSAVSAEPPTTLPGTHPGLS
>Q53ET0
PAIEENLLDDKHLLKPWDAKKLSSSSSRPRSCEVPGINIFP
>Q9ULD9
ETGKSQLLSNHQQQLQADSFKAKQMENHQLIKEAVEMKSVM
>P08670
RTNEKVELQELNDRFANYIDKVRFLEQQNKILLAELEQLKG
>Q5T5X7
XMNSTEFTEDVEEVLKSITVKVETEAEDAALDCSVNSRTSE
>P32242
AAAASSAWKLNFNSPDCLDYKDQASWRFQVLXXXXXXXXXX
>Q06730
RTHTQEKPYKCNECGKSFCVKSGLIFHERKHTGEKPYECNE
>Q6NT76
KHEILHALETLDRLDQEHSDKFGRRSSYGGSSYGNSTNNVP
>O00257
SHPPDKWAQGAGAKGYLGAVKPLAGAAGAPGKGSEKGPPNG
>P23497
GRKANTRPLKRRRKRGPRIPKDENINFKQSELPVTCGEVKG
>Q02386
LPHEELFCSQIWQQITRELIKYQDSVVNIQRTGCQLEKRDD
>P02545
ALSEKRTLEGELHDLRGQVAKLEAALGEAKKQLQDEMLRRV
>O94888
FQTETIRQEQELRNGGAIDKKLTTLADLFRPPIDLMHKGSF
>Q9NYF8
PSTTKDKHKEEDKNSERITVKKETQSPEQVKSEKLKDLFDY
>Q14865
DPSKEVSGKEKASEQESEGSKAAHGGHSGGGSEGHKLPLSS
>P17035
FHTGTLQRQASHHIGDFCFQKIEKDIHGFQFQWKEDETNDH
>P11387
DADYKPKKIKTEDTKKEKKRKLEEEEDGKLKKPKNKDKDKK
>Q6P1J9
AAYNRYDQERFKGKEETEGFKIDTMGTYHGMTLKSVTEGAS
>Q9NPA5
DTKQPSNLSKHMKKFHGDMVKTEALERKDTGRQSSRQVAKL
>Q9NSC2
LSALAQQRKSKPPNVTAFEAKSTSDEAFFKHKCRFCAKVFG
>O14503
PCFKSDHGRRFTMGERIGAIKQESEEPPTKKNRMQLSDDEG
>P13010
VTAQEIFQDNHEDGPTAKKLKTEQGGAHFSVSSLAEGSVTS
>Q9ULM3
KTEPETPGPSCLSQEGQTAVKTEESSELGNYVIKIDHLETI
>P38398
ALICKSERVHSKSVESNIEDKIFGKTYRKKASLPNLSHVTE
>Q6PJG2
RRSTRIPGTDAQAQAEDMNVKLEGEPSVRKPKQRPRPEPLI
>O75152
TVPESPEEEVKASQLSVQQNKLSVQSNPSPQLRSVMKVESS
>P02545
AEMRARMQQQLDEYQELLDIKLALDMEIHAYRKLLEGEEER
>Q13435
ELPDFIKRTGIQEMREALQEKEEQKTMKSKMREKVRPKMGK
>P42224
RPKEAPEPMELDGPKGTGYIKTELISVSEVHPSRLQTTDNL
>Q92830
FPIDLKTMTERLRSRYYVTRKLFVADLQRVIANCREYNPPD
>Q9H307
KEKEHQVVRNEEQKAEQEEGKVAQREEELEETGNQHNDVEI
>Q14692
AGKVPKDRRRPAVIREPHERKILALLDALSTVHSQKMKKAK
>P02545
RSRGRASSHSSQTQGGGSVTKKRKLESTESRSSFSQHARTS
>O43290
LTVEHAIDSFREGETMILTLKDKGVLQEEEDVLVNVNLVDK
>Q9UBW7
DQHCLLRFYCQQNEPNMTTQKGPENLHYDQGCQTSRTKMTG
>O15042
KKPPLKKGEKEKKKSNLELFKEELKQIQEERDERHKTKGRL
>Q9BVJ6
FQKLTTPKVVTKPGHIINPIKAEDVGYRSSSRSDLSVIQRN
>Q15424
SSTSEGADQKMSSPEDDSDTKRLSKEEKGRSSCGRNFWVSG
>Q9C0D4
DFQKKNNLYPHRTAFPSVALKGHSLASVFKNSVLRSLGAAS
>Q49A26
IVSNLLKMGHTVTVWNRTAEKCDLFIQEGARLGRTPAEVVS
>Q9Y4B4
TKGKGEDSTLASSMGEATNSKFLQGVGFNPFQERGNNIVTY
>P67809
ETQQPPAAPPAAPALSAADTKPGTTGSGAGSGGPGGLTSAA
>Q14202
PRKNKAAMCKPLMQNRGVSCKVEMKSKGSQTEEWKPQVIVL
>Q9NW82
MANTKGHTAMLHTGSWHPKIKGEFMTCSNDATVRTWEVENP
>Q8WXI9
EKLNGNLRPHGDNRTAGRPGKENINDEPVDMSARRSEPERG
>Q9NYF8
VSLKGNRESDGFREEKNYKLKETGYVVERPSTTKDKHKEED
>Q00613
RGQEQLLENIKRKVTSVSTLKSEDIKIRQDSVTKLLTDVQL
>Q8IY92
ELELEQTKMKSISSDPLEEKKALEISPRSCELFSIIDVDAD
>Q16514
XXMNQFGPSALINLSNFSSIKPEPASTPPQGSMANSTAVVK
>Q6AHZ1
TEGAPARGTVTKEPCKTPILKVEPNNNCLTPGLCSSIGSCL
>Q12824
TSVTLLKASEVEEILDGNDEKYKAVSISTEPPTYLREQKAK
>Q6N043
PDMINNFLGLAKTEFSSTVNKNTTIDSEKGKLIMLVNDFYY
>P43243
QAFIEMETREDAMAMVDHCLKKALWFQGRCVKVDLSEKYKK
>Q9BR77
RGMADSLESTPLPSPEDRLAKLHPSKELLEYYQKKMAECEA
>P54132
SHLPSNSVSPGDCLLTTTLGKTGFSATRKNLFERPLFNTHL
>Q02543
IKFPLPHRVLRRQHKPRFTTKRPNTFFXXXXXXXXXXXXXX
>Q9UBW7
PSFLKEVRDHMQDSFLMQPEKYGKLTTCTGCRTQCRFFDMT
>O00257
SRKLSPTKEAFGEQPLQLTTKPDLLAWDPARNTHPPSHHPH
>Q86X95
MGDERVKNGLNFMYEAPPGAKKENKEKEETEGETEYKFEWQ
>P52272
GVARKACQIFVRNLPFDFTWKMLKDKFNECGHVLYADIKME
>P01106
TFIKNIIIQDCMWSGFSAAAKLVSEKLASYQAARKDSGSPN
>Q9UJ78
EKQLYGSSNTLLKKIEGIPEKKEKTSQLQLSVECGTDTLLI
>Q6P1J9
RTKQPIPAAYNRYDQERFKGKEETEGFKIDTMGTYHGMTLK
>Q9UIS9
CVQRRCLRGKHARRKGGCDSKMAARRRPGAQPLPPPPPSQS
>P05412
QSMTLNLADPVGSLKPHLRAKNSDLLTSPDVGLLKLASPEL
>Q96T23
EQPMDLENRSTANVLEETTVKKEKEDEKELVKLPVIVKLEK
>Q9Y462
VAGVLDQSRMQREKMVYMAVKDSSQEEDDIRDERRVSRRYE
>Q9HAF1
EDTQMYGNIIRGWDRYLTNQKNSNSKNDRRNRKFKEAERLF
>Q9NQV5
EVVKDTSGESDVRCVNEVIPKGHIFGPYEGQISTQDKSAGF
>Q9UK33
ARVFASPLRLQSHRVSHSDLKPFTCGACGKAFKRSSHLSRH
>Q9UBW7
TTQKGPENLHYDQGCQTSRTKMTGSAPPPSPTPNKEMKNKA
>Q02241
MQPHVPHAITVSVANEKALAKCEKYMLTHQELASDGEIETK
>Q5VZL5
PLDDEYDKAMAPQQGLLDKIKDEPDNAQEYSHGQQQKTQEG
>Q9H582
ADASLSKHSSVFHWTDLSLEKKSCPYCPATFETGVGLSNHV
>P17844
IHGDKSQQERDWVLNEFKHGKAPILIATDVASRGLDVEDVK
>P54132
KSKKGKRNFFKAQLYTTNTVKTDLPPPSSESEQIDLTEEQK
>Q8N2W9
NIDYPVLYGKYLNGLGRLPAKTLKPEVRLVKLPFFNMLDEL
>Q14592
GKDFNRRSHLTRHQRTHNGDKPFVCSECGRTFNRGSHLTRH
>P23497
HNHGIQINSCSVRLVDIKKEKPFSNSKVECQAQARTHHNQA
>Q6NT76
SMGQRSYSFEASEEDLDVDDKVEELMRRDSSVIKEEIKAFL
>Q96AY2
SSPVKSVLDHQNNEGASCDWKKPFPKIPEVPLHDTPERSAA
>Q9UGU0
FGSAVPRNVSGFPQYPTGQEKGDFTGHGERKGRNEKFPSLL
>Q6IQ21
NLKTFVKHQQLHNETYQNNVKQVRRLLEAKQEKSMYGVYNT
>Q8N108
LPEDKVIIFLKDASRRTGDEKGVEAIPEGSHIKDNEQALYE
>Q9UHL9
RHSIHFIIKRMFDERIFTGNKFTKDTTKLEPASPPEDTSAE
>P17844
DYPNSSEDYIHRIGRTARSTKTGTAYTFFTPNNIKQVSDLI
>Q6AHZ1
LKKTSKNNYQIVKTTSENILKAKFNCWFCGRVFDNQDTWAG
>O14776
EPLPMETEEEDPKEEPIKEIKEEPKEEEMTEEEKAAQKAKP
>Q9UHX1
AAAVVAAGDKWKPPQGTDSIKMENGQSTAAKLGLPPLTPEQ
>Q6ZUT1
XXXXXXXXXXXXXMSRIPLGKVLLRNVIRHTDAHNKIQEES
>Q14149
EHSLFSTEQKLLAELDAIIGKKGTRIIIWNLRSYKNATEFD
>Q96KQ7
RMSDDVHSLGKVTSDLAKRRKLNSGGGLSEELGSARRSGEV
>Q9Y4E5
EVEGETLPSSSTTLDNLTANKPSSAITVIDHSPANSSPRGK
>Q9UJQ4
CQSSLKMHYRTHTGERPFQCKICGRAFSTKGNLKTHLGVHR
>Q7Z3K3
DRVHDRNVKNMYPPPSFPTNKAATVKSAGATPAEPEELLTP
>P49368
XXXXXXMMGHRPVLVLSQNTKRESGRKVQSGNINAAKTIAD
>Q969R5
GKKRKRIPPTKTRPLRQGSKKPLLEDDPQGARKISSEPVPG
>Q16649
GVVEMKDSGYKVSDPENLYLKQGIANLSAEVVSLKRLIATQ
>Q5JSZ5
KKPVLKALKVEDKEKELEKIKQELGEESTRLAKEKEQSPTA
>Q8WWQ0
NSGEIIHKKRGRKPKKLQYAKPEDLEQNNVHPIRDEVLPSS
>Q9UKV3
QQQEKEMKTTSPLEEEEREIKSSQGLKEKSKSPSPPRLTED
>P59923
HTRAAQAERSPPARSSSQDTKLRLQKLKPSEEMPLEDCKEA
>Q7Z3K3
VDDFYYGRDGGKVAQLTNFPKVATSFRCPHCTKRLKNNIRF
>Q8N3Z6
LSSSLQSNELVDKKCKSDIEKPKSEERSGVIREVMIIEVSS
>P82970
TKSDMMEENIDTSAQAVAETKQEAVVEEDYNENAKNGEAKI
>P80723
KEEGEPKKTEAPAAPAAQETKSDGAPASDSKPGSSEAAPSS
>P54132
VTEDFSFSEPLPNTTNQQRVKDFFKNAPAGQETQRGGSKSL
>Q9H2Y7
SEACTSSFLRLSFASETPLEKEPHSPADQPEQQAESTLTSA
>Q9Y2W1
GSFSDTGLGDGKMKSDSFAPKTDSEKPFRGSQSPKRYKLRD
>Q9BYG3
LRMEERFKKKERLLRKKLAKKGIDYDFPSLILQKTESISKT
>Q14978
TKKKRGSYRGGSISVQVNSIKFDSEXXXXXXXXXXXXXXXX
>P11388
CGIVESILNWVKFKAQVQLNKKCSAVKHNRIKGIPKLDDAN
>Q9H307
VATSKERTRRDLIQDQNMDEKGKQRNRRIFGLLMGTLQKFK
>Q9Y4E5
AFHDPESAQQHFHRKHCFLQKPSVAHFGSEKSNLYKFTASA
>Q8IWS0
PSSPKSKKKSRKGRPRKTNFKGLSEDTRSTSSHGTDEMESS
>Q99708
LFTHHSLGSEVNKIIIQSSNKQILINKNISESLGEQNRTEY
>Q9UGU0
KSQASFNNKKSGDHCHPPSIKHESYRGNASPGAATHDSLSD
>Q9BZF9
KYSVSEEEVKKNKQENDKLKKEIFTLQKDLRDKTVLIEKSH
>O75400
PDDLKTPAEQLLSKCPWKEYKSDSGKPYYYNSQTKESRWAK
>Q14244
APAQVRPPSPGNIRPVKREVKVEPEKKDPEKEPQKVANEPS
>Q6P1J9
SVEKIAAIKAKIMAKKRSTIKTDLDDDITALKQRSFVDAEV
>Q15047
RMEAEKASTSGLGIKDEGDIKQAKKEDTDDRNKMSVVTESS
>Q9HAF1
SVTSAAAVSALAGVQDQLIEKREPGSGTESDTSPDFHNQEN
>P17482
TWLEPAPRGEAAPGQGQAAVKAEPLLGAPGELLKQGTPEYS
>Q8WUQ7
KLYKLKQEQGVESEPLFPILKQEPQSPSRSLEPEDAAPTPP
>Q9UPW6
PSSSRTPQAKTSTPTTDLPIKVDGANINITAAIYDEIQQEM
>Q96IR2
KTHISKNYGNNFLNSSLLTQKQEVHMREKSFQCNESGKAFN
>Q76FK4
KRRGEFSDFHGPPKKIIKVQKDESSTGSLAMSTRPRRVIER
>Q9UHL9
LAVADKIKFTVTRPFQGLIPKPDEDDANRLGEKVILREQVK
>Q14498
IVQASQAEKNRAAAMANNLQKGSAGPMRLYVGSLHFNITED
>Q1ED39
VAGDPWKEETDTDLEVVLEKKGNMDEAHIDQVRRKALQEEI
>Q13428
SADSEEAPAAMTAAQAKPALKIPQTKACPKKTNTTASAKVA
>Q15596
TGKDLSQESSSTAPGSEVTIKQEPVSPKKKENALLRYLLDK
>Q92766
KTQLEQDSIIEALLPLSMEAKIKQEITEGELKAFMTAPGGK
>Q14202
NRGVSCKVEMKSKGSQTEEWKPQVIVLPIPVPIFVPVPMHL
>Q5VYV7
KTTSKEELHVLESLSSRHLMKNNPGQAQQTGLATNTERLST
>Q13263
SIIGLQRFFETRMNEAFGDTKFSAVLVEPPPMSLPGAGLSS
>Q99598
ALKVRGSEIPKHMLADVFSVKTEMIDQEEGISXXXXXXXXX
>Q9H9B1
LHAASKDPREVREARDHKEPKEEINKNISDFGRQQLLPPFP
>Q8IY92
EEALGHSSCSSPSRDCQAERKEGSLPHSDDAGDYEQLFSST
>Q92766
ALLPLSMEAKIKQEITEGELKAFMTAPGGKKTPAMRKVLYP
>Q15697
APRMRSDNKENPQQEGAKGAKPCAVSAGRSKGNGLQNPEPR
>Q15050
DEVSGQWRRRWGYQRARDDTKEWLIEVPGNADPLEDQFAKR
>O00422
XXXXXXXXMAVESRVTQEEIKKEPEKPIDREKTCPLLLRVF
>O75152
TAVPGITRHLTKRLPTKSSQKVEVETSGIGDSLLNVKCAAQ
>P78347
VNTRKDFQKDFVKYCVEEEEKAAEMHKMKSTTQANRMSVDA
>Q9Y3A2
IAQKIQTRKDLMDKTQKVKVKKETVNSPAIYKFQSRRKRXX
>P78347
VEDLNIIQVTIPDDDNERLSKVEKARQLREQVNDLFSRKFG
>Q16649
FSVQVTNIQDWSLKSEHWHQKELSGKTQNSFKTGVVEMKDS
>Q8N1G0
ATSPKMIAKNVLGLVPQALPKADGRAGLGTGGQKVNGASVV
>Q92804
DQVGEFFKQIGIIKTNKKTGKPMINLYTDKDTGKPKGEATV
>Q8N680
NKPYKCNLCDKTFSTPNEVVKHSCQNQNSDVFALDEGRSIL
>O60885
LPGEKLGRVVHIIQSREPSLKNSNPDEIEIDFETLKPSTLR
>Q6PIW4
APVGESATAKFHVTPLFGNVKKENHSSAKENIGLNVFLSNQ
>Q13569
VFNGKCIYEIFSKEVFGVKVKNLEFGLQPHKIPDTETLCYV
>Q9H582
FSSSSNSHNNFISDPHKPDAKRPESFKDHRRVAVKRVIKES
>Q96JM2
MRPNSSASKFSPMSYPQMKPKSPHNSGLVNLTERSRYGMTD
>Q07020
KVCALRVTSRARSRILRAGGKILTFDQLALDSPKGCGTVLL
>P12268
DAMDKHLSSQNRYFSEADKIKVAQGVSGAVQDKGSIHKFVP
>Q5TGY3
RRKQKLASPQPSYAADANDSKAEYSDVLAKLAFLNRQSQCA
>Q9H5J0
SGDLYRHIRKAHNEDLAKRSKPDPEVGPLLGVQPLPGSPTA
>P62750
XXXXXXXMAPKAKKEAPAPPKAEAKAKALKAKKAVLKGVHS
>Q8IWA0
FYFLTKSQSLLTFSTKSPEEKLTPTSKQLLAEESLPTTPFY
>P05787
NKYEDEINKRTEMENEFVLIKKDVDEAYMNKVELESRLEGL
>Q5QJE6
CKDLDEDANGITDEGKEINEKSSQLKNLSELQDTSLQQLVS
>P26373
ILFPRKPSAPKKGDSSAEELKLATQLTGPVMPVRNVYKKEK
>Q5T7W0
PVPAEASLSAEQGTMTEVKVKTELPDDYIQEVIWQGEAKEE
>Q7Z353
KPSVCHRPCKIEPVGIQRSYKPEHTGPALHNLCGQKPTIRD
>Q96DT7
VDYNNRKPVNRDGLSSSRDQKIASFWATRNLTNLASNVKIE
>Q9Y2X9
STSGKQGQISSNYDDAMQFSKKRRYLPTASSNSAFSINVGH
>Q6N043
SVTSSQAMLAKGTNTSSNQSKNGTPFPRACPKCNIHFNLLD
>Q9H9A7
KNGNNNWSEKNVSEQMTNEDKSFGCPSVRDQNRSIFSVHCN
>P19838
VHRQFAIVFKTPKYKDINITKPASVFVQLRRKSDLETSEPK
>Q86W11
ESQAFQERDGRMVAGKVLMAKQEIVECVASAAMISPGKLPG
>Q9Y2W1
DNQGDEAKEQTFSGGTSQDTKASESSKPWPDATYGTGSASR
>Q08J23
SKKDGVCGPPPSKKMKLFGFKEDPFVFIPEDDPLFPPIEKF
>Q9H4L7
SDITEKTEDSSVPETPDNERKASISYFKNQRGIQYIDLSSD
>Q96K83
AIEGKGKVGGLKTRCSSCNVKFESESELQNHIQTIHRELVP
>Q9P0M6
TTAEIDLKEDIGKALEKAGGKEFLETVKELRKSQGPLEVAE
>Q8NEY8
DDHSASRQPEYRDMRDGFRRKSFYSSHYARERSPYKRDNTF
>Q9H972
PDEDGESRAHSSPPEEPGPLKESPGEAFKALSAVEEECDSV
>P67870
IHPMAYQLQLQAASNFKSPVKTIRXXXXXXXXXXXXXXXXX
>Q8NAP3
RHIREHNGKGYACFQCPKICKTAAALGMHQKKHLFKSPSQQ
>Q9P2R6
ASTSSNDSKAETVKKSAKKVKEEASSPLKSNKRQREKVASD
>Q7Z6I8
RQDPLNETHLQTTSGRSIEIKDELKKKKNLNRSGKRGRPSG
>Q9Y2K1
LEDEPEEPFYRYYVEEDVSIKKSGRKTLKPRMSVSADERGG
>P07910
IKQKVDSLLENLEKIEKEQSKQAVEMKNDKSEEEQSSSSVK
>O95785
GLPDAHLGLPPGLAKKSSSLKEVVAGAPRPGLLSLAKPLDA
>P22087
NPFRSKLAAAILGGVDQIHIKPGAKVLYLGAASGTTVSHVS
>Q8N2W9
FDCSPELFKKIKELYETRYAKKNSEPAPQPHRPLDPLTMHS
>Q9BY77
NLYDLDEDDDGIASVPTKQMKFAASGGFLHHMAGLSSSKLS
>P78347
GLPENIPFRSPSWYGIPRLEKIIQVGNRIKFVIKRPELLTH
>P55036
GKNHKMRIIAFVGSPVEDNEKDLVKLAKRLKKEKVNVDIIN
>Q96NC0
VQPVKRELLRHRDYKVDLESKLGKTIVITKTTPQSEMGGYY
>Q9NYV4
GQDYDLSPSRSHTSSNYDSYKKSPGSTSRRQSVSPPYKEPS
>Q9H582
DEGRSARLQCPQCVFGTNCPKTFVQHAKTHEKDKRYYCCEE
>P17036
PDFGQVTVEEKLTPRGERSEKYNDFGNSFTVNSNLISHQRL
>O15164
NPVVEQNSQPPSGLSSNQLSKFPTQISLAQLRLQHMQQQVM
>P51991
EDSVKPGAHLTVKKIFVGGIKEDTEEYNLRDYFEKYGKIET
>Q7Z3K3
VEYQKKGKSLDSEPSVPSAAKPPSPEKTAPVASTPSSTPIP
>Q03112
PDRDLRSLPLKMEPQSPGEVKKLQKGSSESPFDLTTKRKDE
>Q8N8K9
AELTGGVDGPALSLTQMAKPKPQTHAGPSCVGSAKLIPHVT
>Q13485
VIYARLWRWPDLHKNELKHVKYCQYAFDLKCDSVCVNPYHY
>Q9Y3A2
AQKIQTRKDLMDKTQKVKVKKETVNSPAIYKFQSRRKRXXX
>Q86T24
LENEIPKTSGSEMANKRMKVKHDDHYELIVDGRVYYICIVC
>Q8N3Z6
KRLKQKIKVLKKNGVIPEPSKLPYIKAANENPHHDIRKGRA
>O95785
PGSSLEARSPSDLHISPLAKKLPPPPGSPLGHSPTASPPPT
>Q9UHL9
LFNEKYGEALGLNRPVLVPYKLIRDSPDAVEVTGLPDDIPF
>Q13123
GPLGRWDFDTQEEYSEYMNNKEALPKAAFQYGIKMSEGRKT
>Q5JVG2
KIHTKQKPYKCSDLGKALNWKPQLSMPQKSDNGEVECSMPQ
>Q9Y6X2
AGRNKSGRKHELLAKALHLLKSSCAPSVQMKIKELYRRRFP
>Q14244
SVKAAPAQVRPPSPGNIRPVKREVKVEPEKKDPEKEPQKVA
>P30414
SSSASLASAGESTGKKEVAEKSQINLIDKKWKPLQGVGNLA
>O60563
KMRIPVAGGDKAASSKPEEIKMRIKVHAAADKHNSVEDSVT
>Q9BVJ6
SLRKRSELSQDAEPAGSQETKDSGSQEVLSELRVLSQKLKE
>Q8N823
QTQISNNYGNNPLNSSLLPQKQEVHMREKSFQCNKSGKAFN
>Q8N806
DLKTELKDYLKRFADEGTVVKREDIQQFFEEFQSKKRRRVD
>Q6ZN19
HTGENPYHCNEFGEAFIQSSKLARYHRNPTGEKPHKCSECG
>Q9H582
KNVTIKSSVDQKPKYFHQAAKEKSNAKANSHYLYRHKYENY
>Q8TAQ5
LYECKECRKVFTQLSQLILHKRIHTGEKPYECKECGKAFIC
>P43243
AVKKDGSASAAAKKKLKKVDKIEELDQENEAALENGIKNEE
>O15446
KGTEGMEPEEGVTVESQPQVKVEPLEEAIPLPPTKKRKKEK
>Q9HCM1
TAKEKECDKLRTNTTAVGISKPANIHVKSPCSVVGNSNSQN
>P18615
TEQAKQLVKSGAISAIKAETKNSGFKRSRTLEGKLKDPEKG
>P49959
SRNSKTAVSASRNMSIIDAFKSTRQQPSRNVTTKNYSEVIE
>Q9Y3A2
IAKERQKQYNCLTQRIEREKKLFVIAQKIQTRKDLMDKTQK
>O00566
KRQEKMNEKIASLEKELLEKKPWQLQGEVTAQKRPENSLLE
>Q15047
GRAGGSRMEAEKASTSGLGIKDEGDIKQAKKEDTDDRNKMS
>Q9UID6
CELCEFNSKYFSDLKQHMILKHKRTDSNVCRVCKESFSTNM
>P04843
SLETEHKALTSEIALLQSRLKTEGSDLCDRVSEMQKLDAQV
>Q96FV9
SPDVRRDKPVTGEQIEVFANKLGEQWKILAPYLEMKDSEIR
>Q9P2K3
ALKQKMEGGIEEFKPPESNQKINARWTTEEQLLAVQGVRKY
>O60832
IKQGLLDKHGKPTDSTPATWKQEYVDYSESAKKEVVAEVVK
>Q9BRH9
SEVGTKKELSILNQKFSEEVKTPEFVSRRLLRDNAQAAEFR
>Q8IY92
TLQQEFARVGASAHDDSLEEKGLFFCQICQKNLSAMNVTRR
>Q9P1Z0
LQAPPPLCQITVRIGEEAIVKRRISETDLRPGELSGEEMEE
>P12757
SRELCSRLDASISNNSTSKRKSESATCNLVRDINKVGIGLV
>Q8IWI9
EQQKGFDNPEENSSEFPVTFKEESKFELSGSKVMEQQSNLQ
>P52272
ESMKKAAEVLNKHSLSGRPLKVKEDPDGEHARRAMQKVMAT
>Q6ZNA4
LCDDSQKQEKEMNGNQQEQEKSLVVRKKRKSQQAGPSYVQN
>Q12888
QELQQPQTQEKTSNSLTEDSKMANAKQLSSDAEAQKLGKPS
>O94913
NIMLNIVKNELQEPCDSPKVKEERIDTPPACTEESIATPSE
>Q15596
EKHKILHRLLQDSSSPVDLAKLTAEATGKDLSQESSSTAPG
>O95125
GKHFRWTSDLVRHQRTHTGEKPFFCTICGKSFSQKSVLTTH
>Q8N1G0
YPCRYCTEGKRTFSSRLILEKHVQVRHGLQLGAQSPGRGTT
>O00257
SGKYYYQLNSKKHHPYQPDPKMYDLQYQGGHKEAPSPTCPD
>P42285
SKESLKNSATEAAKPAKPDEKGEMQVVPVLVHLLSAISSVR
>P38432
SCVVNRSTDNQRQQQLNDVVKNSSTIIQNPVETPKKDYSLL
>Q9Y2W1
TGLGDGKMKSDSFAPKTDSEKPFRGSQSPKRYKLRDDFEKK
>Q13601
AFIPPKEKPIVKPKEASTETKIDVASIKEKVKKAKNKKLGA
>Q9Y244
LSASGPFESHDLLRKGFSCVKNELLPSHPLELSEKNFQLNQ
>P78332
ARDAQRDLQDQDYRTGPSEEKPSRLIRLSGVPEDATKEEIL
>O00567
RRELNEDKLEKLEELTMDGAKAKAILDASRSSMGMDISAID
>Q03112
SSFSTSHVPEELKQPLHRKSKSQAYAMMLSLSDKESLHSTS
>Q5T5X7
IMEKKNPPSGDLLNVYELFEKANASNSPSSLRLLNEPQKRD
>Q4VC44
LYRRGPGPLTLTRPRPRKRAKVEDQELPTQPEAPDEHQDMD
>Q13601
KVKKAKNKKLGALTAEEIALKMEADEKKKKKKKXXXXXXXX
>P78347
HELLNSTREDLQLDKPASGVKEEWYARITKLRKMVDQLFCK
>O00311
QQSTTKASVKRPYTNAQIQIKQGKDGKEGSVGLSVQRSVFG
>Q8N680
PLASSLYGIQIADHQLRQATKIASAPEKLGRDPRPQTSRIS
>Q9H2Y7
VEDNHGPYISKLRSSCPHVLKGNKSTFGSQKQSGDNLNDTL
>Q9Y2K1
FPEPLFDVCKKSSVSKLSTPKERVSRRFGRSFTCDSCGFGF
>Q8WUA2
GADEEIDDFKGRSAEEVEEIKAEKEAKTQAILLEMVGDLPD
>P33176
AVTNMNEHSSRSHSIFLINVKQENTQTEQKLSGKLYLVDLA
>Q96LX8
KPNLALPEETFVSGPQYQHTKCMKSFRQSLYPALSEKSHDE
>Q6ZN19
NISRKYGNDFLQLSLPTQDEKTHIREKPYIGNECGKAFRVS
>Q15697
EITLSSNTEASSKQERHIIAKLEEKRGPPLQKNCPDPELCR
>Q13029
STNSEAKKRRTASPPALPKIKAETDSDPMVPSCSLSLPLSI
>C9JLR9
RDSASAAGAPSSQDLSPPDVKEEAGWVPERPGPAEEEEELE
>Q8N8R7
PGRQTEFAPETGKREKRRLTKNATAGSDRQVIPAKSKVYDS
>Q53TQ3
PKSEDRRYCNSHLQVLGFIPKKERKKKNDPIDEVKVRHQMD
>O60784
EFDMFALTRGSSLADQRKEVKYEAPQATDGLAGALDARQQS
>O60934
VLEQLFKDTKPELEIDVKVQKQEEDVNVRKRPRMDIETNDT
>O60885
AKEPPPKKTKKNNSSNSNVSKKEPAPMKSKPPPTYESEEED
>P11474
LTLPLLRQTAGKVLAHFYGVKLEGKVPMHKLFLEMLEAMMD
>O95785
ARPPDASAARGGEDTNDLQQKLEEVRQPPPRVRPVPSLVPR
>Q9HC78
PPGVVACTEGTTYVCSVCPAKFDQIEQFNDHMRMHVSDGXX
>Q8N865
STYELPSCYPTKDLTSIYDIKPFPKITDTKKTEDLYWRQQS
>Q9H0E9
PIEDPLEAETQHKFEMSDSLKEESGTIFGSQIKDAPGEDEE
>Q02878
XXXXXXXXXXXXXXXXMAGEKVEKPDTKEKKPEAKKVDAGG
>Q9Y6X9
VQILRNCLRYFLPPSFPISKKQLSAMNSDELISFPLKEYFK
>Q9BQ39
EKKSKRVSSLDTSTHKSSDNKLEETLTREQKEGAFSNFPIS
>Q8WWY3
QGLEIVNPQAAEKKVAEANQKYFSSMAEFLKVKGEKSGLMS
>Q14865
PHRCSFSKHHLNPLADSYVLKQEIQEGKDKLLEKRALPHSH
>Q15287
XXXXXXXXXXXXXXMDLSGVKKKSLLGVKENNKKSSTRAPS
>P02545
NWQIKRQNGDDPLLTYRFPPKFTLKAGQVVTIWAAGAGATH
>Q9H582
KITRYTEDCFSDSNCVPNKSKMQEVDFLEQNEELQAVDSQK
>P05423
GWLFKEENDEPDVKPWLAGPKEEDMEVDIPAVKVKEEPRDE
>O95551
FEPPVEESALERRPETISEPKTYVDLTNEETTDSTTSKISP
>Q96QT6
FATKQPKGDASLLQDGVLAEKLSLKPHQGPVLRSNSVPXXX
>Q96T23
ETKKEEETPKQEEQKESEKMKSEEQPMDLENRSTANVLEET
>Q9UJQ4
EMEGRSSLPSTFIRAPPTYVKVEVPGTFVGPSTLSPGMTPL
>Q6NX49
HTGEKPYECNLCGKSFSQSSKLITHQRIHTGEKPYQCIECG
>Q02241
KTLEYKIEILEKTTTIYEEDKRNLQQELETQNQKLQRQFSD
>Q7Z417
ATNPISRVLNGNQQVVDTSLKQTVKANTFGKAGIKTKNFIQ
>Q8NCF5
RRRRLVLDPGEAPLVPVYSGKVKSSLRLIPDDLSLLKLYPP
>Q9H0G5
QAVGEEEVPKCSFREARSGIKEEKSRGFSNEVSSKNRIPQE
>Q99708
LGSEVNKIIIQSSNKQILINKNISESLGEQNRTEYGKDSNT
>Q9H2Y7
DVLTVKPVRKVKAGKLIKGGKVTTSTWEDSRTGREQESVRD
>O43290
EEYRGFTQDFKEKDGYKPDVKIEYVDETGRKLTPKEAFRQL
>Q14865
HVRLENFRKMEGMVHPILHRKMSPQNIGAARPIKRSLEDLD
>P78332
IGGHRSSCSFCKNPREVTEAKQELITYPQPQKTSIPAPLEK
>Q8IWI9
QWKYPDISDSISTERILDDSKDSVGDSLSGKEDLGRKRTTM
>Q96NC0
RHRDYKVDLESKLGKTIVITKTTPQSEMGGYYCNVCDCVVK
>P41208
ASNFKKANMASSSQRKRMSPKPELTEEQKQEIREAFDLFDA
>Q96K58
REAPGPLEGAGEAGGEEADEKPPQFVCRECKETFSTMTLLR
>Q9UJX5
WELDESSDEEEEASNKPVKIKEEVLSESEAENQQAGAAALA
>Q96RU2
EGSAANKEVLAKVIDLTHDNKDDLQAAIALSLLESPKIQAD
>Q13185
XXXXXXXXXXXMASNKTTLQKMGKKQNGKSKKVEEAEPEEF
>Q96CB8
VVSVTPAVKDPLVKKPETKLKQETTFLAFKRTEVKTSTVIS
>Q9BRH9
WGREGKLKERVGNSAGQSLNKPNIHKRVLTEATVGRERSLG
>Q8WXI9
MSQRVIAPNPAQLQGQRGPPKPGLVRTTTPNMNPAINYQPQ
>Q13185
MASNKTTLQKMGKKQNGKSKKVEEAEPEEFVVEKVLDRRVV
>Q6UUV7
LKEENLLNVPKPLPKQLWETKEIQSLSGRPRSCDVGGGNAF
>O43248
PYSAQVPPVREVSYGLEPSGKWHHRNSYSSCYAAADELMHR
>Q9UIF8
GLEEIAKEREKLKKAESVQIKEEMFETSGDSLNCSNTDHCE
>Q9H040
SNSHQNVLSNYFPRVSFANQKAFRGVNGSPRISVTVGNIPK
>Q9UKY1
RREIDAWFTEKKKSKALKEEKMEIDESNAGSSKEEAGETSP
>Q08AF3
QNEIILRAVCALLNSGGGIIKAEIENKGYNYERHGVGLDVP
>Q9Y2X3
AMCLGLAHSLSRYRLKFSADKVDTMIVQAISLLDDLDKELN
>Q8IWI9
SRGNGHFQGHLLLPGEQIQPKQEKKGGRSSADFTVLDLEED
>Q16666
PQMPPSTPSSSFLTTLKPRLKTEPEEVSIEDSAQSDLKEVM
>Q5HY98
HIFNKHRNDFVDFPLLSQEQKAHIRRKPYECNEQGKVFRVS
>Q9P1Z0
TTEEAKGRNPRAGRTLTYTAKPVGGIGGGGGPPTGAGRGPS
>Q96ST3
GQQQFQRLKVEDALSYLDQVKLQFGSQPQVYNDFLDIMKEF
>P45973
ESNKRKSNFSNSADDIKSKKKREQSNDIARGFERGLEPEKI
>Q96LW9
PDHEHGHSEVLLEDVEHLKVKQEPTDIQLQPMVTQLRYESF
>Q63HK3
FRKENVGNVVSLGSAVSTSNKITRLEQRKEPWTLGLHSSNK
>O60716
KTDVRKLKGIPVLVGLLDHPKKEVHLGACGALKNISFGRDQ
>Q96BF6
IAADMCTNARRVRKRWLPKIKSMLPEGVEMYRTVMGSAAAS
>P08195
IKVAEDEAEAAAAAKFTGLSKEELLKVAGSPGWVRTRWALL
>Q9UER7
KLYVYINELCTVLKAHSAKKKLNLAPAATTSNEPSGNNPPT
>Q9Y4E5
YICKVNRKEDYSRCLQIMLDKGKLWFRCSLCSATAQNLTDM
>Q9UBW7
TNQGQEKNSSNFIERRPPETKNRTNDVDFSTSSFSRSKVNA
>Q8N5C6
AKTKQKCAAQPHTVRRTKKLKVEEETSKASNLEGESNSSET
>O15015
HCKAARRSADIGAEGAPSHLKVELPPDPVEAEAAPHTDQDH
>A8MW92
NPSSKAIADGRGAPAAAGISKTEKKVKLEDKSSTAFGKRKE
>O76021
KDEPNSTPEKTEQFYRKLLNKHGIKTVSQIISLQTLKKEYK
>O15062
FQCENPEVGLGEKEHMRVVVKSEPLSSPEPQDEVSDVTSQA
>Q9NW64
QNMEREISNSDGTRPVGMLGKATSTSDMLLKLARTTPYYKR
>Q9NYD6
YRLEQPVGRPLSSCSYPPSVKEENVCCMYSAEKRAKSGPEA
>Q9NYB0
ADSGEPQNKRTPDLPEEEYVKEEIQENEEAVKKMLVEATRE
>P30414
DINIVLKQDMATEHPQAEVVKQESSMSESKVLGEVGKQDSS
>Q8NEY8
YKRQNEGNPERDKERPVQSLKTSRDTSPSSGSAVSSSKVLD
>Q5JTV8
QEWAPQTARIRTRMQNDSILKSELGNQSPSTSSRQVTGQPQ
>P14316
PSDEESAEGRPHWRKRNIEGKQYLSNMGTRGSYLLPGMASF
>Q9NQV5
EGQISTQDKSAGFFSWLIVDKNNRYKSIDGSDETKANWMRY
>Q5QJE6
GIATRRTRSMQRKLKAQTEKKDSKIVPGNEKQIVGTPVNSE
>P39023
QVPVNQVFGQDEMIDVIGVTKGKGYKGVTSRWHTKKLPRKT
>Q9UQ35
SLPVQPEVALKRVPSPTPAPKEAVREGRPPEPTPAKRKRRS
>O43290
LDEEPIVNRGLAAALLLCQNKGLLETTVQKVARVKAPNKSL
>Q9H2F5
SASAQFAASALVTSEQLMGFKMKDDVVLGIGVNGVLPASGV
>O60264
NFTMDTESSVYNFEGEDYREKQKIAFTEWIEPPKRERKANY
>Q9Y5J1
EAVRLVHLPSCTVFSNFPVIKNKNISHVHTMDFSPRSGYFA
>Q49A26
SKSPLKRAQEQSPRKRGRPPKDEKDLTIPESSTVKGMMAGP
>P05787
XXXXXXXXXXMSIRVTQKSYKVSTSGPRAFSSRSYTSGPGS
>Q13356
YLKNTNAETRETLQELYKEFKGDEILAATMKAPEKKKVDKL
>Q9UGU0
RRRVRSFISPIPSKRQSQDVKNSSTEDKGRLLHSSKEGADK
>P62241
ACIASRPGQCGRADGYVLEGKELEFYLRKIKARKGKXXXXX
>Q6IQ32
SELLLVSGEVMHDSSFSVKRKLPDGHLGAEDQRHGEEQPPI
>Q13151
EDSARPGAHAKVKKLFVGGLKGDVAEGDLIEHFSQFGTVEK
>Q03933
QLVSLKRKRPLLLNTNGAQKKNLFQHIVKEPTDNHHHKVPH
>P62826
VFHTNRGPIKFNVWDTAGQEKFGGLRDGYYIQAQCAIIMFD
>Q86U86
NSISKWDQTLAARRRDVHLSKEQESRLPSHWLKSKGAHTTM
>P46779
FRYNGLIHRKTVGVEPAADGKGVVVVIKRRSGQRKPATSYV
>Q6PJP8
PFESQVEGYLSSQPTQNTIRKLSSENLNAKNNTNSACFCRK
>Q96RE7
LDSRVLHAVKYYCQNFAPNFKESEMNAIAADMCTNARRVVR
>O43390
KVKVLFVRNLATTVTEEILEKSFSEFGKLERVKKLKDYAFV
>Q96NC0
DEYEKLAEKRLTEEREKKDGKPVQPVKRELLRHRDYKVDLE
>Q9Y2K1
NIKAEFGEKDSSKTFSAQTDKYRGDTSQAADDSASTTGSRK
>Q9H307
LLEQKVELAQLQEEWNEHNAKIIKYIRTKTKPHLFYIPGRM
>Q9Y5J1
DMMKNASESKLSKDNLKKRLKEEFQHAMGGVPAWAETTKRK
>O43248
ADELMHRECLPPSTVTEILMKNEGSYGGHHHPSAPHATPAG
>P28698
HRREKPFACQDCGRRFHQSTKLIQHQRVHSAEXXXXXXXXX
>O14978
EAVSDSTPFLTNHGAHKAEKKLFECLTCGKSFRQGMHLTRH
>Q9H8M2
PVDLSSLSSKLLPGFTTLGFKDERRNKVTFLSSATTALSMQ
>Q96I24
PHLNNSTPLVDPSVYGYGVQKRPLDDGVGNQLGALVHQRTV
>P48552
QDKDIWREASSAESVSQVTAKEELLPTAETKASFFNLRSPY
>Q86UP3
KNSNKDSVSVAGGTQPLLLAKEEDVATKRSKPTEDNKFCHE
>O95785
TQSRPGGPPNPPGPSPKALAKMMGGAGPGSSLEARSPSDLH
>Q8NDW4
RKILREYKVSDKTWEKSALLKHQIVHMGGKSYDYNENGSNF
>Q01664
SRQNLDTIVQAIQHIEGTQEKQELEEEQRRAVIVKPVRSCP
>Q8IWI9
SKPSDHLKDTVRNEDNSLEDKGRISSRGNRDGRVTLGPTQV
>Q96AY2
LSSESEDEEEFIPLAQRLTCKFLTHKQLSPEDSSSPVKSVL
>P78347
LNIIQVTIPDDDNERLSKVEKARQLREQVNDLFSRKFGEAI
>Q9BYG3
ELNDDDKDDEIVFKQPISCVKEEIQETQTPTHSRKKRRRSS
>P11387
ANRAVAILCNHQRAPPKTFEKSMMNLQTKIDAKKEQLADAR
>Q16527
YGYGQGAGTLNMDRGERLGIKPESVQPHRPTTNPNTSKFAQ
>P23588
RDDRGPPQRPKLNLKPRSTPKEDDSSASTSQSTRAASIFGG
>Q03112
IASIAEKYFGSTGLVGLQDKKVGALPYPSMFPLPFFPAFSQ
>O15014
KMEGLLNGSSDPHQSRLASIKAEADKIYSFTDNAPSPSIGG
>O14776
METEEEDPKEEPIKEIKEEPKEEEMTEEEKAAQKAKPVATA
>P13682
THGTMNFLGAETKNLQLLVPKTEICEEAEKPLIISERIQKA
>Q14149
VKTQLVSKSLAYIERDVYRPKFLSKTVRITFGFNCRNKDHY
>P23025
TCDNCRDADDKHKLITKTEAKQEYLLKDCDLEKREPPLKFI
>Q02880
ADASKKLLKKKKGDLDTAAVKVEFDEEFSGAPVEGAGEEAL
>Q9UKS7
PKRKQSPAYMKEDVKALDTTKAPKGSLKDIYKVFNGEGEQI
>O75152
EPAGKTKSMQEVHIKTLEEIKLEKALRVQQSSESSTSSPSQ
>P06748
LRPQNYLFGCELKADKDYHFKVDNDENEHQLSLRTVSLGAG
>Q86YH2
SHVQNGAPFPAAFPKDNIHFKPINTNLDRENELAKTDILSL
>Q8IWI9
PLSRGHETSGKGLEKTSLNIKRDFLGFMDTDSALSEVPQLK
>Q9Y2L8
NVSQVQDFGEGCEFQGKLDRKQGIPMKEILGQPSSKRMNYS
>Q9NSC2
FKAKFPFGGLLDSAQASETSKLQQLVENIDKKATDPNECII
>Q8NF64
ITIDPTCSWKPVPVKPDMHIKEEPDGPALKRCRTVSPAHVL
>O60934
REMDDVAIEDEVLEQLFKDTKPELEIDVKVQKQEEDVNVRK
>Q5SSJ5
TVEEQENETPPATSSEAEQPKGEPENEEKEENKSSEETKKD
>P41212
HKNRTNMTYEKMSRALRHYYKLNIIRKEPGQRLLFRFMKTP
>Q15061
LNSREPHMCLVRDISNCWAPKVETAITKVRTPVMNSEAKVL
>Q9H9B1
EGRADTTTGSAAGPPLSEDDKLQGAASHVPEGFDPTGPAGL
>P61978
FDCELRLLIHQSLAGGIIGVKGAKIKELRENTQTTIKLFQE
>Q9Y2X9
QGNTSSSRRKTKSKSIAIENKEQKTGKTNESQISNNINMQS
>Q14865
KHHLNPLADSYVLKQEIQEGKDKLLEKRALPHSHMPSFLAD
>P23497
SAPRSEPVINNDNPLESNDEKEGQEATCSRPQIVPEPMDFR
>O94888
ASVSTVRPHTEEEVRAPIPQKQEILVEPEPLFGAPKRRRPA
>Q9H8G2
RRKRRSTDSSSVSGSLQQETKYILPTLEKELFLAEHSDLEE
>P25490
IDLSDPKQLAEFARMKPRKIKEDDAPRTIACPHKGCTKMFR
>Q96LW9
LKEMEHLGDSKLQRDVSLDSKYRETCKRDSKAEKQQAHSTG
>Q15459
XMPAGPVQAVPPPPPVPTEPKQPTEEEASSKEDSAPSKPVV
>Q96NC0
XXXXXXXXXXXXXMASGSGTKNLDFRRKWDKDEYEKLAEKR
>Q96T23
NGEVSDERVAPNFKTEPIETKFYETKEESYSPSKDRNIITE
>O95391
ELLLAQTEDYVEYSRHGTVIKGQERAVACSKYEEDVKIHNH
>P21333
LNPKKARAYGPGIEPTGNMVKKRAEFTVETRSAGQGEVLVY
>Q3L8U1
STQMSKVKKHVREKEFTVKIKDEGGLKLTFQKQGLAQKRPF
>P17029
DPVQESSSFDLHHEATQSHFKHSSRKPRLLQSRALPAAHIP
>Q8WUB8
KSVPGYKPKVIPNAICGICLKGKESNKKGKAESLIHCSQCE
>A8MW92
YWDSNRLRPLERPALRKEGLKDEEDFFDFKAGEEVLARWTD
>Q9H582
KLPTSASVGCDIQNSVGSNIKSDGTLINQVEVGEDGEDLLV
>Q8NC51
GEEHHPVADTENKENEVEEVKEEGPKEMTLDEWKAIQNKDR
>Q9H5J0
VKVCKRRLQARALAEADSTKKEEETNSQLPSLEFLSSTSRG
>Q15911
SPVSKTMELSPRTLLSPSSIKVEGIEDFESPSMSSVNLNFD
>P30085
IEKYIKEGKIVPVEITISLLKREMDQTMAANAQKNKFLIDG
>Q86U86
YKAACKLWDLYLRTRNEFVQKGEADDEDDDEDGQDNQGTVT
>Q9UBW7
ICHFCKRNSLPQYQATMPDGKLYNFCNSSCVAKFQALSMQS
>P11388
QKREPGTKTKKQTTLAFKPIKKGKKRNPWSDSESDRSSDES
>Q14151
PKESSTSEGADQKMSSFKEEKDIKPIIKDEKGRVGSGSGRN
>Q9Y2X9
AAAFPSQRTSWGFLQSLVSIKQEKPADPEEQQSHHHHHHHH
>Q8NAP3
GNRSPSHKCKYPAELDCAVGKAPQDKPFEEEETKEMPKLQC
>Q9ULU4
SAPSETASASKEKETSAEKSKESGSTLDLSGSRETPSSILL
>P78332
GSQEERFAPGWNRDYPPPPLKSHAQERHSGNFPGRDSLPFD
>O95785
GPEPARDIRCEFCGEFFENRKGLSSHARSHLRQMGVTEWYV
>Q8TAD8
RGSRRRHRDGDVVLPAGVVVKQERLSPEVAPPAHRRPDHSG
>Q14151
ACNEVPPAPKESSTSEGADQKMSSFKEEKDIKPIIKDEKGR
>Q9H0U9
GAQRSASELTAGAEAEAEEVKTGKCATVSAAVAERESAEVV
>Q6P2D0
TDFVSLRQVPYKYDLYEKTLKYNSDLLNSNRSYAGKQTDEC
>Q9UPN9
KQEPGTEDEICSFSGGVKQEKTEDGRRSACMLSSPESSLTP
>Q13435
KIEEAMDGSETPQLFTVLPEKRTATVGGAMMGSTHIYDMST
>Q8WWY3
SVAFTPLQGLEIVNPQAAEKKVAEANQKYFSSMAEFLKVKG
>O75925
KHELELPHLTSALHPVHPDIKLQKLPFYDLLDELIKPTSLA
>Q6P0N0
KSKNKEDCDERDLLTVNRKIKISNLEKEQMLTSDFKKNTRL
>O60765
SKAFSQSSALIQHQITHTGEKPYICKECGKAFTLSTSLYKH
>Q9UHR5
DDSETEKPEADDPKDNTEAEKRDPQELVASFSERVRNMSPD
>Q9H582
SKKESSVGGEDLDSYPDFLHKMTVVVLQKLNSAEKKDSYET
>Q9GZR7
SGLLKVLDIMPLTLHACMHQKQRLRNLEQFARLEDCVLLAT
>P13682
ISERIQKADPQGPELGEACEKGNMLKRQRIKREKKDFRQVI
>Q14966
MDFPGESSNNRSFFSVESGTKMSGLHISGGQSVLEPIKSVN
>Q99856
AAAAQAAVAAQAAALEQLREKLESAEPPEKKMALVADEQQR
>Q03112
GKTFATSSGLKQHKHIHSSVKPFICEVCHKSYTQFSNLCRH
>Q9HBE1
AAPGGGAGGSRELEMHTISSKVFGDILDFAYTSRIVVRLES
>Q9Y2W1
TDKEKIKEKGSFSDTGLGDGKMKSDSFAPKTDSEKPFRGSQ
>P24278
QRACPATQALEEHQKPPVSIKQERCDPESVISQSHPSPSSE
>Q8IWY8
LVEDLEREPGRPRSSVTVSVKGQEVRLEKMTPPKSSQELLS
>Q6P1R3
GYPTDQELDEIPVTKRTLKIKQESSEEAQKRDIMQNIVQIL
>Q8TAQ2
TPQQTSASQQMLNFPDKGKEKPTDMQNFGLRTDMYTKKNVP
>P52272
GMGNIGPAGMGMEGIGFGINKMGGMEGPFGGGMENMGRFGS
>P30414
KRASKSPRKTASQLSENKPVKTEPLRATMAQNENVVVQPVV
>P17275
PPFAGGHPAQLGLGRGASTFKEEPQTVPEARSRDATPPVSP
>Q7Z353
TKNDTEFQLHIPVQRQVAHCKNASLLLGEKTIILSRQTSVL
>Q01826
ARLEQNGSPLGRGRLGSTGAKMQGVPLKHSGHLMKTNLRKG
>P08729
AQYEEMAKCSRAEAEAWYQTKFETLQAQAGKHGDDLRNTRN
>Q04695
KKEPVTTRQVRTIVEEVQDGKVISSREQVHQTTRXXXXXXX
>Q86T24
IITRNTNDPGVGSKHLMEGQKIITLDTATEIEGLSTGCKVY
>Q14151
VIKKEEKIEKKEEKKPEDIKKEEKDQDELKPGPTNRSRVTK
>O43719
KMNAQETATGMAFEEPIDEKKFEKTEDGGEFEEGASENNAK
>O43823
TSETVDPEMEGDDNLGGEDKKETPEEVAADVLAEVITAAVR
>Q96JB5
VDRVTEFLQQKLKQSQLLALKKELMVQKQQEALEEQAALEP
>Q9Y4E5
GAHLNNFLFWCRTCKKELTRKDTIMAHVTEFHNGHRYFYEM
>P17844
KFGNPGEKLVKKKWNLDELPKFEKNFYQEHPDLARRTAQEV
>Q6NSZ9
YVEPQDCRVSPGGGSKEKEAKPPQEDLKGALVALTSERFGE
>Q86YP4
QQEQEIEQRLLQQGTAPAQAKAEPTAAPHPVLKQVIKPRRK
>Q49A26
EERSRPNSGDEKRKLSLSEGKVKKNMGEGKKRVSSGSSERG
>Q9NS56
QFMRQIAVRRPTTADERSLRKIQEQDIINFRRTLYRAGARV
>Q96LW9
QAHSTGERRHRCNECGKSFTKSSVLIEHQRIHTGEKPYECE
>Q92782
ILEDPRLRPCEYKIDCEAPLKKEGGLPEGPVLEALLCAETG
>Q14592
GRTFNRGSHLTRHQRVHSGEKPFVCNECGKAFTYRSNFVLH
>P78347
QVNDLFSRKFGEAIGMGFPVKVPYRKITINPGCVVVDGMPP
>P20700
ELMESRMRIESLSSQLSNLQKESRACLERIQELEDLLAKEK
>Q6AHZ1
EKDERLHCENNDKAPESESEKPTPLSTGQGNRAEEGPNASS
>Q16649
VHSSLTPFSVQVTNIQDWSLKSEHWHQKELSGKTQNSFKTG
>Q7LBC6
VFGRHSGGFLSSPADFSQENKAPFEAVKRFSLDERSLACRQ
>Q9UKL0
KEETNGPSNQKPVKSPDNSIKMPEEEDEAPVLDVRYASASX
>P39023
KFIDTTSKFGHGRFQTMEEKKAFMGPLKKDRIAKEEGAXXX
>O95785
LKRRTQSRPGGPPNPPGPSPKALAKMMGGAGPGSSLEARSP
>Q15424
LVEGEMKELPEQLQEHAIEDKETINNLDTSSSDFTILQEIE
>Q9NVR2
TWLWLRIFLTDMIIYQGQYKKAIASLHHLAALQGSISQPQI
>Q14966
SHSEPKDVTVLSVAEEQDLLKQERLVTVDEIGEVEELPLNE
>Q76M96
NVPLKKAKESKKHEKLEKPEKEKKKKMKNENADKLLKSEKQ
>Q9Y2Z0
NLYPSSSPYTRNWDKLVGEIKEEEKNEKLEGDAALNRLFQQ
>Q8TDN6
KFLVQNIHTLAELKMTGNCLKGSRPLLSFDPAFDELPHYAL
>Q08J23
GKSAETRESTQLSPADLTEGKPTDPSKLESPSFTGTGDTEI
>Q9NR11
NKEGYLYEDSPQPVTMEKVVKQSYEFSNSNKNLEYTECDTF
>Q12789
GHPASNTVEKPSFISERRTIKQESGRAGVRPSSSGSAWEAC
>Q02880
YVPALIFGQLLTSSNYDDDEKKVTGGRNGYGAKLCNIFSTK
>Q6IE81
PQPVARVVSEEKSLMFIRPKKYIVSSGSEPPELGYVDIRTL
>Q1ED39
LSGEKKNKKSPLAMSHASGVKTSPDPRQGEEETRVGKKLKK
>P11388
IKNENTEGSPQEDGVELEGLKQRLEKKQKREPGTKTKKQTT
>Q86YP4
GSTVTTPPPLVRGTQNIPAGKPSLQTSSARMPGSVIPPPLV
>Q9NW64
DGTRPVGMLGKATSTSDMLLKLARTTPYYKRNRPHICSFWV
>Q7Z417
GGTSRGKPAVGDMLRKSSDSKPGVSSKKFDDRPKGKHASAV
>Q8IX12
SESLQEDMLGNRLLLPTPTVKQESKDVEENVGLIVYNGAMV
>P19338
LSYSATEETLQEVFEKATFIKVPQNQNGKSKGYAFIEFASF
>Q6PL18
RQRKATVYYQAPLEKPRHQRKPNIFYSGPASPARPRYRLSS
>A6NHR9
SEQVIVEVLPNQPVKLVPKIKPPTPAVSNVRSVASRTLVRD
>Q6IQ32
TSVVPFKRQRNESRTEGPIVKDEALQILALDPKKYEGRSYE
>Q6PJP8
GKATILNTENLSSTPAPKYLKILPSGLKYNARHPSTKVMKQ
>Q9NWH9
IVQISGNSMPRGSGSGFKPFKGGPPRRFXXXXXXXXXXXXX
>Q9Y230
DDIKRVYSLFLDESRSTQYMKEYQDAFLFNELKGETMDTSX
>P17029
REATGLSPQAAQEKDGIVIVKVEEEDEEDHMWGQDSTLQDT
>Q9BRT6
IATVVVPKPKHCQEKMQCEVKDEKDDMKMETDIKRNKKTLL
>P52736
RTHSGEKPYMCSECGRGFSQKSNLIIHQRTHSGEKPYVCRE
>Q9H2P0
DPVFEVEPKISNDNPEEHVLKVIPEDASESEEKLDQKEDGS
>Q9H0E9
HPIQQERDKPVPLPAPEMTVKQERLDFEETENKGIHELVDI
>P46060
XXXXXXXXXXXXXMASEDIAKLAETLAKTQVAGGQLSFKGK
>Q96SB8
KMVEEHMEQQKENMEHLKSLKIEAENKYDAIKFKINQLSEL
>Q96RL1
AEHTQCGKPQESTGRGSAFLKAVQGSGDTSRHCLPTLADAK
>Q9Y2K1
QNTRSYHRIVDIRDGKDSNIKAEFGEKDSSKTFSAQTDKYR
>Q96KR1
PTNMAAKKTSTPKINFVGGNKLQSTGNKAEDIKGTECVKST
>Q9NRE2
LKKESKKERPEETSKDEKVVKSEDYEDPLQKPLDPTIKYQY
>Q9P2F9
LKIFHQATDLLEHQCVQAEQKPFVCGVCKMGFSLLTSLAQH
>Q13838
DEVETAAGGDGAEAPAKKDVKGSYVSIHSSGFRDFLLKPEL
>Q9NS56
MASAAKEFKMDNFSPKAGTSKLQQTVPADASPDSKCPICLD
>Q14966
QNKEVKKKTLESKKVSASTLKRDADASKAVEIVTSTSAAKT
>Q5FWF5
GEIESDNVEVKKESSQMESVKEEKPTEIKLEETSVERQILH
>Q5T5X7
FREEFEGPPLPPERSSKDFCKIPLDELVVPSPDFPVPSPYL
>Q99708
SIDPGADLSQYKMDVTVIDTKDGSQSKLGGETVDMDCTLVS
>P78347
PELLTHSTTEVTQPRTNTPVKEDWNVRITKLRKQVEEIFNL
>O94776
NGRPLASGIRSSSQPAAKRQKLNPADAPNPVVFVATKDTRA
>P09874
GFSLLATEDKEALKKQLPGVKSEGKRKGDEVDGVDEVAKKK
>Q96QT6
TPPSSIVAKVQSVIRRRRHQKQDEEPSEEAAMMSSQAQGPQ
>Q03112
KSQSPLMTHPQILPATQDILKALSKHPSVGDNKPVELQPER
>P10071
DLPSPGARGQQEQPEGTTLVKEEGDKDESKQEPEVIYETNC
>Q96E39
ADAKDAARDMNGKSLDGKAIKVEQATKPSFERGRHGPPPPP
>Q9UJQ4
DTSKKGKGKPPNISAVDVKPKDEAALYKHKCKYCSKVFGTD
>Q04695
DQYEKMAEKNRKDAEDWFFSKTEELNREVATNSELVQSGKS
>Q13573
KRLAADGRGLQTVHINENFAKLAEALYIADRKAREAVEMRA
>Q13263
LNAHKDHQYQFLEDAVRNQRKLLASLVKRLGDKHATLQKST
>O95785
SSSLKEVVAGAPRPGLLSLAKPLDAPAVNKAIKSPPGFSAK
>P04818
IDDFKAEDFQIEGYNPHPTIKMEMAVXXXXXXXXXXXXXXX
>Q9UGL1
MRTPKKKKIKLSHPKDMNNFKLERERSYELVRSAETHSLPS
>Q14865
PTDDQPTDLSLPKNPHKPTGKVLGLAHSTTGPQESKGISQF
>Q6ZN19
ISRSGLTKHQIKHAGENLTTKLNVERPLDVVLTSGIPKXXX
>Q9BYW2
PSNRLNDSPTLKKLDELPIFKSEFITHDSHDSIKELDSLSK
>Q9Y2W1
DDEPKFMSKVIGANKNQEEEKSGKWEGLVYAPPGKEKQRKT
>P28370
QKMGESSLRNFRMDIEQSLYKFEGEDYREKQKLGMVEWIEP
>P27348
VTEQGAELSNEERNLLSVAYKNVVGGRRSAWRVISSIEQKT
>Q9NWF9
DFKFEQGDIKIEKRMFFLENKRRHCRSYDRRALLPAVQQEQ
>P78332
KEDIDTSSKGGCVQQATGWRKGTGLGYGHPGLASSEEAEGR
>Q86VM9
FSSSPSPSPTPSPHRPSIRTKGEPAPPPGKAGEKSVKKPAP
>P17029
LIRHKIIHTGEKPYECSECGKAFSLNSNLVLHQRIHTGEKP
>Q9UHF7
RSEDHLTESHQREIPLPSLSKYEAQGSLTKSHSAQQPVLVS
>Q9BUJ2
KTEMKQGAPTSFLPPEASQLKPDRQQFQSRKRPYEENRGRG
>Q13887
RLGPVPQPPAPQDEPVFAQLKPVLGAANPARDAALFPGEEL
>Q86U86
DDIEDGDSMISSATSDTGSAKRKSKKNIRKQRMKILFNVVL
>Q9H9F9
WRCPDYYENNVHKMQLPFSSKLLGSTLTSEEKQERRQQQLR
>Q9UHF7
IRRRTRKRLNPEALQAEQLNKQQRGSNEEQVNGSPLERRSE
>Q6P4R8
VEFKEKTQQWKLLGQSQDNEKELAALFQLWLETKDQAFCKQ
>O95872
PGMGLGPRGEGRANPIPTVLKRDQEGLGYRSAPQPRVTHFP
>Q9H2P0
DREQLKWKNSSYGKVEGFWSKDQSQWKNASENDERLSNPQI
>Q9H582
APPHSKIGLEKKRKRKMDVSKITRYTEDCFSDSNCVPNKSK
>Q96GN5
DESQESSDALLKRTMNIKENKAMLAQLLAELNSMPDFFPVR
>Q9H816
RISVPLIPDSVQQYMSSSSRKPSLLWLLERRLKRPRTQGVV
>Q96FZ2
CQGTNQRQPYFIYFPQIKTEKSGSIGAADSPENWEKVWDNW
>P09651
XXXXXXXXXXXXXMSKSESPKEPEQLRKLFIGGLSFETTDE
>Q15424
SRATKSGSRGTERTVVMDKSKGVPVISVKTSGSKERASKSQ
>P49327
AAEQYTPKAKYHGNVMLLRAKTGGAYGEDLGADYNLSQVCD
>P11388
TDDEDFVPSDASPPKTKTSPKLSNKELKPQKSVVSDLEADD
>P59923
EKAFRRLSAYRLHRETHAKKKFLELNQYRAALTYSSGFDHH
>Q9NWK9
TEGRLAGQWVEQEVEDRPEVKDENAGVLEVKQETDSSLVVK
>Q14527
PYDKNAIKVNNVNGNQVGHLKKELAGALAYIMDNKLAQIEG
>O94913
PRAPKQQQHRLSVDANLQIPKELTLASKRELLQKTSERLAS
>Q92908
YLCNACGLYSKMNGLSRPLIKPQKRVPSSRRLGLSCANCHT
>P11388
KSQSSTSTTGAKKRAAPKGTKRDPALNSGVSQKPDPAKTKN
>Q02241
WVKDEKLKQLKAIVTEPKTEKPERPSRERDREKVTQRSVSP
>Q92564
LSAKKSRHDSMYRKYDSTRIKTEEEAFSSKRCLEWFYEYAG
>Q12888
EVTALSEDEYFSAGVVKGHRKESGELYYSIEKEGQRKWYKR
>Q13151
ELKRAVSREDSARPGAHAKVKKLFVGGLKGDVAEGDLIEHF
>Q16649
KAKAMQIKVEAFDNEFEATQKLSSPIDMTSKRHFELEKHSA
>Q8WTR7
TLKCHESVHAREKQGFFVSGKILDQNPEQKEKCFKCNKCEK
>P15408
VVKQEPLEEDSPSSSSAGLDKAQRSVIKPISIAGGFYGEEP
>Q6PJT7
AISEAQESVTKTTNYSTVPQKQTLPVAPRTRTSQEELLAEV
>O75367
ASADSTTEGTPADGFTVLSTKSLFLGQKLNLIHSEISNLAG
>Q5VZL5
EEPLDDEYDKAMAPQQGLLDKIKDEPDNAQEYSHGQQQKTQ
>Q8N7M2
EKPYECKECGKTFSWGSSLVKHERIHTGEKPYECKECGKAF
>P29590
CFECEQLLCAKCFEAHQWFLKHEARPLAELRNQSVREFLDG
>Q70SY1
PPLEMNTGVDSSCQTIIPKIKLEPHEVDQFLNFSPKEAPVD
>Q9BUA3
ARMPAEIVVLLDSEDNPSLPKRSRPRGLRPLELPAVPATEP
>Q9NV72
KTRISNKYRNNFLQSSLLTQKREVHTREKSFQRNESGKAFN
>Q86Z02
LQVFSPPSVSSSAFCSAKKLKIEPSGWDVSGQSSNDKYYTH
>P50548
DEDEEDGEVFKTPRAPPAPPKPEPGEAPGASQCMPLKLRFK
>O00567
SDLEETAGSTSIPKRKKSTPKEETVNDPEEAGHRSGSKKKR
>Q9HCK0
QKGNLHRHMRVHAGIKPFQCKICGKTFSQKCSLQDHLNLHS
>P30414
MKAKTTHLLPIQSTYSLANIKETGSSSSYHKREKNSESDQS
>Q14151
IGIELEATSKKSAKRCVKGLKMEEEGTEDNGLEDDSRDGQE
>Q8N7H5
TEYISTEFNRYGISNEKPEVKIGVSVKQQFTEEEIYKDRDS
>P62917
HRKGAARLRAVDFAERHGYIKGIVKDIIHDPGRGAPLAKVV
>Q96RE7
AADMCTNARRVVRKSWMPKVKVLKAEDDAYTTFISETGKIE
>Q8WW38
QKAMQTKDASSDTELDKCEKKTQLFLTNQRPEIQPTTNKQS
>Q9H2P0
ADIPVKSSPQAAVPYKKDVGKTLCPLCFSILKGPISDALAH
>Q13263
PYSSPQEFAQDVGRMFKQFNKLTEDKADVQSIIGLQRFFET
>Q96T23
TTVKKEKEDEKELVKLPVIVKLEKPLPENEEKKIIKEESDS
>Q86U86
RRRDVHLSKEQESRLPSHWLKSKGAHTTMADALWRLRDLML
>Q00839
QRTQKKAEVEGKDLPEHAVLKMKGNFTLPEVAECFDEITYV
>Q96T23
LPVIVKLEKPLPENEEKKIIKEESDSFKENVKPIKVEVKEC
>Q9H2P0
LKSPSLSQSQASRVLGQSSSKPAAAATGPPPGNTSSTQKWK
>Q8NBZ0
PPFPSDYLALQLPEPSPLRPKREKRPRLPRKLKMAVGPPDC
>Q96B23
QEHARCVHPRGGVIQSVSSWKHGSGTQYVSTRQTQSWTAVT
>Q12824
HLDAVPCSTTINRNRMGRDKKRTFPLCFDDHDPAVIHENAS
>Q15233
XXXXXXXXXXXXXXXXMQSNKTFNLEKQNHTPRKHHQHHHQ
>Q99958
APATPHLADAPKEAEKKVVIKSEAASPALPVITKVETLSPE
>Q92576
RPFNRGKGDRQRFYSDSHHLKRERHEKEWEQESERHRRRDR
>Q14865
ESEGSKAAHGGHSGGGSEGHKLPLSSPIFPGLYSGSLCNSG
>Q99590
VEITEHKDFTLKTEELIESPKLESSEGEIIQTVDRQSVKSP
>P62081
GGGRKAIIIFVPVPQLKSFQKIQVRLVRELEKKFSGKHVVF
>P39880
APGLDPQGAADCAQGVLRQVKNEVGRSGAWKDHWWSAVQPE
>P13682
LAKSEILETHGTMNFLGAETKNLQLLVPKTEICEEAEKPLI
>Q6NSZ9
LKEHPEMAEAPQQQLGIPVVKLEKELPWGRGREDPSPETFR
>Q8WUB8
ERRAYFDLQTHVIQVPQGKYKVLPTERTKVSSYPVALIPGQ
>P11388
HKKWKVKYYKGLGTSTSKEAKEYFADMKRHRIQFKYSGPED
>O75528
KAGHGPGPGPGRPKSKNLQPKIQEYEFTDDPIDVPRIPKND
>Q96T88
DWRSGKPVRVVRNVKGGKNSKYAPAEGNRYDGIYKVVKYWP
>P31153
QHDEEVCLDEMRDALKEKVIKAVVPAKYLDEDTIYHLQPSG
>O75151
FPIRRKKNAPKRDLSFLLDKKAVLPTPVTKPKLDSAAYKSD
>O94913
GKDQSHRKEFLMNTLNQSDTKTSKTIPSEKLNSSKQEKSKS
>Q9Y6X9
EVEEEAERRKERCKRGRFVVKEEKKDSNELSDSAGEEDSAD
>Q8IY92
LLSPAVPSKQKRDRSILTLSKEPGHQKGKERRSVLECRNKG
>O43290
AASSKTSSGDASSLSIEETNKLRAKLGLKPLEVNAIKKEAG
>Q9UIF9
EFLLLCDGCDRGCHIYCHRPKMEAVPEGDWFCTVCLAQQVE
>O00257
GKMKIVKNKNKNGRIVIVMSKYMENGMQAVKIKSGEVAEGE
>Q13761
VTVDGPREPRRHRQKLEDQTKPFPDRFGDLERLRMRVTPST
>Q13123
PTAEADKSAAEKRRQLIQESKFLGGDMEHTHLVKGLDFALL
>O75478
FINNPLFASTLLNLKQAEEAKTADTAIPFHSTDDPPRPTFD
>Q9ULJ3
IDIVREREIKKALIIKLRRGKPGFQGQSSSQAQQVIKRNLR
>Q5T5X7
EPCNDATTPSYKKPLYGISHKIMEKKNPPSGDLLNVYELFE
>Q9ULD9
EMKSVMDSMKQTGVDPTSRFKQDPDSRTWHHYVYQPKYLDQ
>Q68CP9
SFITHLQDKHCSKDALLAGLKQDEPGQAGSQKSSTKQPTVG
>Q9NWK9
KQETDSSLVVKEAKVGEPEVKEEKVKEEVMDWSEVKEEKDN
>Q5VWQ0
MDCGLTGKRELEVDSQCVRIKTESEEACTEIQLLTTASSSF
>Q9H2Y7
RRIRNISGHRKSETEKESGLKPTLRQILNASRRNVNWEQVI
>Q03112
EVKKLQKGSSESPFDLTTKRKDEKPLTPVPSKPPVTPATSQ
>Q9NYF8
NRPASLTKDRLLASTLVHSVKKEQEFRSIFDHIKLPQASKS
>P62258
VAGMDVELTVEERNLLSVAYKNVIGARRASWRIISSIEQKE
>Q8IYB3
PLLLSAQENIAGIPSAFLELKKEEIKQRQIEQEKLASMKKQ
>O95478
QMKKTIKMHEKRNTKQKNDEKTPQGAVPAYLLDREGQSRAK
>P46013
KQMLDPANYGTGMERWPRTPKEEAQSLEDLAGFKELFQTPD
>Q96T37
TESDLRRAFDRFGVITEVDIKRPSRGQTSTYGFLKFENLDM
>Q6ZN30
CVSPIQNSAPVSDLTKTEHPKSSFRIHRMRRMGSASRKGRV
>Q07955
IYVGNLPPDIRTKDIEDVFYKYGAIRDIDLKNRRGGPPFAF
>P62913
RKLCLNICVGESGDRLTRAAKVLEQLTGQTPVFSKARYTVR
>A6NFI3
KTHRGATAAPGSGSAPAPAPKPEAAAKGPSSAGPGERGSAL
>Q9BXY0
LTGLCNRSSCPLANSQYATIKEEKGQCYLYMKVIERAAFPR
>P49756
ENSPDQQQPEEHRPKIGLSLKLGASNSPGQPNSVKRKKLPV
>Q9UBW7
LTNVGNSFSGPANPLVSRSNKFQNSSVEDDDDVVFIEPVQP
>Q9UHF7
SLWRKNANGGYVCNACGLYQKLHSTPRPLNIIKQNNGEQII
>P38432
PSKVTLEARNSSEKLPTELSKEEPSTKNTTADKLAIKLGFS
>Q9UJQ4
ALDTSKKGKGKPPNISAVDVKPKDEAALYKHKCKYCSKVFG
>P27540
QRAIKRRPGLDFDDDGEGNSKFLRCDDDQMSNDKERFARSD
>P63165
GEYIKLKVIGQDSSEIHFKVKMTTHLKKLKESYCQRQGVPM
>Q09028
IATKTPSSDVLVFDYTKHPSKPDPSGECNPDLRLRGHQKEG
>Q9UKJ3
IFTKAEPSISYSCNPLYFDFKLSRNKDARTKGTEKPKDIGS
>Q96KR1
GRRHRLQYKKKVNPDLQVEVKPSIRARKIQEEKMRKQMQKE
>Q9UHL9
TLREQVQDLFNKKYGEALGIKYPVQVPYKRIKSNPGSVIIE
>O60885
CLRKKRKPQAEKVDVIAGSSKMKGFSSSESESSSESSSSDS
>Q32MZ4
ETLKDVKKELTYQNTDLSEIKEEEQVKSTDRKSAVEAQNEV
>O15015
GENGQPSVPPAPLLLAETTHKEEEDPTTTLDHRPYKCSECG
>Q2TBE0
ERERVRYFHDDDNLSLNDLVKNEKMGTAENQNKLFMRMASK
>Q92785
LEPDDFLDDLDDEDYEEDTPKRRGKGKSKGKGVGSARKKLD
>Q9UHF7
QEQDITTANGEEDGHAISTIKEEPKIDFRVYNLLTPDSKMG
>Q8IXT5
GRPGSGTSGVDSLSNFIESVKEEASNSGYGSSINQDAGFHT
>O15062
PENGPSGVHSREEFFSPDSLKIVDNPKADGMTDNQEDSAIM
>Q99547
RDHANYEEDENGDITPIKAKKMFLKPQDXXXXXXXXXXXXX
>Q12888
EPADFALPSSRGGPGKLSPRKGVSQTGTPVCEEDGDAGLGI
>Q99708
SLETENVLDDIKSAGSHEPIKIQTRSDHGGCELASVLQLNP
>Q7L4I2
EKLNFGNKDQNVKFRKLMGIKSEDEAGCSSVDEESYKTLKQ
>Q7KZF4
LHSKKEVPIHRVADISGDTQKAKQFLPFLQRAGRSEAVVEY
>P78347
ESSESRMVVTFLMSALESMCKELAKSKAEVACIAVYETDVF
>Q9H2P0
VIPEDASESEEKLDQKEDGSKYETIHLTEEPTKLMHNASDS
>P52732
KTQELETTQKHLQETKLQLVKEEYITSALESTEEKLHDAAS
>Q5VYV7
SPVCSCESASPCPKQSPRVAKTQQKRRNCSSAEDFDHHGRV
>Q9C0J9
RQLLEHRDFIGLDYSSLYMCKPKRSMKRDDTKDTYKLPHRL
>Q7L945
YECKQCGKAFSRSTYFRVHEKIHTGEKPYENPNPNASVVPV
>Q8N1G0
LVPQALPKADGRAGLGTGGQKVNGASVVMVQPSKTATGPST
>Q13123
YSEYMNNKEALPKAAFQYGIKMSEGRKTRRFKETNDKAELD
>Q07666
ATVGGPAPTPLLPPSATASVKMEPENKYLPELMAEKDSLDP
>P05423
LGHVKHKLVCSPDFESLLDHKHRXXXXXXXXXXXXXXXXXX
>P78371
QPKRIENAKILIANTGMDTDKIKIFGSRVRVDSTAKVAEIE
>Q1ED39
TGTQFGQWDTAGFENEDQKLKFLRLMGGFKNLSPSFSRPAS
>Q5BKZ1
LTATSILNNPIVKARYERFVKGENPFEIQDHSQDQQIEGDE
>Q8NI77
EDIKSSKCKLPEQESLPNDNKDILQRLDPSSFSTKHSMPVP
>Q9UJQ4
GHRFTTKGNLKVHFHRHPQVKANPQLFAEFQDKVAAGNGIP
>P08670
LQSFRQDVDNASLARLDLERKVESLQEEIAFLKKLHEEEIQ
>Q9Y3Z3
QIEYRNLFKYVGETQPTGQIKIKREDYESLPKEVASAKPKV
>O15062
EAAPEKSSFQCENPEVGLGEKEHMRVVVKSEPLSSPEPQDE
>O95125
RTHTGEKPFFCTICGKSFSQKSVLTTHQRIHLGGKPYLCGE
>Q8WVM7
GSEPDFLHNPQMQISWLGQPKLEDLNRKDRTGMNYMKVRTG
>P21675
LGKTGVIKEEPQQNMSQPEVKDPWNLSNDEYYYPKQQGLRG
>Q9Y2X9
APLSLIDSSALNAEIKSCHDKSGIPDEVLQSILDQYSNKSE
>O00257
KNGRIVIVMSKYMENGMQAVKIKSGEVAEGEARSPSHKKRA
>Q93009
PGNPLRHNYEGTLRDLLQFFKPRQPKKLYYQQLKMKITDFE
>Q9Y2X9
ASSKPSLVGDGEGAILSPSQKPHICDHCSAAFRSSYHLRRH
>O15226
HDRYLVVGRKRRKEDLLDQLKQEGQVGHYELVMPQANXXXX
>P11387
PQIKDEPEDDGYFVPPKEDIKPLKRPRDEDDADYKPKKIKT
>P07910
SLLENLEKIEKEQSKQAVEMKNDKSEEEQSSSSVKKDETNV
>Q9UKV3
EGGQPGRKRRWGASTATTQKKPSISITTESLKSLIPDIKPL
>Q8IWI9
WLPSSPSGVAKAKMFKLDTGKMPVVYLEPCAVTRSTVKISE
>Q9NWH9
ITHPRHPREAGPNPSRPTSWKSEGSMSTDKRETRVERPERS
>Q02880
RILFRYAGPEDDAAITLAFSKKKIDDRKEWLTNFMEDRRQR
>P78347
VTDADRSILSPGGSCGPIKVKTEPTEDSGISLEMAAVTVKE
>Q99729
IELPMDPKLNKRRGFVFITFKEEEPVKKVLEKKFHTVSGSK
>Q5VUA4
DEEKFLYGDEEEDLKAESVPKPLGSSESEVMRQKASSLPSS
>O76094
NAAEIKLTMAQLKISQGNISKACLILRSIEELKHKPGMVSA
>P11388
ETEITNPVPKKNVTVKKTAAKSQSSTSTTGAKKRAAPKGTK
>Q6ZN30
SRRSRDRHSANINLHRKLLTKELDDMGLDSSQPSLSKDLRD
>Q9UHF7
NPELNDKLSRGSVINQNDLAKSSEGETMTKTDKSSSGAKKK
>P29590
AFSIKGPSYGEDVSNTTTAQKRKCSQTQCPRKVIKMESEEG
>Q86XP3
DGRNGESRKEAFNRESKMEPKMEPKVDSSKMDKVDSKTDKT
>O60885
PPQPAKPQQVIQHHHSPRHHKSDPYSTGHLREAPSPLMIHS
>Q15361
AVEEVILKKMSPQELKEVDSKLQENPESCLSIVREKLYKGI
>Q03111
SSFSDKKPAKDKSSTRGEKVKAESEPREAKKALEVEESNSE
>O95983
LGGSMDLSTFDFRTGKMLMSKMNKSRQRVRYDSSNQVKGKP
>Q8NCN2
GKKYTRKDQLEYHIRGHTDDKPFRCEICGKCFPFQGTLNQH
>Q9NS73
SDLRDVKKTQIHFDPEVVQIKAGKAEIDRRISAFIERKQAE
>Q17R98
SELLMKLSAESYKETQMVKIKEEPMEVDIQDSHVSISPSRN
>Q9NYW8
GPDFIQMSNFNAYQRSQMEMKPFECSECGKSFCKKSKFIIH
>O00257
AKLDLGAQGKGQGHQYELNSKKHHQYQPHSKERAGKPPPPG
>Q96BR9
GSSSPRSHLSPEQGTGIISGKSWNKYNYHPASQKNTQQPLA
>Q03188
MLPSSTEVSVKTKKRLNFDDKVMLKKIEIDNKVSDEEDKTS
>Q9H582
YLHSSSCVDSFGSPLGLDKRKNDILEEPVDSDSTKTLTKQQ
>P11388
GPEDDAAISLAFSKKQIDDRKEWLTNFMEDRRQRKLLGLPE
>Q96RL1
SHISQGNEAEEREEPWDHTEKTEEEPVSGSSGSWDQSSQPV
>Q96MU7
SSVSNNKRIVSTKGKSATEYKNEEYQRSERNKRLDADRKIR
>Q9H307
VTQEQGHLLPERKDFPVESVKLTEVPVEPVLTVHPESKSKT
>Q8IY92
DEVILLLDSDEELELEQTKMKSISSDPLEEKKALEISPRSC
>O15042
HETDEKRGKIYKPSSRFADQKNPPNQSSNERPPSLLVIETK
>P38398
KVTFECEQKEENQGKNESNIKPVQTVNITAGFPVVGQKDKP
>Q15554
LVLPTQALPASPALKNKRPRKDENESSAPADGEGGSELQPK
>Q14865
YPESLSRSGKPHHVRLENFRKMEGMVHPILHRKMSPQNIGA
>Q8N680
LGSGDSEVTEPDHPVLASIKKEQETVLLDXXXXXXXXXXXX
>Q15003
KDFEIDFEDDIDFDVYFRKTKAATILTKSTLENQNWRATTL
>Q9Y2X9
LSPGTQTPSNDKASMLQEYSKYLQQAFEKSTNASFTLGHGF
>P47712
PFKELLLAEKWAKMNKLPFPKIDPYVFDREGLKECYVFKPK
>Q9C0K0
KVMENVGLGALPQYGELLADKQKRGAFLKRAAGGGDAGDDD
>Q9H582
EFIQFLMTNEETVDKAPPHSKIGLEKKRKRKMDVSKITRYT
>Q8WYQ5
HVKNWGSLLRMYGRESSKMVKQETSDKSVIELQQYAKKNKP
>P52948
ALTTPTHYKLTPRPATRVRPKALQTTGTAKSHLFDGLDDDE
>P11388
YYKGLGTSTSKEAKEYFADMKRHRIQFKYSGPEDDAAISLA
>Q03188
IGKVNKKSNKKRICLDNDERKTNLMVNLGIPLGDPLQPTRV
>Q13573
EGPVQFEEDPFGLDKFLEEAKQHGGSKRPSDSSRPKEHEHE
>Q96K58
GPADCSEEVAEVKPKPETEAKAEEASGEKVSGSAAKPRPYA
>Q8IWI9
ASPDAGFPFVSRTGKTNDFTKIKGWRGKFHSASASRNEGGN
>P41229
YGRRAKRLQPDPEPTEEDIEKNPELKKLQIYGAGPKMMGLG
>Q99590
ESVVNEEKITESSLVEITEHKDFTLKTEELIESPKLESSEG
>P11388
KRAAPKGTKRDPALNSGVSQKPDPAKTKNRRKRKPSTSDDS
>Q7Z353
HAKKNYGNSSVQASEMTVPQKPSVCHRPCKIEPVGIQRSYK
>Q08945
LFSKDEDISLTLNMNEEEVEKRFEGRLTKNMSGSLYEMVSR
>Q9H2Y7
GVFEGHTSKVNCLLVTQTSGKNAALYTGSSDHTIRCYNVKS
>Q53F19
VPVRRSLKELIPDTSRRYENKAGSFITGIDVTSKEAIEKKE
>Q14149
VIILEENSTPKPAVDHDIDMKSEQSHVEQGGVQVEFVGDSE
>Q5VZL5
PLAPQLTTGFQPSLASSGMNKMLPSVPATAVRVSCSGCKKI
>Q9Y3A2
LHLLDFQGKQQNKHVFFFDTKKEVEQFDVATHLQTAPELVD
>Q6P0N0
AKVGTLKRKQQMREFLEQLPKDDHDDFFSTTPLQHQRILLP
>Q92620
KAQHKHWELAGTKLGDIMGVKKEEEPDKAVTEDGKVDYRTE
>Q16649
VVKVPEVNSSALPHKLRIKAKAMQIKVEAFDNEFEATQKLS
>Q13029
ELNDSSEELYTTIKIMASGIKTKDPDVRLGLNQHYPSFKPP
>Q9HCM1
EIFPEQDDQPYVVDKLAEPQKEEPITEVVSQCDLQAPAAGQ
>P48552
ANNHSAPEVLYGSLLNQEELKFSRNDLEFKYPAGHGSASES
>Q9H2P0
KKCVRDCEKYKPGVLLGFNMKELNKVKHEMDFDAEWLFENH
>Q9ULJ3
GKMFTVHKQLERHQELLCSVKPFICHVCNKAFRTNFRLWSH
>Q8N5C6
EGESNSSETPSTSTVWGGTCKKEENDDDFTFGQSALKKIKT
>P46087
DFGAQREEGRSRSEYLNRLKKDLAIYYSYGDFLLGKLMDLF
>Q96T37
DMSHRAKLAMSGKIIIRNPIKIGYGKATPTTRLWVGGLGPW
>P09651
GFVTYATVEEVDAAMNARPHKVDGRVVEPKRAVSREDSQRP
>Q9UQR1
XXXXXXXXXXXXXXXMNIDDKLEGLFLKCGGIDEMQSSRTM
>Q9UHL9
QVELLFNTRYAKAIGISEPVKVPYSKFLMHPEELFVVGLPE
>P62753
XXXXXXXMKLNISFPATGCQKLIEVDDERKLRTFYEKRMAT
>Q14865
VKWVHSDFSKWRCGFHAGPVKTEALGRNGQKEALLKYRQST
>Q9H307
DEKGKQRNRRIFGLLMGTLQKFKQESTVATERQKRRQEIEQ
>Q6DD87
KSLARHLRLHPELSGPGVAAKVLAASVRRAKGPEEAVAADG
>Q9BVJ6
TVKKQLSRVKSKKTVELPLNKEEIERIHREVAFNKTAQVLS
>Q8NB50
XXXXXXXXXXXXXXXXMSHLKTSTEDEEPTEEYENVGNAAS
>Q5T5X7
PGEFAVFLLHRLFPELFDHRKLGEQYSCYGDGGKQELDPQR
>Q9Y2X9
LIHTGERPFQCSQCSMGFIQKYLLQRHEKIHSREKPFGCDQ
>O43298
HTDFPKAQELRDGENEEESTKDELSSQLTEHEYLPSNSSTE
>Q6PJP8
AGDHPFSSPSPASGGSFSETKSGVLCSLEERWSSYQNQTDN
>Q5JSZ5
GSRNSSTGDGAPSSACTSDSKDPSLRPAQPVRKGASQFMGN
>O75928
SWCPMRPKKEAMKVSSQPCTKIESSSVLSKPCSVTVASEAS
>Q9UL40
SKKHANKVKRYLAIHGMETLKGETKKLDSDQKSSRSKDKNQ
>Q13901
AGKLDRGAASRFVKNALWEPKSKNASKVANKGKSKSXXXXX
>Q96PK6
RLSPPRASYDDPYKKAVAMSKRYGSDRRLAELSDYRRLSES
>Q9GZR7
QKTKYPTQSGKPPLLVSAPSKSESALSCLSKQKKKKTKKPK
>O14503
RFTMGERIGAIKQESEEPPTKKNRMQLSDDEGHFTSSDLIS
>Q12830
MDENMDESDKRKCSRSPKKIKIEPDSEKDEVKGSDAAKGAD
>Q8IWI9
TEGGLVDMGGSKYPHEVPDSKPSDHLKDTVRNEDNSLEDKG
>Q9H9B1
LGEGSADTEDRKLPAPGADVKVHRARKTMPKSVVGLHAASK
>P15622
SQNTDLSPKPLISEQTVILGKTPLGRIDQENNETKQSFCLS
>Q9P227
HSSGPKADSSPKGSRGLGGLKSEFLKQSAARGLRTQDLPAG
>Q8N184
NPARKRLSEYNGYGKSLLSTKQETTHPEVKSHNQSARAFSH
>Q92922
EENKELTDTCKERESDTGKKKVEHEISEGNVATAAAAALAS
>Q99708
EPCSQECIILQPLNKCSPDNKPSLQIKEENAVFKIPLRPRE
>Q63HK3
EEEEAAEDSDDDEIGIEFIRKSEIHGAPVLFQNLSGVHWGY
>Q14202
MFLPTTLESTDKIVETIEELKVKIPSNPLEADILAMAEMIA
>Q8N3X6
TASTYLHQLTLQKMVTQFKEKNESLQYETSNPTVQLKIPQL
>P54259
AHHPLHSVPLPAQEDYYSHLKKESDKPLXXXXXXXXXXXXX
>Q5BKZ1
ARGIKRKMMQPFNKPSGTFIKKPKLAKPMEKISLSKSPTKT
>Q9BUJ2
GHYAMDNITRQNQFYDTQVIKQENESGYERRPLEMEQQQAY
>P13682
PKTEICEEAEKPLIISERIQKADPQGPELGEACEKGNMLKR
>Q14978
SSDSDSDSSSEDEPPKNQKPKITPVTVKAQTKAPPKPARAA
>Q96LW9
XXXXXXXMASTEEQYDLKIVKVEEDPIWDQETHLRGNNFSG
>Q9H4L7
EKERIAHAKQIIKPFILRRVKEEVLKQLPPKKDRIELCAMS
>Q5VZL5
TRTLKYSTKMTYLRFFPPLQKQESEPDKLTVGKRKRNEDDE
>Q8N7M2
EKPFECKECGKAFSWGSSLVKHERVHTGEKSHECKECGKTF
>Q6Y7W6
KSVGVSNRQNKKVEEEEKLLKLFQGVNKAQDGFTQWCEQML
>Q9UMY1
LQKKNEDCEKGNDSKKVKVQKVQSVSQNKSYLAVRLKDQDL
>Q8NAP3
SHKCKYPAELDCAVGKAPQDKPFEEEETKEMPKLQCELCDG
>Q9NWF9
KRKQMNQYSYIDFKFEQGDIKIEKRMFFLENKRRHCRSYDR
>Q9HCK0
NHLHNYALSYTGSDNIIMASKDVFGPNIRGVDKGLQWHHQC
>O75525
XXXXXXXXXXXXXXXXXMEEKYLPELMAEKDSLDPSFTHAL
>Q9Y2X9
YFSRTDRLLKHRRTCGEVIVKGATSAEPGSSNHTNMGNLAV
>P60842
LPTNRENYIHRIGRGGRFGRKGVAINMVTEEDKRTLRDIET
>Q14978
SSNKPAVTTKSPAVKPAAAPKQPVGGGQKLLTRKADSSSSE
>Q9NQV6
CNRRFISSEQLQQHLNSHDEKLDVFSRTRGRGRGRGKRRFG
>Q13435
AFKLTDDVKKEKEKEPEKLDKLENSAAPKKKGFEEEHKDSD
>P46100
QSKKGTEEKKKPSDFKKKVIKMEQQYESSSDGTEKLPEREE
>Q12830
LLERRIKQFTLEEKQRLEKIKLEGGIKGIGKTSTNSSKNLS
>Q96HQ0
EKSLQSREVGKALLISSGVLKHQVTHTGEKSHRSSKSREAF
>Q8N587
TSSRRSKHLKTHSGEKPFVCKICGKAFLYSSRLNVHLRTHT
>Q8IYB3
KVKEPSVQEATSTSDILKVPKPEPIPEPKEPSPEKNSKKEK
>Q9UGU0
YGTQSNYSYQPQSMKNFEQAKIPQGTQQGQQQQQPQQQQHP
>Q9H2Y7
SPSSQSAGLSSINKEGEEPTKGNSGSEACTSSFLRLSFASE
>Q9BZ95
PQATVKTGLQKGASEISDSCKPLKKRSRASTDVEMTSSAYR
>Q9NV56
LPEEIIQEVREGKVMIEEEMKEEMKEDVDPHNGADDVFSSS
>Q14978
KEAETPQAKKIKLQTPNTFPKRKKGEKRASSPFRRVREEEI
>P17029
EKPYECNECGKAFSQSSDLTKHQRIHTGEKPYECSECGKAF
>O95391
LFAWEAYDKGSEVHLQADPTKLELLYKSFKVKKEDFKEQQK
>Q14244
EKEPQKVANEPSLKGRAPLVKVEEATVEERTPAEPEVGPAA
>Q12906
TGAEGRDSSKGEDSAEETEAKPAVVAPAPVVEAVSTPSAAF
>Q6NX49
SDDCKDYGNLFSHSVSLNEQKPVHFGKSQYECDECRETCSE
>Q00839
GYKNQSQGYNQWQQGQFWGQKPWSQHYHQGYYXXXXXXXXX
>Q6P0N0
LDVSIDILTSREQFFSDEERKYMAINQKKAYILVTPLKSRK
>Q2M3W8
TKKDNYDEDSPQTVIIEKVVKQSYEFSNSKKNLEYIEKLEG
>Q12906
EDGEEKSPSKKKKKIQKKEEKAEPPQAMNALMRLNQLKPGL
>Q13523
IHEKARNGNRSSTRSSSTKGKLELVDNKITTKKRSKSRSKE
>Q9NW64
AFIQFATRQAAEVAAEKSFNKLIVNGRRLNVKWGRSQAARG
>Q13330
AVRKPLEAVLRYLETHPRPPKPDPVKSVSSVLSSLTPAKVA
>Q9UHF7
SPNVEAAHLARPIYGLAVETKGFLQGAPAGGEKSGALPQQY
>Q8IWI9
WRKHLKGPLTRKCVGASQECKKEADEQLIKETKTCQENSDV
>Q08211
GSHRYQILPLHSQIPREEQRKVFDPVPVGVTKVILSTNIAE
>Q9BUJ2
YGVRRGRVCFEMKINEEISVKHLPSTEPDPHVVRIGWSLDS
>Q15047
DSDDIQTISSGSEGDDFEDKKNMTGPMKRQVAVKSTRGFAL
>Q9H582
PESFKDHRRVAVKRVIKESKKESSVGGEDLDSYPDFLHKMT
>Q8IYB3
SPAPEKKEKTPELPEPSVKVKEPSVQEATSTSDILKVPKPE
>Q9H2Y7
AELQKSDISQPSGPLLPELSKLGFPASLQRDLTRHISLKSK
>Q03112
ESDIESDKEKFKENGKMFKDKVSPLQNLASINNKKEYSNHS
>Q13029
PSKAHVEHMQSLPEDPLETSKEEEELNDSSEELYTTIKIMA
>P19338
AEDLEKALELTGLKVFGNEIKLEKPKGKDSKKERDARTLLA
>Q9BZK7
NLASTLGQHKGPIFALKWNKKGNFILSAGVDKTTIIWDAHT
>Q9UBT2
AWEPTEAEARARASNEDGDIKRISTKEWAKSTGYDPVKLFT
>Q03933
SSAQKVQIKQETIESRLSELKSENESLWKEVSELRAKHAQQ
>Q8IX12
IRNLSTVMDEIHTVLKKDNVKNEDKDQKSKENGASVXXXXX
>Q13435
MDDPSVGPKIPQALEKILQLKESRQEEMNSQQEEEEMETDA
>Q8N488
INSQLVAQQVAQQYATPPPPKKEKKEKVEKQDKEKPEKDKE
>P52736
RTHSGEKPYVCRECGKGFSQKSAVVRHQRTHLEEKTIVCSD
>P38432
KHWKSRENNNNNEKVLDLEPKAVTDQTVSKKNKRKNKATCG
>P43268
PLRPFPDDVCVVPEKFEGDIKQEGVGAFREGPPYQRRGALQ
>Q13765
VFGEAKIEDLSQQAQLAAAEKFKVQGEAVSNIQENTQTPTV
>Q9NPI1
MKEKIKNNDYQSIEELKDNFKLMCTNAMIYNKPETIYYKAA
>Q6NUN9
SSACSDGTLKLNTAASTEDVKIVIKTEVQEEEVVATPVHPT
>Q9UJU3
FRWSSGLLIHQRVHSSDKFYKSEDYGKDYPSSENLHRNEDS
>Q9UPN9
VKVKQEPGTEDEICSFSGGVKQEKTEDGRRSACMLSSPESS
>P12004
PLVVEYKIADMGHLKYYLAPKIEDEEGSXXXXXXXXXXXXX
>P45973
REKSESNKRKSNFSNSADDIKSKKKREQSNDIARGFERGLE
>A6NFI3
GRRFGQSAALTRHQWAHAEEKPHRCPDCGKGFGHSSDFKRH
>Q96RL1
SPVKSFVSISEATDCLVDFKKQVTVQPGSRTRTKAGRGRRR
>Q9H2P0
TWEDVGLWDPSLTKNQDYRTKPFCCSACPFSSKFFSAYKSH
>Q9Y4E5
QIPFTILSGDQGFLELENQFKKTQRPAHILNPHHLEGDMMC
>O00257
RAGKPPPPGKSGKYYYQLNSKKHHPYQPDPKMYDLQYQGGH
>O15042
EEHHLYSNPIKEEMTESKFSKYSEMSEEKRAKLREIELKVM
>Q9UID6
NNSSESLQDQTDEEPPAKLCKILDKSQALNVTAQQKWPLLR
>Q9Y483
RLPRRALQTQNSEIVKDDEGKEDYQFDELNTEILNNLADQE
>O14978
TEVLLEEPLPLETARESPSFKLEPMETERSPGPRLQELLGP
>P33993
LEKEKVKKFLQEFYQDDELGKKQFKYGNQLVRLAHREQVAL
>P15923
PPDSYSGLGRAGATAAASEIKREEKEDEENTSAADHSEEEK
>Q8IWI9
GPLFSGPVVAVSPDLLESDLKPQVAGSAVALPENDDLFMMP
>Q03252
LAHYIDRVRALELENDRLLLKISEKEEVTTREVSGIKALYE
>P10071
TALALQARRNPAGTKWMEHVKLERLKQVNGMFPRLNPILPP
>Q9UGU0
PTLSQSVILPGGLVSMETKLKSQSGQIKEEDFEQSKSQASF
>Q68CP9
KYEKVHHFGEDDDEVPPGNPKPQLPIGAIPSSYNYQQHSVS
>Q9H2Y7
DRESYSQPAWHHRGPPQRDWKWEKDGFNNTRKNSFPHSLRN
>Q9NWK9
EQEVEDRPEVKDENAGVLEVKQETDSSLVVKEAKVGEPEVK
>Q7Z417
KKKTGYGELNGNAGEREISLKNLSSDEATNPISRVLNGNQQ
>Q8ND82
SKMAELFMECEEEELEPWQKKVEETQDEDDDELIFVGEISS
>P01100
NDPEPKPSVEPVKSISSMELKTEPFDDFLFPASSRPSGSET
>Q8NDF8
TSNSTNKSQHGSARLFRSSSKGFQGTTQTSHGSLMTNKQHQ
>Q9BYG3
LRKKLAKKGIDYDFPSLILQKTESISKTNRQTSTKGQVLRK
>Q9H2Y7
ISKNTKTNFFSPGEHSNPSNKPTVEDNHGPYISKLRSSCPH
>Q9Y4E5
CSKHMSGKNHFHQSFKLGDNKGIAHPISFPSFAKKLLISLC
>P09651
VDKIVIQKYHTVNGHNCEVRKALSKQEMASASSSQRGRSGS
>O95926
GFSDYAAAQLRQYHRLTKQIKPDMETYERLREKHGEEFFPT
>P61978
ETNGEFGKRPAEDMEEEQAFKRSRNTDEMVELRILLQSKNA
>Q15233
HKDKGFGFIRLETRTLAEIAKVELDNMPLRGKQLRVRFACH
>Q7Z3B3
KQVERHIQHQLGGFLEKTLSKLPNLESLRPRSQLMLTRKAE
>Q8NAP3
TGEKRYHCQFCFQRFLYLSTKRNHEQRHIREHNGKGYACFQ
>P10073
LIRHLRIHSGEKPYQCKVCPKAFAQSSSLIEHQRIHTGEKP
>Q9NPF5
RYYHICAKLANVRAVPGTDLKIPVFDAGHERRRKEQLERLY
>Q68DI1
PLQGGKTHYICGESTIPFSNKHSLVLHQRLLPREGPYVCSD
>P17844
GGFNTFRDRENYDRGYSSLLKRDFGAKTQNGVYSAANYTNG
>Q8IWI9
IHPESPSTGHYWMHQPVSFYKLKLTNNTLDQEGHIILHSMH
>Q9UEG4
TPTESSSHGEGQNPKTLVEEKPYLCPECGAGFTEVAALLLH
>Q8NI77
SGFAKRVRQDNSSEKHLQENKPTMEHKRNICKINPSMVRKF
>P22626
VDKIVLQKYHTINGHNAEVRKALSRQEMQEVQSSRSGRGGN
>P10244
EPIGTDLDAVRTPEPLEEFPKREDQEGSPPETSLPYKWVVE
>Q5VZL5
THLPQTPETNFRDSSYPFANKESIGSELGNSFASNIRIKEE
>Q9UK53
AQQELGDTAGNSGKAGADRPKGEAAAQADKPNSKRSRRQRN
>P14866
EWESKSDALETLGFLNHYQMKNPNGPYPYTLKLCFSTAQHA
>O43298
QTEHTVQPSGVEEDFHIGEKKVEAEFDEQADESNYDEQVDF
>P82970
NIEDATEKGGEKKEAVAAEVKNEEEDQKEDEEDQNEEKGEA
>Q9NS73
RVVNTYGPQTRPEGIPGSGHKPNSMLRDCGNQAVEERLQNI
>Q9H9B1
QTPAAPPATLGEGSADTEDRKLPAPGADVKVHRARKTMPKS
>Q9Y4E5
GIAHPISFPSFAKKLLISLCKDVPFQVKCVACHKTLRSHME
>Q9Y2D5
SSTTSSRCSSRDGEFTLTTLKKEAKFELRAFHEDKKPSKLF
>Q9BQG0
SSRLHDLYWQAMKTLGVQRPKLEKKDAKEIPSATQSPISKK
>O15535
TEDRELVLRKDCPKIVEPHGKMFNEQTWEVSQQDPSHGEVG
>P17028
EEDSILIIPTPDEEEKILRVKLEEDPDGEEGSSIPWNHLPD
>P11387
PPKEDIKPLKRPRDEDDADYKPKKIKTEDTKKEKKRKLEEE
>Q00839
GVKRPREDHGRGYFEYIEENKYSRAKSPQPPVEEEDEHFDD
>Q12789
SFYGHLKRNWIWTSYIINQAKKENTAAENGLTVRLQTFLSK
>Q9Y4E5
CPNCFLLFSRKEECSKHMSGKNHFHQSFKLGDNKGIAHPIS
>Q86TJ5
DSTYKKVALQEEPASGINMIKLIREDGGWKQLEDSHEDPQG
>Q8NCN4
SEYTGPTSADLDHFPSVSQTKAEQDSDNKSSTEIPLETCCS
>Q99590
NSNSSGSESFKFVEQQSYKRKSEQEFSFDTPADRSGWTSAS
>Q9UPN9
PSTSSTGSRGSCGSSGRTAEKTSLSFKSDQVKVKQEPGTED
>Q9NYF8
HKNLDAREKSTFREESPLRIKMIASDSHRPEVKLKMAPVPL
>Q8WUU4
PAPAANPDDEMEMQDLVIELKPEPDAQPQQAPRLGPFSPKE
>Q96ME7
VSDFPASFRKSTYWMKMRRIKPAATSHVEGSGGVSAKGKRK
>Q96T23
GGQSVKKVDLETLKEDSEFTKVEMDNLDNAQTSGIEEPSET
>Q02880
QARFILEKIQGKITIENRSKKDLIQMLVQRGYESDPVKAWK
>Q6ZN19
EKPYKCNDCGKAYTQRSSLTKHLVIHTGENPYHCNEFGEAF
>P06748
EDAESEDEEEEDVKLLSISGKRSAPGGGSKVPQKKVKLAAD
>Q8WTR7
GEEPYKCNERGKSFRHNSTLKIHQRVHSGEKPYKCSECGKA
>Q16637
PWNSFLPPPPPMPGPRLGPGKPGLKFNGPPPPPPPPPPHLL
>Q8NDF8
SQAVGKMQSTQTTNTSNSTNKSQHGSARLFRSSSKGFQGTT
>P10074
AAGGQSGLGPPASQNVNSHVKEPAGLEEEEVSRTLGLVPRD
>Q7Z5J4
PEQRPGMQDPLSPKAPLICTKEEVEEVLDSKAGWGSPCHLS
>Q09666
PDWHLKMPKMKMPKFSVPGFKAEGPEVDVNLPKADVDISGP
>Q9UKV3
YSAQKDLEPESDRSAQPLPLKIEELALAKGITEECLKQPSL
>Q96I25
XXXXXXMSLYDDLGVETSDSKTEGWSKNFKLLQSQLQVKKA
>O75925
AGRNKHGRKHELLTKALHLLKAGCSPAVQMKIKELYRRRFP
>Q5VZL5
ENTTTSKDFCSQSCLSTYELKKKPIVTINTNSISTKCSMCQ
>P10244
GPWTKEEDQKVIELVKKYGTKQWTLIAKHLKGRLGKQCRER
>Q9UN86
SSSGIPPHVKAPVSQPRVEAKPEVQSQPPRVREQRPRERPG
>Q3B820
HASIKREKILADIEADEENLKETRWPYLSPRRKSPVRCAGV
>Q6ZN30
MGLDSSQPSLSKDLRDEFLVKIYGAQHPMGLDVREDASSPA
>Q15596
GQSRLHDSKGQTKLLQLLTTKSDQMEPSPLASSLSDTNKDS
>Q9NRR5
SRRFKAQQDQLVLIFAGKILKDGDTLNQHGIKDGLTVHLVI
>Q15233
LFVGNLPPDITEEEMRKLFEKYGKAGEVFIHKDKGFGFIRL
>P11388
NIIKIVGLQYKKNYEDEDSLKTLRYGKIMIMTDQDQDGSHI
>O43491
EEQRQAKGDAEEMAQKKQEIKVEVKEEKPSVSKEEKPSVSK
>Q13185
GKEKDGTKRKSLSDSESDDSKSKKKRDAADKPRGFARGLDP
>Q9NQX6
LERPQRSRGRYVNQMIINYVKRPATREGTPPRTHQRHHKEN
>O75820
GLIQHQRIHTREKTYPYNETKESFDPNCSLVIQQEVYPKEK
>Q12888
TAVPGPLGIEDISPNLSPDDKSFSRVVPRVPDSTRRTDVGA
>Q5T5X7
FEKANASNSPSSLRLLNEPQKRDCGSTGAGTDNDPNIYFLI
>O75925
DGCLSSTLEHQVASHHQSSNKNKKVEVIDLTIDSSSDEEEE
>Q7Z5L9
RDTLLALHQHGHSGPFESKFKKEPALTAGRLLGFEANGANG
>Q8NCD3
TLSVPDKEVPGHGRNRYDEIKEEFDKLHQKYCLKSPGQMTV
>P60842
SNTQVVLLSATMPSDVLEVTKKFMRDPIRILVKKEELTLEG
>Q99708
VTKLKQERILDAQRLEEFFTKNQQLREQQKVLHETIKVLED
>O95677
XXXXXXXMEDSQDLNEQSVKKTCTESDVSQSQNSRSMEMQD
>Q9ULU4
GSLSGSPKPFSPQLSAPITTKTDKTSTTGSILNLNLDRSKA
>Q8N3Z6
DEDFPRGPKTYSSPGSFKTQKPSKPFHRSSHYHTSREDKSP
>P46013
EDTATSSKRRPRTRAQKVEVKEELLAVGKLTQTSGETTHTD
>Q8N823
KDQLGSSFYSHLPELHIFQIKGEIGNQLEKSTNDAPSVSTF
>Q9Y4E5
DLHLLLDQSKFSSLKRTMSIKESSSLECIAIPKKKMNLKDK
>P12757
KKEHLDDYGEAPVETDGEHVKRTCTSVPETLHLNPSLKHTL
>Q6P0N0
MSSKKLKIGERTNERIIKSQKQETTEELDVSIDILTSREQF
>Q9Y4E5
HCFLQKPSVAHFGSEKSNLYKFTASASHTERKLKQAINYSK
>Q14149
RCDQGNTAATQTEVPSLVVKKEETVEDEIDVRNDAVILPSC
>Q03188
SPIVRHAATAPPHSCPPDDTKLIEDEFIIDESDQSFASRSW
>Q8WXI9
EKNGKILCEQCMTSNQKKALKAEHTNRLKNAFVKALQQEQE
>Q6NZI2
LLRRRNFKVMIYQDEVKLPAKLSISKSLKESEALPEKEGEE
>Q96JM2
SIMRPNSSASKFSPMSYPQMKPKSPHNSGLVNLTERSRYGM
>Q9UBW7
CDCCKSQGTLKERVQWRGEMKHFCDQHCLLRFYCQQNEPNM
>Q96FV9
WNSWKNEGCPSFVKERTSDTKPTRIIRKRTAPEDFLGKGPT
>O95785
RAEPVRDIRCEFCGEFFENRKGLSSHARSHLRQMGVTEWSV
>Q8IX12
VRAEVEQKLQLLEEKTDEDEKTILNLENSNKSLSGELREVK
>Q6IQ21
NRKKKTLTLPFSWQNMGKNLKGILTTENILSIDNSVNKKDL
>O60315
EAKACLQSLTTDSRRQISNIKKEKLRTLIDLVTDDKMIENH
>Q9UQR1
SDLKKDKNDYLPLYSSSTKVKDEYMVAEYAVEMPHSSVGGS
>Q13887
PVLGAANPARDAALFPGEELKHAHHRPQAQPAPAQAPQPAQ
>O43818
QEEEKAEARAFEEDQVAGRLKEDVLEQRGRLQKLVAKEIQA
>O60264
EGEDYREKQKIAFTEWIEPPKRERKANYAVDAYFREALRVS
>P17275
TATGYGRAPGGLSLHDYKLLKPSLAVNLADPYRSLKAPGAR
>Q96T23
SSRESPSLEDEETKKEEETPKQEEQKESEKMKSEEQPMDLE
>Q9NYD6
RAKAADSSPDTSDNEAKEEIKAENTTGNWLTAKSGRKKRCP
>Q8N865
VLGWIPRAGVTKPQTNLLELKNSFSKTGAQKRFHKSILEDH
>Q9UK58
GLNPDGTPALSTLGGFSPASKPSSPREVKAEEKSPISINVK
>P51991
HKVDGRVVEPKRAVSREDSVKPGAHLTVKKIFVGGIKEDTE
>Q6PJP8
CGFFKKRHGPLLKDQDESCPKVNSFLTRDKYDEGLYRFNSL
>Q5VWQ0
RLKMYNKEVQTVCAGLTRISKEILTQGQINSTSGLNKESFR
>Q9ULU4
KQEKVKLNFDMTASPKILMSKPVLSGGTGRRISLSDMPRSP
>P51508
CERNQCGKVLSLKHSLSQNVKFPIGEKANTCTEFGKIFTQR
>Q3L8U1
LQNHLGLSAPVPRGRKGKKVKTQTSSFDIQKAEWLRKYNPE
>Q13148
PDAGWGNLVYVVNYPKDNKRKMDETDASSAVKVKRAVQKTS
>Q7L014
TALTGYQTKQRKLLEPVDHGKIEYEPFRKNFYVEVPELAKM
>Q9H334
ELQLAKDKERLQAMMTHLHVKSTEPKAAPQPLNLVSSVTLS
>Q13427
MRVSSGERWIKGDKSELNEIKENQRSPVRVKERKITDHRNV
>P17676
RLQKKVEQLSRELSTLRNLFKQLPEPLLASSGHCXXXXXXX
>Q7Z353
ISNSEVEQVNSFLDYKNEEVKFIENELEIQKQKYFKLQTFV
>P46013
QCLDNSKKNESPFWKLYESVKKELDVKSQKENVLQYCRKSG
>Q9UGU0
NTRAHAYGDPNAGLNSQLHYKRQMYQQQPEEYKDWSSGSAQ
>P52272
GGSFAGSFGGAGGHAPGVARKACQIFVRNLPFDFTWKMLKD
>P02545
ELQQSRIRIDSLSAQLSQLQKQLAAKEAKLRDLEDSLARER
>O95983
SKMNKSRQRVRYDSSNQVKGKPDLNTALPVRQTASIFKQPV
>P30414
QESKEKKVSENNETIKDNILKTEKSSEEDLSGKHDTVTVSS
>Q6P0N0
TSREQFFSDEERKYMAINQKKAYILVTPLKSRKVIEQRCMR
>Q86Z02
QTLTHRSNVSLLEPYQKCGLKRKSEEVDSNGSVQIIEEHPP
>P43243
LASFGLSARDLDELSRYPEDKITPENLPQILLQLKRRRTEE
>Q9NX05
LELHQGRSRSQVNGNSGALIKEEKSDHRLPAPSQCALSRDS
>Q9BYE7
EEREKKQMHDFYKERGLEVPKPAVPQPVPSSKGRSKKVLES
>O15350
DEWADFGFDLPDCKARKQPIKEEFTEAEIHXXXXXXXXXXX
>Q9H334
SVITTTSMHTVGPIRRRYSDKYNVPISSADIAQNQEFYKNA
>Q969W8
SGSNFTQHQRIHTGEKPYECKECGNAFSQSSQLIKHQRIHT
>Q9Y4B4
SHMRRNIRKLLREDQLEPVTKAAQQEELERRKRLEQQRKDY
>Q02543
QCYRDMGARHRARAHSIQIMKVEEIAASKCRRPAVKQFHDS
>P46100
DDSKSPGKGRKKIRKILKDDKLRTETQNALKEEEERRKRIA
>Q9Y3B9
ERNLQRIATRGVVQLFNAVQKHQKNVDEKVKEAGSSMRKRA
>P55265
DAAMKAMTILLEEAKAKDSGKSEESSHYSTEKESEKTAESQ
>P17098
AGGAKAGQPESRALALFDIQKIMQEKNPVHVIGVEEPSVGA
>P54132
TFKKKTSSDNNVSVTNVSVAKTPVLRNKDVNVTEDFSFSEP
>Q14151
SRVTKSGSRGMERTVVMDKSKGEPVISVKTTSRSKERSSKS
>Q9Y5J1
RLKEEFQHAMGGVPAWAETTKRKTSSDDESEEDEDDLLQRT
>P55854
XXXXXXXXXXXXXXXXMSEEKPKEGVKTENDHINLKVAGQD
>P15408
GSSGSPAHAESYSSGGGGQQKFRVDMPGSGSAFIPTINAIT
>Q96PK6
VELSTKGQKKGPGLAVQSGDKTKKPGAGDTAFPGTGGFSAT
>Q9UBW7
ATHHNPDSWISQSASFPRNQKQPGVDSLSPVASLPKQIFQP
>Q96DT7
GLIPGASNDFKYGLLPESWPKQETWENGESSLIMNKLKCPH
>Q92618
IKQEPVAEGHEKRLDILNIFKTYIPKDFATLYQGWGVSGPG
>Q9Y3A2
MDKTQKVKVKKETVNSPAIYKFQSRRKRXXXXXXXXXXXXX
>Q5QJE6
NEDEFSDEEDFLNSTKAKLLKLTSSSIDPGLSIKQLGGLYI
>Q15233
REEEMRRQQEEMMRRQQEGFKGTFPDAREQEIRMGQMAMGG
>P41162
SSEESAPVTTPTMASIPPRIKVEPASEKDPESLRQSAREKE
>Q8IWI9
KKLEYIYAKQQALEAQKRKKKMGSDEFDISPRISKQQEGSS
>Q13111
KAIQNDKLAFPGETLSDIPCKTEEEGVGCGGAGRRGDSQEC
>Q9UJW8
HGTPLHIHEKIHGGGKTFDFKECGQVLNPKISHNEQQRIPF
>Q08J23
GGKRGEAGWEGGYPEIVKENKLFEHYYQELKIVPEGEWGQF
>Q86V15
SSLMNKMSQGNPGLGSLLNIKAEAEGSPAAEPSPFLGKAVK
>Q96RE7
VSRVKTEQQESDSVQCMPVAKRLWDSGQKEAGGGGNGSRKM
>P55081
VDQDTTSFDSAWGQESAQNTKFFKQKAAGVRDVFERPSAKK
>Q9UIF9
LPSGAFSDCLTIVEFLHSFGKVLGFDPAKDVPSLGVLQEGL
>Q2TAL8
PQEAYNAVHVSGSPTALAAVKLEDDKEKMVGTTSVVKNSHE
>Q96BF6
VEEQYGQMYIKASGSYAVQEKPEPVPLESRSCVLIRRDLVA
>Q9UQR1
CAIKGGLLTSEEDSGFSTSPKDNSLPKKKRQKTEKKSSGMD
>Q9NS56
KTRHLEGTNEVAQPSREFASKAKDSHYQKSSSKLDGNYKNE
>Q86T24
VIPVKDDPDEGEARLENEIPKTSGSEMANKRMKVKHDDHYE
>Q8NB50
TCVWDSKVENQQKKPVENRMKEDKSSIREAISKAKSTANIK
>Q5TEC3
XXXXXXXXXXXXXXXXXXXMKQEDNQGVCAHQDSEDKGMGS
>Q969G3
EKQEYLNEYEAEKIEYNESMKAYHNSPAYLAYINAKSRAEA
>O43143
YDMSNFPQCEAKRQLDRIIAKLQSKEYSQYXXXXXXXXXXX
>Q12830
TEKKDQDVKELLDSDSDKPCKEEPMEVDDDMKTESHVNCQE
>Q92830
VPGIRETGWKPLGKEKGKELKDPDQLYTTLKNLLAQIKSHP
>Q15596
DPALRGGNLFPNQLPGMDMIKQEGDTTRKYCXXXXXXXXXX
>Q969J2
AALDAQSAEDQTGLLTVKVEKEEASALTAEVRAPCSPARGP
>Q9Y6X2
EVIDLTIESSSDEEDLPPTKKHCSVTSAAIPALPGSKGVLT
>Q9NWK9
ECVKEEKDFLKKEIVDDTKVKEEPPINHPVGCKRKLAMSRC
>Q06730
NYLGKKSDEFNACGKLLLNIKHDETHTQEKNEVLKNRNTLS
>Q8WWM7
SAVQRQGSGRESPSLASREGKYIPLPQRVREGPRGGVRCSS
>P13056
TRSTGLLDSGMFMNIHPSGVKTESAVLMTSDKAESCQGDLS
>Q92766
EDPAPAKKMVEDGQSGDLEKKADEVFHCPVCFKEFVCKYGL
>Q9NS73
VQPPQQNYSLAELDEKISALKQALLRKSREAESMATHHLPX
>Q8WY36
TKPKEDCLLGSAKLDEEFEKKFNSLPQYSPVTFDRKCVPVP
>Q96BF6
PRDGVAVAAGAAVAAGTAPLKLPRVSYYGVPSLATLIPGIQ
>Q9UHL9
IQNVHASKRILFSIVHDKSEKWDAFIKETEDINTLRECVQI
>Q8IWA0
HALFTLAQAEDSVFVIVNKEKPDIFQLVSVKLPKSSSQEVE
>P20700
VKVILKNSQGEEVAQRSTVFKTTIPEEEEEEEEAAGVVVEE
>Q8IVH2
DLPQLWKGEGAPGQPAEDSVKQEGLDLTGTAATATSFAAPP
>Q6IE81
NMLLFNSPSVGPDAPKIEDLKWHSAFFRKQMGTSLVHSLKK
>Q16576
XXXXXXXXXXXXXXXXXMASKEMFEDTVEERVINEEYKIWK
>Q6PJP8
QKRSDHLINTESEAVNLSKVKVFTKSAHGGLQRGNKKIPES
>Q14320
LVKEREKQLAKKEQSKELQMKLEKLREKERKKEAKRKISSL
>P46100
RAMDAVNKEKNTKEHKVIDAKFETKARKGEKPCALEKKDIS
>Q13129
MEHVKMPPSRRDRSKKKLLLKGSQKGICPKSPSAIPEQNHS
>Q9NRE2
THMMVTGHFLKVTSSASKKGKQLVLDPLAVEKMQSLSEAPN
>Q02880
DSASVFSPSFGLKQTDKVPSKTVAAKKGKPSSDTVPKPKRA
>Q8IX15
KVEPEEPSQMPPLPQSHQKLKESLMTPGSGAFPYQSDFWQH
>Q9UJQ4
AAVALLSQKAGSQGLSLDALKQAKLPHANIPSATSSLSPGL
>Q7L590
PPRTGSEFPRLEGAPATMTPKLGRGVLEGDDVLFYDESPPP
>Q96NC0
KKDGKPVQPVKRELLRHRDYKVDLESKLGKTIVITKTTPQS
>Q7Z333
DTRKKTKLISPQNLSVRNNKKLLTSQELQMQRQIRPKSQKN
>O15042
PIKSLDDDLDGVPLDATEDSKKNEPIFKVAPSKWEAVDESE
>Q9Y4A5
NVINLADSHDRAAFAMVTHVKQEPRERENSESKEEDVEIDI
>Q14692
GQKLGPQNFIDETSDIENLLKEEEDYKEENNDSKETSGALK
>O15062
SQPGPPQLTRASADVLSKCKKALSEHNVLVVEGARKYACKI
>Q9NY74
KTVKNTSRANTSPDARLGDSKVLQDLSSKTYDRELIDAEYR
>Q06730
GLKPYECYECGKSFRVTSHLKVHQRTHTGEKPFECLECGKS
>Q9C0K0
PGLFPRKPAPLPSPGLNSAAKRIKVEKDLELPPAALIPSEN
>Q68DK7
TPKHSPIKEEPCGSLSETVCKRELRSQETPEKPRSSVDTPP
>Q8NAP3
ILKNHQKSFHAIDHRLSISKKTANGGLKPSVYPYKLYRLLP
>Q9ULV3
QLYYMGDLIQHRRTQDHKIAKQSLRPFCTVCNRYFKTPRKF
>Q13601
PSLERPEKGAGKSEFRNQKPKPENQDESELLTVPDGWKEPA
>O00257
PPNGMMPAPKEAVTGNGIGGKMKIVKNKNKNGRIVIVMSKY
>P31942
TLTMDYQGRSTGEAFVQFASKEIAENALGKHKERIGHRYIE
>Q9Y4E5
PFHKIETLYRHCQDEHDNEIKIKYFCGLCDLIFNVEEAFLS
>Q03188
DINTEQGQNVLEILQDCFEEKSLANDFSTNSTKSVPNSTRK
>P19338
TTAFNLFVGNLNFNKSAPELKTGISDVFAKNDLAVVDVRIG
>Q16576
ARVHIPNDDAQFDASHCDSDKGEFGGFGSVTGKIECEIKIN
>P15923
QVRERNLNPKAACLKRREEEKVSGVVGDPQMVLSAPHPGLS
>Q01664
SVRMMLEEQVRSLEAHMYPEKLKVIAQQVQLQQQQEQVRLL
>Q15233
VFGQVERAVVIVDDRGRPSGKGIVEFSGKPAARKALDRCSE
>Q96T37
SAERDRKHRTTAPTEGKSPLKKEDRSDGSAPSTSTASSKLK
>O75928
VIDLTIESSSDEEEDPPAKRKCIFMSETQSSPTKGVLMYQP
>Q8NDT2
AREARQHALARQLLLYDRPLKVEPVYLRGGGGSSRRSSSSS
>P37275
SLSASPGSPTRPQIRQKIENKPLQEQLSVNQIKTEPVDYEF
>O15226
KSKSHGVGHDRYLVVGRKRRKEDLLDQLKQEGQVGHYELVM
>O14503
QTCAREVLQYLAKHENTRDLKSSQLVTHLHRVVSELLQGGT
>P62269
RQKDVKDGKYSQVLANGLDNKLREDLERLKKIRAHRGLRHF
>Q9C0D4
ETPLRPKLRKESAVCSTIHRKTGLLYGQQGSSELNKQGRLL
>P54274
TESSEGTVSLLRSHKNLFLSKLQHGTQQQDLNKKERRVGTP
>Q13506
FQQARAKSEELAALSSQQPEKVMAKQMEFLCNQAGYERLQH
>P07910
KQAVEMKNDKSEEEQSSSSVKKDETNVKMESEGGADDSAEE
>Q9UGU5
KMKPLYVNTETLTLREPDGLKMKLILSPKEKGSSSVDEESF
>Q96SB8
KRQCVEKEERFQSIAGLSTMKTNLESLKHEMAWAVVNEIEK
>P41212
LMPSPIMHPLILNPRHSVDFKQSRLSEDGLHREGKPINLSH
>O14978
LTNHGAHKAEKKLFECLTCGKSFRQGMHLTRHQRTHTGEKP
>Q13310
SSPEEATKAVTEMNGRIVGSKPLYVALAQRKEERKAHLTNQ
>Q8NCF5
RRLVLDPGEAPLVPVYSGKVKSSLRLIPDDLSLLKLYPPGD
>Q03188
EYEIQRQAKKSFSTLFLETVKRKSESSPIVRHAATAPPHSC
>Q6AHZ1
SGFGTLLKTQSDAIITQQLVKDKLRATTQNLGSFYMQSPLL
>Q9Y3B9
GSTNETASSRKKPKAKQTEVKSEEGPGWTILRDDFMMGASM
>Q9Y2X9
SSSRTDDHHGTEEPKQDTNVKKAKRPKPESQGIKAKRKPSA
>Q8IWI9
IATAAKVVNANQNASPNVPGKRGRPRKLKLCKAGRPPKNTG
>O60341
HVKDEQIEHWKKIVKTQEELKELLNKMVNLKEKIKELHQQY
>Q9H2P0
NVVVPRSKPLMLIAPKPQDKKSMGLPPRIGSLASGNVRSLP
>Q969G3
KSRAEAALEEESRQRQSRMEKGEPYMSIQPAEDPDDYDDGF
>Q8N163
PEPEKEEAAKEEATKEEEAIKEEVVKEPKDEAQNEGPATES
>Q5VYV7
AKDSIKAAESHWGLPVQKLEKVNQTQPEDTSGQQKPHPGER
>Q8TAQ2
LQPKTPQQTSASQQMLNFPDKGKEKPTDMQNFGLRTDMYTK
>Q9UGU0
SQNPLIMRRRVRSFISPIPSKRQSQDVKNSSTEDKGRLLHS
>Q8IWX8
AGLGSNSAPPIPDSRLGEENKGHQMLVKMGWSGSGGLGAKE
>O75150
DNRKEMAPVPGTTTTTTSVKKEELVPSEEDFQGITPGAQGP
>P02545
EYQELLDIKLALDMEIHAYRKLLEGEEERLRLSPSPTSQRS
>P51610
SKDSSGTKPANKRPMSSPEMKSAPKKSKADGQXXXXXXXXX
>Q96DT7
MSEVVQTCRNFIKDALNISIKSEAPESVVVDYNNRKPVNRD
>Q9UHL9
FGIAKLRKILEASNSIQFVIKRPELLTEGVKEPIMDSQGTA
>Q9NX24
XXXXXXXXXXXXXXXXXXMTKIKADPDGPEAQAEACSGERT
>P17029
LVLHQRIHTGEKPHECNECGKAFSHSSNLILHQRIHSGEKP
>Q6NZI2
VVYARSKTAVYKVPPFTFHVKKIREGQVEVLKATEMVEVGA
>Q9NY74
EYRFSPNSNKSNKLSTGNKMKFENSSNKIVIQDEIQNCIVT
>Q9NYF8
KYKSKVSLKGNRESDGFREEKNYKLKETGYVVERPSTTKDK
>Q14865
ETLISQKSIPEPLPAADMKKKIEGYQEFSAKPLASRVDPEK
>P54132
ASSSSSKCLSTLKDLDTSDRKEDVLSTSKDLLSKPEKMSMQ
>P36508
LGLHTVTLSDGTTAYVQQAVKGEKLLEGQVIQLEDGTTAYI
>Q6PL18
FTRQLARQQADKKKEEHREDKVIPVTRSLRARNIVQSTEHL
>Q96FZ2
VVNNSRNNTPECLAPVDLVVKKELRASGSSQRMLQWLATKS
>Q9UBW7
KCNYCKNSFCSKPEILEWENKVHQFCSKTCSDDYKKLHCIV
>P10071
TSESAVSSTGDPMHNKRSKIKPDEDLPSPGARGQQEQPEGT
>Q9ULJ6
VTIDPTCSWRPVPIKSDLHIKDDPDGIPSKRFKTMSPSQMI
>O60506
PPDSVYSGQQPSVGTEIFVGKIPRDLFEDELVPLFEKAGPI
>Q9NPI1
NEVTELSTGSSGHDSSLFEDKNDHDKHKDRKRKKRKKGEKQ
>P11388
RRAYDIAGSTKDVKVFLNGNKLPVKGFRSYVDMYLKDKLDE
>Q9H2S9
QPPPTIVVGRHSPAYAKEDPKPQEGLLRGTPGPSKEVLRVV
>Q8IYA6
NFLKETNKENLLDILTEPERKPDPKLYTRSKPKTDSYNQTK
>Q96RL1
VSESRNLEKKDVETTSSVSVKRKRRLEDAFIVISDSDGEEP
>Q13129
CVKYGTKIKEEPPSEADPCIKKEENRSCESERTEHSHSPGD
>Q8NCN4
DLTIEKRLPFSSLSSLASLHKPERSVSPESNDSISEELNHF
>Q9ULJ3
LKETNKGNGQGEDRNLLYYSKLGLVIPSSGSGSGNQSIDRS
>Q9ULV3
PVPRPSDSVSSTPAATSTPSKQALQFFCYICKASCSSQQEF
>Q8NB90
VCREAALLALEEDIQANLIMKRHFTQALSTVTPRIPESLRR
>Q9H582
DKCGEESSPVHTSTFLSNTLKKKCEESDSESPATFSTEEPS
>P55055
GRVEALQQPYVEALLSYTRIKRPQDQLRFPRMLMKLVSLRT
>Q96AY2
SVLDHQNNEGASCDWKKPFPKIPEVPLHDTPERSAADNKDL
>Q92785
WRKKRRAHPPEDPRLSFPSIKPDTDQTLKKEGLISQDGSSL
>Q9H582
TPQKASQHQVLFLLSDVAHAKNPTHSNKKLPTSASVGCDIQ
>Q03112
LHEGNPEDDYEETSALEMSCKTSPVRYKEEEYKSGLSALDH
>Q9Y5N6
PGDVATPPRKRKKIVVEAPAKEMEKVEEMPHKPQKDEDLTQ
>P05549
EEVPHVEDPGINIPDQTVIKKGPVSLSKSNSNAVSAIPINK
>O00566
KTVASEKLKQLTKTGKASFIKDEGKDKALKSSQAFFSKLQD
>P51858
PKDLFPYEESKEKFGKPNKRKGFSEGLWEIENNPTVKASGY
>Q6PJT7
SGVHLNRLQFQQQQNSIHAAKQLDMQSSWVYETGRLCEPEV
>Q99729
RGFGFILFKDAASVEKVLDQKEHRLDGRVIDPKKAMAMKKD
>P33991
TGIVDISILTTGMSATSRKRKEELAEALKKLILSKGKTPAL
>Q6ZNA4
SARSHKWPRTETESVSGLLMKRPCLHGSSLRRLPCRKRFVK
>P02545
TMKEELDFQKNIYSEELRETKRRHETRLVEIDNGKQREFES
>P52597
VQRPGPYDRPGTARRYIGIVKQAGLERMRPGAYSTGYGGYE
>Q5VYV7
KSKAVRVLPASELSDPGLLLKQDLAKTTSKEELHVLESLSS
>Q13642
FRCAKCLHPLANETFVAKDNKILCNKCTTREDSPKCKGCFK
>P49792
DNKDICKSDAGNLNFEFQVAKKEGSWWHCNSCSLKNASTAK
>Q9Y4P3
CRAFIVWLANGDTLRVFKMTKREDGGYTFTATPEDFPKKHK
>Q4VCS5
IRDQALSNAQAKVVKLEEELKKKQVYVDKVEKMQQALVQLQ
>Q99708
VNRLRRKENPHVRYIEQTHTKLEHSVCANEMRKVSKSSTHP
>Q15424
RGTERTVVMDKSKGVPVISVKTSGSKERASKSQDRKSASRE
>P43243
GRVIHLSNLPHSGYSDSAVLKLAEPYGKIKNYILMRMKSQA
>Q9HCI7
LPISTIIRGPTLGASAPVTVKRESKISLQPIATVPNGGTTP
>Q9UID6
ESLQDQTDEEPPAKLCKILDKSQALNVTAQQKWPLLRANSS
>P43243
NADDPNKDTSENADGQSDENKDDYTIPDEYRIGPYQPNVPV
>Q9NYF8
KYQGDGIVEDEEETMENNEEKKDRRKEEKEXXXXXXXXXXX
>Q3KQU3
SLPASPRARLSASTASELSPKSKARPSSPSTSWHRPASPCP
>Q8NC51
LPPSVGVVDKKEETQPPVALKKEGIRRVGRRPDQQLQGEGK
>O75367
GGVLPNIHPELLAKKRGSKGKLEAIITPPPAKKAKSPSQKK
>Q9UPN9
DFVADVRLIFKNCERFNEMMKVVQVYADTQEINLKADSEVA
>Q5QJE6
KAVITPDFEKNHCVPPYSESKYQLQKKRRKERQKTAGDGWF
>Q16649
HQKELSGKTQNSFKTGVVEMKDSGYKVSDPENLYLKQGIAN
>Q99590
DFNNIQDSENNLLKNNLLNTKLEKSLEEKNESLTEHPRSTE
>Q9NX58
NKRERKEERQKKRKREKKELKLENHQENSRNQKPKKRKKGQ
>P49792
PKKCELSKNSDIEQSSDSKVKNLFASFPTEESSINYTFKTP
>Q13263
VSDVQKRVQVDVKMAILQIMKELNKRGRVLVNDAQKVTEGQ
>Q0JRZ9
SAVEGIKPRKRKTFALPGIIKKEKDAESVECPDADSLNIPD
>Q92922
SRKKSGKKGQASLYGKRRSQKEEDEQEDLTKDMEDPTPVPN
>A8MW92
VNREEKKYVQNHKEPPRLPLKMEGTYITSEHSYQKPQSFGQ
>Q9UJW8
ILLQEVAFTQRKAVIHERVCKSDETGEKSGLNSSLFSSPVI
>Q9H9B1
EVTIAKADTTSTVTPVPGQEKGSALEGRADTTTGSAAGPPL
>Q8TES7
KQLAAERAALEQERQELRLEKERINATALRVKLRAEEVESM
>Q9C0F3
NYGNVVSLDFEIRSENEVNPKQEISEDVQFGTTSERPAENA
>P49756
SPGQPNSVKRKKLPVDSVFNKFEDEDSDDVPRKRKLVPLDY
>Q9UBW7
NKSRCTICGKLTEIRHEVSFKNMTHKLCSDHCFNRYRMANG
>P52272
RLGSTVFVANLDYKVGWKKLKEVFSMAGVVVRADILEDKDG
>Q01780
KEFTPYDYSQSDFKAFAGNSKSKVSSQFDPNKQTPSGKKCI
>P38398
TPNKHGLLQNPYRIPPLFPIKSFVKTKCKKNLLEENFEEHS
>Q8IYH5
GPEGSSSRPQMIRGRLCDDTKPETFNQLWTVEEQKKLEQLL
>Q13435
XXXXXXXXXXXMATEHPEPPKAELQLPPPPPPGHYGAWAAQ
>Q6N043
INFHPESRSSDSSVIVQPFSKPGYITNSSRVVSNKSSELLF
>Q9H582
CGEESSPVHTSTFLSNTLKKKCEESDSESPATFSTEEPSFY
>Q8IXK0
SDRSKLQKAGAATHNRRRASKASLPPLTKDTKKQPTGTVPL
>O00257
FQNRERQEQLMGYRKRGPKPKPLVVQVPTFARRSNVLTGLQ
>Q14865
EQETLISQKSIPEPLPAADMKKKIEGYQEFSAKPLASRVDP
>Q9Y2X3
ISGTGKALAKTEKYEHKSEVKTYDPSGDSTLPTCSKKRKIE
>Q14149
QQALEEIERLKKQCSALQHVKAECSQCSNNESKSEMDEMAV
>P37802
FPKKSKENPRNFSDNQLQEGKNVIGLQMGTNRGASQAGMTG
>Q16560
QLRFGGRDRPFRKPINLPVVKNDLYREGKRERRERSRSRER
>Q8N3X6
PASFKNKTRDFHDSYSYKDSKETCAVLQKVALWARAQAERT
>Q9NXR8
EKRKYNPTSHHTTTDHIPEKKFKSEALLSTLTSDASKENTL
>Q9UJW0
ASISTLAGLSLKEGEDQKEIKIEPAQAVDEVEPLPEDYYTR
>Q6IQ32
DEIDQELVIPCPNCVFASQPKVVGRHFRMFHAPVRKVQNYT
>P08670
VEAANYQDTIGRLQDEIQNMKEEMARHLREYQDLLNVKMAL
>P54132
SSGSKAKGGSATCRKISSKTKSSSIIGSSSASHTSQATSGA
>P55265
QIKRNTNSVPETAPAAIPETKRNAEFLTCNIPTSNASNNMV
>Q15022
SSSSSAAAAAGAAVLPVKKPKMEHVQADHELFLQAFEKPTQ
>Q9UJW8
KIHGGGKTFDFKECGQVLNPKISHNEQQRIPFEESQYKCSE
>Q14934
SNGRRKRSPTQSFRFLPVICKEEPLPDSSLRGFPSASATPF
>Q16649
SSVEHTQESSVQGSCRSPENKFQIIKQEPMELESYTREPRD
>Q7Z5J4
LGFQEEDPPGEKVASLPGDFKQEEVGGVKEEAGGLLQCPEV
>Q8NB50
WDSKVENQQKKPVENRMKEDKSSIREAISKAKSTANIKTEQ
>Q9Y657
ANMMKKRTSHKKHRSSVGPSKPVSQPRRNIVGCRIQHGWKE
>O00257
FARRSNVLTGLQDSSTDNRAKLDLGAQGKGQGHQYELNSKK
>Q9NRA8
DHAENKVDILEMLQKAKVDLKPLLSSLSANKEKLKESSHSG
>Q8NB50
PFKCVECGKSFSYSSLLSQHKRIHTGEKPYVCDRCGKAFRN
>P05787
FSRTSSSRAVVVKKIETRDGKLVSESSDVLPKXXXXXXXXX
>Q5VWQ0
PPASELNLQQDQKTQPIPVLKVESRLDSDQQHNLQEHSTTS
>P22626
RGFGFVTFDDHDPVDKIVLQKYHTINGHNAEVRKALSRQEM
>P09874
KEANIRVVSEDFLQDVSASTKSLQELFLAHILSPWGAEVKA
>Q9NWF9
RKALSDAIKKWQELSPETSGKRKKRKQMNQYSYIDFKFEQG
>P62263
FVHVTDLSGKETICRVTGGMKVKADRDESSPYAAMLAAQDV
>Q6N043
SKMAELFMECEEEELEPWQKKVKEVEDDDDDEPIFVGEISS
>Q9NXR8
TPSQPVNNHHAHSHTPVEKRKYNPTSHHTTTDHIPEKKFKS
>P63165
KVIGQDSSEIHFKVKMTTHLKKLKESYCQRQGVPMNSLRFL
>P02545
RLADALQELRAQHEDQVEQYKKELEKTYSAKLDNARQSAER
>Q6PJT7
LMSTVKPLREPAPSEDVIDIKPEPDDLIDEDLNFVQENPLS
>Q5BJF6
CKMNRYDKKIDSLMNAVGCLKSEVKMQKGERQMAKRFLEER
>Q9BYG3
HFMPPEKVHKELFKDWNIPFKQPSYPSVKRYNRNRTLTQKL
>Q9NW82
GPGRGGRVGTHGGTLSSYIVKNIALDKTDDSNPREAILRHA
>P11388
ASPPKTKTSPKLSNKELKPQKSVVSDLEADDVKGSVPLSSS
>Q13442
QKAREEEEQKEGGDGAAGDPKKEKKSLDSDESEDEEDDYQQ
>Q96FV9
PEARTRFTKSTREALNNKNIKPLLSTFSQVPGSENEKKCTL
>O14776
RHPTPTMLSIQKWQFSMSAIKEEQELMEEINEDEPVKAKKR
>P49750
SNQQKNFKMQSAAFSIAADVKDVKAAQSNENLSDSQQEPPK
>Q9BX40
RTRNRSRGQNRPTNVKENTIKFEGDFDFESANAQFNREELD
>O75461
XXXXXXXXXXXXMSQQRPARKLPSLLLDPTEETVRRRCRDP
>Q9Y2W1
KEKIKEKGSFSDTGLGDGKMKSDSFAPKTDSEKPFRGSQSP
>Q6NT76
QYPDEAKREEIANACNAVIQKPGKKLSDLERVTSLKVYNWF
>Q9UKY1
FGIRAKKTKEQLAELKVSYLKNQFPHDSEIIRLMKITGLTK
>Q8NCA9
GSGCGVGDPAEEGRGETAKVKVEADQXXXXXXXXXXXXXXX
>Q8NI77
VRQDNSSEKHLQENKPTMEHKRNICKINPSMVRKFGRNISK
>Q9BZE4
MNILYDKDHYKLALGQINIAKNLVDNVAKDYVRLMKYGDSL
>Q6IQ21
XXXXXXXXXXMMAENNLKMLKIQQCVVANKLPRNRPYVCNI
>Q8IX01
NPGTEDIQFPIQKIPLGLDLKNLRLPRRKMSFDIIDKSDVF
>Q969J2
RKNAALDAQSAEDQTGLLTVKVEKEEASALTAEVRAPCSPA
>O75820
RPNSEEKCHKCEECGKGFVRKAHFIQHQRVHTGEKPFQCNE
>P55055
LRTLSSVHSEQVFALRLQDKKLPPLLSEIWDVHEXXXXXXX
>P63165
VIGQDSSEIHFKVKMTTHLKKLKESYCQRQGVPMNSLRFLF
>Q68DK7
KLFQGYETEEREETELSEKIKLECQPELSETSQTLPPKPFS
>Q8NEY8
SKVLDKPSRLTEKELAEAASKWAAEKLEKSDESNLPEISEY
>Q63HK3
LDILRETRFYEALQACHRKSKLYGAVAEQLRECGFLRTPEQ
>Q6W2J9
EVTQATQPEAIPQGTNITEEKPGRKRAEAKGNRSWSEESLK
>Q2TAL8
NAVHVSGSPTALAAVKLEDDKEKMVGTTSVVKNSHEEVVQT
>Q9UHF7
QDKITVKAGDDTPVGYSVPIKPLDSSRQNGTEATSYYWCKF
>O15164
PLTVPDYYKIIKNPMDLSTIKKRLQEDYSMYSKPEDFVADF
>P51814
ENYSHLLSVGYQIPKSEAAFKLEQGEGPWMLEGEAPHQSCS
>Q96I25
DSKTEGWSKNFKLLQSQLQVKKAALTQAKSQRTKQSTVLAP
>Q9UKM9
VLAGQTLDINMAGEPKPDRPKGLKRAASAIYSGYIFDYDYY
>Q8IWI9
DTGKMPVVYLEPCAVTRSTVKISELPDNMLSTSRKDKSSML
>Q9NW82
RVGTHGGTLSSYIVKNIALDKTDDSNPREAILRHAKAAEDS
>Q96FV9
EVFANKLGEQWKILAPYLEMKDSEIRQIECDSEDMKMRAKQ
>P35251
DEETLKAKKGIKEIKVNSSRKEDDFKQKQPSKKKRIIYDSD
>Q17R98
TSNTPERTSQGGAGVSPLLVKEEPKEDNGLPTSFTLNAADR
>Q6P0N0
TDTAQRATTTYDFDCDNLELKSNKHSESPGATELNMCHSNC
>O14924
ATRFDVGHESINNPNPNMLSKEEISKVIHDDSVFSIGLESH
>Q02241
KECERRVAAKQLEMQNKLWVKDEKLKQLKAIVTEPKTEKPE
>O94916
VQPFTYTPDPAAAGALNVNVKKEISSPARPCSFEEAMKAMK
>Q13263
QYQFLEDAVRNQRKLLASLVKRLGDKHATLQKSTKEVRSSI
>P52746
CGDCGFTCKQSRCMQQHRRLKHEGVKPHQCPFCDFSTTRRY
>Q9UKM9
TAVTTSSAKIKLKSSELQAIKTELTQIKSNIDALLSRLEQI
>Q5PSV4
ILEDWTTIRKAMATLGPHRVKTEPPVKLEKHLHSARSEEGR
>P52741
XMTLVTAGGAWTGPGCWHEVKDEESSSEQSISIAVSHVNTS
>Q07020
KGREVYRHFGKAPGTPHSHTKPYVRSKGRKFERARGRRASR
>Q15910
LLLAPSDVAGWGIFIKDPVQKNEFISEYCGEIISQDEADRR
>Q00839
QMADTGKLNTLLQRAPQCLGKFIEIAARKKRNFILDQTNVS
>Q6IQ21
KAFRALLLKKRRTESRPLPNKLNANQGGFENGEIGESEENN
>Q8N1G0
MAASVARKAVVLPGGTATSPKMIAKNVLGLVPQALPKADGR
>Q8IWI9
SLQMKRESQNPDQKDETNSIKREQETKKVLQSEGEAVDPEA
>Q13029
GKPSDGKAAWTDAGLTSKKSKLESHSDSPAWSLSGRDERET
>Q6PJT7
KPERRPSLPPSKQANKNLILKAISEAQESVTKTTNYSTVPQ
>Q9H2P0
PLLKKRKLDDDSDSPSFFEEKPEEPVVLALDPKGHEDDSYE
>Q01780
KDPEPPEKEFTPYDYSQSDFKAFAGNSKSKVSSQFDPNKQT
>Q9Y3A2
LRKKALEKNPDEFYYKMTRVKLQDGVHIIKETKEEVTPEQL
>Q7L590
IAAAVAPKKKIQTTLSNLVVKGTNLIIQETRQKLGIPQKSL
>Q02880
DRRQRRLHGLPEQFLYGTATKHLTYNDFINKELILFSNSDN
>P17098
NNLKQLEFGLKEAPVQDQGYKTLRLRENCVLSSSPNPFPEI
>P59923
CKEACSQSSRLTGLQDISIGKKCHKCSICGKTFNKSSQLIS
>P78347
ETLRKTVEDYFCFCYGKALGKSTVVPVPYEKMLRDQSAVVV
>P11388
ILEKIDGKIIIENKPKKELIKVLIQRGYDSDPVKAWKEAQQ
>P50549
GPRQFYDDTCVVPEKFDGDIKQEPGMYREGPTYQRRGSLQL
>Q9UIS9
KQEPPDPEEDKEENKDDSASKLAPEEEAGGAGTPVITEIFS
>Q9NPI1
ESGGKLTRRLVNSQCEFERRKPDGTTTLGLLHPVDPIVGEP
>O15164
PTLTNFPSGEWICTFCRDLSKPEVEYDCDAPSHNSEKKKTE
>B7Z6K7
QRVHTGKRPYECGECGKSFSKYASFSNHQRVHTDKKHYECG
>Q6N043
DIPGGNNPSTTEATVDLEDEKERSXXXXXXXXXXXXXXXXX
>Q9H9L4
FKQCSYISTKNGKRCPNAAPKPEKKDGVSFCAEHVRRNALA
>Q9ULV3
PQAHSQGPRQVQLQQEAEPLKQVQPQVQPQAHSQPPRQVQL
>Q9NPI1
PGYSMIIKHPMDFSTMKEKIKNNDYQSIEELKDNFKLMCTN
>Q8NHM5
LGSSLSPWWRSSLTYFQQQLKPGKEDKLFRKKRRSWKNAED
>P10244
NSTIKRKVDTGGFLSESKDCKPPVYLLLELEDKDGLQSAQP
>Q15326
ACDELELHQRFLREGRFWKSKNEDRGEEEAESSISSTSNEQ
>P37275
ISSKKCISLIPVNGRPRTGLKTSQCSSPSLSASPGSPTRPQ
>O43829
LNEQRLEGEFCDIAIVVEDVKFRAHRCVLAACSTYFKKLFK
>Q8N3X1
PLLPEGIKEEEERWRRKVICKEEPVSEVKETSTTVEEATTI
>Q99728
SYRRVMSSPSAMKLLPNMAVKRNHRGETLLHIASIKGDIPS
>P37275
CDRGYKRFTSLKEHIKYRHEKNEDNFSCSLCSYTFAYRTQL
>Q8NCY6
RRLDIEAERLQVEKERLQIEKERLRHLDMEHERLQLEKERL
>O00566
RVTFALPDDAETEDTGVLNVKKNSDEVKSSFEKRQEKMNEK
>A8MW92
DEWIYWDSNRLRPLERPALRKEGLKDEEDFFDFKAGEEVLA
>Q96GY3
XXXXXXXXXXXXXXXXMFPVKVKVEKSELEMAKARNQLDAV
>Q9UGU0
EGPRKSPRQQQFLDRVRSPLKNDKDGMMYGPPVGTYHDPSA
>Q14980
RKTRSARRRTTQIINITMTKKLDVEEPDSANSSFYSTRSAP
>Q2KHR3
NQDLMHFNLQKKRAKGKGQVKEEDNSNQKQLKRPAQGKRQN
>P49792
QNQTTSAVSTPASSETSKAPKSGFEGMFTKKEGQWDCSVCL
>Q13123
PPEADMNIFEDIGDYVPSTTKTPRDKERERYRERERDRERD
>Q9UDV7
MDPEAGAEPLVPAQDASSQVKREDTLCVRGQRGLEERAIPT
>P05423
GNWDKTVDVSDMGPSHIINIKKEKRETDEETKQILRMLEKD
>Q8IWI9
RNEGGNSESSLKNRSAFCSDKLDEYLENEGKLMETSMGFSS
>Q9H307
EKEIAIVHSDAEKEQEEEEQKQEMEVKMEEETEVRESEKQQ
>Q03112
LRSLPLKMEPQSPGEVKKLQKGSSESPFDLTTKRKDEKPLT
>P26358
EKEEKRLRSQTKEPTPKQKLKEEPDREARAGVQADEDEDGD
>Q8WXA9
EENKIQHNGNCQLNEENLSTKTEAVXXXXXXXXXXXXXXXX
>Q14004
NTETSASASQTNHVKDVKKIKIEHAPSPSSGGTLKNDKAKT
>Q9UIS9
SPVLVPGCPSKAVDPGLPSVKQEPPDPEEDKEENKDDSASK
>P46013
VKTPTSSKQRLKISLGKVGVKEEVLPVGKLTQTSGKTTQTH
>Q03112
NQYSEAELSSFSTSHVPEELKQPLHRKSKSQAYAMMLSLSD
>Q03188
HEVHQKILATDVSSKNTPDSKKISSRNINDHHSEADEEFYL
>Q9UJX5
ESEAENQQAGAAALAPEIVIKVEKLDPELDSXXXXXXXXXX
>P07910
XXXXXXXXXXXXXMASNVTNKTDPRSMNSRVFIGNLNTLVV
>Q9H2Y7
KLRSSCPHVLKGNKSTFGSQKQSGDNLNDTLRKAKEVLQCH
>Q6P0N0
FRMQKYHKSNGGIVWGNIKKKLVETDFSTPTPRRKTPFNTD
>Q96ST3
HAHPAPPVAPVQGQQQFQRLKVEDALSYLDQVKLQFGSQPQ
>O60216
EQSTSNLNEKINHLEYEDQYKDDNFGEGNDGGILDDKLISN
>Q17R98
WLPNSTTTCSLSPDSAILKLKAAANAVLQDKSLTRTEETMR
>P24278
DGTADQQRACPATQALEEHQKPPVSIKQERCDPESVISQSH
>O15164
PGLHQDNSSNGKSEWLDPSQKSPLHVGETRKEDDPNEDWCA
>P83916
GELMFLMKWKNSDEADLVPAKEANVKCPQVVISFYEERLTW
>Q86YH2
HHPVSTALSVGGINESPRVSKQLSTFEVNSINPKRAKLRDG
>Q7L590
TGILKEAEAEMQERYFEPLVKKEQMEEKMRNIREVKCRVVT
>Q14592
GKAFTRMSGLTRHQWIHTGEKPYVCIQCGKAFCRTTNLIRH
>P11388
EKKQKREPGTKTKKQTTLAFKPIKKGKKRNPWSDSESDRSS
>Q6AHZ1
SASSLQKDNVPSNQIIGGEQKEPESRDALPFLLDDLMPANE
>P10244
LHRDKTPLHQKHAAFVTPDQKYSMDNTPHTPTPFKNALEKY
>Q9C0K0
STLEKHMKKWHGEHLLTNDVKIEQAERSXXXXXXXXXXXXX
>Q6P0N0
EWNEKELQKLHCAFASLPKHKPGFWSEVAAAVGSRSPEECQ
>O95433
TEERKAKPAPSKTQARPVGVKIPTCKITLKETFLTSPEELY
>Q9Y2X9
ESSTGFQIPSQELASQIDPQKDIEPRTTYQIENFAQAFGSQ
>P17097
QSSTLAQHQRMHTGEKAQILKASDSPSLVAHQRIHAVEKPF
>Q5HY98
LIHTGEKPYKCKECDKAFRHKFSLTVHQRNHNGEKPYKCHE
>P38398
KEFVNPSLPREEKEEKLETVKVSNNAEDPKDLMLSGERVLQ
>O75376
ISLGLPRQQESAKSATLPYIKQEEFSPRSQNSQPEGLLVRA
>Q9UHX1
TPEQQEALQKAKKYAMEQSIKSVLVKQTIAHQQQQLTNLQM
>Q13428
LGQGTAPVLPGKTGPTVTQVKAEKQEDSESSEEESDSEEAA
>Q9H2P0
KVQEKADIPVKSSPQAAVPYKKDVGKTLCPLCFSILKGPIS
>Q86U86
IYYFRKPIVPQKEPSPLLEKKIQLLEAKFAELEGGDDDIEE
>P49792
VFTPKTSPENVQDRFALVTPKKEGHWDCSICLVRNEPTVSR
>Q9UKY1
AQPTAETKPATAAVPTSQSVKHETALVNPDSFGIRAKKTKE
>Q9P215
XXXXXXXXMESTAYPLNLSLKEEEEEEEIQSRELEDGPADM
>P49792
TSTTDSVYTGGTEVMVPSFCKSEEPDSITKSISSPSVSSET
>Q9NS73
MGNKNEVNDKFSIGDLQEEEKHKESDLRDVKKTQIHFDPEV
>Q9UHL9
VIINQLQPFAEICNDAKVPAKDSSIPKRKRKRVSEGNSVSS
>P15408
PAPGLQPMRSGGGSVGAVVVKQEPLEEDSPSSSSAGLDKAQ
>P17676
KAPPTACYAGAAPAPSQVKSKAKKTVDKHSDEYKIRRERNN
>Q14151
TSRSKERSSKSQDRKSESKEKRDILSFDKIKEQRERERQRQ
>Q5T1V6
SLKIKRNANDDGKSCVAKIIKPDPEDLQLDKSRDVPVDAVA
>Q6NZI2
LGKAHATTSNTVSKLLEKVRKVSVNVKTVRGSLERQAGQIK
>P10244
CSQKVVVTTPLHRDKTPLHQKHAAFVTPDQKYSMDNTPHTP
>Q9UHF7
GNSSSVSEGKGSSERGSPIEKYMRPAKHPNYSPPGSPIEKY
>Q9Y6X9
SPSLLPNSKSPREVPSPKVIKTPVVKKTESPIKLSPATPSR
>P78332
EEEEEEEQTPPPQPRTAQPQKREEQTKKENEEDKLTDWNKL
>Q6NZI2
NFKVMIYQDEVKLPAKLSISKSLKESEALPEKEGEELGEGE
>P28340
KVVSQLLRQAMHEGLLMPVVKSEGGEDYTGATVIEPLKGYY
>P49910
TEPKKAAAQNSPEDEGLLIVKIEEEEFIHGQDTCLQRSELL
>O95785
LGSVAAKRPLQEDRLLPAEVKAKTYIQTELPFKAKTLHEKT
>P52565
EIVSGMKYIQHTYRKGVKIDKTDYMVGSYGPRAEEYEFLTP
>Q92785
KGPDGLALPNNYCDFCLGDSKINKKTGQPEELVSCSDCGRS
>O15062
SSTDRVGDIHILEVTNNLEHKSTFSISNFLNKSRGNNFTAN
>Q96DT7
AGEGETVQHFPLARPKSLMQKLQCSFQTSWLKDFPWLRYSK
>Q92766
FEAASLGGSLTVLPATKDSIKHLSLQPFQKGFIIQPDSSIV
>P06748
IKAKMQASIEKGGSLPKVEAKFINYVKNCFRMTDQEAIQDL
>Q9ULM3
MEQRPSRNTGRDTSRITGSHKTEQRNADLTDETSRLFVKKT
>Q6ZN30
IVELMAIQEKEGQAVAVPSSKTDSDIRTFIESNNRTRSPSL
>P11308
GHGHPTPQSKAAQPSPSTVPKTEDQRPQLDPYQILGPTSSR
>Q86YP4
KTPLSTGGTLAFVSPSLAVHKSSSAVDRQREYLLDMIPPRS
>O15042
ARESLCDSPHQNLSRPLLENKLKAFSIGKMSTAKRTLSKKE
>Q14247
KYGVQADRVDKSAVGFDYQGKTEKHESQRDYSKGFGGKYGI
>Q96MX3
GKEFARGSDLVKHLRVHTGEKPYLCPECGKGFADSSARVKH
>Q8IWS0
DTRPKCGFCHVGEEENEARGKLHIFNAKKAAAHYKCMLFSS
>Q02241
ISGQKLEIERLEKKNKTLEYKIEILEKTTTIYEEDKRNLQQ
>P53999
ALSSSKQSSSSRDDNMFQIGKMRYVSVRDFKGKVLIDIREY
>Q8IY92
SRGGTSQVGSPTLLSPAVPSKQKRDRSILTLSKEPGHQKGK
>Q9H0E9
EIVEADVAIGKGDETPLTNVKTEASPESMLSPSHGSNPIED
>Q9Y2L8
AEVSDLKGMVQRWQVNPTVGKSRQNPSQKRDLDAITDISPK
>Q9UKT9
RTFLQSTDPGDTASAEARHIKAEMGSERALVLDRLASNVAK
>Q86U86
VPRDVPLPVVRVASVFANADKGDDEKNTDNSEDSRAEDNFN
>Q5VYV7
PPSAKLRRNALKEIVKRTETKSSVTSKSQTRRDTVETSSDS
>Q15185
VFIEFCVEDSKDVNVNFEKSKLTFSCLGGSDNFKHLNEIDL
>Q8IVH2
LQLLTQQQAGKPQPKEALGNKQLAFQQQLLQMQQLQQQHLL
>Q9Y4E5
SLKRTMSIKESSSLECIAIPKKKMNLKDKSHEGVACVQKEK
>Q9HCI6
EPHFEYIEQPIIEEKPSLSSKKEIDNLVLPDCWNEKQAFMF
>Q8N1W2
ACEKHTRRKTRPPVRLVPKVKFEKVEEEEQEVYEVSVPGDD
>Q6AHZ1
FLPPEVNQLLQDVLKIKPDVKQDSSNTPNKGLPLHCDQSFQ
>Q8NCY6
NFDWQNVADFRDAGGSLTEVKVEEEERDPQSPEFEIEEEEE
>Q8ND82
PSQDIPAIFREGMKNTSYVLKHPSTSKVNSVTPKKPKTSED
>Q9H582
KTFMKDSVVGSSKKSATYICKMCPFTTSAKSVLKKHTEYLH
>Q8IYW5
PTPERGSRDKNRQVSLKMQLKQSVNRRKMPNSTRDHCKVSK
>P18848
PSPGVLCGSARPKPYDPPGEKMVAAKVKGEKLDKKLKKMEQ
>Q9NWH7
ELSEDTRRRLAHLNLGPYEFKKETDKPPFVIRHVDPPSPRA
>Q9UKV3
QKKPSISITTESLKSLIPDIKPLAGQEAVVDLHADDSRISE
>P10809
DAAGVASLLTTAEVVVTEIPKEEKDPGMGAMGGMGGGMGGG
>Q8IY92
DEDFKELCASFFQRVKKHGIKEVSGERKTQKAASNGTQIRS
>Q9Y2W1
ENGKDKEQKQTNTDKEKIKEKGSFSDTGLGDGKMKSDSFAP
>Q9Y2K1
KYRGDTSQAADDSASTTGSRKSSTVESEIASEEKSRAAERK
>Q2KHR3
PARSALALLAMAQSGDAVSVKIEEENQDLMHFNLQKKRAKG
>Q9Y2W1
STYGSSQKEESAASGGAAYTKRYLEEQKTENGKDKEQKQTN
>O75822
RQQKKRQEEIKKRLEEPEEPKVLTPEEQLADKLRLKKLQEE
>P62424
MPKGKKAKGKKVAPAPAVVKKQEAKKVVNPLFEKRPKNFGI
>Q9UEG4
LLHQKVHAGGKSSQKSPELGKSSSVLLEHLRSPLGARPYRC
>Q9NY74
NSTEASERKSALNTRYSNEQKNKCILNQSIKAPVNTDLFGS
>P33240
AYALLQAQVVMRIVDPEIALKILHRQTNIPTLIAGNPQPVH
>Q15696
LSQKEEEEDTFIEEQQLEEEKLLERERQRLHEEWLLREQKA
>O00148
LDYDEEEEPQAPQESTPAPPKKDIKGSYVSIHSSGFRDFLL
>Q8NAP3
PGPYVFCITEKGVVKEEKNEKRHEEPAITNGPRITNAFSII
>O15060
GDYLGADRNYVLPSDAGGSYKEEEKNVASDANHSLHLPQPP
>P83731
MAAAKAPTKAAPKQKIVKPVKVSAPRVGGKRXXXXXXXXXX
>O43151
SDYIQSVFKRPEALPTKPKVKVEAPSSSPAPAPSPVLQREA
>Q02040
GKTIKLSGFSDILKVRAAEFKIDFPTRHDWDSFFRDAKDMN
>O43296
GKAFNHRSYLKRHQRIHTGEKPFVCSECGKAFTHCSTFILH
>Q9UID6
KDDDSDTETSNDLPKFADGIKARNRNQNYLVPSPVLRILDH
>Q92766
QLEQDSIIEALLPLSMEAKIKQEITEGELKAFMTAPGGKKT
>Q9GZR7
VPKQNENEEENLDKEQTGNLKQELDDKSATCKAYPKRPLLG
>O15015
EVEKLQEELKVEPLEEVARVKEEVWEETTVKGEEIEPRLET
>Q6AHZ1
KKPGMVLTLNNGKLEGVSAVKTEGAPARGTVTKEPCKTPIL
>O60832
RALETLTGALFQRPPLIAAVKRQLRVRTIYESKMIEYDPER
>Q76M96
QVGNVPLKKAKESKKHEKLEKPEKEKKKKMKNENADKLLKS
>Q9HD64
SQTPGINLDLGSGVKVKIIPKEEHCKMPEAGEEQPQVXXXX
>Q15366
RPPVTLRLVVPASQCGSLIGKGGCKIKEIRESTGAQVQVAG
>Q7Z417
FKPDYSEQKGNRVDGSKPIWKYETGPGGTSRGKPAVGDMLR
>Q8WUA2
DDFKGRSAEEVEEIKAEKEAKTQAILLEMVGDLPDADIKPP
>O75626
DLPLMKLPPSNPLPLVPVKVKQETVEPMDPXXXXXXXXXXX
>Q86T24
SLIQKMQIPTLLQEPLSNSLKISDIITRNTNDPGVGSKHLM
>P47712
LDAAVADPDEFERIYEPLDVKSKKIHVVDSGLTFNLPYPLI
>O95785
LAASPPGTVKAEEHQRQNINKFERRQARPPDASAARGGEDT
>Q9ULM3
KVQSPKPITGGLGAFTKVIIKQEPGEAPHVPATGAASQSPL
>P16220
DSVTDSQKRREILSRRPSYRKILNDLSSDAPGVPRIEEEKS
>Q7Z333
LVIFSFHENNCKIQEFHVDGKELIPFTEMTNASEKKSSPFK
>Q8NHM5
RSWKNAEDRMALANKPLRRFKQEPEDELPEAPPKTRESDHS
>P35227
IVECLHSFCKTCIVRYLETNKYCPMCDVQVHKTRPLLSIRS
>P52272
RKEKNIKRGGNRFEPYANPTKRYRAFITNIPFDVKWQSLKD
>Q7Z5L9
SAEGAGKSRGSGEQDWVNRPKTVRDTLLALHQHGHSGPFES
>P50548
PAPPKPEPGEAPGASQCMPLKLRFKRRWSEDCRLEGGGGPA
>Q5VZL5
HESDNENEIQIQNKLKKDFPKQFDQVSVFKSIRKDFSLVRE
>O15042
EGSDGNKVKTFVRGGVVNAAKEEHETDEKRGKIYKPSSRFA
>Q9NQB0
SPPRDAKSQTEQTQPLSLSLKPDPLAHLSMMPPPPALLLAE
>Q92995
TQMTKLGHGLLSGQYSKPPVKSELIEQVMKEEHKPQQNGIS
>P19388
LVAHNDDPTDQMFVFFPEEPKVGIKTIKVYCQRMQEENITR
>Q96T23
FGGNIKSSHEITEKSTEETEKLKNDQQAKIPLKKREIKLSD
>O15226
GSKFHARPRFEPVHFVASSSKDERQEDPYGPQTKEVNEQTH
>Q8IWI9
ERSRKAPPIPLKLKPDYWSDKLQKEAEAFAYYRRTHTANER
>Q9Y5S9
LHEAGGEDFAMDEDGDESIHKLKEKAKKRKGRGFGSEEGSR
>Q9UEY8
TKITWMKAEDSSKVSGGTPIKIEDPNQFVPLNTNPNEVLEK
>P78347
KMVDQLFCKKFAEALGSTEAKAVPYQKFEAHPNDLYVEGLP
>P46060
TLKTLRQVEVINFGDCLVRSKGAVAIADAIRGGLPKLKELN
>O75925
NLCVKVNTKPCSLPGYLPPTKNGVEPKRPSRPINITSLVRL
>Q92766
PQNGFLHRGPTQPPPPHVSIKLEPASSFAVDFNEPLDFSQK
>P28370
LDSIVIQQGRLIDQQSNKLAKEEMLQMIRHGATHVFASKES
>P29590
RKCSQTQCPRKVIKMESEEGKEARLARSSPEQPRPSTSKAV
>O95409
HHHHHHHPGAFFRYMRQQCIKQELICKWIDPEQLSNPKKSC
>O75376
SITQGTPALPQTGIPTEALVKGSISRMPIEDSSPEKGREEA
>Q9H582
DFLEQNEELQAVDSQKYALSKVKPESTDEDLESVDAFQHLI
>Q8NF99
GEKLRSPSQGGSFSQVIFTNKSLGKRDLYDEAERCLILTTD
>Q9UBW7
FTSSKNEELQGNDSKITPSSKELASQKGSVSETIVIDDEED
>P22626
QSGKKRGFGFVTFDDHDPVDKIVLQKYHTINGHNAEVRKAL
>P05204
AGKEGNNPAENGDAKTDQAQKAEGAGDAKXXXXXXXXXXXX
>O15381
LDLSCEKSNPKKPITEIQDSKDSSLLESDMKRKGKLKNKGS
>P11388
XXXXMEVSPLQPVNENMQVNKIKKNEDAKKRLSVERIYQKK
>Q14151
KLSSVDRHHSVEIKIEKTVIKKEEKIEKKEEKKPEDIKKEE
>P06493
XXXXXXXXXXXXMEDYTKIEKIGEGTYGVVYKGRHKTTGQV
>Q8N3Z6
QAQENAHGLSSSLQSNELVDKKCKSDIEKPKSEERSGVIRE
>Q5VV52
TVRARELGDPIAHPRHEADEKPFICAQCGKTFNNTSNLRTH
>Q9H2Y7
NDKLGTVATYRGPSEGFTSDKFPSEGLLDFNFEQLESQTTK
>P52948
HQQDGDEDSLVSHFYTNPIAKPIPQTPESAGNKHSNSNSVD
>Q8NEY8
PENLFLAMLSVVHCNSRKDVKPENKQXXXXXXXXXXXXXXX
>P78332
PRTAQPQKREEQTKKENEEDKLTDWNKLACLLCRRQFPNKE
>Q02880
IENQKAWKIKYYKGLGTSTAKEAKEYFADMERHRILFRYAG
>Q6PJT7
PDDLIDEDLNFVQENPLSQKKPTVTLTYGSSRPSIEIYRPP
>P26373
VRNVYKKEKARVITEEEKNFKAFASLRMARANARLFGIRAK
>O00148
VKVSVFFGGLSIKKDEEVLKKNCPHVVVGTPGRILALVRNR
>Q13185
XXXXXXXXXXXXXXXXMASNKTTLQKMGKKQNGKSKKVEEA
>Q9UKY1
NNQTIFEQTINDLTFDGSFVKEENAEQAESTEVSSSGISIS
>O60675
KYEALQTFARTVARGPVAPSKVATTSVITIVKSTELSSTSV
>Q9NPI1
DFSTMKEKIKNNDYQSIEELKDNFKLMCTNAMIYNKPETIY
>Q5BKZ1
DSFGGRNQGGSSWEAPYSRSKLRPGFMEDRGRENYSSYSSF
>P41229
EELGGDVKVESTSPKTFLESKEELSHSPEPCTKMTMRLRRN
>Q6P2D0
SYAGKQTDECNEFGKALLYLKQEKTHSGVEYSEYNKSGKAL
>Q99459
QKKRKRKRGVDYNAEIPFEKKPALGFYDTSEENYQALDADF
>P07992
PARKKFVIPLDEDEVPPGVAKPLFRSTQSLPTVDTSAQAAP
>Q92797
GPGVEQTKQCKEEPKEEKVVKTESVLIKRRLSAQGQAISVV
>P33991
IHYRKTDAKRLHGLDEEAEQKLFSEKRVELLKELSRKPDIY
>Q5VUA4
LKAESVPKPLGSSESEVMRQKASSLPSSAPAVKLESLEETN
>P35658
LEEQQSAQLPQAPPQTSDSVKKEPVLAQPAVSNSGTAASST
>P62917
PAGRKVGLIAARRTGRLRGTKTVQEKENXXXXXXXXXXXXX
>Q96PK6
IAQLNGKEVKGKRINVELSTKGQKKGPGLAVQSGDKTKKPG
>Q8N141
ESTGKIEGQERPQEGYFSSVKMPSEKVSSYQKRTSVTPHQR
>Q96RE7
KVKVLKAEDDAYTTFISETGKIEPDMMGVEHGFETASHEGE
>Q6DD87
SHSGLKPFVCPRCGRGFSQPKSLARHLRLHPELSGPGVAAK
>O15265
PMHPIQQSRVPHGRIMTPSVKVEKIHPKMDGTLLKSAVGPT
>Q9NPI1
AKKLLHSGMKILSQERIQSLKQSIDFMADLQKTRKQKDGTD
>Q9NS73
ELEGISPEYFQSVSFSGKRRKVQPPQQNYSLAELDEKISAL
>Q99848
LGPVPEIGGSEAPAPQNKDQKAVDPEDDFQREMSFYRQAQA
>O14965
TELANALSYCHSKRVIHRDIKPENLLLGSAGELKIADFGWS
>Q5BKZ1
EQIKRESVLTATSILNNPIVKARYERFVKGENPFEIQDHSQ
>Q99708
SQGSETSKNKFRQVTLYEALKTIPKGFSSSRKASDGNCTLP
>Q8ND82
AIFREGMKNTSYVLKHPSTSKVNSVTPKKPKTSEDVPQINP
>O15062
LTDCKKHIRVHTGEKPYACLKCGKRFSQSSHLYKHSKTTCL
>P29590
DGFDEFKVRLQDLSSCITQGKDAAVSKKASPEAASTPRDPI
>O43151
SVSRDPSPFAQSSNCYNRSIKQEPVDPLTQAEPVPRDAGKM
>P21127
MWSVGCIFGELLTQKPLFPGKSEIDQINKVFKDLGTPSEKI
>Q9ULD9
PNKNHSKLGPSVPNKTEETGKSQLLSNHQQQLQADSFKAKQ
>Q96MX3
RPVVPRRQPSRAATAATQGPKAQDKPYICTDCGKRFVLSCS
>Q9Y3Z3
EYRNLFKYVGETQPTGQIKIKREDYESLPKEVASAKPKVLL
>Q9UQR1
LKQPLEQNQTISPLSTYEESKVSKYAFELVDKQALLDSEGN
>P05423
EVQGEDGQVVLIKQEKDREAKLAENACTLADLTEGQVGKLL
>Q96GN5
DSRDESQESSDALLKRTMNIKENKAMLAQLLAELNSMPDFF
>P13056
LFFKGLIGNIRIDSVIPHILKMEPADYNSQIIGHSIXXXXX
>Q14202
PNLDTQSGPESLLNSQSPESKPQTPSQTKVENSNTVRTPEE
>Q8N5C6
CKKEENDDDFTFGQSALKKIKTETYPQGQPVKFPANANSTK
>O15042
PLDATEDSKKNEPIFKVAPSKWEAVDESELEAQAVTTSKWE
>P48552
IIPSSPKNAGYKNSLERNNIKQAANNSLLLHLLKSQTIPKP
>Q17R98
LVSTDTEDIVSAVTSEGSDGKKHPYYYSCHVCGFETELNVQ
>Q9H2P0
WSDESSQSEDARSSKPAAKKKATMQGDREQLKWKNSSYGKV
>Q8IWI9
SQNPDQKDETNSIKREQETKKVLQSEGEAVDPEANVIKQNS
>Q08945
HVYKYDGFRESEFEKLSDFFKTHYRLELMEKDLCVKGWNWG
>Q49A26
LTIPESSTVKGMMAGPMAAFKWQPTASEPVKDADPHFHHFL
>P13010
IWNMLNPPAEVTTKSQIPLSKIKTLFPLIEAKKKDQVTAQE
>P62841
EMVGSMVGVYNGKTFNQVEIKPEMIGHYLGEFSITYKPVKH
>Q96BR9
PRSHLSPEQGTGIISGKSWNKYNYHPASQKNTQQPLAKHEP
>P41970
IKKVIGQKFVYKFVSFPEILKMDPHAVEISRESLLLQDSDC
>P57071
YRKDVMLDHQRRHLEGVRRVKREDLEAGGENLVRYKKEPSG
>P78347
YDLATLKWILENKAGISFIIKRPFLEPKKHVGGRVMVTDAD
>O43290
KKPDYLPYAEDESVDDLAQQKPRSILSKYDEELEGERPHSF
>Q96JM3
AIDDQKCDILVQEELLASPKKLLEDTLFPSSKKLKKDNQES
>Q13263
GEMKFQWDLNAWTKSAEAFGKIVAERPGTNSTGPAPMAPPR
>P23396
IVEPKDEILPTTPISEQKGGKPEPPAMPQPVPTAXXXXXXX
>Q9UHL9
SSMASFLYSTALPNHAIRELKQEAPSCPLAPSDLGLSRPMP
>Q13573
GGAFPEIHVAQYPLDMGRKKKMSNALAIQVDSEGKIKYDAI
>Q8IWI9
ASNKTVQNLSKVQHQKLGDVKVEQQKGFDNPEENSSEFPVT
>Q99081
RVRDINEAFKELGRMCQLHLKSEKPQTKLLILHQAVAVILS
>P17844
RTARSTKTGTAYTFFTPNNIKQVSDLISVLREANQAINPKL
>Q92804
VSTDQVGEFFKQIGIIKTNKKTGKPMINLYTDKDTGKPKGE
>Q13523
STRTRSPSPDDILERVAADVKEYERENVDTFEASVKAKHNL
>Q03112
EEYKSGLSALDHIRHFTDSLKMRKMEDNQYSEAELSSFSTS
>P54132
PDFLQTPKEVVCTTQNTPTVKKSRDTALKKLEFSSSPDSLS
>Q14151
EHAVDGEGFKNTLETSSLNFKVTPDIEESLLEPENEKILDI
>P10244
RSPIKKVRKSLALDIVDEDVKLMMSTLPKSLSLPTTAPSNS
>Q8NF64
SSVPYMSPNQEVKSPFLPDLKPNLNSLHSSPSGSGPCDELR
>O14978
VPGTQVGQGGKLWDPSVQSCKEGLSPRGPAPGEEKFENLEG
>Q01831
SKAKSKARREEEEEDAFEDEKPPKKSLLSKVSQGKRKRGCS
>O15535
NEQTWEVSQQDPSHGEVGEHKDRIERQWGNLLGEGQHKCDE
>Q9ULJ3
QGSSSVSSDAPGNVLCALSQKSSLKDCSEKTALDDRPQVLQ
>Q9H307
KGKQRNRRIFGLLMGTLQKFKQESTVATERQKRRQEIEQKL
>Q9UHF7
KFCSFSCESSSSLKLLEHYGKQHGAVQSGGLNPELNDKLSR
>Q6AHZ1
VDFWGNHLTQSHPEVLGTTIKSPDKVNCVAKPNAYNSGDMH
>P54274
AEEVFERIFGDPNSHMPFKSKLLMIISQKDTFHSFFQHFSY
>Q13263
QRKLLASLVKRLGDKHATLQKSTKEVRSSIRQVSDVQKRVQ
>Q02880
EYTFSPGKSKATPEKSLHDKKSQDFGNLFSFPSYSQKSEDD
>Q9BRU9
KAVESGQLVSVHEKESIKHLKEEQGLVKNTEQSRRKKRKKI
>P07199
SVLLCANADGSEKLPPLVAGKSAKPRAGQAGLPCDYTANSK
>P55010
DENIEVVYSKAASVPKVETVKSDNKDDDIDIDAIXXXXXXX
>Q96T23
ETEKLKNDQQAKIPLKKREIKLSDDFDSPVKGPLCKSVTPT
>Q6NSZ9
ESGKALAAMVEDLTERALEAKAVPCHRQGEQEETALCRGAW
>Q9UQR1
EMRQQDMISHDELMVHEETVKNDEEQMETHERLPQGLQYAL
>Q96KB5
NMARGLKYLHQEKKLLHGDIKSSNVVIKGDFETIKICDVGV
>Q96MX3
QRGHLVLTPFGIGDGRARPLKQEAATGLEXXXXXXXXXXXX
>Q63HK3
PAGSQEPVKDVHVARGFSYRKSVHQIPAQRDLYRDFRKENV
>Q9H582
KMQEVDFLEQNEELQAVDSQKYALSKVKPESTDEDLESVDA
>P43243
SRYPEDKITPENLPQILLQLKRRRTEEGPTLSYGRDGRSAT
>P17275
XXXXXXXXXXXXXXXXXMCTKMEQPFYHDDSYTATGYGRAP
>P49792
ETTPKAVVSPPKFVFGSESVKSIFSSEKSKPFAFGNSSATG
>Q8WUA2
NRSRSRSRERDGHYSNSHKSKYQTDLYERERSKKRDRSRSP
>Q9Y3B4
ANIRLPPEVNRILYIRNLPYKITAEEMYDIFGKYGPIRQIR
>Q96S55
CKKSGQSYSPSRVLITENDVKEGLQRSHILYDRAGEEHYNC
>Q7Z353
QGTNKHTDTQITEAHKIPIQKTATKNDTEFQLHIPVQRQVA
>Q9H4L7
ERDVVIRLMNKCEDISNKLTKQVTMLTGNGGGWNIEQPSIL
>Q9UGU0
ILPGGLVSMETKLKSQSGQIKEEDFEQSKSQASFNNKKSGD
>Q9HBE1
PSVASSAPPLTGKRGRGRPRKANLLDSMFGSPGGLREAGIL
>Q96QC0
KRKDEGKSRTTLPERPLTEVKAETRAEEAPEKKREKPKSLR
>Q13151
RGFGFVYFQNHDAADKAAVVKFHPIQGHRVEVKKAVPKEDI
>Q8N1W2
HKAFTQTSHLKRHMLLHSEVKPYSCHFCGRGFAYPSELKAH
>Q9UMN6
LSGVEEKMFSLLKRAKVQLFKIDQQQQQKVAASMPLSPGGQ
>O75643
SLIDRTRRDEPTGEVLSLVGKLEGTRMGDKAQRTKPQMQEE
>Q9Y2G7
FQGKDIYEMNLSQWKVMERIKSCGLEEQESPHEVCFRQVTK
>Q02880
VLAGMSGKAIKGKVGKPKVKKLQLEETMPSPYGRRIIPEIT
>Q5JVG2
LSRVVFINKKTLANDSIFEYKDIGEIVHVNTHLVSSRKRPH
>Q9Y2W1
KSRESVDSRDSSHSRERSAEKTEKTHKGSKKQKKHRRARDR
>P30414
GESTGKKEVAEKSQINLIDKKWKPLQGVGNLAAPNAATSSA
>P55072
XXXMASGADSKGDDLSTAILKQKNRPNRLIVDEAINEDNSV
>Q3L8U1
LRSQQNRNNLNPGQNSLSQSKNFMNVSGPHRVNVNHPPQMT
>A2AJT9
RKESNSSSNQLDKSQKLPDVKPSPINLRKKSLTVKVDVKKT
>Q14978
SEDSSDESDSSSEEEKKPPTKAVVSKATTKPPPAKKAAESS
>Q8IWY8
EKSLSEVLSQQRPCLGERPYKYLKYSKSFGPNSLLMHQVSH
>Q03112
KFPCSTPHSAFSMVEEDFQQKLESENDLQEIHTIQECKECD
>Q9UHL9
GDVIRPLRKQVELLFNTRYAKAIGISEPVKVPYSKFLMHPE
>P48552
SAESVSQVTAKEELLPTAETKASFFNLRSPYNSHMGNNASR
>Q96MF7
EKKFLALQSKNSDADFQNNEKFVQFKQQLKELKKQCGLQAD
>P09661
LKERQEAEKMFKGKRGAQLAKDIARRSKTFNPGAGLPTDKK
>Q01780
XXMAPPSTREPRVLSATSATKSDGEMVLPGFPDADSFVKFA
>Q9UBW7
FVAPSDIQLKCNYCKNSFCSKPEILEWENKVHQFCSKTCSD
>Q96C00
PAPPALPPKIFYIKQEPFEPKEEISGSGTQPGGAKEETKVF
>Q08050
PKPAARDVNLPRPPGALCEQKRETCADGEAAGCTINNSLSN
>Q8N7W2
XXXXXMEFSERKRSRKSQSFKLVSRDYHHEVYKIPEFSNDV
>P78332
GVTRFQENASEGKAPAEDVFKKPLPPTVKKEESPPPPKVVN
>Q7L945
GEETFSQIPDGILNKKTPGVKPCESSVCGEVGMGPSSLNRH
>Q9BUA3
ELPAVPATEPGNKKPRGQRWKEPPGEEPVRKKRGRPMTKNL
>Q9UKV3
QLKELLGRTGTLVEEAFWIDKIKSHCFVTYSTVEEAVATRT
>Q9UKM9
KTNVPVKLFARSTAVTTSSAKIKLKSSELQAIKTELTQIKS
>Q13435
PMAMTQKYEEHVREQQAQVEKEDFSDMVAEHAAKQKQKKRK
>Q9NWQ4
PWTSSGHGLCESAENRTFLSKTGRKERMECETDEQKQGSDE
>Q8IWI9
EQGISDLLGKSGITEDARVLKTECDSWSRISNPSAFSIVPR
>Q8WUA2
PTREQLDSGRIGADEEIDDFKGRSAEEVEEIKAEKEAKTQA
>Q9H6T3
KNSSQDDLFPTSDTPRAKVLKIEEVSDTSSLQPQASLKQDV
>Q9NX24
XXXXXXXXXXXXXXXXMTKIKADPDGPEAQAEACSGERTYQ
>Q17R98
CPYAAKCRANLNQHLTVHSVKLVSTDTEDIVSAVTSEGSDG
>Q92922
DGENEKNSEKEQDSEVSEDTKSEEKETEENKELTDTCKERE
>Q9H582
SSDDFISQNVIPLEAYRNGLKTEALSVSASEEEGLNFLNEY
>P15559
DLNFQAGFLMKKEVQDEEKNKKFGLSVGHHLGKSIPTDNQI
>Q92766
AATRLSLQQPRAELPGQPEMKTQLEQDSIIEALLPLSMEAK
>P20700
KLAQALHEMREQHDAQVRLYKEELEQTYHAKLENARLSSEM
>Q9UHL9
IHFIIKRMFDERIFTGNKFTKDTTKLEPASPPEDTSAEVSR
>Q8IWY8
EQMNPKEKLKPFQRSGLPFPKSGVVSRLEQGEPWIPDLLGS
>Q9BUJ2
LPAAGKTTWAIKHAASNPSKKYNILGTNAIMDKMRVMGLRR
>Q86UP3
KVLQEASSPVPQETNSNTDNKPYKCSICNVAYSQSSTLEIH
>Q86Z02
FQSSQTLTHRSNVSLLEPYQKCGLKRKSEEVDSNGSVQIIE
>Q96T23
ASEKEVVECQSTSTVGGQSVKKVDLETLKEDSEFTKVEMDN
>Q13310
GRIVGSKPLYVALAQRKEERKAHLTNQYMQRVAGMRALPAN
>Q9Y2L8
ILEEWGHLDQSQKSLYRDDRKENYGSITSMGYESRDNMELI
>P46100
EGNVDETGNNPSVSLKLEESKATSSSNPSSPAPDWYKDFVT
>Q13506
LSRLYPSEAKSHSSESLGILKDYPHSAFTLEKKVIKTEPED
>P02545
FSQHARTSGRVAVEEVDEEGKFVRLRNKSNEDQSMGNWQIK
>Q9ULU4
MDKEPSAVKKKPKPTNPVEIKEELKSTSPASEKADPGAVKD
>O00257
QYQPHSKERAGKPPPPGKSGKYYYQLNSKKHHPYQPDPKMY
>Q9BUJ2
SGYERRPLEMEQQQAYRPEMKTEMKQGAPTSFLPPEASQLK
>Q14151
PPAPKESSTSEGADQKMSSFKEEKDIKPIIKDEKGRVGSGS
>P52736
RTHSGEKPMVCGECGRGFSQKSNLVAHQRTHSGERPYVCRE
>Q96T23
IIKEESDSFKENVKPIKVEVKECRADPKDTKSSMEKPVAQE
>Q12905
STWDGVIVTPSEKAYEKPPEKKEGEEEEENTEEPPQGEEEE
>Q5VZL5
ANKESIGSELGNSFASNIRIKEEPLDDEYDKAMAPQQGLLD
>P14866
GGGGRYYGGGSEGGRAPKRLKTDNAGDQHGGGGGGGGGAGA
>Q9Y2X9
NYLNFVSPLPDIVGQKSLSGKPSGSLGIVSNNSVETIGLLQ
>Q9UHB7
GKKQPKKAEKAAAEEPRGGLKIESETPVDLASSMPSSRHKA
>Q9UKT9
DSGEGPANEDEDIGDDSMKVKDEYSERDENVLKSEPMGNAE
>Q8IWA0
QRQEKETELELQMKLWMYNKKTQGFILNTKINMPHEDCITA
>Q9HCM1
KHKTFLPVKGNTEKSNMLEFKLCPDILLKNTNSVEERKDVK
>O00566
MEEVAPVSVSDAALLAPEEIKEKNKAGDIKTAAEKTATDKK
>Q9Y462
LMISLDDVGEKLEHMGNTPLKIGSDGSQEDAKEDGFGSEVI
>P07355
AYTNFDAERDALNIETAIKTKGVDEVTIVNILTNRSNAQRQ
>Q02880
LEETMPSPYGRRIIPEITAMKADASKKLLKKKKGDLDTAAV
>Q5VZL5
KRLDKPHKDLDSRLKSSFFDKAANQVEETLHTHLPQTPETN
>Q9NSC2
KMASSENGTNFRFTRFVEDSKEIVTSXXXXXXXXXXXXXXX
>P17028
SQEEAQGLPSSELDAVENQLKWASWELHSLRHCDDDGRTEN
>Q03252
SDVAELRAQLAKAEDGHAVAKKQLEKETLMRVDLENRCQSL
>Q8N3Z6
CTEIWRQYHLTTKPGPPKKPKTPSRPSALAYCYHCAQKGHY
>Q7Z3I7
XXXXXXXXXXXXXXXMEQEKKLLVSDSNSFMERESLKSPFT
>P52272
NGQLLFDRPMHVKMDERALPKGDFFPPERPQQLPHGLGGIG
>Q8NF99
SPKSDCENSETATKEGISEEKSQGLPQEPSFRGISEHESNL
>P24278
GNALAQRFQPYCDSWSDVSLKSSRLSQEHLDLPCALESELT
>Q14244
FVTPPEGSSRRRIIHGTASYKKERERENVLFLTSGTRRAVS
>Q9HD64
XXXXXXXXXMESPKKKNQQLKVGILHLGSRQKKIRIQLRSQ
>Q9H582
QVLFLLSDVAHAKNPTHSNKKLPTSASVGCDIQNSVGSNIK
>Q99708
SDHGGCELASVLQLNPCRTGKIKSLQNNQDVSFENIQWSID
>Q03252
SASGSVSIEEIDLEGKFVQLKNNSDKDQSLGNWRIKRQVLE
>Q9UBW7
GEYLPSKGAGNNVLVIDGQQKRFCCQSCVSEYKQVGSHPSF
>P78332
ASEGKAPAEDVFKKPLPPTVKKEESPPPPKVVNPLIGLLGE
>Q9H582
EGLNFLNEYDETKPELPSGKKNQSLTLIELLKNKRMGEERN
>Q8IYB3
SPAPKPRKVELSESEEDKGGKMAAADSVQQRRQYRRQNQQS
>P80723
AAKEEAPKAEPEKTEGAAEAKAEPPKAPEQEQAAPGPAAGG
>Q49A26
PLKRAQEQSPRKRGRPPKDEKDLTIPESSTVKGMMAGPMAA
>Q13029
STTEAVSFHKEKSVYLSSKLKQLLQTQDKLTPAGISATEIA
>P38398
NRWAGSKETCNDRRTPSTEKKVDLNADPLCERKEWNKQKLP
>P62906
NENMVAKVDEVKSTIKFQMKKVLCLAVAVGHVKMTDDELVY
>P11388
TEGDSAKTLAVSGLGVVGRDKYGVFPLRGKILNVREASHKQ
>Q03933
XXXXXXXXXXXXXXXXXXXMKQSSNVPAFLSKLWTLVEETH
>P07992
LMEKLEQDFVSRVTECLTTVKSVNKTDSQTLLTTFGSLEQL
>Q9UGL1
HNLRRRMGCPTPKCENEKEMKSSIKQEPIERKDYIVENEKE
>Q9Y5A6
QKGSEAEGLKGDIISVIIANKPEASLERQCVNLENEKGTKP
>Q9UJW8
FSSPVIPIRNHFHKHVSHAKKWHLNAAVNSHQKINENETLY
>Q86U86
RDVHLSKEQESRLPSHWLKSKGAHTTMADALWRLRDLMLRD
>Q9GZR7
LKKELRHLLSQPLFTESQKTKYPTQSGKPPLLVSAPSKSES
>Q99708
ENFWEVGFPSTQTCMERGYIKEDLDPCPRPKRRQPYNAIFS
>Q92576
QKQCHKPQQQAPAMKTNSHVKEELEHPGVEHFKEEDKLKLK
>P11388
VPALIFGQLLTSSNYDDDEKKVTGGRNGYGAKLCNIFSTKF
>Q13148
GILHAPDAGWGNLVYVVNYPKDNKRKMDETDASSAVKVKRA
>Q99547
LCEDLLYGRMSFRGFNPEVEKLMLQMNAKHKAEEVEDETVE
>Q13428
KTGLAVTVGQAKSVGKGLQVKAASVPVKGSLGQGTAPVLPG
>Q14978
ASSLLDIYSFWLKSAKVPERKLQANGPVAKKAKKKASSSDS
>Q9Y4B4
KQGMSDRVVDDLNPMLNFTRKEVENLLHFVEKEPAPQVSLN
>Q13506
TYRTTKSKCGERDELSPKRIKVEDGFPDFQDSVQTLFQQAR
>Q6P0N0
TKKKPANSKGQNGKRGDADQKQTIKITAKVGTLKRKQQMRE
>P78347
DPEVEVTIEDDDYSPPSKRPKANELPQPPVPEPANAGKRKV
>Q99081
ATSSRRRPLHDSAALDPLQAKKVRKVPPGLPSSVYAPSPNS
>Q9Y2W1
TFRKHGLAHDEMKSPREPGYKAEGKYKDDPVDLRLDIERRK
>P15622
QTVILGKTPLGRIDQENNETKQSFCLSPNSVDHREVQVLSQ
>O43290
EETNKLRAKLGLKPLEVNAIKKEAGTKEEPVTADVINPMAL
>Q9NY74
KIVIQDEIQNCIVTSNLTKIKEDILTNSTEASERKSALNTR
>Q99459
ETTDDPRKLKPGEIDPNPETKPARPDPIDMDEDELEMLSEA
>Q02880
QKAWKIKYYKGLGTSTAKEAKEYFADMERHRILFRYAGPED
>Q9Y2W1
ESVDSRDSSHSRERSAEKTEKTHKGSKKQKKHRRARDRSRS
>Q9H582
HKYENYRMIKKSGESYPVHFKKEEASSLNSLHLFSSSSNSH
>Q9BVP2
KLDRQKELEKKRKLETNPDIKPSNVEPMEKEFGLCKTENKA
>Q9NQV5
QEYGQPCSRRPDSSAMEVEPKKLKGKRDLIVPKSFQQVDFW
>Q8TAQ2
MQNFGLRTDMYTKKNVPSKSKAAASATREWTEQETLLLLEA
>Q12824
VTLLKASEVEEILDGNDEKYKAVSISTEPPTYLREQKAKRN
>Q86YP4
RGEGLVGDGPVDMRTSHSDMKSERRPPSPDVIVLSDNEQPS
>Q86U86
IEHNIRNDKYAGEEGMIEDMKLMFRNARHYNEEGSQVYNDA
>Q8N3X6
EQNTQQGDGVLDLSTKKTSIKSEESSICDPSSENSVAGRLH
>Q9H0H5
GPIEAVSTIETVPYWTRSRRKTGTLQPWNSDSTLNSRQLEP
>O60264
KLRLDSIVIQQGRLVDQNLNKIGKDEMLQMIRHGATHVFAS
>Q13263
EEETEAAIGAPPTATEGPETKPVLMALAEGPGAEGPRLASP
>Q96IT1
RSLPASHRSSTEAGGEVQTSKKSYVCPNCGKIFRWRVNFIR
>Q8TF47
SIDFKHSTSLTQDESTLTEVKSYHCNDCGEDFSHITDFTDH
>P13010
DQVTAQEIFQDNHEDGPTAKKLKTEQGGAHFSVSSLAEGSV
>P30414
IQSTYSLANIKETGSSSSYHKREKNSESDQSTYSKYSDRSS
>Q9Y2X3
IEQVDKEDEITEKKAKKAKIKVKVEEEEEEKVAEEEETSVK
>Q9UKJ3
KNSVTAKLLLEKIQSRKVERKPSVSEEVQATPNKAGPKLKD
>Q9H3R5
RAQTKQQLLEYKSMVDASEEKTPEQIMQEKQIEAKIEDLEN
>Q6PKG0
RGGQKKKGNKHKWVPLQIDMKPEVPREKLASRPTRPPEPRH
>P05787
RAEAESMYQIKYEELQSLAGKHGDDLRRTKTEISEMNRNIS
>Q14592
EEMFNENCFLVQHEQILPRVKPYDCPECGKAFGKSKHLLQH
>Q2TB10
AINDLLEAIYPSVDKREYIIKLEPIETNQNAVFQYISRTDN
>Q6VMQ6
TSSAAEQNSNTTPRIENQTNKTIDASVSKKAADSTSQCGKA
>O95696
VLDQLQDKDPARIFAQPVSLKEVPDYLDHIKHPMDFATMRK
>P23246
AKYGEPGEVFINKGKGFGFIKLESRALAEIAKAELDDTPMR
>Q96BA8
LSRLPIPHQAPGEMTQLPVIKAEPLEVNQFLKVTPEDLVQM
>P13995
LAAVRNEAVVISGRKLAQQIKQEVRQEVEEWVASGNKRPHL
>Q8IWI9
GFDNPEENSSEFPVTFKEESKFELSGSKVMEQQSNLQPEAK
>O00148
EEEEPQAPQESTPAPPKKDIKGSYVSIHSSGFRDFLLKPEL
>Q9H2Y7
TRNSPTQKTQKEIHTGSLNHKASSDSAASFEVVRQCPTAEK
>P62424
XXXXXXXXXXMPKGKKAKGKKVAPAPAVVKKQEAKKVVNPL
>P48643
FEPPKPKTKHKLDVTSVEDYKALQKYEKEKFEEMIQQIKET
>O60315
HNSVSSSSENSDEPLNLTFIKKEFSNSNNLDNKSTNPVFSM
>Q07666
THAMQLLTAEIEKIQKGDSKKDDEENYLDLFSHKNMKLKER
>P42568
TCSADKKQIKDKSHVKMGKVKIESETSEKKKSTLPPFDDIV
>Q14151
LSSVDRHHSVEIKIEKTVIKKEEKIEKKEEKKPEDIKKEEK
>Q92766
PLKLLKGSVEAASNAHLLQSKSGTQPHAATRLSLQQPRAEL
>Q96JM2
YGNRTVKGVLIHYQKKHRDFKANADVIRQHTATIRSLCDRN
>Q9UGU0
VGGREGMRGRSPSQYHDFAEKLKMSPGRSRGPGGDPHHMNP
>Q6PJP8
VPVGKATILNTENLSSTPAPKYLKILPSGLKYNARHPSTKV
>Q5H9F3
SLLLNKDPNLGLNRDPRHLPKQEPISIIDQGEPKGTGATCG
>Q9NYP9
AGCSLNLGYVYRCTPKNLDYKRDLFCLSVEAIESYVLGSSE
>Q9Y4E5
HCRNAGPVAVAEKSITQVAEKFILRGYCPDCNQVFVDETST
>Q8TAD8
RSKSPRSKRNRSPHHSTVKVKQEREDHPRRGREDRQHREPS
>Q02880
FFKAASNCGIVESILNWVKFKAQTQLNKKCSSVKYSKIKGI
>P60842
GRGGRFGRKGVAINMVTEEDKRTLRDIETFYNTSIEEMPLN
>P51523
EDTDTWLKYYDCDKYKESYKKSQIIIYHRNRLGEKLYECSE
>P61964
KPETEAARAQPTPSSSATQSKPTPVKPNYALKFTLAGHTKA
>Q86VM9
SPAPAQTRKEKGKSKKEDGVKEEKRKRDSSTQPPKSAKPPA
>Q9Y2X3
HKSEVKTYDPSGDSTLPTCSKKRKIEQVDKEDEITEKKAKK
>Q9BQI6
ELPLDYVVSPQIKEELFAITKIEDTVENFHAQAEKHFHYQQ
>P17275
DSYTATGYGRAPGGLSLHDYKLLKPSLAVNLADPYRSLKAP
>O75925
QVLLGYAGRNKHGRKHELLTKALHLLKAGCSPAVQMKIKEL
>Q68DI1
FVKNCKFHMSHEPFIFHEVGKDFLSSLRLLQQEDIHTSGKS
>Q9UHF7
GGEKSGALPQQYPASGENKSKDESQSLLRRRRGSGVFCANC
>P52746
HCALCDYRTFSNTTLLFHKRKAHGYVPGDQAWQLRYASQEP
>Q9BYV9
QHFARSPACPFDKGITQGDLKTDYTPFTGNYGQPHVGQKEV
>P45973
GDLMFLMKWKDTDEADLVLAKEANVKCPQIVIAFYEERLTW
>P41229
EEDIEKNPELKKLQIYGAGPKMMGLGLMAKDKTLRKKDKEG
>Q00839
EVAECFDEITYVELQKEEAQKLLEQYKEESKKALPPEKKQN
>Q8IXT5
GFHTNGTGHGNLRPRKTRPLKAENPYLFLRGLPYLVNEDDV
>P11387
HKDRDKEKRKEEKVRASGDAKIKKEKENGFSSPPQIKDEPE
>P52597
VKMALKKDRESMGHRYIEVFKSHRTEMDWVLKHSGPNSADS
>Q96K58
RHAATHGPADCSEEVAEVKPKPETEAKAEEASGEKVSGSAA
>P36578
KAFRNIPGITLLNVSKLNILKLAPGGHVGRFCIWTESAFRK
>Q9NZL3
EKLYNCKECGKSFSRAPCLLKHERLHSGEKPFQCEECGKRF
>P31943
VRGLPWSCSADEVQRFFSDCKIQNGAQGIRFIYTREGRPSG
>Q8NDX5
KMGYANEFLRSKRFCTMSCAKRYNVSCSKKFALSRWNRKPD
>Q6N043
SAVLPSVKSPSVTSSQAMLAKGTNTSSNQSKNGTPFPRACP
>Q9H2Y7
ETSRSGCDEVSSTSEIGTRYKDGIPVSVAETQTVISSIKGS
>P62266
RRDQKWHDKQYKKAHLGTALKANPFGGASHAKGIVLEKVGV
>Q9P215
DETPICLEVPSRVTVDNQGEKPVLVKTPGREKLKITAMLGV
>P54274
QSTKKKKESRRATESRIPVSKSQPVTPEKHRARKRQAWLWE
>Q14562
PVLCQPDNPSVRTMLDEDDVKVAVDVLKELEALMPSAAGQE
>Q9NYB0
QHSWQSLKDRYLKHLRGQEHKYLLGDAPVSPSSQKLKRKAE
>P52272
NMGRINEILSNALKRGEIIAKQGGGGGGGSVPGIERMGPGI
>P62424
VNPLFEKRPKNFGIGQDIQPKRDLTRFVKWPRYIRLQRQRA
>Q9UJQ4
NGGSSEDMKEKPDAESVVYLKTETALPPTPQDISYLAKGKV
>Q9Y2X3
KVKVEEEEEEKVAEEEETSVKKKKKRGKKKHIKEEPLSEEE
>Q92618
DAALQAQPGVAGAPPVLHSIKQEPVAEGHEKRLDILNIFKT
>Q9NYB0
SGQRADGYPIWSRQDDIDLQKDDEDTREALVKKFGAQNVAR
>Q15723
QASGQTPPRVISAVIKGPEVKSEAVAKKQEHDVKTLQLVEE
>P29590
MAVVQSVPGAHPVPVYAFSIKGPSYGEDVSNTTTAQKRKCS
>Q9NUU7
WALAVDEQEAAVKSMTNLQIKEEKVKADTNGIIKTSTTAEK
>Q8NDF8
SATQSSSSDVDSDATPCKTPKQLLCRPSTGNRVGSQDVSLE
>Q13129
SAARFSCNQPQCPAVFYTFNKLKHHLMEQHNIEGEIHSDYE
>Q8WWQ0
VNGHGGQPSKLVKRGPGRKPKVEVNTNSGEIIHKKRGRKPK
>P13631
MKITDLRGISTKGAERAITLKMEIPGPMPPLIREMLENPEM
>Q00839
DEITYVELQKEEAQKLLEQYKEESKKALPPEKKQNTGSKKS
>Q9H334
KDKERLQAMMTHLHVKSTEPKAAPQPLNLVSSVTLSKSASE
>Q92908
VCNACGLYMKLHGVPRPLAMKKEGIQTRKRKPKNINKSKTC
>P01106
YQQQQQSELQPPAPSEDIWKKFELLPTPPLSPSRRSGLCSP
>Q96T23
RISSRKKKPDSPPKVLEPENKQEKTEKEEEKTNVGRTLRRS
>Q8NF99
KDLTCLRASQESTDIHLQPLKTQLKSWKPCLSPKSDCENSE
>Q9UJL9
KTFTQERGQESNRFEKRINVKSEVMPGPIGLPRKRDRKYDT
>Q7Z3K3
FRMIHEDTRHLLCPYCLKVFKNGNAFQQHYMRHQKRNVYHC
>Q14432
ENQSLDQTPQSHSSEQIQAIKEEEEEKGKPRGEEIPTQKPD
>O60315
EVQKVLQIVDNTVSRQKMDCKAEEISKLKGYHMKDPCSQPE
>Q96RL1
QESRASDWHSKTKDFQESSIKSLKEKLLLEEEPTTSHGQSS
>Q96I25
KHEQGLSTALSVEKTSKRGGKIIVGDATEKDASKKSDSNPL
>Q9UHL9
HVRMVIINQLQPFAEICNDAKVPAKDSSIPKRKRKRVSEGN
>Q96CS4
SKRFAQWSHLAQHQLLHTGEKPFPCLECGRCFRQRWSLAVH
>Q9UQR0
LVGDISPKSSPHEVKFQMQRKSEAPSYIAVPDPSVLKQGFS
>O60315
NKLENGKPLSMSEQTGLLKIKTEPLDFNDYKVLMATHGFSG
>Q92610
LAKFPVPELHMFDHFCKKEPKPEPLPLGSQQEHEQSGQNTV
>Q1ED39
KALQEEIDRESGKTEASETRKWTGTQFGQWDTAGFENEDQK
>P62910
XXXXXXXXXXXXMAALRPLVKPKIVKKRTKKFIRHQSDRYV
>Q99081
QENYRGGLQSQSGTVVTTEIKTENKEKDENLHEPPSSDDMK
>Q8ND82
KSNASRSKTSKLHATTSTASKVNTSKPRGRIAKSKAKPSYK
>Q8N2W9
FRVSDLQMLLGFVGRSKSGLKHELVTRALQLVQFDCSPELF
>P02545
IKAAYEAELGDARKTLDSVAKERARLQLELSKVREEFKELK
>O43151
SDPGLSLKGGLSQQGLKPSLKVEPQNHFSSFKYSGNAVVES
>P21266
VKFKLDLDFPNLPYLLDGKNKITQSNAILRYIARKHNMCGE
>Q9H2Y7
TEQDVLTVKPVRKVKAGKLIKGGKVTTSTWEDSRTGREQES
>Q9NYF8
VKKEQEFRSIFDHIKLPQASKSTSESFIQHIVSLVHHVKEQ
>Q1ED39
XXXXXXXXXXXXXXMITKTHKVDLGLPEKKKKKKVVKEPET
>Q96QE3
NVEFKKKRKRVNLSHQLNNIKTENEAPIEISSDDSKEDYSL
>Q1ED39
YIPISDDPKASAKKKMKSKKKVEQPVIEEPALKRKKKKKRK
>Q86YP4
TNQKKALKVEHTSRLKAAFVKALQQEQEIEQRLLQQGTAPA
>Q9H2P0
SLAPVKRTYEQMEFPLLKKRKLDDDSDSPSFFEEKPEEPVV
>P15559
LNFQAGFLMKKEVQDEEKNKKFGLSVGHHLGKSIPTDNQIK
>Q8IWI9
LTGTNPASPDAGFPFVSRTGKTNDFTKIKGWRGKFHSASAS
>Q14865
QENSSQENENKTKVSGTKRIKHEIPKSKKEKENAPKPQDAA
>P60842
YMGASCHACIGGTNVRAEVQKLQMEAPHIIVGTPGRVFDML
>Q96JN0
KNPPKKKMKLMRSEGPDVSVKIELDPQGEAAQSANESKNEX
>Q9H582
MCNQNSSPHKNVTIKSSVDQKPKYFHQAAKEKSNAKANSHY
>Q8N108
ANQNGVSSNGPGEILNKEEVKVEGLHINGPTGGNKKPLHAD
>Q9Y2X9
STSAAPAAEPPPPPAPDMTFKKEPAASAAAFPSQRTSWGFL
>Q8WUU5
TRPEKGYIWTHVGPTPAITIKESVANHLXXXXXXXXXXXXX
>Q13427
SSNNSREKKADRDQSPFSKIKQSSQDNELKSSMLKNKEDEK
>Q96ST3
AMEIDYASCKRLGSSYRALPKSYQQPKCTGRTPLCKEVLND
>Q14103
TKKDLKDYFSKFGEVVDCTLKLDPITGRSRGFGFVLFKESE
>Q13151
LKRAVSREDSARPGAHAKVKKLFVGGLKGDVAEGDLIEHFS
>Q8N806
EQNSEPCAGSSSESDLQTVFKNESLNAESKSGCKLQELKAK
>P22087
VSISEGDDKIEYRAWNPFRSKLAAAILGGVDQIHIKPGAKV
>P10244
PISPSTEVGGSGIGTPPSVLKRQRKRRVALSPVTENSTSLS
>Q9H2Y7
ENEPQQMVSPSNSLRAGQSQKATMHLKQEVTPRAASLRTGE
>Q8IWI9
XXXXXXXXXXXXXXXXXMEEKQQIILANQDGGTVAGAAPTF
>Q9Y6X2
ELLAKALHLLKSSCAPSVQMKIKELYRRRFPRKTLGPSDLS
>Q96C00
GAGQAVHGPVKLGGTPPADGKRFGCLCGKRFAVKPKRDRHI
>Q9H2Y7
GNWKSSVRSTNNWNYSGPGDKFQPGRNRNSNCQMEDMTMLW
>Q9NYF8
DTEETEDYRQFRKSVLADQGKSFATASHRNTEEEGLKYKSK
>Q03112
AHACPECGKTFATSSGLKQHKHIHSSVKPFICEVCHKSYTQ
>Q9C005
ENPHSEYGLTDNVERIVENEKINAEKSSKQKVDLQSLPTRA
>Q96RL1
PKEKGHSEGRLLSFLEQSEHKTSDADIKSSETGAFRVPSPG
>Q15233
GNLPPDITEEEMRKLFEKYGKAGEVFIHKDKGFGFIRLETR
>P26599
DVLHQIFSKFGTVLKIITFTKNNQFQALLQYADPVSAQHAK
>Q9C0J9
TGAPSAAGSAAAPCLERAGQKLEPLAYCVPVIQRTQPSAEL
>Q8N806
STEDDGLVRNIDGIGDQEVIKPENGEHQDSTLKEDVPEQGK
>Q9Y2X9
DHHGTEEPKQDTNVKKAKRPKPESQGIKAKRKPSASSKPSL
>Q8WTT2
EQMVKDWKQRKLKKSNVVSLKAYKGLAEVAVKSLCELLVAL
>Q9UGL1
LDLFQLNKLVAEEGGFAVVCKDRKWTKIATKMGFAPGKAVG
>Q16587
GEMFNWSSHLTEHQRLHSEGKPLAIQFNKHLLSTYYVPGSL
>P08708
NYVPEVSALDQEIIEVDPDTKEMLKLLDFGSLSNLQVTQPT
>Q14676
RKSQLPAEGDAGAEWAAAVLKQERAHEVGAQGGPPVAQVEQ
>Q13506
EDGFPDFQDSVQTLFQQARAKSEELAALSSQQPEKVMAKQM
>Q9NPI1
FKSPSKENKKKDKDMLEDKFKSNNLEREQEQLDRIVKESGG
>O14978
XXXXMASGPGSQEREGLLIVKLEEDCAWSQELPPPDPGPSP
>Q9Y4E5
IQCFACPNCFLLFSRKEECSKHMSGKNHFHQSFKLGDNKGI
>Q9H9B1
SLVPKKKTKVLKQRTVIEMFKSITHSTVGSKGEKDLGASSL
>Q96JM2
ADVIRQHTATIRSLCDRNQKKPASCVLVSPSNLERDKTKLR
>Q13428
KASGDVKEKKGKGSLGSQGAKDEPEEELQKGMGTVEGGDQS
>Q96FZ2
LQKSPLPTKRGTAGLLEQWLKREKEEEPVAKRPYSQXXXXX
>Q7Z5J4
NRSLKGKLMNSKKLSSTDCFKTEAFTSPEALQPGGTALAPK
>Q8WUA2
MDNVLIDDRRIHVDFSQSVAKVKWKGKGGKYTKSDFKEYEK
>Q9Y2L8
LKDSQELTASLLSTGSQKLVKIEEVADVAVSFILEEWGHLD
>P31942
XXXXXXXXXXXXXXXMDWVMKHNGPNDASDGTVRLRGLPFG
>Q13123
NDKAELDRQWKKISAIIEKRKKMEADGVEVKRPKYXXXXXX
>Q96T23
SSMEKPVAQEPERIEFGGNIKSSHEITEKSTEETEKLKNDQ
>O15015
VEPLEEVARVKEEVWEETTVKGEEIEPRLETAEKGCQTEAS
>P11388
DDSDSNFEKIVSKAVTSKKSKGESDDFHMDFDSAVAPRAKS
>Q9Y2W1
KPFRGSQSPKRYKLRDDFEKKMADFHKEEMDDQDKDKAKGR
>O43290
EEMVTFKKTKRRVKKIRKKEKEVVVRADDLLPLGDQTQDGD
>P49756
EREREREREREREREREKDKKRDREEDEEDAYERRKLERKL
>O75446
CCLREDGERCGRAAGNASFSKRIQKSISQKKVKIELDKSAR
>Q08J23
ITVSMEDVKILLTQENPFFRKLSSETYSQAKDLAKGSIVLK
>Q5QJE6
ELQDTSLQQLVSQRHSTPQNKNAVSVHSNLNSEAVMKSLTQ
>Q14676
RGRKNRSSGKTPETLVPTAPKLEPSTSTDQPVTPEPTSQAT
>Q9Y2W1
KKSPVGKSPPSTGSTYGSSQKEESAASGGAAYTKRYLEEQK
>P46100
XXXXXXXXXXXMTAEPMSESKLNTLVQKLHDFLAHSSEESE
>O15164
PIRSPSASSVGSRGSSGSSSKPAGADSTHKVPVVMLEPIRI
>P13682
XMTAELREAMALAPWGPVKVKKEEEEEENFPGQASSQQVHS
>P17020
GEASFMCDDCGKTFSQNSVLKNRHRSHMSEKAYQCSECGKA
>P80723
LSKKKKGYNVNDEKAKEKDKKAEGAATEEEGTPKESEPQAA
>Q8N8K9
SLHSSSQTQMVDECSNDVIIKKIKQEIPEDYYIVANAELTG
>Q9UKT9
AEEPEIPYSYSREYNEYENIKLERHVVSFDSSRPTSGKMNC
>Q9UK61
FGSGKREFIMFPYDSRLDDKKFLYSAPRNKSHIDTCLHAYI
>Q9UPN9
GQINLAQLRLQHMQQQVYAQKHQQLQQMRMQQPPAPVPTTT
>Q9H2Y7
RNVNWEQVIQQVTKKKQELGKGLPRFGIEMVPLVQNEQEAL
>Q9NRE2
KVLPKATTPKPASSSRVPPMKLEMDVRRFEDVSSEVSTLHK
>P11388
DAGGRNSTECTLILTEGDSAKTLAVSGLGVVGRDKYGVFPL
>A9YTQ3
VWLGASDRSHPATFPTRMHLKTEPDSRQQVYISHLGHGVRG
>Q17R98
TMEEAEIKTHIGTKHTGEDRKTPSESNSPSSSSLSALSDSA
>P60842
TEKMHARDFTVSAMHGDMDQKERDVIMREFRSGSSRVLITT
>Q9HAH7
XXXXXXXXXXXXXMFEKYPGKMEGLFRHNPYTAFPPAVPGL
>Q8NAP3
PALPGTSTNSNVAPLCQITVKIGNEAIVKRHILGSKLFYKR
>Q8N2W9
VTRALQLVQFDCSPELFKKIKELYETRYAKKNSEPAPQPHR
>Q13887
PATGPRLPPEDLVQTRCEMEKYLTPQLPPVPIIPEHKKYRR
>O14978
ALAGASSGRELGRPKELQPKKLHLCPLCGKNFSNNSNLIRH
>Q9NWF9
RIIINPSSSLLASQDETKLPKIDFFDYSKLTPLDQRCFIQA
>Q15054
FFGKAAMNKFKVNLDSEQAVKEEKIVEQPTVSVTEPKLATP
>P06454
AESATGKRAAEDDEDDDVDTKKQKTDEDDXXXXXXXXXXXX
>P51991
RRRRRRGEEGHDPKEPEQLRKLFIGGLSFETTDDSLREHFE
>P11388
EELEAVEAKEKQDEQVGLPGKGGKAKGKKTQMAEVLPSPRG
>Q13501
RLLQTKNYDIGAALDTIQYSKHPPPLXXXXXXXXXXXXXXX
>P62937
CQGGDFTRHNGTGGKSIYGEKFEDENFILKHTGPGILSMAN
>Q02447
SAGIQLHPGENADSPADIRIKEEEPDPEEWQLSGDSTLNTN
>P43243
AFIEMETREDAMAMVDHCLKKALWFQGRCVKVDLSEKYKKL
>Q9NY74
TEASERKSALNTRYSNEQKNKCILNQSIKAPVNTDLFGSAN
>P52597
YIEVFKSSQEEVRSYSDPPLKFMSVQRPGPYDRPGTARRYI
>Q9Y2X9
RDVLLSSSSRTDDHHGTEEPKQDTNVKKAKRPKPESQGIKA
>Q9ULJ3
LQDREAMDDKPGVSGQLPKGKALELALKRPRPPVLSVCSSS
>Q9H582
KYENYRMIKKSGESYPVHFKKEEASSLNSLHLFSSSSNSHN
>Q6P6C2
SDRLSGNNRDPALKPKRSHRKADPDAAHRPRILEMDKEENR
>P17275
QLKQKVMTHVSNGCQLLLGVKGHAFXXXXXXXXXXXXXXXX
>Q9H582
EKILKALNSRRIIPRPFVAQKLASSDDFISQNVIPLEAYRN
>Q8N587
KKTKKCGKSFTNFSQLYAPVKTHKGEKSFECKECGRSFRNS
>Q2TB10
RDEAKHSDSKHDGTSNSPSKKYEVADVGIEVKVTKNFSLHR
>Q96T88
VVLGDDSLNDCRIIFVDEVFKIERPGEGSPMVDNPMRRKSG
>P21675
SKKESSLKKSRILLGKTGVIKEEPQQNMSQPEVKDPWNLSN
>Q14247
VQSERQDSAAVGFDYKEKLAKHESQQDYSKGFGGKYGVQKD
>Q9Y4W2
IEEEDQEEDKNIVVDDITEQKPEPQDDGKSTESDVKADGDS
>Q14978
SFDAKRGAAGDWGERANQVLKFTKGKSFRHEKTKKKRGSYR
>Q15366
IIGRQGAKINEIRQMSGAQIKIANPVEGSTDRQVTITGSAA
>Q9Y4E5
FGSEKSNLYKFTASASHTERKLKQAINYSKSLDMEKGVEND
>Q99848
AIKKYQKGFSDKLDFLEGDQKPLAQRKKAGAKGQQMRKGPS
>P42167
RMEESFSSKYVPKYVPLADVKSEKTKKGRSIPVWIKILLFV
>Q8N184
NDCEKSFLQRGGLITHSRPYKGENPSVYNKKRRATNIEKKH
>Q8WUD4
VPQAKPVAVEEKVKEQLEAAKPEPVIEEVDLANLAPRKPDW
>Q13523
RTKLDDLALLEDLEKQRALIKAELDNELMEGKVQSGMGLIL
>Q15050
GLHPTGHQSKEELGRAMQVAKVSTASVGRFQERLPKEKVPR
>P54132
DLDTSDRKEDVLSTSKDLLSKPEKMSMQELNPETSTDCDAR
>Q9BU76
YKNVKKQPTGLSKEDFAEVCKREGGDPEEKGVDRLLGLGSA
>Q9Y4E5
SLASHKFHRYSCAHCRKPFHKIETLYRHCQDEHDNEIKIKY
>P59923
SFQQKSRQKDQCENPIQVRVKKEETNFSHRTGKDSEVSGSN
>O00257
TGLQDSSTDNRAKLDLGAQGKGQGHQYELNSKKHHQYQPHS
>Q02241
FSDKRRLEARLQGMVTETTMKWEKECERRVAAKQLEMQNKL
>P12956
PEGKVTKRKHDNEGSGSKRPKVEYSEEELKTHISKGTLGKF
>O00567
VNDPEEAGHRSGSKKKRKFSKEEPVSSGPEEAVGKSSSKKK
>Q9UPN9
EAFQNQKGAIENLLAKLLEKKNYVHFAATQVQNRIKEVNET
>O43290
MAIDDKYSRREEYRGFTQDFKEKDGYKPDVKIEYVDETGRK
>P46100
PKGTVIVQPEPVLNEDKDDFKGPEFRSRSKMKTENLKKRGE
>Q14202
KMTCAHCRTPLQKGQTAYQRKGLPQLFCSSSCLTTFSKKPS
>Q9UGL1
RRMGCPTPKCENEKEMKSSIKQEPIERKDYIVENEKEKPKS
>O60264
IDGILERGAKKTAEMNEKLSKMGESSLRNFTMDTESSVYNF
>O75367
DKKLKSIAFPSIGSGRNGFPKQTAAQLILKAISSYFVSTMS
>Q9H7L9
MTRKLRRRPNDPVPIPDKRRKPAPAQLNYLLTDEQIMEDLR
>O15417
VAVRPGGCGKKSPFGGLGTMKPEPAPTSAGASRAQARLPHS
>P43243
SQKYKRIKKPEGKPDQKFDQKQELGRVIHLSNLPHSGYSDS
>Q9UHL9
ARPEERPVEDSHGDVIRPLRKQVELLFNTRYAKAIGISEPV
>P53350
CLTIPPRFSIAPSSLDPSNRKPLTVLNKGLENPLPERPREK
>Q9NXR8
TAQMKEGRRTSSLKASYEAFKNNDFQLGKEFSMARETVGYS
>P62917
ASGNYATVISHNPETKKTRVKLPSGSKKVISSANRAVVGVV
>P11388
AEVLPSPRGQRVIPRITIEMKAEAEKKNKKKIKNENTEGSP
>P43246
GINQLPNVIQALEKHEGKHQKLLLAVFVTPLTDLRSDFSKF
>Q3L8U1
DKDSKKTKTCSKLKEKTKIGKLIITLGKKQKRKNESSDEIS
>P07910
MIAGQVLDINLAAEPKVNRGKAGVKRSAAEMYGSVTEHPSP
>Q9H582
LGLDKRKNDILEEPVDSDSTKTLTKQQSTTFPKNSALKQDV
>O43491
QAKGDAEEMAQKKQEIKVEVKEEKPSVSKEEKPSVSKVEMQ
>O95400
VTFQGVGDEEDEDEIIVPKKKLVDPVAGSGGPGSRFKGKHS
>Q8NEK5
QKIHSEERLVCSMNVGNSLAKTPTSLNIRDFTMEKVYHXXX
>Q9H334
TSLIMNPHASTNGQLSVHTPKRESLSHEEHPHSHPLYGHGV
>Q9H2P0
HIKIFHAPNASAPSSSLSTFKDKNKNDGLKPKQADSVEQAV
>P62906
KLVKKLAKKYDAFLASESLIKQIPRILGPGLNKAGKFPSLL
>Q9UKM9
VPRAVPVKRPRVTVPLVRRVKTNVPVKLFARSTAVTTSSAK
>Q96PK6
AFVHMEKEADAKAAIAQLNGKEVKGKRINVELSTKGQKKGP
>Q9HCK8
AAQFTKLRRGMDEKEFTVQIKDEEGLKLTFQKHKLMANGVM
>P41229
DKTLRKKDKEGPECPPTVVVKEELGGDVKVESTSPKTFLES
>Q8NB50
HTGEESLNVIYVGSYSGTSQKRTYEGGNALDGGRMRMPLXX
>Q8N8K9
SSSQTQMVDECSNDVIIKKIKQEIPEDYYIVANAELTGGVD
>P48643
LVIEQCKNSRAVTIFIRGGNKMIIEEAKRSLHDALCVIRNL
>Q9NUA8
LQCSSCDKTFPNTIEHKKHIKAEHADMKFHECDQCKELFPT
>Q8TAQ2
VDPRVASAAAKSALEEFSKMKEEVPTALVEAHVRKVEEAAK
>P17098
GENSDCHRDSSQAIPITELTKSQVQDKPYKCTDCGKSFNHN
>P54132
RPDSLDGPMEGDSCPTGNSMKELNFSHLPSNSVSPGDCLLT
>Q8N3X6
ILYGIPQKTLLLHLEALPAGKPASFKNKTRDFHDSYSYKDS
>O75925
EEPSAKRTCPSLSPTSPLNNKGILSLPHQASPVSRTPSLPA
>Q9UJL9
RHPKAATERVALWEDVTKMFKAEALLSQDADETQGESLESR
>Q08J23
ENPFFRKLSSETYSQAKDLAKGSIVLKYEPDSANPDALQCP
>Q4LE39
CENVKEIKVKEENETEIKEIKMEEERNIIPREEKPIEDEIE
>Q13506
RAKSEELAALSSQQPEKVMAKQMEFLCNQAGYERLQHAERR
>P23246
PPPGGPGGRSEEKISDSEGFKANLSLLRRPGEKTYTQRCRL
>O95251
SEYDLDLFRRAQARASEDLEKLRLQGQITEGSNMIKTIAFG
>Q96JM2
KCSWCSFSTMTISQLKEHSLKVHGKALTLPRPRIVSLLSSH
>P55081
SAPTLEDHFNKTILPKVMQVKNFGRSGRTKYTHLVDQDTTS
>P27816
STGPSSRSPSTLLPKKPTAIKTEGKPAEVKKMTAKSVPADL
>Q96JM3
ARKRALFPEPRKHALFPELPKSALFSESQKAVELGDELQID
>Q15459
VEETAIGKKIGEEEIQKPEEKVTWDGHSGSMARTQQAAQAN
>P51532
SWIIKDDAEVERLTCEEEEEKMFGRGSRHRKEVDYSDSLTE
>Q6P280
IHNEKFYKCKEYRRTFERVGKVTPLQRVHDGEKHFECSFCG
>Q96C28
FRLDTDDGQLPRAAPERTDAKPTAFPCQVLTQRCGRRPGRR
>Q6PJT7
PEVLNSLEETYSPFFRNNSEKMSMEDENFRKRKLPVVSSVV
>Q86T24
YQCLACGKSFINYQFMSSHIKSVHSQDPSGDSKLYRLHPCR
>Q14865
VHPILHRKMSPQNIGAARPIKRSLEDLDLVIAGKKARAVSP
>Q8N1G0
VARKAVVLPGGTATSPKMIAKNVLGLVPQALPKADGRAGLG
>Q58FF3
QHKLLKVIRKKLVHKTLDMIKKIADEKYNDTFWKEFGTNIK
>Q9H2P0
RIGYQVTAMIGHTNVVVPRSKPLMLIAPKPQDKKSMGLPPR
>O00287
KSDQALNCGGTASTGSAGNVKLEESADNILSIVKQRTGSFG
>Q8NAP3
TSRPYACELCAKQFQSPSTLKMHMRCHTGEKPYQCKTCGRC
>Q9UPN9
DGEVTEDSDEDFIQPRRKRLKSDERPVHIKXXXXXXXXXXX
>P17676
PGCFAPLHPPPPPPPPPAELKAEPGFEPADCKRKEEAGAPG
>Q14978
TKSPAVKPAAAPKQPVGGGQKLLTRKADSSSSEEESSSSEE
>P17028
SSNLFRHQRRHNAEKLLNVVKVXXXXXXXXXXXXXXXXXXX
>P28324
YSSFTLNSLNSSNVKLFKLIKTENPAEKLAEKKSPQEPTPS
>Q3L8U1
VAAEQRANDYMDGDVEDPEYKPAPAIFKDDIEDDVSSPGDL
>Q5BKZ1
VDYQNKSTNVTVAAARGIKRKMMQPFNKPSGTFIKKPKLAK
>Q96JM2
KQGYGAYRCKLCPYTHGTLEKLKIHYEKYHNQPEFDVFSQS
>Q9NYF8
PSSPSSREEKESKKEREEEFKTHHEMKEYSGFAGVSRPRGT
>Q9UKD1
GKSTLKDWKRAIRMNGIMLRKIMDSGELDFYQHDKVCSNTC
>Q8N5F7
EEPSDLIGPEAPKTLTSQDDKPLNYGHALLPGEGAAMAEYV
>Q9NWS9
QLLGWITAHVLKQEVLPAAQKTEEPLGSPHPSGTVESPGEG
>Q9UHF7
HYGKQHGAVQSGGLNPELNDKLSRGSVINQNDLAKSSEGET
>Q9NWF9
GLWKEHNGLTCEELAEKDDIKYRTSIEEKMTAARIRKCHKC
>P19338
GYVDFESAEDLEKALELTGLKVFGNEIKLEKPKGKDSKKER
>Q9ULM3
QGTGSPVPKIHGSSFVTSTVKQEDSLFASMPPLCPIGSHPK
>Q01167
VLAPPKAEAQENGDHREVKVKVEPIPAIGHATLGTASRIIQ
>Q9NZM4
NRPPIKTYEARSRIGLKLKIKQEAGLSKVVHNTALDPVHQP
>Q9Y3A2
KETKEEVTPEQLKLMRTQDVKYIEMKRVAEAKKIERLKSEL
>Q96JM2
IVLHREERVVPIEVCRSKLSKYLQGVVFRCDKCTFTCSSDE
>Q14149
SEVELLEMEKSQIRSQCEELKTEVEQLKSTNQQTATDVSTS
>P48643
XMASMGTLAFDEYGRPFLIIKDQDRKSRLMGLEALKSHIMA
>Q9Y520
VQVEPAVKTVNQQTMAAPVVKEEKQPEKVISKDLVIERPRP
>Q9NX65
TRESLRSQWKQEVQPEEPTFKGSQSSHQRPGEQSEAWLAPQ
>Q6PJG2
KGSPHPGVGVPTYYNHPEALKREKAGGPQLDRYVRPMMPQK
>O60832
KQEYVDYSESAKKEVVAEVVKAPQVVAEAAKTAKRKRESES
>Q96DT7
GQTKVFIWNNMGSQGIQETGKTRRKNQTTKRFIYNIPPNNE
>Q9H2Y7
EHTPNKMPSLKSPLLPCPATKSLSQKQDPKNISKNTKTNFF
>Q14192
FTARDDFAYCLNCFCDLYAKKCAGCTNPISGLGGTKYISFE
>Q8IYB3
RVSVSPGRTSGKVTKHKGTEKRESPSPAPKPRKVELSESEE
>O75534
FEVSSDRRTGKPIAVKLVKIKQEILPEERMNGQVVCAVPHN
>Q9UBW7
DQRTITFTSSKNEELQGNDSKITPSSKELASQKGSVSETIV
>Q92797
SSKDTRKRPRDDSDSTLKKMKLEPNLGEDDEDKDLEPGPSG
>Q92995
FGIDMLHMHGTENGLQDNDIKLRVSEWEVIQESGTKLKPMY
>Q96MF7
NHVKEERPEKIPDLKLLVEKKFLALQSKNSDADFQNNEKFV
>Q14592
LTRHQWIHTGEKPYVCIQCGKAFCRTTNLIRHFSIHTGEKP
>P60903
HKFAGDKGYLTKEDLRVLMEKEFPGFLENQKDPLAVDKIMK
>P18146
SLTPLSTIKAFATQSGSQDLKALNTSYQSQLIKPSRMRKYP
>Q9H707
FLLRSGLLQQEATHTGKSNSKTECVSLFHGGKSHYSCGGCM
>Q92786
PGQFIDRARALIREQEMAENKPKREGNNKERDHGPNSLQPE
>Q9Y388
XXXXXXXXXXXXXMNPLTKVKLINELNEREVQLGVADKVSW
>Q9NYB0
LRGQEHKYLLGDAPVSPSSQKLKRKAEEDPEAADSGEPQNK
>Q01831
EPVLGDVRESTAFSRSLLPVKPVEIEIETPEQAKTRERSEK
>Q9UQL6
PSLEILPRTSLHSIPVTVEVKPVLPRAMPSSMGGGGGGSPS
>Q9UQR1
ETHERLPQGLQYALNVPISVKQEITFTDVSEQLMRDKKQIR
>P39023
VARAGQKGYHHRTEINKKIYKIGQGYLIKDGKLIKNNASTD
>Q02880
EKFFKAASNCGIVESILNWVKFKAQTQLNKKCSSVKYSKIK
>O75928
CSDVDEIKFQEDGSWCPMRPKKEAMKVSSQPCTKIESSSVL
>Q92618
SGDQSHKMGDNASERDTGESKAGIAASVSILENSSRETSRR
>O15014
EDADKARASPSVTCKSSSESKALDILQQHASHYKSKSPTIS
>Q9H582
ALKQDVKRTFGSTSQSSSFSKIHKRPHRIQKARKSIAQSGV
>Q8IY92
PKVPITPMPQYSIMETPVLKKELDRFGVRPLPKRQMVLKLK
>Q8WYB5
LTDGRIKPDQDDDTEIKINIKQESADVNVIGNKDVVTEEDL
>P06733
MRIGAEVYHNLKNVIKEKYGKDATNVGDEGGFAPNILENKE
>P50990
LRVDQIIMAKPAGGPKPPSGKKDWDDDQNDXXXXXXXXXXX
>Q8IY92
CGKPFLTLKSRTSHLKQCAVKMEVGPQLLLQAVRLQTAQPE
>Q14592
EQILPRVKPYDCPECGKAFGKSKHLLQHHIIHTGEKPYKCL
>P19544
KFARSDELVRHHNMHQRNMTKLQLALXXXXXXXXXXXXXXX
>Q9UEG4
GESFLDRSVLLQHQLTHGNEKPFLFPDYRIGLGEGAGPSPF
>Q9UGU0
SSNSAEAGGDTVTLDDILSLKSGPPEGGSVAVQDADIEKRK
>P43243
RVHLSQKYKRIKKPEGKPDQKFDQKQELGRVIHLSNLPHSG
>Q9Y2K1
FETENLVVEHMSSCLDQDMFKSAIMEENERDHRRKHFCNLC
>Q9NWK9
VKEEVMDWSEVKEEKDNLEIKQEEKFVGQCIKEELMHGECV
>P46777
MGQNVADYMRYLMEEDEDAYKKQFSQYIKNSVTPDMMEEMY
>Q5VZL5
QIQNKLKKDFPKQFDQVSVFKSIRKDFSLVRENSKETFSGK
>Q9BZE4
KVQRTVLEKEMRSLGVDMDDKDDAHYAVQARRSRSITRKRK
>Q8N0Y2
XXXXXXXXXXXXXMEVAVPVKQEAEGLALDSPWHRFRRFHL
>Q7Z6E9
RKTEEKGVDKDFESSSMKISKLEVTEIVKPSPKRKMEPDTE
>P10243
PLKIVSQPLAFLEEDIREVLKEETGTDLFLKEEDEPAYKSC
>P52272
HVLYADIKMENGKSKGCGVVKFESPEVAERACRMMNGMKLS
>O00267
KDSEKVVSISSEHLEPITPTKNNKVKVILGEDREATGVLLS
>Q9H582
LEQNEELQAVDSQKYALSKVKPESTDEDLESVDAFQHLIYN
>Q7Z2T5
FESECTPQSQFSIHASSNVNKQEENGVFIKTTDDTTTDNYI
>P35637
NKKTGQPMINLYTDRETGKLKGEATVSFDDPPSAKAAIDWF
>Q9UJQ4
HANIPSATSSLSPGLAPFTLKPDGTRVLPNVMSRLPSALLP
>Q9Y6X8
NPPLTPASDRKKTKEQIAHLKASFLQSQFPDDAEVYRLIEV
>Q14690
LPGDTGKPDVLSASLEGQLTKQEERKTEAEERDQKGEKKNQ
>P17097
HTGEKPFKCTECGKAFRLSSKLIQHQRIHTGEKPYRCEECG
>Q17R98
TTSPFFSEDTFRQSPFTSNSKELLPSDSVLHGRISAPETEK
>Q6ZNA4
ERCTYPHKYKKVTTDWFSQRKLHCKQDGEEGTEEDTEEKCT
>Q5HY98
LSIISMMKQRTEPWTVENEMKVAKNPDRWEGIKDINTGRSC
>Q14527
AGPSYSMPVHAAVQMTTEQLKTEFDKLFEDLKEDDKTHEME
>Q9NWK9
QEEKFVGQCIKEELMHGECVKEEKDFLKKEIVDDTKVKEEP
>Q8N184
LMQYQKTETPAQSFGYNDCEKSFLQRGGLITHSRPYKGENP
>P08729
MNRAIQRLQAEIDNIKNQRAKLEAAIAEAEERGELALKDAR
>Q9BY77
TKVVQNDAYTAPALPSSIRTKALTNMSRTLVNKEEPPKELP
>O60506
SQPIAQQPLQGGDHSGNYGYKSENQEFYQDTFGQQWKXXXX
>P09651
VIQKYHTVNGHNCEVRKALSKQEMASASSSQRGRSGSGNFG
>Q99081
RLGAHEGLSPTPFMNSNLMGKTSERGSFSLYSRDTGLPGCQ
>P49792
TPASSETSKAPKSGFEGMFTKKEGQWDCSVCLVRNEASATK
>Q9NYW8
GKSFSQKGTLTVHRRSHLEEKPYKCNECGKTFCQKLHLTQH
>Q9Y2X9
KNTDKNYLNFVSPLPDIVGQKSLSGKPSGSLGIVSNNSVET
>Q8N720
IPKQKISEEVHSYKVRVGRLKHDITQVPETREVYKSEDRLE
>Q96RL1
CLAKRKIAQMTEEEQFALALKMSEQEAREVNSQEEEEEELL
>Q8TF20
KKPYKCKECGKVITSSSSFAKHKRIHTGEKPFKCLECGKAF
>Q9UJW8
LNPKISHNEQQRIPFEESQYKCSETSHSSSLTQNMRNNSEE
>Q9UKX7
CKGGDEEENDEPPKVVVTEVKEEDAFYSKKCKLFYKKDNEF
>Q9BWF3
KLHGVNINVEASKNKSKTSTKLHVGNISPTCTNKELRAKFE
>Q06830
XXXXXXXXXXXXXXMSSGNAKIGHPAPNFKATAVMPDGQFK
>Q7Z353
SSSSRQGTNKHTDTQITEAHKIPIQKTATKNDTEFQLHIPV
>Q8NAP3
CQITVKIGNEAIVKRHILGSKLFYKRGRRPKYQMQEEPLPQ
>Q6AHZ1
PDSLLASISLLNDKDGTLKAKSEIEEQYVLEKGQNIDGQNL
>Q86U86
LKEKRKELGPLPDDDDMASPKLKLSRKSGISPKKSKYMTPM
>Q53GI3
MQQILEEAEPQGQLQEAFQGKRPLFSKCGSTHEDRVEKQSG
>Q14592
GKAFTYRSNFVLHNKSHNEKKPFACSECGKGFYESTALIQH
>Q5VWG9
EKEKDKETGRETKYPWKEFLKEEEADPYKFKIKEFEDVDPK
>Q9UKS7
GHPALNPKRKQSPAYMKEDVKALDTTKAPKGSLKDIYKVFN
>Q6NT76
EDLDVDDKVEELMRRDSSVIKEEIKAFLANRRISQAVVAQV
>Q13573
KIKYDAIARQGQSKDKVIYSKYTDLVPKEVMNADDPDLQRP
>Q13352
PVKRSLKLDGLLEENSFDPSKITRKKSVITYSPTTGTCQMS
>Q15596
EAHQKYETMQCFAVSQPKSIKEEGEDLQSCLICVARRVPMK
>O75446
HFRSIPVNEKDTLTYFIYSVKNDKNKSDLKVDSGVHXXXXX
>Q5VZL5
LTYEREKRLDKPHKDLDSRLKSSFFDKAANQVEETLHTHLP
>P11388
STSKEAKEYFADMKRHRIQFKYSGPEDDAAISLAFSKKQID
>P49756
LIPYPLITKEDINAIEMEEDKRDLISREISKFRDTHKKLEE
>Q8NAP3
AVGKAPQDKPFEEEETKEMPKLQCELCDGDKAVGAGNQGRP
>Q8IWI9
VIEPMKPLLLPQPEVLSPTVKGKLLTGIKSPRSYTPKPNPV
>Q6NX49
YGSSLCFHGRTFSVKKSDDCKDYGNLFSHSVSLNEQKPVHF
>Q6PJP8
KNNTNSACFCRKALEGVPVGKATILNTENLSSTPAPKYLKI
>P30414
GHRKRASKSPRKTASQLSENKPVKTEPLRATMAQNENVVVQ
>Q99547
KFMQRGLDSETKKQLEEEEKKIISEEHWYLDLPELKEKESF
>Q86Y25
TEALPHRQDIFIEETSQGMVKKESIKDGHWDINFEEAVEFE
>Q9ULJ3
IPSSGSGSGNQSIDRSGPLVKSLLRRSLSMDSQVPVYSPSI
>Q9BU76
GLSKEDFAEVCKREGGDPEEKGVDRLLGLGSASGSVGRVAM
>Q00839
QRRKMCLFAGFQRKAVVVCPKDEDYKQRTQKKAEVEGKDLP
>Q8WV37
ECIKGVNTGSSYALGSNAEDKPIKKQLGVSFHLHLSELELF
