# Supplementary material for: iSUMOK-PseAAC: prediction of lysine sumoylation sites using statistical moments and Chou’s PseAAC
Source: PeerJ. 2021 Aug 4;9:e11581. doi: 10.7717/peerj.11581 (PMC8349168; doi:10.7717/peerj.11581)
Supplement: Supplemental Information 5 [file peerj-09-11581-s005.fasta]

>Q14185
ERREDFEARLLTQFPNAEKMKTTSPPGDDIKNSPGQYIQCF
>Q8W1E3
NQNKTLTDQSEKDKTLKKPTKILPCPRCNSMETKFCYYNNY
>Q8LEM7
DGRIDKEEWRTLVLRHPSLLKNMTLQYLKDITTTFPSFVFH
>Q9LNU1
VSVFPDPHFQLHTTHSWDFLKYQTSVKVDSGPPSSASDGSY
>Q9MB58
GELTPHVYGSLPLIGSWDPSKALPMQRESALMSELSFVVPP
>Q8L778
MTCNCWPKWCLFCCGLRKNRKSKTTDKKKKNREASKQIHAL
>P08572
KGSRGDPGPPGPPPVILPGMKDIKGEKGDEGPMGLKGYLGA
>P12111
LFDGSANLVGQFPVVRDFLYKIIDELNVKPEGTRIAVAQYS
>O24606
LPKDQGPAPYKKPHDLKKAWKVGVLTAVIKHMFPDIAKIRK
>Q9SSD2
DFPNIVIKGSELQLPFQACLKIEKFGDLILKATEPQMVLFN
>Q8N3K9
PNAGSEFSSDLGRQSGSIGTKQAKSPITETEDSVLEKGPAE
>Q9H799
LFINTLNFVTLCGSLKGCSNKSPVVPATLIRSYWVGDISWT
>Q8W586
RSSSPITFMSNMLYACSILYKTRLPLVLAFNKTDVADHKFA
>Q0VF96
QLLEQTLKDLEYELEAKSHLKDDRSRLVKQMEDKVSQLEME
>Q6UX04
ARQLKRELLAAKQKKVENAAKQAEKRSEEEEAPPDGAVAEY
>Q9ZT82
ETEDGISTLYYLQTIYADEWKNFKERMHREGIKTDSELWTT
>Q9H799
AQGLCDQLAREILRWSQLPVKENKDFSGAAKSHFECGMVGG
>Q7L5Y1
ADLQDDMRRCQIIRDMIGPEKTLMMDANQRWDVPEAVEWMS
>A8R7E6
GLVGVFEESFKETDKEEALRKIIDPRLGDSYPFDSVYKMAE
>Q9M9V8
APIRVLKDVIPMSNQTQISDKYILGRELGRGEFGITYLCTD
>Q9FN02
GIGLLWGPDCTEDFLKKYELKLIIRSHEGPDAREKRTGLGG
>O14646
SGSEEDSSSSEDSDDSSSEVKRKKHKDEDWQMSGSGSPSQS
>Q9C0D2
EKTKQEAYAQNRARAKEFHKKTLEKLRAKNTCXXXXXXXXX
>Q9LY75
SNKNFSPGDVSDREAKETRKKESNEKRIKRKRRYSSSDSYS
>O94985
GIVTENDNTVLLDPPLIALDKDAPLRFAESFEVTVTKEGEI
>Q9UPV0
QGSGARPGLPEKEENEKSEPKICRNLVTPKADPTGSEPAKA
>Q9MA41
VKKVRGNKVCTQGWECSWWSKYCCNQTISDYFQVYQFEQLF
>P55228
YWEDIGTIEAFYNANLGITKKPVPDFSFYDRSAPIYTQPRY
>Q8VY27
MIFHFDAVAGVKSQALTSLQKLKVSIHSALTDFESIIQKDT
>Q9Y6H8
KTLFEVGFIAGQYFLYGFELKPLYRCDRWPCPNTVDCFISR
>Q9FGW5
SVNEFQKLNKINEGTYGIVYKARDEKTKEIVALKKIKMKED
>P50416
AGDRVPWARCRQAYFGRGKNKQSLDAVEKAAFFVTLDETEE
>O22850
PIFDKIEVNGKNTCPLYNFLKEQKGGLFGDAIKWNFAKFLV
>Q9LM76
SQLIHMIIDMLKSTSHRVRYKALQTLQVVVEGDDESKAIVA
>Q66GI4
WLGTGKWNVKRTEMDENGVCKCCKEKLVCIDINPVETETFA
>Q9XEC6
TLRFDLGMILIATNEFSLENKLGQGGFGSVYKGILPSGQEI
>Q8WVB6
LLKWLKLWDLVVFGHERPSRKPRPSVEPARVSKEATAPGKW
>Q84TG3
SYGVERIPTPRPPICKSEIEKLIRDSASSHENQVKCLKRLR
>Q9LJG3
IVRQEYKTGNECYELLNDLAKQHNGKIGPMLNEFAKISTSP
>Q9FNY0
NIPSSPCQTPRKGGRVNIKSKAKGNKSTPQTPISTNAGSPI
>Q9FMF7
AIISLLCTPLILYKLYPPETKDTPEAPGIAATKLKQMGPVT
>Q9LV85
TVEIGLQIRELRCKETALGLKFESNNLGKAALELDVSKAAF
>Q9M0V3
SRNKMEDISKSMNVQVEELCKRVEELTRLHXXXXXXXXXXX
>P07358
DFAYSSTVRQNMKQALEEFQKEVSSCHCAPCQGNGVPVLKG
>P51686
LPFVVMACCYTIIIHTLIQAKKSSKHKALKVTITVLTVFVL
>Q07973
RIDELCDERGHVEDLYSELNKWSFESICLVLYEKRFGLLQK
>Q39054
KLGGAKVVATAVVPDEVERIKDILQKWSDVDEMDLILTLGG
>P92948
DEDRPADQVKFPTTIEELEGKRRADVEAHLRKQDVARNKIA
>Q9LH50
GTRIIIPSEQESGKRGGCCGKSXXXXXXXXXXXXXXXXXXX
>B3LF48
FAMSKLSRQELKQVWAVADSKRQGFLGLSEFITAMKLVSLA
>Q01955
STVKAGELEKIISRCQVCMKKRHXXXXXXXXXXXXXXXXXX
>Q7Z7A1
GLKYSASTPVRKPRPGQQDGKEGSQPPPASGYWVYSPIRSG
>Q9MB58
SALMSELSFVVPPDHETLDFKFLLKPKNRNTPCIVEEGENR
>P27658
GPPGMRGLPGPIGPKGEAGQKGVPGLPGVPGLLGPKGEPGI
>O81210
RKPPRPAKLDRTKSAASQALKGLKFISKTDGGAGWSAVEKR
>Q8LF21
GRPGGDRIYGVFDHQLPAALKKLPFDRHLSTKNVQKVVSEA
>Q9SLG2
TMSLIKDDLPCMDNDDLRRGKPTTHKVFGESVAILSGGALL
>Q9FGQ6
VNGGQHNYHALERREASKGGKEATKRAAATQQSGKSSSSSA
>Q96N67
LMVKSMVHHLYFNDKLEAPRKSRFPERFMDDIAALVSTIAS
>P21554
IICWGPLLAIMVYDVFGKMNKLIKTVFAFCSMLCLLNSTVN
>Q8IZJ3
AYALLTYTLLGDVAAALPVVKWLSQQRNALGGFSSTQDTCV
>Q9LNU1
TTETDYLNFLCYYGYNVTTIKAMSKAFPENFTCPADSNLDL
>Q8LK56
RKRKFMPKVVVEGKPKRKPRKPAELPKVVVEGKPKRKPRKA
>Q9FNA4
VSSSNATSRARDLRRQRKSGKIRAGSAGEEMALVDHLKGMR
>P02741
SPNVLNWRALKYEVQGEVFTKPQLWPXXXXXXXXXXXXXXX
>Q8LCA1
TGWFTYKNLVFKPDREALFEKVKSTYKDILGSSXXXXXXXX
>Q6NLQ6
HRDLKPENFLFGNKKETAPLKAIDFGLSVFFKPGERFNEIV
>Q9M5K2
EVTVVEFAADIVPAMDGEIRKQFQRSLEKQKMKFMLKTKVV
>Q9Y592
HHKVLLVEKDRELIRKVQAAKEEGYQKLVVLQDEKLELENR
>Q9SMQ6
AVGKSQLLARFARDEFSMDSKATIGVEFQTRTLSIEQKSIK
>Q16206
LKVQEEYKKKEAELEKLKDDKLQVEKMLENLKEKESCASRL
>O60494
NFLYVTFVKSSSTENHGFMAKFSAEDLACGEILTESTGTIQ
>Q9C7T7
SSNILLDGDYESKIADFGVAKVADKGYEWSCVAGTHGYMAP
>Q9SAD4
FFPEESSDTGLLQEVVQEFLKKNRGVPPSPPTPPPVTSHHD
>P54609
SPSKGVLFYGPPGCGKTLLAKAIANECQANFISVKGPELLT
>Q9FGQ6
EVSKLVKGRPLDNLEFMQWMKKYCDSVNGGQHNYHALERRE
>Q15517
PCSPPGTGSFSSSSSSQSSGKIILQPCGSKSSSSGHPCMSV
>Q9FLP9
GRNCLSKCCINGARLPLYTCKNLDKSVGENTESPVTFLESL
>P55228
ETATEKSLLSAKGSVPIGIGKNSHIKRAIIDKNARIGDNVK
>Q9C5S8
GSHSLTKGQNSDMVFGLYLCKGDLSPESCRECVIFAAKDTR
>Q42572
PKTCNFTLGVPIGPMLAKPTKGVAEILNKFQDIVFTCEYKY
>Q9XGM3
HNAVVGALGNSNAGTSSGDKKHETFGNEQRLKDLEEKLDRD
>Q941I6
DVTHLDKTPSKGLPQLNVTEKVTDASKDLSSRSSFAQSTLN
>Q8GWW8
TQPGHKVVLRNKGIRARKSTKFGDQYVHFNVSIPANITQRQ
>Q9BZC1
EEFGKIYELTVLKDRFTGMHKGCAFLTYCERESALKAQSAL
>Q9SVC6
QLGVVAKLCLVLQVSCGNKTKEKAKELLKLHARVWRESPCV
>Q8W4P1
RMDNEREGFPITAIREIKILKKLHHENVIHLKEIVTSPGRD
>Q9C8L4
YAMNTHVHADHVTGTGLLKTKLPGVKSVISKASGSKADLFL
>O22850
KDVSLSKFTGKVLLIVNVASKCGLTHGNYKEMNILYAKYKT
>P21238
YDSEKLAERIAKLSGGVAVIKVGAATETELEDRKLRIEDAK
>Q5TZA2
VKKAESERISLKLANEDKEQKLALLEEARTAVGKEAGELRT
>O04046
LTYPKLIGLEKSKEFVKRLTKDARQHLQGFSSEKVAPLVAL
>Q7DMA9
ATAALLKLKQKEQEAESKARKQFKGLFDKRPGEITEVGSEI
>Q9FG74
SCISMAPTSCFGPRFFSSKSKKDKKPKTENGNHQVTPLPEL
>Q9XIJ5
IQENAMAGILNLSKHVTGKSKIAGEGLKILVEILNEGAKTE
>Q9SRW9
TFEALAQTASFASTWVPFCRKHNIEPRNPEAYFGQKRNFLK
>Q9FKW4
FTEFVAAALHVHQLEEHDSEKWQLRSRAAFEKFDLDKDGYI
>Q39183
LEHVDSLTIDEKKTSGFGSVKTSSASAKLSDGTSSLGKTSG
>Q8N3K9
KALHSDQTVKLPDVSTSSEDKQDLGIKQFSLMRENLPLEQS
>Q9HC77
KEREEIQTLKQQIADLREDLKRKETKWSSTHSRLRSQIQML
>Q9FRS6
IDEKSDIYSLGVVLLELVTGKMPIDPSFEDSIDVVEWIRRK
>O48538
LDRTRSSAQRALRGLRFISNKQKNVDGWNDVQSNFEKFEKN
>O95628
VGLSQRLADPEVLKRPEYFGKFGKIHKVVINNSTSYAGSQG
>Q8W4P1
NWPGVSKMPWYNQMKSSRPLKRRVREIYRHFDRHALELLEK
>Q42472
PELEWDFRLPLVKSINVSGHKYGLVYAGIGWVVWRAAEDLP
>Q01955
ETGLLRAPPGPRGNPGAQGAKGDRGAPGFPGLPGRKGAMGD
>Q9ZSA2
IDFVSEPWPSISESAKDLVRKMLTKDPKRRITAAQVLEHPW
>O94985
TQFFRGNLAGLTLRSGKLADKKVIDCLYTCKEGLDLQVLED
>Q9FMF7
SSGQAAVYYGAGYVDLPDVFKIGFVMATINAIIWGVVGTFW
>Q9FG74
NTLADQVSSSLSFADPSSDGKTGNSKINEQGESGKSSTCRP
>F4HRT5
EWERKLQEGEERVAKSQMIVKQREDRANESDKIIKQKGKEL
>Q96P56
YGATEEDLITSASKTEETLSKKREYQSSSCVSSTSSSYSSS
>P32929
DDVYGGTNRYFRQVASEFGLKISFVDCSKIKLLEAAITPET
>Q9FFN7
DLWQNDYEHDDNFSIQCMHDKTLEVVCVRGAWHLGKLQVGL
>Q9HC77
RFRLDAWKRAEAIESSLEVEKKDKLANTSVRFQNSQISSGT
>Q42572
XXMLAIRSSNYLRCIPSLCTKTQISQFSSVLISFSRQISHL
>F4KCC2
LIRECLKVLETCLGNDEGISKFLCKLSSSSGRNIPESKMSW
>Q949U7
ATSLSVSRFMSSSATVISVAKPLLSPTVSFTAPLSFTRSLA
>Q9SI75
PQVNYRESISKIAEVKYTHKKQSGGQGQFADITVRFEPLEA
>Q8GW31
TKPVVDHSQDIKPGGSFINFKFNQSVILQALESGNSAXXXX
>Q9H9A5
WLRLAECCIAANKGTSEQETKGLPSKKGIVQSIVGQGYHRK
>Q9FIJ0
KVAVYPGNVLSLHMTKPQGFKYKSGQFMLVNCRAVSPFEWH
>P47998
EPCSSVKDRIGFSMISDAEKKGLIKPGESVLIEPTSGNTGV
>Q6BDA0
GKRKATCETSLKHTETSDEEKKPIAKRLKKTPKACSGSRQQ
>F4IVL6
ESLTPYNATAADVLKALLTPKLASLLKDEVAKDLLSKLNTN
>Q6BDA0
WQWARTEHLRLHTGERPYICKVDGCGLSFRFVSDYSRHRRK
>P99999
XXXXXXXXXXXXXXXMGDVEKGKKIFIMKCSQCHTVEKGGK
>Q9BS16
DVGDVTNTEEELIRECEEMWKDMEECQNKLSLIGTETLTDS
>Q9Y6Y1
KHEHSHSKGSSREKRNGKVAKPVLLHQSSTEVSSTNQVEVP
>Q10570
EPPASAVREAADKEEPPSKKKRVDATAGWSAAGKSVPQDEV
>Q96BT3
DKYFQHLCDDLEVFAAHAGRKTVKPEDLELLMRRQGLVTDQ
>Q9FGR9
NVKHIHETNKKDKSYKLKLNKFGDMTSEEFRRTYAGSNIKH
>Q9P013
AALLAELEKIKKERAEEQARKEQEQKAEEERIRMENILSGN
>O48947
GTGCVFRRQALYGFDAPKKKKPPGKTCNCWPKWCCLCCGLR
>O14646
SQSESESDTSRENKVQAKPPKVDGAEFWKSSPSILAVQRSA
>P12111
LVLISAGPSSDEIRYGVVALKQASVFSFGLGAQAASRAELQ
>Q7X6P3
AADIEERLQLGSKLSDVIHNKEEAIALFDLYRNEGYILTEH
>Q9M8D3
WILQETYEPENLGTDSFLERKKQEGLHAVIVEVGPRLSFTT
>Q96327
LLDEKQTTIYKKDESVNYQLKMKASRFIISEIKQNFPRMPF
>P05108
AYHQYYQRPIGVLLKKSAAWKKDRVALNQEVMAPEATKNFL
>O24606
HDFPVKEEVPAGNSEFMRKRKPNRDLNTIMDRTVFTCENLG
>Q9LY09
GGEGGKSKSGKGKLKAKLEKKKGMSGGSESEEGMSGSEGGM
>Q9SYP1
MVYITQSAGRLVRALYEIVLKRGWAQLAEKALNLSKMVGKR
>O14810
TKDMGKMLGGDEEKDPDAAKKEEERQEALRQAEEERKAKYA
>Q9LYD9
TGEHLKVRKRTTFKKKPAVCKQDAMKQTKKPVCPPTQNAXX
>O80988
EGTAAAEAMAMCNNILKGKKKTFVIASNCHPQTIDVCKTRA
>Q84WV9
GSDGTSTLYRMDPQTMKVTDKHIVRYNGREVRYLNELEYIN
>F4IVL6
SKKDIDWTTKCRALGMSDWKKLRDIRELRWAVAVRVPVLTP
>P21554
WGPLLAIMVYDVFGKMNKLIKTVFAFCSMLCLLNSTVNPII
>Q9LNU1
DYLNFLCYYGYNVTTIKAMSKAFPENFTCPADSNLDLISTI
>Q9LY75
LRDGSRSQSPRHRSRSQSPRKRQPISQDLKSRLGPQRSPIR
>Q9LJE5
EKKAKQTQKQVSEEKVTDEKKESATAESASKESPAAVQTSS
>Q9LZS0
EEIAAKLIQLGFDQRSALLCKEKWEWISNGMRKEKKQINKK
>Q680B9
ALLKVSAATGRENKVYRYLHKLREYVGCVSEETLKIIEEWF
>Q96N67
SHRLEGFYGERFGEDVVEVIKDSNPVDKCKLDPNKAYIQIT
>Q9LY09
GGMSSGGGSKSKSKKSKLKAKLGKKKSMSGGMSGSEEGMSG
>Q5TA50
XXXXXXXXXXMDDSETGFNLKVVLVSFKQCLDEKEEVLLDP
>Q3E9C0
EVFKDIVGSAYYIAPEVLRRKYGPEADIWSIGVMLYILLCG
>Q9MB58
GVGSPRLVKSLSASSFLIDTKQIKNSMPAAAGAVAAAAVAD
>Q39183
XXXMASTRKPSGHGAEVEAQKRSSSNSSTKSAKAETFEPMQ
>Q9SRW9
HGWLGRRKVKISLRRPKAMMKKDDEVSLPINGEYNEEENDD
>P45432
GMLGDAFKNYIRTRDYCTTTKHIIHMCMNAILVSIEMGQFT
>Q9LJG3
ASILGAPVESMTLNQQVVKFKNMKSNWNDSYIEKSLFMIYI
>P23508
EDEQRLKDYIQQLKNDRAAVKLTMLELESIHIDPLSYDVKP
>Q9UHC6
TPWGVFLENMGKEDFIKLELKSATEVSFSFDVGNGPVEIVV
>Q9FLP9
EWEDRFQRGLFRYDVTACETKVIPGKYGFIAQLNEGRHLKK
>Q9C9Z9
VSMFKKNYDHLPKDTYFGMYKEATRNNPNYFLTYGNGKSVA
>Q8IWT3
KNERVGYLTQAEWWELLFFIKKLDLCEQQPIFQNLWKNLDE
>Q9LJL9
EPPWPSLSFEAKDFVKRLLYKDPRKRMTASQALMHPWIAGY
>P93825
AEQNRALQVARENALRANQAKAAFEQMMSDAMRCPVRSILG
>Q9SL15
VLLVVSEVAAASSATVNSESKETVKPDQRGYGDNGGNYNNG
>Q8RXN6
EIYQSTPPGLQARAGRLVAAKSTLAARVDATRGDPLGISGK
>P42830
VVASLKNGKEICLDPEAPFLKKVIQKILDGGNKENXXXXXX
>Q12860
NVEASDKGNYSCFVSSPSITKSVFSKFIPLIPIPERTTKPY
>Q8NE01
LHFVFNDTKLDAVLEEFKRGKSHLAIVQKVNNEGEGDPFYE
>Q9FNX5
ARRKEREYFDTSPDYGHLASKMGSEYLAKLLSKHLESVIRT
>F4HTM3
VGRTAIANMLGGIGYFYGQSKIYVPKSTQPGSRDNFLLYWP
>Q9SSF8
RTIAEVVRMCHVNGVMHRDLKPENFLFANKKENSALKAIDF
>F4JYC8
LENVPRRVHPRFAKTSAYKEKEVTDSSTNESKDLDSRCTNG
>Q8LE52
EEKYPEPPLATPPEKASVGSKIFSTFVGFLKSKDSGDGTEQ
>Q9Y262
SLLGDYYQAIKVLENIELNKKSMYSRVPECQVTTYYYVGFA
>Q8LFH5
VILVVAIILITLFALKGDFVKQTFVGVICDVFNIAMYGAPS
>Q8L778
SVEIFLSRHCPIWYGYGGGLKWLERLSYINSVVYPWTSIPL
>Q9SFB0
LVQAIFLIFSSKLLLGVMGVKPNSPMLSPAHKYLSIRALGA
>Q8LPK5
LTSVICEIWFAVSWVLDQFPKWSPINRETYIDRLSARFERE
>Q8WWI5
NSRKAMKEAGKGGVADSRELKPMASGASSAXXXXXXXXXXX
>Q8IWT3
NERVGYLTQAEWWELLFFIKKLDLCEQQPIFQNLWKNLDET
>Q9SU72
GYEHYILKPNGMIAEDVFWNKVNGLNLGLQLEEIQETLKNS
>Q9SWW6
MGLIDEARQPLSRKVPIASSKINPYRMVIVARLVILAVFLR
>Q9XGM3
TIKCHEEGNSDECNPTEASLKFTVTGGTSENGKYKVLKCGL
>P42697
DLMDKGTDAVEILEGRSFKLKYPWVGVVNRSQADINKNVDM
>Q9H0B8
KVKVQDLDCYTTVAQLCPFEKPATHCPRIHCPAHCKDEPSY
>Q8N3K9
IAPPSKWNISIFKEEPRSDQKQKSLLSFDVVDKVPQQPKSA
>Q38846
RVPLLHLSNFQGSDWSDLSGKGYAIMVLILPTDGARKWRDH
>Q9XFT3
AARAKESAKDIINVKPLIDRKAWPYVQNDLRSKASYLRYDL
>Q9SNC6
LAYGNPEDQRSAAGEIRLLAKRNADNRVAIAEAGAIPLLVG
>Q94A03
DHSKGIDRIHNLQNVEDKQKKASQLKKRVIFGIGIGLPVGC
>Q9SRW9
PEAIRRRSDAYNVHEELRAKKKQMEMMMGNNPQETVIVPKA
>Q7L5Y1
TLMMDANQRWDVPEAVEWMSKLAKFKPLWIEEPTSPDDILG
>P30825
ATCFYAFVGFDCIATTGEEVKNPQKAIPVGIVASLLICFIA
>Q8W453
AIDLCGMSQDELNECKPAVSKENPTSPSQPCCTALQHADFA
>Q84TI6
LARTKTPPKRPIAIKKFKQSKDGDGVSPTAIREIMLLREIS
>P13929
RSERLAKYNQLMRIEEALGDKAIFAGRKFRNPKAKXXXXXX
>P41240
TLCVSCDGKVEHYRIMYHASKLSIDEEVYFENLMQLVEHYT
>Q6UX04
EHDEYIDGDEKNLMRERIAKKLKKDTSANVKSAGEGEVEKK
>Q9HC77
NQSTSEDQPLFKMDRQQLQRKTALKNKELCADNPILKKDSK
>Q9NQC7
ECAGCTDGTFRGTRYFTCALKKALFVKLKSCRPDSRFASLQ
>Q5IBC5
LSYHFISNLSQKHKSQCLSDKECTEATCSSCMVPEDLDLPR
>Q9LM76
RLASIKLLHNLSPFMSEELAKALCGTAGQLGSLVAIISEKT
>P10632
KRSIEDRVQEEAHCLVEELRKTKASPCDPTFILGCAPCNVI
>O94983
LYEAARVIQTAFRKYKGRRLKEQQEVAAAVIQRCYRKYKQL
>P0C0L5
PKEKTTRKKRNVNFQKAINEKLGQYASPTAKRCCQDGVTRL
>P23321
AGKKFCFEPTSFTVKADSVSKNAPPEFQNTKLMTRLTYTLD
>Q17RY0
PFTHRNAAFNQLPHLANNLNKPPSPWSSYQSPSPTPSSSWS
>Q93YN1
VKIYKYREIRQATDDFSAENKIGEGGFGSVYKGCLKDGKLA
>O80588
LETTEALLNASLRLPLDSKIKVETKELAEALVVASKSMEGI
>Q93ZC9
KEVGSLAEEGRTALLNKDHSKLVELMNLNFDIRRRMFGDEC
>Q8RXD9
DYCYYVVDDSKSVLRSEFGMKRKLVVPETLTGGESVHLRDL
>Q8N3K9
NVEDLQQPKFISEVSREDYGKKEISGDSEEMNINSVVTSAD
>Q9NYQ6
GFDPDCNKTNGQCQCKENYYKLLAQDTCLPCDCFPHGSHSR
>Q7XJR9
GRRPFWDKTEDGIFKEVLKNKPDFRRKPWPTISNSAKDFVK
>Q9M5K3
ANSRAKAIDNAEGLVKILADKETDKILGVHIMAPNAGELIH
>P42695
NVSHSTLVALFYHFVQIVHKKNVSVQYREYGLHAAGLYFLL
>O82804
XXXXXXXXXXXXXXXXXXXMKRGKDEEKILEPMFPRLHVND
>P08572
GQMGPVGAPGRPGPPGPPGPKGQQGNRGLGFYGVKGEKGDV
>Q05085
LIGSPMTQVAAVIVAAWRNRKLELPADPSYLYDVDDIIAAE
>Q8RWL2
KSNGREYACKSISKRKLIRRKDIEDVRREVMILQHLTGQPN
>Q38819
NLRVSELKRRPLPDFMERIQKDVTQSMRGILVDWLVEVSEE
>Q06738
TLEEESAVSDYLSGVSNYQSKVTDPTKEETGGVPEIAESFG
>P12111
LEKFRNMRSQHPYVLTEDTLKVYLNKFRQSSPDSVKVVIHF
>Q8N3K9
IKGASPIETSSKHLAWSEAEKEIKFDSLPSVSSIAEHSVLS
>O64827
NEGDVYCCVHLASRFTTKSMKNEGSPAVEAPMCGGVTVLGT
>Q84ND9
GGYSLEALTSDPKVLGGTETKEEAELFGKISMKKIFGKGKL
>Q96N67
ADMRRPSSVLRRLRPITAQLKIDISPAPENPHYCLTPELLQ
>Q9S7E9
CLKLLEATGISTVPGSGFGQKEGVFHLRTTILPAEEEMPEI
>Q9LXV3
GLVSLIVVPFLLYLIYPPTVKSSPDAPKLAQEKLDKMGPMS
>Q9C6P3
QDPSKISTGTNQPPPWRNPAKHSGAAAILEKPYEDVKLFYT
>Q9SP32
ESVLKSIDFVGLERALKYEFKEKGLLVEAITHASRPSSGVS
>Q99653
DSAISFTEFVKVLEKVDVEQKMSIRFLHXXXXXXXXXXXXX
>Q9UPV0
ETRHLDEMKSAMRKGHNLLKKKEEKLNQLESSLWEEASDEG
>Q9FGL5
RVELKSGEVVAVKKLWSQSNKDSASEDKMHLNKELKTEVET
>Q13057
LALYQIQLLKDLRHTENEEDKVSSSSFRQRMLGNLLRPPYE
>Q8N3K9
TETLSSKSYSSEEVKLAEEPKSLVLAGNVERNIAEGKEIHS
>Q9C7T7
VVRKLDDADPCVSNSQDTTGKITVXXXXXXXXXXXXXXXXX
>Q9UPV0
QQKAERASLEQKNRQMLEQLKEEIEASEKSEQAALNAAKEK
>Q9LL84
VGKAVRPQLAMRIGDVNAAWKKLHGKDVVAECKFDGDRIQI
>Q9FLH0
SDVEAELECKSKSVEVEIESKRRAWELREVDIKQREDLVGE
>Q9LXW7
MSPFEVDASSGYATYAEYFNKKYGIVLAHPNQPLMKLKQSH
>Q9NYQ6
DNPFAEVTTLGCEVIYNGCPKAFEAGIWWPQTKFGQPAAVP
>Q01955
AVHSQTTDIPPCPHGWISLWKGFSFIMFTSAGSEGTGQALA
>Q9FLH0
ESSLLKKEQELLVAEEKIASKESELIQNVLANQEVILRKRK
>Q8W4D8
LFNEPPEARKPSERWRLYVFKDGEPLNEPLCLHRQSCYLFG
>Q94A03
TWEGTIVGLVGCIAITILLSKYLSWPQSLFSSVAFGFLNFF
>P54609
LVELPLRHPQLFKSIGVKPPKGILLYGPPGSGKTLIARAVA
>Q9LQ55
TAWRAESESLKSILTGAPQSKLGRIALVDTLASQIRSRMKL
>P29279
PHRTTTLPVEFKCPDGEVMKKNMMFIKTCACHYNCPGDNDI
>O64816
KFINSENQHLAVPEAVDFVDKLLRYDHQERPTAKEAMAHPY
>Q9C9M7
PGDIKSYMLMTLKGLAYCHKKWVLHRDMKPNNLLIGENGLL
>Q8NEC5
WYFMALDSIFFCIYVVEALLKIIALGLSYFFDFWNNLDFFI
>Q9XGM3
SENGKYKVLKCGLSLVYAKDKDKNSALETKYDMLIGKSFQE
>O94985
IITPDVPFTVDKDGYIKNTEKLNYGKEHQYKLTVTAYDCGK
>Q7Z7A1
SLKHHEDIVDEIECIEKTLLKRRSELREADRLLAEAESELS
>Q14185
DYEQLSELLKKQAQFYENIVKVIRPKPDYFAVGYYGQGFPT
>Q9M9V8
HRDLKPENFLFANKKENSPLKAIDFGLSVFFKPGDKFTEIV
>Q8RXN6
ALGLGSGTQSTYFSESGTFSKLKKIXXXXXXXXXXXXXXXX
>Q9HCU4
RFGSVLGNYSCAAQGTQGGSKKSLDLTGPLLLGGVPDLPES
>O94985
KATVHIQVNDVNEYAPVFKEKSYKATVIEGKQYDSILRVEA
>Q7Z7A1
NDHMNLRGHTPLDTQLEDKEKKISAAQTRLSELHDEIEKAE
>Q9FMF7
PIIKSLSLSAGSKPNDSSSRKLGSYLIQSQFQCAGNSSALF
>P12111
GSSGEKGNPGRRGDKGPRGEKGERGDVGIRGDPGNPGQDSQ
>Q9NZN8
SYKDPTSSNDDSKSNLNTSGKTTSSTDGPKFPGDKSSTTQN
>O94985
FLFRQDPSEEKKYRPAEFHWKLNQVCDEEWHHYVLNVEFPS
>Q9LJI2
GSGNNSSLSSSSTVLCSGLHKHMGYADQCEFLKANPICSPD
>O82804
RFQEVNQTGSKQNVCLATCSKPEVRDQVKANARSGGFVISL
>Q9Y592
EKDQYEEKLRASQMAEEITRKELQSVRLKLQQQIVTIENAE
>P06681
NINLKMGVEWTSCAEVVSQEKTMFPNLTDVREVVTDQFLCS
>F4K2E9
KGLRKAREVRSQLLDILKQLKIELRSCGPDWDIVRKAICSA
>P55217
TPVVNTSAYFFKKTAELIDFKEKRSVSFEYGRYGNPTTVVL
>Q9FGH9
IEEVHKMPWQELEDEIDRWIKAANVALRILFPSERRLCDRV
>Q9FIL7
GQYRFSGSRFQSPGKDSSSSKSWHQGPVIFSFGELQRATAN
>P20908
GSTCVFPDKKSEGARITSWPKENPGSWFSEFKRGKLLSYVD
>Q9ZT82
TGQPYLPSLSGENAFLTGVVKPIYDTIQAEIDESKNGTVAH
>A8TX70
NEGTLTGKALNFVGQYFTHSKGARLGAKKFLILITDGVAQD
>Q9LYD9
NSSVIESKSKFNSLTIIDHEKEKKTDIADNAIEEKVGVNCE
>F4IVL6
VGGIYVRRFLKDPKFPLRNPKRFLEGLLDQYLSAMAATHYE
>F4JHH5
CRKQITEALSADKFEQMLMKKEYEYSMNVLSFQLQTSEIVP
>Q9C5Z3
IEFLACVFVNYDFDGAQKKMKECEEVIVNDPFLGKRVEDGN
>Q8LCA1
WFTYKNLVFKPDREALFEKVKSTYKDILGSSXXXXXXXXXX
>Q8IWT3
LDLLMHMLCNPEPQIRRSAGKMLQALAAHDAGSRAHVLLSL
>Q8VYZ5
RLNEDSLIKKCIFAVAPADIKAVAISVRQKYLERLMEALVD
>Q42371
LYLHSNKLTGSIPPELGNMSKLHYLELNDNHLTGHIPPELG
>Q84WB7
QFTLATMTYDARLWNLKMYVKRYSRCPSVKEIVVIWNKGPP
>Q9C5Z3
LYQYRTLCSNLERSLSALWGKLASEILMQNWDIALEELNRL
>Q9LYD9
QASNNENTWNLNFVAANGKQKCGPNPEFSFGCKHAAGVSSS
>O64827
GEIAQPDSKSVFNSDVQASRKRPKLEIRRAETTNATHMESD
>Q9SSD2
HHRPPKAQKKKHLFRSLAATKFFQSTELDWVEVGLQVCRQG
>P84634
SLFSAAGTDDPSPKMEKDPRKIARRYQVELCKKATEENVIV
>P47998
NANVKLYGVEPVESAILSGGKPGPHKIQGIGAGFIPSVLNV
>Q9NYQ6
NDNPPVLPDFQILFNNYVTNKSNSFPTGVIGCIPAHDPDVS
>P12109
SDEVEIIQGLTRMPGGRDALKSSVDAVKYFGKGTYTDCAIK
>Q9XFH4
EKANNAGSAVAPNLNETQFTKLDELLTQTQLYSEFLLEKME
>O15182
HELKVAMRALGFDVKKADVLKILKDYDREATGKITFEDFNE
>O80988
MERARRLAYRGIVKRLVNETKRHRNGESSLLPTTTVTPSRY
>Q5YDB6
EMDPQRLAVIVAEMKRYQDDKNLLKQYIESDQVVENGEVIK
>Q9XGM3
KDPYSQLHERKVLVVLDDVSKREQIDALREILDWIKEGKEG
>Q13057
MWPIIAKLAREEMDRAVAEGKRVCVIDAAVLLEAGWQNLVH
>P21554
CLHKHANNAASVHRAAESCIKSTVKIAKVTMSVSTDTSAEA
>Q9SP32
LSKGKLMMADGCMVAEDLIGKIVTAAHSGKRFYVDSICYDM
>Q8NE01
SQPVDYFILILQGRVEVEIGKEGLKFENGAFTYYGVSALTV
>Q9NXG0
KRSRKLKEGNKKLMKENDFLKSLLKQQQEDTETREKELEQI
>P01024
GARVVLVAVDKGVFVLNKKNKLTQSKIWDVVEKADIGCTPG
>Q39016
FVHIVMEVCEGGELFDRIVSKGHFSEREAVKLIKTILGVVE
>Q9M101
VDGNGTIDYYEFISATMHRYKLHHDEHVHKAFQHLDKDKNG
>Q8NEC5
ARIQEKLLEDSLTELRAAEPKEVASEGTMLKRLIEKKFGTM
>Q8N3K9
PERHTVHTIQTSKDDTSDVPKQSVLVSKHHLEAAEDTRVKE
>Q9FLP9
SNYQKDETVEEGGCGRNCLSKCCINGARLPLYTCKNLDKSV
>Q9FHX5
ATSFRRDLLGSLTPILDFHVKTGSPILINAYPFFAYEENPK
>Q38868
HRDLKPENFLLSSKDEKALIKATDFGLSVFIEEGKVYRDIV
>Q8NHQ1
SRAANQEQRANDLEQIMESVKSKIGELEDESLSRACHQQNK
>Q16281
AEFQAKIDSIKQYMQFRKVTKDLETRVIRWFDYLWANKKTV
>Q9C6B3
QNTRIPSGEVWGGNPAKFMRKLTDEEIVYISQSAKNYINLA
>Q8WXI2
XXXXXXXXXXXMALIMEPVSKWSPSQVVDWMKGLDDCLQQY
>Q9FGL5
DSCFGENKNIVNWVSTKIDTKEGLIETLDKRLSESSKADMI
>Q9SU72
IEDEYKPKCQAHKNGYYDSFKVSNEENDFKANVKRAELAGV
>Q9FLP9
ISKLLNYPVRGLLVEGGNTIKDLADTVSDASVCLQNNNIPF
>Q7XA74
IADATVLGSPPETMTLSQQVKKFSENKNKWTNQTRSEAIYL
>Q8TC92
SPTKKMRVDESALAAQAYALKEENDSLRWQLDAYRNEVELL
>A8TX70
GKALDYILQIIKNGMKDRMSKVPCYLIVLTDGMSTDRVVEP
>Q6XAT2
VTCMDSGHIKKTFQLALLCTKRNPLERPTMQEVSRVLLSLV
>Q6BDA0
GLFSDTSQMLDFTTIRWLQRKSRSKAKPSSTSSFTPCEHLE
>Q42484
WDEKETGENRALKIYRALRQKRFLLLLDDVWEEIDLEKTGV
>Q8GWS0
SSAASSSSSSFGSRMEESIRKTVTENTVVIYSKTWCSYCTE
>Q8IYT2
EAIHPLLSKMTLNFGTEMKRKALFPHHVIPDSFLKRHEECC
>Q94CF0
VAYRFNDFVSPLLTNSDFDAKPMVMLLGQYSTGKTTFIKHL
>Q8GZB6
RLIESRDVVFECGPHCGCGPKCVNRTSQKRLRFNLEVFRSA
>P26232
TDFTRGKGPLKNTSDVINAAKKIAEAGSRMDKLARAVADQC
>Q9C5M0
SGFCAAACSLPFDFVKTQIQKMQPDAQGKYPYTGSLDCAMK
>P21240
VVLTKETSTIVGDGSTQDAVKKRVTQIKNLIEQAEQDYEKE
>F4JYC8
DELRVRRKKLDKLILKKEEKKKRNSPENKAVELPNQVNGVQ
>Q8NHQ1
KIKDLQKEQKTLQVKCQHYKKKRTEQEETIASLQMEVCRLK
>Q8IWV2
EVFWASPLEKNRGRIQGYEVKYWRHEDKEENARKIRTVGNQ
>Q5IBC5
NAKEILIANQRDFSCVKCKLKLEVTLDKQLGDISRKQIDRV
>Q9C7T7
ANNAISDDFPILISRLVNLTKIELFNNSLTGKIPPEIKNLT
>O49006
TNQETCLDGFSHDDADKQVRKALLKGQIHVEHMCSNALAMI
>Q9LFE0
KDKSRDRVKEKDKEKERNRHKDRENERDNEKEKDKDRARVK
>P26232
SATSLIQAAKNLMNAVVLTVKASYVASTKYQKVYGTAAVNS
>P54609
LRVRLGDVISVHQCPDVKYGKRVHILPVDDTVEGVTGNLFD
>F4JHH5
IEDSVSFMSHGGQLDFYDVVKKYLDRLLGEVLDEALLKLIS
>O75175
MQVDQFESEVESLSVQTRKKKGDKDKQDRIEGLKRHIEKHR
>Q7XJ60
SGAVQCQMLDMTFPGVVPMHKVNFDAKNEYDMIQNYKVLQD
>Q9SSD2
EEEDSAVHTWFYDHKPLVKTKLINGPSYRRWNLSLPIMATL
>Q680B9
SDQHRSRRHDESSSRPNKKKKVSRNPETNLLFNLNSCSKSK
>Q9C0D2
EICSSETDVPLVMKTQQIPSKVLFKKLLNKIRSQKSLWTIK
>Q8IWV2
RTLLKRVTLVKVGGEVVIECKPKASPKPVYTWKKGRDILKE
>O23702
VLILPRSADYSEEVWMEIREKAISILHSFFLDGVIPSNTVS
>Q9FIL1
QLRAATCGFSTDSIVSEHGVKAPNVVYKGRLEDDRWIAVKR
>Q8LSZ4
TRRAKNQYTWKGFSAIPGALKELQEEGVKDTFHRFYVNENV
>A9LNK9
EPDSELMAISIAAEAKREEEKAKGVNPESRAENPDIVPFED
>P51686
CTMVYPSDESTKLKSAVLTLKVILGFFLPFVVMACCYTIII
>Q9XIJ5
YGGSKKASALIRMIHEFQERKTGSVEPNLQRGRFVHAWXXX
>Q96EP1
EEDVQSMDARNKITQDMLQPKVRRSFSDEEGSSEDLLELSD
>Q96BY6
TQELHASDMPEYSVTNEFCRKHFLIGILLREVGFALQEDQD
>Q8W4I7
LHLQKVANDEHLRKAFSYFDKDGNGYILPQELCDALKEDGG
>Q99895
TRKKPVVYTRVSAYIDWINEKMQLXXXXXXXXXXXXXXXXX
>O14936
RKFNARRKLKGAVLAAVSSHKFNSFYGDPPEELPDFSEDPT
>Q9LJE4
VEGMQFDRGYISPYFVTDSEKMSVEYDNCKLLLVDKKVTNA
>Q9SYP1
MVTQGMWERDSMLLQLPHFTKDLAKRCQENPGKNIETVFDL
>Q6BDA0
EDHFRHFRQRKRRGRGFYQRKTENNDPSGKNGEKSSPEVEK
>Q93Z81
SRELRHGRTAHNMSSSSLRKKSDLRLVQKVPCKTLKNILSN
>Q9C6B3
NSKSFEQIEVERALRKKYARKDEDYDSMLGITRETPPELIL
>Q9H799
REKCLIQRSSNHIFWTPKSIKTRRCIFKAIQCNDINPQEDL
>Q6NLQ6
VSLGETVRARLKQFTVMNKLKKRALRVIAEHLSDEEASGIR
>Q9NYQ6
ILDVINPLDFEDVQKYSLSIKAQDGGRPPLINSSGVVSVQV
>Q01955
MGEPGPPGPSGLPGESYGSEKGAPGDPGLQGKPGKDGVPGF
>Q96BY6
SGAEPYIKNPDSNKYAQKILKSNRQFCSKLGKYRMPFAWAV
>Q39009
XXXXXXXXXXXXXXXMMASLKAEETSQMQLVEREENDEDED
>O80345
NVLGNLNEEVWPGCVDLPDYKSISFAKVESPLGIEGCLPNH
>Q9C5Z3
GAQKKMKECEEVIVNDPFLGKRVEDGNFSTVPLRDEFLENA
>P43254
DALSGSDSQSLNQSTVSMARKKRIHAQFNDLQECYLQKRRQ
>Q8VY07
MKVFDQTVREIKREVNLKVLKVPEMEQKVLDATDNEPWGPH
>Q01955
GFPGRAGRPGLPGIHGLQGDKGEPGYSEGTRPGPPGPTGDP
>Q8VY07
APSVHGSATNTTSPLSFADSKPQHLQKKDPFQVKSGIWADS
>P27658
LPQYMKEIQPAPRMGKEAVPKKGKEIPLASLRGEQGPRGEP
>Q12860
YIITWDHVVALSNESTVTGYKVLYRPDGQHDGKLYSTHKHS
>Q9SAD4
AQRIYNTQSIFLRDASCSSRKTTPYNNSFNGSSSSYSASKT
>Q6NQ88
RVTCLEFHPTKNNILLSGDKKGQIGVWDFGKVYEKNVYGNI
>Q94AW8
CNECKGTGETINDRDRCPQCKGDKVIPEKKVLEVNVEKGMQ
>Q8VZD4
KQTKGSQFAKFIAETQDMFVKPTKLSRDVIPSKLXXXXXXX
>Q9LL84
FHPDAEDLFNVTCDLKLVCEKLRDRHQRHKRQDIEVGKAVR
>Q16206
VRRLVNEKAAHEKDMEEAKEKFKQALSGILIQFEQIVAVYH
>O75175
AKAAGALLNGPPQFSTAPEIKAPEPLSSLKSMAERAAISSG
>Q94B38
GHVAATVSMSKVAVSFTHIIKSGEPAFSVLVSRFFMGETFP
>F4I1S7
SDGVVNVWDVSFPSQPSEECKVVCLDSICVDTKAIVTLSLA
>P42697
RGPAEASVDTVHAILKDLVHKSVNETVELKQYPALRVEVTN
>P33261
LGCAPCNVICSIIFQKRFDYKDQQFLNLMEKLNENIRIVST
>Q9FGQ6
VPMHKVNFDAKSEYEMIQNYKVLQDVFNKLKITKHIEVSKL
>Q6ZY51
AHRNDIPHDLKQEIKHTIQNKLHRNAGPEDLIATEAMLQRI
>P12111
RLNLLDLDYELAEQLDNIAEKACCGVPCKCSGQRGDRGPIG
>Q8LK56
EKEKCIVPKTPAKKGRAGRKKSVPPPAHASEIQLWQPTPPK
>Q9SYP1
GKGYDEVHVPWVSKKVDRNEKLVKITEMPDWAQPAFKGMQQ
>Q8N3K9
QEKAVGTQPRPLEESKVLVEKTKTFLPVVLSCHDEIENHSL
>Q8VY16
LDSVNRNGIVGNIKVLIDMLKMHCGEHPDALYLKSSGQSAT
>Q9UQ52
LYIAKVEPSDVGNYTCFITNKEAQRSVQGPPTPLVQRTDGV
>Q0VF96
RRVAQLQRQIEDLKGDEAKAKETLKKYEGEIRQLEEALVHA
>Q9FWR4
FPHVHNYMKTLFSLDSFEKTKTEEKYVISGWAPKVNPXXXX
>Q8W4D8
AVEEALAAKKKEEPSFELSGKLAEETNRYRGITLLFNEPPE
>Q96N67
MSSHTETSSFLQTLTGRLPTKKLFHEELALQWVVCSGSVRE
>Q94CF0
KLIDNLEDEFGKVQREHHLPKGDFPNVDHFREVLSGYNIDK
>Q9LT75
NKGSSQPVQGVTVSKGEATEKPSGAGVNASSSSESEFKVMA
>P0C0L5
EYTMEANEDYEDYEYDELPAKDDPDAPLQPVTPLQLFEGRR
>Q84WB7
FETKSPITMQGDIGAAKSIDKGATWEPLGIALDEAWHLSFP
>Q9LHG8
IISMNTDILDSWVRENQGKTKNLVDLDVDNAFECGDTLSKQ
>O80845
VEVGEMGRLSSSMKKIEKGLKNGNKYQDEDYRAKLKKSNER
>Q9M8D3
DAEMSQKLYRVVRACIEMGEKNPIISIHDQGAGGNCNVVKE
>Q9SU35
ATNCNCKPSPKPKPVPSPKPKPVQCPPPPRPSVPSPNPRPV
>Q9UBW8
XMSAEVKVTGQNQEQFLLLAKSAKGAALATLIHQVLEAPGV
>Q8WWI5
LLFLGTTGSPVQNEQGFVEFKISGPLQYMWWYHVVGLIWIS
>Q5IBC5
IDRNGGEGLGHNSSKTKLSIKEPPGNRGSRRGGRANKTCLS
>Q14185
DLFTQHDCREILLPMMTDQLKYHLERQEDLEACCQLLSHIL
>F4HRT5
LEEKERELQAKKKLFEEEREKELSNINYLRDVARREMMDMQ
>Q14185
ILLEHCRKHKYLAKTGETFVKLVVRLMERLLDYRTIMHDEN
>Q14185
SEYKSVIYYQVKQPRWFETVKVAIPIEDVNRSHLRFTFRHR
>Q9ZUZ2
IISKAKMTTAIAIEDVRREVKLLKSLSGHKYLIKYYDACED
>Q39183
EPMQLQRSVTNPRAVGIPESKRLPESFRKRSSDPAVCKPDF
>Q9ZT82
VVEHKGFTENYRLYARSHFVKAIELGLILIVYASHSPIAKD
>Q9LM76
LKEVSATILANIVNIGYDFDKATLVSENRVENLLHLISNTG
>Q8W1S1
QLTEQQRHELSWEAATQRFIKVSDLNRLSRADSNLSKRSVF
>O64817
YELLKALDFCHSQGIMHRDVKPHNVMIDHQLRKLRLIDWGL
>F4IIM1
ALLLAILFQDREITRAHATMKAVPVLSNLVKSEEYADRYFA
>Q8LK56
QNLYLGDKEREQEQNAMVLYKGDGALVPYESKKRKPRPKVD
>Q9LY09
KSKGGLKAWCKKMLKSKFGGKKGKSGGGKSKFGGKGGKSEG
>Q9LY09
SGGSGSKHKIGGGKHGGLGGKFGKKRGMSGSGGGMSGSEGG
>Q8WXI2
CNDPVMNEKLHRLRILKSTLKAREGEVAIIDKVLDNPDLTS
>Q9FLP9
LKKRPTEFRVDKVLQPFDGNKFNFTKVGQEELLFQFKASTN
>Q04836
GNLPWDVDNGRLEQLFSEHGKVVEARVVYDRETGRSRGFGF
>Q9M086
AAHAPDDAAKAAGDAAAELVKTAALEEFKSSGSEEAAVSAA
>Q84TG3
TLKPEVFTEVVQILDDRISQKATKAAMHILVNICPWGRNRH
>Q9M0V3
VNGVIGVIASLPQEQYTFLEKLQSSLRKVIKGVGGLSHEQW
>F4IH31
GIDAPESQMPFGKEAQEGLLKIVGRKSLKVLVYGEDQYGRC
>Q39016
DSPKDDAKLKATDFGLSVFYKPGQYLYDVVGSPYYVAPEVL
>Q7Z7A1
EVLNLSYNLIGKIEKLDKLLKLRELNLSYNKISKIEGIENM
>Q9UQ52
YANAELRVLASAPDFSKSPVKKKSFVQVGGDIVIGCKPNAF
>Q08467
KVGRGKYSEVFEGINVNSKEKCIIKILKPVKKKKIRREIKI
>Q8IZJ3
ITAKALAYGDTNCCRDGRSSKHPEENHADRRVPIGVDHVRR
>P53673
ACANHRDSRLTIFEQENFLGKKGELSDDYPSLQAMGWEGNE
>Q94JQ6
PKWYPIERETYLDRLSLRYEKEGKPSGLSPVDVFVSTVDPL
>Q9SRW9
KHNIEPRNPEAYFGQKRNFLKNKVRLDFVRERRRVKREYDE
>Q8N3K9
LNVTSELEQRKLSKNEPEVIKPYSPLKETSLSGPEALSAVK
>Q8RWG2
SFSLSFLTPQIPENLCKSPTKIHIGTHGISGQSFLSHPTFS
>Q0VF96
PQRPLSQERRGKQSVGRTFAKLQGAAHGASCAHSRPPQPNI
>Q8N3K9
EEPQDDQEVNELVEEYRLTVKESYCIFEDLEPDRCYQVWVM
>P48165
TKKFRLEGTLLRTYICHIIFKTLFEVGFIVGHYFLYGFRIL
>Q9SVM8
SSNGNVPVTSMLGSLRLMSTKLFIGGLSWGTDDASLRDAFA
>Q94JQ6
GYGSVAWKDRMEEWKRKQNEKLQVVRHEGDPDFEDGDDADF
>Q9SGH6
ERSVPRYNEFRRSMFMIPITKWEDLTEDEEAIEVLDDVYDG
>Q9C0D2
FTSLPSADTKSGKIQEQHSSKSEKGLVSCQSDIPISQDGSL
>F4HW04
LDCFAWVKRDSYLPQGSHGLKAVTKAKLGYDPLEVNPEDMV
>O64827
INEFPDPIAYKSHKIGLKLVKDLTAARRYIMRKLTVGMFNI
>Q5IBC5
SSFAAAYLYYDLCERLISFGKLSEALSYAKEAYRIRTLIFQ
>Q9FLH0
QKLEALKSETSELSTLEMKLKEELDDLRAQKLEMLAEADRL
>Q9Y592
TLSSKVKELKHSNKLEITDIKLETARAKSELERERNKIQSE
>Q94JQ6
WGKEIGWIYGSVTEDILTGFKMHSHGWRSVYCTPKLAAFKG
>Q5YDB6
QQDDVMKQRKKKQREVMELAKMGIRISHFSQSGERCPPLAI
>Q9LY09
GMSGSEGGMSGGGGGKSKSRKSKLKANLGKKKCMSGGMSGS
>Q9SE83
KSSKDKKANGPDSKGPGLVFKITCKVPYKTVLKAHNALVLK
>Q7XJM2
GHDIWDTAADLLKPILQGVFKMPPKRFLSHYKVDGRRKRLL
>P29197
TDELGMNLEKVDLSMLGTCKKVTVSKDDTVILDGAGDKKGI
>Q9SWW6
GHSGEFPVGGGYGNGEHGLHKRVHPYPSSEAGSEGGWRERM
>O81210
TLATPWFRRGKLNYLPGPLKKLASFNAFWYTHHLFVIVYIL
>Q5IBC5
VDYCAHKFRAAGDMYCAKVSKKLNEMAAIFVEAIPQLNLVL
>P93825
FGFSAEVYRALPDYVVGDDRKVFQAILHMLGVLMNRKIKGN
>Q38846
CKRFVGLMGGYMWIESEGLEKGCTASFIIRLGICNGPSSSS
>P21240
VEGMQFDRGYISPYFVTDSEKMSVEFDNCKLLLVDKKITNA
>Q9STX5
PPKAPHDLYESYYNSNKANLKLYVRRVFISDEFDELLPKYL
>Q96286
FESLGEESGTVMYQTFEKLGKYCGSPRSTLKCEWSSNNSCS
>F4KCC2
GVYLSSCGHAVHQSCLERYLKSLKERSGRRTVFEGAHIVDL
>Q39016
ILQGKLDFKSDPWPTISEAAKDLIYKMLERSPKKRISAHEA
>Q9MB58
WRALDEINAGVCDGMTYEEVKKNMPEEYESRKKDKLRYRYP
>Q9NXG0
QVTNPDLTQVVSLVVEREKQKSEAKDRKVLEILQVKDAKIQ
>A4GNA8
GKKMNSVESAQNIPSFLEFFKDQINMAEVKYPLDHFKTFNE
>Q9M086
PKINARDEDPSSRGNAAPSAKKKQLTFSPSFSSQSRKQSFS
>Q9SSM7
RVDAPAHAIWRFVRDFANPNKYKHFIKSCTIRVNGNGIKEI
>Q9LUD9
LEAAAVLGVIMGGGTEEEIEKLRKYARCIGLLFQVVDDILD
>Q9LQ55
EVSGLKTAGPEGEITAGYLMKKSAKTNGWSRRWFVLNEKTG
>Q8H1D6
XXXXXXXXXMAVEDNKNSESKNHQEVELHRNDLGLEDSSSP
>O64816
IELDPNLTSLVGRHSRKPWTKFINSENQHLAVPEAVDFVDK
>Q0WT48
SEYSEDEDEKKDMDEKRGSKKANGSVKQKKESSSEESGSEE
>Q9SSA5
LKIVEDRKRDAVAPKQKEILKYVGGIEEDMVDGFPYEVPEE
>O48947
FKMHCHGWRSVYCMPKRAAFKGSAPINLSDRLHQVLRWALG
>O81445
DGKIDKLEWSDFVNKNPSLLKIMTLPYLRDITTTFPSFVFH
>Q94JQ6
NREASKQIHALENIEEGRVTKGSNVEQSTEAMQMKLEKKFG
>Q96ST8
FRMRVQEVVKENEELHQELNKSSAVTSEEWRQLQTQAKLVL
>Q9LYA9
ANVANVVGGETFDVVLDNNGKDLDTVRPVVDWAKSSGVKQF
>Q9SFB0
IAHVISQYFMTLILFVFLAKKVNLIPPNFGDLQFGRFLKNG
>Q94A03
FAELVLSTSRCTCPCRSFTRKPLIRPPLSGLRLPGDTKPLF
>P01024
TAEGKGQGTLSVVTMYHAKAKDQLTCNKFDLKVTIKPAPET
>Q9LNU1
DSIVGILDTGIWPESESFNDKDMGPIPSRWKGTCMEAKDFK
>Q42484
GRSCSNRAREWLSAVQVTETKTALLLVRFRRREQRTRMRRR
>Q38871
VLKGYIDFESDPWPVISDSAKDLIRRMLSSKPAERLTAHEV
>O04616
VGLGYTGWFVYRYLLFKSSRKELAEDIESLKKKIAGSEXXX
>Q96528
EGNFDLVGNNFPVFFVRDGMKFPDMVHALKPNPKSHIQENW
>Q9H799
LQLLKVKIEPPEVRQGKDSKKRQRRRAEKELQEKRCEKLRR
>Q94B78
LPISYTYIAMMGSGGLTDASKIAILNANYMAKRLEKHYPVL
>C0LGW6
FTLVNLNVSFNNLSGIVPPMKNFSRFAPASFVGNPYLCGNW
>Q9BPX3
IGQQLILIIKSLDTSEEGGRKKLLAVLQEILILPTIPISLV
>P48165
LFLNVMELGHLGLKGIRSALKRPVEQPLGEIPEKSLHSIAV
>P41240
MEGTVAAQDEFYRSGWALNMKELKLLQTIGKGEFGDVMLGD
>Q9Y592
RKVQAAKEEGYQKLVVLQDEKLELENRLADLEKMKVEHDVW
>Q14028
QDVSTSPQGTEVVPAYEEENKAVEKMPRELSRIEEEKEDEE
>Q9FNY2
FDFNSTPFELHDDNFVLKTMKFCDQPPQQPNGRNNSQLVCH
>Q9HC77
FKAENASLAKLRIERESALEKLRKEIADFEQQKAKELARIE
>Q680B9
FFQKWKERHQVRYTFVKGNLKLEMPSPFSVVIQESEKGSWH
>Q05085
VAALVELKRLRTAHAHGPTVKTLPLGFYLLIPQYLIVGIGE
>P47998
EPTSGNTGVGLAFTAAAKGYKLIITMPASMSTERRIILLAF
>Q9Y262
YRCKTAKKSEEEIDFLRSNPKIWNVHSVLNVLHSLVDKSNI
>Q9FN50
LELLTSLVAYVFLFLSCTFLKXXXXXXXXXXXXXXXXXXXX
>Q14028
QLPDKMRLDLAIDVNYNIVSKVALFQGCDRQMIFDMLKRLR
>Q9FN02
TAHGGLFRSPVLPKRTTRGKKNRRVVLLEPEPSSMKLGTLD
>Q9FRL8
EEKYPEPSLKTPPEFASVGSKIFGAFVTFLKSKDANDGSEK
>Q96LK0
DKELAKRKSIMDELFEKNQKKKDDPNFVYDIEVEFPQDDQL
>P50416
RKPMLYSFQTSLPRLPVPAVKDTVNRYLQSVRPLMKEEDFK
>Q14055
FLCPTNCPPGMKGPPGLQGVKGHAGKRGILGDPGHQGKPGP
>Q10570
IYVLTLITDGMRSVRAFHFDKAAASVLTTSMVTMEPGYLFL
>Q8NE35
EYCWASIHSRAGREFHKPLVKEGGDRPRHVPFRWSXXXXXX
>Q941L0
SIEPRAPEWYFAAKIDYLKDKVQTSFVKDRRAMKREYEEFK
>Q9LYU7
SLGQWLKHLQQSGEAREALDKTILGEEVEEDEMLMALRITI
>P12109
KSSVDAVKYFGKGTYTDCAIKKGLEQLLVGGSHLKENKYLI
>Q9SSD2
GFQVQLDLTGIFMHGKIPTLKISLIQIFRAHLWQKIHESVV
>Q8N8Q3
GVAKKLLQVDGLENNALHKEKIRLLQTRGDSFPLLGDSGTV
>Q8GY82
KAATNDFSELVGRGGFGFVYKGRLQNGQEIAVKILSTSSIR
>Q8WXI2
IPRDEKGNLPCEDLRGHMVGKPVHKGSESPNSFLDQEYRKR
>Q7Z7A1
YYPSEYAEIDKAPDESPYIGKSRYKRNMFATESYIIDSAQA
>Q8NHQ1
AANQEQRANDLEQIMESVKSKIGELEDESLSRACHQQNKIK
>P42763
VATEESSAEVTDRGLFDFLGKKKDETKPEETPIASEFEQKV
>P50416
AGNAIHAILLYRRKLDREEIKPIRLLGSTIPLCSAQWERMF
>Q8IZJ3
GQQPAHTTQQRSKRAAPALEKPIRLTHLSETEPPPAPEAEV
>Q8S8E3
ADTIVRCNLQSLAKLAENTSKFSXXXXXXXXXXXXXXXXXX
>Q9FGL5
KKLWSQSNKDSASEDKMHLNKELKTEVETLGSIRHKNIVKL
>Q9SRW9
HTRWLFETKGTYGYGNAVWPKDGYGIGSGGGGNGYETPPEF
>Q8S944
LGRQANGIVTDQGVVSADAEKAQPAANASDTRWGIPSIFRG
>Q84JA6
VPFCKKYNVEPRAPEFYFSEKIDYLKDKVQTTFVKDRRAMK
>Q9SWW6
GIDTNDRYANRNTVFFDINMKGLDGIQGPVYVGTGCVFKRQ
>Q7DMA9
EWRKSIETCNKVLEAKPGHVKGLYRRGMAYIAGGEYDDARN
>Q3E991
NNRENDVVEVRISESSSTTAKRSTDSSRKRGGHSDDGSTKK
>Q9NQW8
PPRKDLALLFPPKEETPKLFKTLLGGTGKASLARLLKLKRE
>Q7Z7A1
INKIVAAKDSDFQCLSKKKEKLTEELQKLQKDIEMAERNED
>P19835
GNKKVTEEDFYKLVSEFTITKGLRGAKTTFDVYTESWAQDP
>Q9NQC7
GVELLEEGRGQGFTDGVYQGKQLFQCDEDCGVFVALDKLEL
>P0C0L5
PSTDTITVMVENSHGLRVRKKEVYMPSSIFQDDFVIPDISE
>Q6NQ88
NTEMVEEKKDKKIIICYGDSKKKGKKQKRGSDDEDDEDDIF
>Q9M086
IQPALNVLINLVCPPPSLSNKPPLAQNHQPVPGQATTRPST
>O04200
TYPLLVVKSRLQAKQVTTGDKRQQYKGTLDAILKMIRYEGL
>O22682
VGAISGKSSTGTKSKSKTKRKPPPPPPVTTVAEEQHIAESE
>F4JYC8
ELRVRRKKLDKLILKKEEKKKRNSPENKAVELPNQVNGVQA
>P25940
FRAAEYPSRTQFQIFPGAGEKGAKGEPAVIEKGQQFEGPPG
>Q9NQC7
DGTFRGTRYFTCALKKALFVKLKSCRPDSRFASLQPVSNQI
>P19875
CQCLQTLQGIHLKNIQSVKVKSPGPHCAQTEVIATLKNGQK
>Q5YDB6
LDPEGNLINTNDLLARIVCVKSGFKKSLFNVFLDGTCHPKM
>F4KCC2
LATGDFTHSQLVKSLPRDLSKSDELQEVLDDVSVYCNPSGM
>O14646
KAFLGGLNWAFIGVDEAHRLKNDDSLLYKTLIDFKSNHRLL
>Q8NHQ1
NDLLEILEIDDLDAIVPAVKKLKVLSYXXXXXXXXXXXXXX
>Q7Z7A1
HLQVLKESEVLLQAKRAELEKLKSQVTSQQQEMAVLDRQLG
>Q5IBC5
DLAAMTLKGTKRSRKPSSRNKPAQSDVDGSGKIECNHKHRR
>Q84ND9
WISYSALDSISTLKLYESMKKQLQAKKWFLDGKLISKKNMF
>Q9S7D1
SAATQDLPKSVVCNVHGVNPKFLMIGEKIAEERSRGEQAFS
>O23304
QEGEVVGFDKDLVLEKLKVLKKSLEHQRARVSIIIEALSGD
>P08574
AEVEVQDGPNEDGEMFMRPGKLFDYFPKPYPNSEAARAANN
>Q9LUD9
SERLNPDKVGLEHLEFIHLHKTAALLEAAAVLGVIMGGGTE
>Q8RXD9
IPLSQEELEKEGIWDFDRLSKPYIQKKFLEEKFGDFWPFIA
>Q9ZT82
DGISTLYYLQTIYADEWKNFKERMHREGIKTDSELWTTKLR
>Q5IBC5
KLDNCSATFLMGCSSGSLWLKGCYIPQGVPLSYLLGGSPAI
>Q84WV9
DSDKQRLFVTGKLWPKLYQIKLKQASAKSGNYIEQQCLVXX
>Q5TCH4
CQLAHQHTDQVIQLRKAQLQKEGELEKIKRKRHLDFLDILL
>Q9C9Q8
VRTILDIGCGYGSFGAHLLSKQILTMCIANYEASGSQVQLT
>P25025
SCLNPLIYAFIGQKFRHGLLKILAIHGLISKDSLPKDSRPS
>P01024
VPVTVTVHDFPGKKLVLSSEKTVLTPATNHMGNVTFTIPAN
>Q9UBT7
EGLKLTSSVQAFSKQLKDDDKLMLLLEINKLIPLCHQLQTV
>F4KCC2
KSVSKMLWDFYFPKPEDKTLKRLWLPPQSIVMWDTLKYSLI
>P54609
GKTLLAKAIANECQANFISVKGPELLTMWFGESEANVREIF
>Q10570
GAHVNTFWRTPCRGATEGLSKKSVVWENKHITWFATLDGGI
>O95476
RYDILPLSPVSRNRLAQVKRKILVLDLDETLIHSHHDGVLR
>Q9SP32
ESMLLAVQLKNLISYPIPTSKILEALTAASCQETFCYERAE
>Q9SWG3
STVKKTDCKASMHVKRRPDGKWIIHEFVKDHNHELLPALAY
>Q42371
STCKDLGVVKKVFQLALLCTKRQPNDRPTMHQVTRVLGSFM
>P41240
TECIAKYNFHGTAEQDLPFCKGDVLTIVAVTKDPNWYKAKN
>Q8VY27
PGGGIHKLTRSTMNFISSLSKYSGVLSEILADHPLPRNTRL
>Q8LK56
KQETTNVAQKKPDLEKTMNWKDSVCFGQPRNDTNWQTTPSS
>Q6BDA0
DVPGSAFGEPEDHFRHFRQRKRRGRGFYQRKTENNDPSGKN
>Q8LF21
KTVLRLVDMESSYLTVEFFRKLHLEPEKEKPNPRNAPAPNA
>Q8N3K9
IYKEHKPLVLRPVYIGTVQYKIKMFNSVKEELIPLQFYGTL
>P42799
VDEKKKSFSLQKSEEAFNAAKNLMPGGVNSPVRAFKSVGGQ
>Q9FGW5
FSSFPNAKAKFPTQPYNMLRKKFPAISFVGGQILSERGFDL
>Q8IWT3
LSTSEELQRQFHLFQLQRLDKLFLEQEDEEEKRLEEEEEEE
>Q9SP02
YFDVEIDGKAAGRIVMGLFGKTVPKTVENFRALCTGEKGIG
>Q42371
CLSLVATVTSEEGATLLEIKKSFKDVNNVLYDWTTSPSSDY
>Q42547
HEIRGIWISYWSQADRSLGQKLASRLNVRPSIXXXXXXXXX
>P02458
GPPGPAGFAGPPGADGQPGAKGEQGEAGQKGDAGAPGPQGP
>O22043
AASLILDDLPCMDDDSLRRGKPTNHKVFGEKTSILASNALR
>Q14185
SKKGIFPASYIHLKEAIVEGKGQHETVIPGDLPLIQEVTTT
>O94983
NRKKVKYRKDGYLWKKRKDGKTTREDHMKLKVQGMECLYGC
>Q8TC92
PMIPGLGLVPPPPPTEVAVVKEIIHCKSCTLFPQNPNLPPP
>P53673
FPGYRGFQYVLECDHHSGDYKHFREWGSHAPTFQVQSIRRI
>Q84L30
IETVKGAEYPAAKQMLIHQGKVLKDETTLEENNVVENSFIV
>Q8L5Y6
QGMSSGIKCECLEIMCDVVQKYGSLMTDDHEKLLNTLLLQL
>Q16281
LDTLQTRFARLLAEYNATQMKMKQRLSQLESQVKGGGDKPL
>O22609
SVNGTKVSNGSDLYRILDQCKVGDEVTVEVLRGDHKEKISV
>Q9LKZ3
PNPGGGGETCAETGINIFFTKINKLAAVRINGMVERLQLSQ
>P26992
YIPNTFNVTVLHGSKIMVCEKDPALKNRCHIRYMHLFSTIK
>Q06738
HQQHPEEVEHHENGATKMFRKVKARAKKFKNSLTKHGQSNE
>Q94B78
ELDRFCDALISIREEIAQIEKGNADVQNNVLKGAPHPPSLL
>Q9BPX3
SYIGNLMTKEFIGQQLILIIKSLDTSEEGGRKKLLAVLQEI
>Q3E991
MQSNNLTGEIPPEFGSMKNLKVLDLSTNSLDGIVPQSIADK
>Q9NTQ9
CSVEPCPHTVDCYISRPTEKKVFTYFMVTTAAICILLNLSE
>Q9SP32
PSLSFIRCASMIGHNNSQEMKSSQMQDTISKFRDGHVTLLV
>P07358
FSHTKSVFLHARSDLEVAHYKLKPRSLMLHYEFLQRVKRLP
>Q8TEA8
TIELESPAPGTATSDPKQLSKLEKQQQRKEKTRAKGPSESS
>Q9UBW8
TEAQKNKLRHLSVVTLAAKVKCIPYAVLLEALALRNVRQLE
>P18545
RSATRVAGGPVTPRKGPPKFKQRQTRQFKSKPPKKGVQGFG
>Q9SSM7
PNKYKHFIKSCTIRVNGNGIKEIKVGTIREVSVVSGLPAST
>Q14028
ILPPRAGTPKLFNAALAMTGKMGGKGAKGGKLAHLRARLKE
>Q9LNU1
SADASEGSARACDSDSLDQEKVKGKIVLCENVGGSYYASSA
>O04151
IDNVEKQTGSLYSDWDLLPAKKIKDPSAKKPEDWDDKEYIP
>Q9SRW9
VLQGLLKVIAGVDISFTLTSKSSAPEDGDDEFADLYVVKWS
>Q8TC92
QAKEEQSHTQALLKVLQEQLKGTKELVETNGHSHEDSNEIN
>Q9LM76
IQCKLLEVLVGLTSCPKTVPKVVYAIKTSGAIISLVQFIEV
>Q9LJL9
VIPKSKMTSAISIEDVRREVKILRALSGHQNLVQFYDAFED
>O94985
LGVFRIRAAHRRTMRDQDTGKENEMDWDDSALTITVNPMET
>Q8LPK5
FTSLPLVAYCTLPAICLLTGKFIIPTLSNLASMLFLGLFIS
>P15456
PQGFSVMKHAIGEQFEWIEFKTNENAQVNTLAGRTSVMRGL
>Q9FGW5
MSPEPSYLAPVQPSEALLAVKHPVDDLEEGQLEEEQVMQED
>P78329
HLAKHPEYQERCRQEVQELLKDREPKEIEWDDLAHLPFLTM
>Q9HCU4
TVSPFVPGGVSDGQWHTVQLKYYNKPLLGQTGLPQGPSEQK
>Q9C6P3
YEELKEGLAKLGSRLTEAEVKQLMDAADVDGNGSIDYIEFI
>Q9UQ52
LSRPIFTQEPHDVIFPLDLSKSEVILNCAANGYPSPHYRWK
>Q9S814
DSDVKEQSVLQSTVVNEVSDKDLIVETKMAKIEPMSPVEKI
>Q9SSD2
MDLCQVLDQELDALEIETVQKETIHPRKSYKMNSSCADVLL
>Q8LFH5
FLALSQLIVYFMYYKSTPKEKTVKPSEVEISATERVXXXXX
>Q9SSD2
HTQELLDLLVKCENKIQTRIKIGLNSKMPSRFPPVIFYTPK
>Q9NTM9
GDFLYSDREIEVMKADIRLAKLYGADGLVFGALTEDGHIDK
>P27658
GKPGMPGMPGKPGAMGMPGAKGEIGQKGEIGPMGIPGPQGP
>Q7Z7A1
ADSMRADFSLLRNQFLTERKKAEKQVASLKEALKIQRSQLE
>Q13609
TTPETSVKEIDELVEVYTDVKHRWKAENFIFMGDFNAGCSY
>Q01955
PGSSRPGLRGAPGWPGLKGSKGERGRPGKDAMGTPGSPGCA
>O65896
LKISDLDSICNGNTDSSADLKQTALAAANRSYAPYSLCPSG
>Q9LSE1
VMGTHGYCAPEYANTGKLTLKSDIYSFGVVLLELISGRKAL
>P99999
XXXXXXXXXXXXXMGDVEKGKKIFIMKCSQCHTVEKGGKHK
>Q9SWG3
GVILQNRYEEESVADFDTCHKQPALKSPSPWEKQMATTYTH
>Q9S814
HNFYIHSYFAGESTSSSDVDKSSLCQDHLFAIFGVFSGLSL
>A0A178VEK7
VPYSSDQVGDEVLRLPDLGVKLEHQPFAFGTDLVLAEYSDS
>P50416
VVGVMTTMYAKIDPSLGIIAKINRTLETANCMSSQTKNVVS
>Q9LQ55
LMPQDKDKDKEKETPEVSGLKTAGPEGEITAGYLMKKSAKT
>O48946
SGGLDTDGNELPRLIYVSREKRPGFQHHKKAGAMNALIRVS
>Q9Y592
HQRELSLLRKRLEELETTQRKQLEELGSSGEXXXXXXXXXX
>Q9FWR4
TPAEFASVGSNIFGTFGTFLKSKDSNDGSEHALLVELEALE
>Q94B78
GSGGLTDASKIAILNANYMAKRLEKHYPVLFRGVNGTVAHE
>Q9LVW7
GPGDPSAVPYAVETVKELLGKVPVYGICMGHQLLGQALGGK
>Q7L5Y1
TEVVVCAVNALAHHVLNKDLKDIVGDFRGFYRQLTSDGQLR
>Q8GSA7
PEARDQYRRLLNVVNDIQESKVEKALENSEATCFDDDDDLI
>Q9FGR9
CDTNKENAPVVSIDGHEDVPKNSEDDLMKAVANQPVSVAID
>Q8GY82
XXXXXXMAVTSLLDTVFRRRKKKSTEFISFFEFDLDTIKAA
>P84634
NLELLRSWKSDFLVGLSSGLKSMSRRSMETILKRFQSKELN
>Q5IBC5
ERVLLDTSNALPGFCICYKEKRQQCLSEEVTESGSLNNLVS
>Q9SGH6
LKTDTLLAGMRANWYGLLGKKFKDSFGHAGSSILGGVVGMK
>Q9C5S8
QKVTADQSDRFNDAVLSLMKKSAEEAANSTSKKFAVKKSDF
>P23321
FKPGKYAGKKFCFEPTSFTVKADSVSKNAPPEFQNTKLMTR
>Q9XGM3
DKSWVAYTCPVGSWTRHGGGKDKIELDHVFIGYTSCPHTIK
>Q9XFT3
KASYLRYDLNTIISSKPKDEKKSLKDLTTKLFDTIDNLDYA
>Q8GW31
LKSWILKHPSPVARRPNKPLKALCVWNARTSVGGNGTATVE
>Q9FLH0
ADFLLGIEMQKRELEYCIENKREELENSSRDREKAFEQEKK
>P47999
ANPKIHYETTGPEIWEDTRGKIDILVAGIGTGGTITGVGRF
>F4KCC2
VCMNLLQSLAPEVVGQSGFDKVMSGSTSDEKRKAKAKERQA
>P0C0L5
LAASRYLDKTEQWSTLPPETKDHAVDLIQKGYMRIQQFRKA
>Q9FUZ2
DEGCLSFPGIYAEVVRPQSVKIDARDITGERFSISLSRLPA
>Q8VY16
VGQEKLVLDIGRAALRNLDSKPYIHDIFLSMALAECAIAKA
>Q94JQ6
PRPMVPQKDLAVYGYGSVAWKDRMEEWKRKQNEKLQVVRHE
>Q94B78
IREEIAQIEKGNADVQNNVLKGAPHPPSLLMADTWKKPYSR
>Q8LE52
TPNKLGDCPFCQKVLLTMEEKNVPYDMKMVDLSNKPEWFLK
>Q94F30
DDDEEKKNLQPSFSSGVTDVKKGENFRVEDTSMMLDSLSLD
>Q9FGQ6
VSKLVKGRPLDNLEFMQWMKKYCDSVNGGQHNYHALERREA
>P11597
VGIPEVMSRLEVVFTALMNSKGVSLFDIINPEIITRDGFLL
>Q9STX5
VLYVPPKAPHDLYESYYNSNKANLKLYVRRVFISDEFDELL
>Q9NXG0
QEFEQRESVLKQEINDLVKRKIAVDEENAFLRKEFSDLEKK
>Q94CF0
MLQTVDDMLGYDIPELLKNFKNPYDXXXXXXXXXXXXXXXX
>Q01955
GLQGKPGKDGVPGFPGSEGVKGNRGFPGLMGEDGIKGQKGD
>Q8N8Q3
GFGVACHLGVLTDLPCVGVAKKLLQVDGLENNALHKEKIRL
>Q9M2R1
EEAGFITPEKKLLNSIDKVEKIVMAEIQKLKSTPQAKREER
>P05177
NPLDFFPILRYLPNPALQRFKAFNQRFLWFLQKTVQEHYQD
>P32929
KHFKNGMAVAQFLESNPWVEKVIYPGLPSHPQHELVKRQCT
>Q8N3K9
PTSLKISEEETKLRSVSPTEKKDNLENRSYTLAEKKVLAEK
>Q8RWL2
DESGTITFDELRNGLHRLGSKLTESEIKQLMEAADVDKSGT
>Q9ZT82
YTNIWKQKRQDRQWSNAATTKIYQFLYAVGAFLVPEILALA
>Q9H799
QSPVTFQKGSNAPCHSLQHTKKHGSAGLAPQTKQVCVEYER
>Q9SA52
GKKKAFPFRDQHFFASVEKAKHVLGWKPEFDLVEGLTDSYN
>Q8N8Q3
GLPGPPTPRSPKAQRPVACPKGDSGESSALCXXXXXXXXXX
>Q9LYD9
SDQGNSESTDSGFDRTPFKGKQRNRRFQVVDEFVPSLPCET
>Q84JA6
SVEIFFSRHCPLWYAWGGKLKILERLAYINTIVYPFTSIPL
>Q9SRT0
SNGLYVDELLAILAMLVTHWKAVEELGELGGVSWLLKITRE
>Q9STX5
WSHFNAEGDVEFKAVLYVPPKAPHDLYESYYNSNKANLKLY
>P29279
VCTDGRCCTPHRTTTLPVEFKCPDGEVMKKNMMFIKTCACH
>Q7Z7A1
EIEKSLKHHEDIVDEIECIEKTLLKRRSELREADRLLAEAE
>A9LNK9
SLLYLEPDSELMAISIAAEAKREEEKAKGVNPESRAENPDI
>P78310
IIGTLLALALIGLIIFCCRKKRREEKYEKEVHHDIREDVPP
>Q94AX4
GTMRDNVISLKVVLPNGDVVKTASRARKSAAGYDLTRLIIG
>Q8W104
ISPNTATAAISAALESQRSRKNRGSYNCGRCGQPKKGHVCL
>P50416
VLLSYHGWMFTEHGKMSRATKIWMGMVKIFSGRKPMLYSFQ
>P54609
RSNLRVRLGDVISVHQCPDVKYGKRVHILPVDDTVEGVTGN
>Q96N67
RSMSIDDTPRGSWACSIFDLKNSLPDALLPNLLDRTPNEEI
>Q94CF0
INPPTMEGLGVLMAKKKHSSKSSDPNMNGSPAADTSLTAHW
>Q99439
PKINRSMQNWHQLENLSNFIKAMVSYGMNPVDLFEANDLFE
>P52569
VIYAMAEDGLLFKCLAQINSKTKTPIIATLSSGAVAALMAF
>Q9HC77
MVSGQCTLPGLSLLPDDQSQKHRSPGNTTTGERATCCFPSY
>Q8TEA8
VMDKQYEILCVSQFTLQCVLKGNKPDFHLAMPTEQAEGFYN
>F4I1S7
IIWACSWNPFGHQFATSSRDKTVKIWSVENDARIKQILVLP
>P13671
FLAGEPRGEVLDNSFTGGICKTVKSSRTSNPYRVPANLENV
>Q84TG3
CGGKTKEKAKELLKLHARVWKDSPCLPKNMILAYPCXXXXX
>Q9H9A5
NLGCIHFAMSKHNLGIFYFKKALQENDNVCAQLSAGSTDPG
>F4JL28
XXXXXXXXXXXXXXXXXXMAKTRPGVASKIKTGRKELDSYT
>Q8LCA1
LPTLPIQSHTRAAKATAYCRKIVRNVVTRATTEVGEAPATT
>Q8TCG5
GRGHDRWFDKSFTLIVFSNGKLGLSVEHSWADCPISGHMWE
>Q5IBC5
LSKDRVYKFAREVLSVLFGFKDRKMSVTIDISMSVLRSLSC
>P19835
DSTYGDEDCLYLNIWVPQGRKQVSRDLPVMIWIYGGAFLMG
>P10632
YLIPKGTTIMALLTSVLHDDKEFPNPNIFDPGHFLDKNGNF
>Q9S745
RSLLREKIVPFESYANTLVTKKEVSLDVKAKNSSYSVWEAN
>Q42484
TRMRRRYLSCFGCADYKLCKKVSAILKSIGELRERSEAIKT
>Q96286
DEADKTGSMTDNSGIRKILPKSEICDFEFEPCGYSMNSIEG
>Q9LFE0
KEKERNRHKDRENERDNEKEKDKDRARVKERASKKSHEDDD
>Q9FIU5
NLIGYCAEKGQHMLIYVYMSKGSLASHLYSEKHEPLSWDLR
>Q9FVU9
KIEDFGVHCKQYYSLDVTYFKSSLDSHLLDLLWNKYWVNTL
>B3LF48
PHPVLDQITLVDTPGVLSGEKQRMQRSYDFTGVISWFASKC
>Q9LJE5
GPRAKGTKNQKGNLDDSLEVKEQTGESNVTEVGEADNTCVV
>Q9HC77
DSLLEEQKLESNNPYKPQSDKSETHTAFPCIKKGPQVAACH
>P02748
LTYYRRPWNVASLIYETKGEKNFRTEHYEEQIEAFKSIIQE
>F4HW04
CEQQESWDTEFHDISFQNIDKSVNYQGWLELKKRKWKVTLE
>Q941I6
ISTLGDNHGECSVASSYKTSKTDSICPSRVRAMLASRACRS
>Q14185
SELLKKQAQFYENIVKVIRPKPDYFAVGYYGQGFPTFLRGK
>Q9H9A5
NKDGSNHKAESGALIEAAKSKIHQYKVRAYIQMKSLKACKR
>Q9FNA4
VALNSQRDPKEFLPYLQELEKMPESLMHFKIDIKLQRFDSA
>Q8W1S1
YYIGKMVWSKGYKELLKLLEKHQKELAELEVDLYGDGEDSE
>Q38819
DYHFLKFLPSVVAASAVFLAKWTMDQSNHPWNPTLEHYTTY
>Q9NXG0
KKVKTLTEECSNKKVSIDSLKQRLNVAVKEKSQYEQMYQKS
>Q6NLQ6
HKHGVMHRDLKPENFLFGNKKETAPLKAIDFGLSVFFKPGE
>Q9FUZ2
EPGEGKEIVLVNPKIKKYSDKLVPFDEGCLSFPGIYAEVVR
>O14646
EPKNKVKSRKPQNRSKSKNGKKILGQKKRQIDSSEEDDDEE
>Q96N67
KEAYTAVVYHNRSPDFHEEIKVKLPATLTDHHHLLFTFYHV
>O64817
LAEFYHPGKEYNVRVASRYFKGPELLVDLQDYDYSLDMWSL
>Q969H4
RKNMVRELLREPAGLSLVLKKIPIPETPPQTPPQVLDSPHQ
>Q9LYA9
AAGKTVEIVHYDPKAIGVDAKKAFLFRNMHFYAEPRAAKDL
>Q9LXW7
HLHDLMRREVLIQDPEAPNLKSCPPPVKNGHGVKEIGSMVI
>Q39054
LILTLGGTGFTPRDVTPEATKKVIERETPGLLFVMMQESLK
>F4K5T2
ENPEIHYRTTGPEIWRDSAGKVDILVAGVGTGGTVTGTGKF
>P17745
TKIMNDKDEESKMVMPGDRVKIVVELIVPVACEQGMRFAIR
>P34791
IQGGDFTEGNGTGGISIYGAKFEDENFTLKHTGPGILSMAN
>P07358
TPIDGKWNCWSNWSSCSGRRKTRQRQCNNPPPQNGGSPCSG
>Q9XGM3
QLPMNMEKLQRLVVLNMKDCKMLEEIPGRVGELKALQELIL
>A8TX70
GTLGAEGLQGPQGSQGNPGRKGEKGSQGQKGPQGSPGLMGA
>O14646
KSSCDETESDYEPKNKVKSRKPQNRSKSKNGKKILGQKKRQ
>Q5TZA2
VEVREALSRATLQRDMLQAEKAEVAEALTKAEAGRVELELS
>Q8L5Y6
HINLSCVLDHLIAELTGFLRKANRVLRQATLITMNTLVTAY
>Q8LK56
PTDMHQLVMSTGGQQHGLLIKNQQPGSLIRGQQPCVPLIDQ
>P56778
DVRKITNLTLSPSVIFGYLLKSPFGGEGWIVSVDDLEDIIG
>O04202
DLEGMELTMERLLTLINDVYKYVDSVVGGQIAPDNNIGRFI
>Q9LYD9
VIESKSKFNSLTIIDHEKEKKTDIADNAIEEKVGVNCENDD
>Q9C9Q8
CGIDWDQKDGLLLVEIDRVLKPGGYFVWTSPLTNPRNKDHL
>Q9FIL7
VGTGEKARNVSVLGAIRRAAKKVFVIIFLGQRKLKPTECRS
>Q42601
IKSLKSSAIKMTALQDFFEVKNVSSLLVXXXXXXXXXXXXX
>Q9C7S5
GGFGLVYKATLDNGTKLAVKKLTGDYGMMEKEFKAEVEVLS
>Q75QN6
RLAAKLRDFHKFAKVDAESNKELDQWNETLRNEVMKLCQEN
>Q9Y6H8
PAADFKLLALTEARGKGQSAKLYNGHHHLLMTEQNWANQAA
>Q9LNU1
HGFSGFAARLTAEEAKVIAKKPGVVSVFPDPHFQLHTTHSW
>Q7Z7A1
QVLKESEVLLQAKRAELEKLKSQVTSQQQEMAVLDRQLGHK
>Q9LYD9
FQLLGASNSMMLPLKFHMTDKEKKQKRKAESCNNNASAGPV
>P02748
NITSENLIDDVVSLIRGGTRKYAFELKEKLLRGTVIDVTDF
>A8TX70
KHKVIFVVSAGENYERKEFVKMMALRAKCQGYVIFVISLGS
>Q8GZB6
ELTYDYGYALDSVHGPDGKVKQLACYCGALNCRKRLYXXXX
>Q5YDB5
IAVIPNNASTATAAALLPSHKPSLLGAPRRDGFTFSDGGRP
>Q9SU72
KANVKRAELAGVFDEVLGLMKKCQLPDEFEGDIDWIKLATR
>P20908
QGLPGPQGAIGPPGEKGPLGKPGLPGMPGADGPPGHPGKEG
>Q38854
KYHGVVKFDPATGRQFKTTNKTQSYTTYFAEALVAEAEVDK
>P24462
ALSFRKGYWTFDMECYKKYRKVWGIYDCQQPMLAITDPDMI
>Q9SWW6
TFESLSETAEFARKWVPFCKKFSIEPRAPEMYFTLKVDYLQ
>A8TX70
SGSETATDLMQKLYLLFSTEKLAMKDKEKAHLEEISALVVD
>Q9LFT8
YGPAIDMWSVGCIFAELLHAKPILPGKNEQEQLNKIFELCG
>Q945F0
GLAWPFILVGLVAQSASLGMKNSWGPLKALAAATIINGLGD
>Q14185
XXXXXXXXXXXXXMTRWVPTKREEKYGVAFYNYDARGADEL
>Q9UQB3
DRVVCAVATALRNMALDVRNKELIGKYAMRDLVHRLPGGNN
>Q5TZA2
EGQQRQAQLVQRLQGKILQYKKRCSELEQQLLERSGELEQQ
>Q7XJR9
EEDSPLKATDFGLSDFIKPGKKFHDIVGSAYYVAPEVLKRR
>Q6UX04
EAEEEEEEVNRVSQSMKGKSKSSHDLLKDDPHLSSVPVVES
>P08572
PPSNISGAPGDKGAPGIFGLKGYRGPPGPPGSAALPGSKGD
>P43254
MARKKRIHAQFNDLQECYLQKRRQLADQPNSKQENDKSVVR
>Q7L5Y1
VMIQRASYMPPKDPGYSTEMKEESVKKHQYPDGEVWKKLLP
>Q9HC73
IHQGNFQEWITDTQNVAHLHKMAGAEQESGPEEPLVVQLAK
>P02461
APGPCCGGVGAAAIAGIGGEKAGGFAPYYGDEPMDFKINTD
>Q9FN02
IISGRVYTAHGGLFRSPVLPKRTTRGKKNRRVVLLEPEPSS
>P27658
PPQIPQYQPLGQQVPHMPLAKDGLAMGKEMPHLQYGKEYPH
>P42695
LLLEVPGSVANQVFHPVMFDKCIQTLKKSWPQESNLNRKRK
>A9LNK9
AQYGRNFSVKWLKLCELSFHKTRNLRNPYNENLPVKISRDC
>Q8RVL2
SSSCRSVVQEPEAGTSYFMDKVSDQNNTLVVCSSSGLDSQG
>Q8W104
RISGDELSRFVANKRGLTSLKMEGCSNLGGFSLSSSSLSTL
>Q9LYN8
GKVKHPNLVSLLGYCSFSEEKLLVYEYMVNGSLDHWLRNQT
>Q9FGW5
VSEEQQCYSSGSGSGHLSVEKLSADGNSGREYYSSDHDELE
>O60494
HIKSITNSVWIRFKIDASVEKASFRAVYQVACGDELTGEGV
>F4JJL3
LWIVSVLVLTHLVHGALCWGKDGHYTVCKLAEGFFEDDTIA
>Q12860
VGACNSAGCGPPSDMIEAFTKKAPPSQPPRIISSVRSGSRY
>A7UL74
EVVKMMEVELGEDWILHQHCKVYLFISSQRISGCLVAEPIK
>Q9H799
RQGKDSKKRQRRRAEKELQEKRCEKLRRKPNVTFRPENSII
>Q9FLH0
EELDDLRAQKLEMLAEADRLKVEKAKFEAEWEHIDVKREEL
>O22781
IEGQPMMGSAVMRFAQTLRNKPSMVRPTGYVSFDLSNKKEN
>Q9SP32
VKKHPYSLVMSEFYHTTPKDKRPAIFGMTASPVNLKGVSSQ
>Q38846
INELFNSAQAMHIPHSCPLAKIGPPVGRYSPPEVVSVRVPL
>Q9LPT1
SLVTWVNDMVKEKKTGDVFDKEMKGKKNCKAEMINLLKIGL
>O14646
RKRPYSSFSNGKDHRDWDHYKQDSRYYSDREKHRKLDDHRS
>Q8RXD9
ADCLIPKADFPIKYRYCKVQKEDSIGFESGGNRELSLHSIG
>Q39054
DISAFSIDKKASLSEPGSIRKEKKYDEVPGPEYKVAILTVS
>Q9XF87
LLRKIGASNGGGRIIMRRTVKSTPQSIWYGPDRPKYLGPFS
>F4HW04
IYETKVPLEFSAICQIGCVCKIDNKAKHRNTQDGWEVGELH
>Q94B78
IFNMYHTEHELLRYIHKLQSKDLSLCHSMIPLGSCTMKLNA
>Q42479
IREDGEASDKPLDNAVLSRMKQFRAMNKLKKMALKVIAENL
>P42763
KEEEKKGFMEKLKEKLPGHKKPEDGSAVAAAPVVVPPPVEE
>Q9BPX3
GVKATQASKSTQLKTNRGQRKVTVSARTNRRCQTAEADSES
>F4KCC2
PWPSPYLDTFGEEDIDMIRGKRLYLNEERYAALTYLVGSHG
>Q9MA41
PIKRAQPSAHDIFVGNWKPTKNDTLSKRGPTFGSTMNVLYG
>P16444
SKYPDLIAELLRRNWTEAEVKGALADNLLRVFEAVEQASNL
>Q9UPV0
EPELMWLAREGIVAPLPGEWKPCQDITGDIYYFNFANGQSM
>O00574
IGCLPYLGVSHQWKSSEDNSKTFSASHNVEATSMFQLXXXX
>Q96BT3
RTTGPRPRQDPHKAGLSHYVKLFSFYAKMPMERKALEMVEK
>Q39183
PSGHGAEVEAQKRSSSNSSTKSAKAETFEPMQLQRSVTNPR
>P25851
VGDFHRTLLYGGIYGYPRDAKSKNGKLRLLYECAPMSFIVE
>Q9SFB0
ALGAPALLLSLAMQGIFRGFKDTKTPLFATVVADVINIVLD
>Q9UQB3
AASQVLNSMWQYRDLRSLYKKDGWSQYHFVASSSTIERDRQ
>P07358
HTKSVFLHARSDLEVAHYKLKPRSLMLHYEFLQRVKRLPLE
>Q8LEM7
LARETVFSVSEIEALYELFKKISSAVIDDGLINKEEFQLAL
>Q8NHQ1
DESQSEEENDYRNLDASPTYKGLLMSLQNQLKESKSKIDAL
>P36382
EAERAKEVRGSGSYEYPVAEKAELSCWEEGNGRIALQGTLL
>Q9Y262
HSLLGDYYQAIKVLENIELNKKSMYSRVPECQVTTYYYVGF
>P12111
STINLMVSTEPLALTETDICKLPKDEGTCRDFILKWYYDPN
>Q9SSF8
LRTHAPLRVIPMSHQSQISDKYILGRELGRGEFGITYLCTD
>Q8L5Y6
SANEYTDDEDASWKVRRAAAKCLAGLIVSRSEMLTKVYQEA
>Q6ZY51
DATPEEVLVARKIHPCLPSFKAEFTAAVPLTRIRDIAHRND
>P08572
GWAGDSGPQGRPGVFGLPGEKGPRGEQGFMGNTGPTGAVGD
>Q941I6
YGEDYFQVIDNGCGISPTNFKVLALKHHTSKLEDFTDLLNL
>Q9C5Z2
KRCVCIIYDPSKADLGVLALKALKLSDSFMELYRGGNFTGE
>Q9CAD0
SNHVNMDDDVHYQGVISTIFKTTHQLILGPQFQNFDKRSSF
>Q6USK2
AVEFVSYGLVHSPKLGLRHAKECFRERLLNTQEMYRFTVHG
>A8TX70
NSEKIITFQDFDKLKNVDVKKRIIREICQSCGKTNCFMDIV
>Q9H799
AAQTTPASHLNVSQYNTEARKKEVEQKTWAETVITEIPNHV
>Q9FVX0
WNATLEHYTSYRAKHMEACVKNLLQLCNEKLSSDVVAIRKK
>Q8VZD4
SLMIADVRCLPGMEGAPVFAKNGHLIGILIRPLRQKNSGVE
>Q9C0D2
DLDALAQRAAERKRKADLRHKEALKVQKNQKEILLKQKTWH
>P52569
ILVLLFVMVAGFVKGNVANWKISEEFLKNISASAREPPSEN
>Q9Y6Y1
EIAAYLITFEKHEEWLTTSPKTRPQNGSMILYNRKKVKYRK
>Q96BY6
ASGKHGGSDIKWVDGGKPLFKVSTFVVSTVNTQDPHVNAFF
>Q9UHC6
SSSDWVTQYRMLYSDTGRNWKPYHQDGNIWAFPGNINSDGV
>Q05609
GEDELVPMWKECIDGLKEIFKVVVPIGSLSVGLCRHRALLF
>O64827
PWECFTYVTNSILHPSMDLVKENLQLRCSCRSSVCSPVTCD
>P46032
VKLYAEDGSVDFNGNPPLKEKTGNWKACPFILGNECCERLA
>O49006
XXXXXXXXXXXXXXXMAPSMKEIFSKDNFKKNKKLVLLSAA
>Q8RXN6
SKMGSIAPNLSAIVGSAVAAKLMGTAGGLSALAKMPACNVQ
>Q9SE83
VIVPASQASEISSSRALKIAKEYDPESTRTIGIIGKIDQAA
>Q9ZUZ2
ARTSTPRRFFRRPFPPPSPAKHIKASLIKRLGVKPKEGPIP
>O48947
KVHPAFVRERRAMKRDYEEFKVKINALVATAQKVPEEGWTM
>Q9FRS6
TVSMVAGSYGYIAPEYGYTLKIDEKSDIYSLGVVLLELVTG
>Q9BS16
QLSLLIMQVKCLTAELSQWQKKTPETIPLTEDVLITLGKEE
>Q96528
EKYPTTPIVCSGNREKCFIGKENNFKQPGERYRSWDSDRQE
>Q05999
QSVNWALIRCTSPPQIPQPVKPMDQAHSVRHGFSQGHGHVG
>Q9SJW9
LHVTLNADAVEYNDKSKSESKKIALRKVFRARLADFVKAHP
>F4HRT5
DEHQAKLDSTQREFELEMEQKRKSIDDSLKSKVAEVEKREA
>Q9LKF9
DNTSEWDDFGEIINPDDYVIKDEDMDRGAMHNGGDVDGRLD
>O14646
ALISKKFQACIDEYFSRNQSKTTPFKDCKVLKQRPRFVALK
>Q15021
EELLKSGGVNQYVVQEVLSIKHLPPQLRAFQAAFRAQGPLA
>Q9SYP1
QTPLRQFHGLSNDILMQLEKKDLVWERYYDLSAQELGELIR
>Q9LYN8
ANNQLNGHIPESFGLLGSLVKLNLTKNKLDGPVPASLGNLK
>Q8WXI2
KYWFVLKDASLYWYINEEDEKAEGFISLPEFKIDRASECRK
>Q7XJR9
XXXXXXXXXXXMGLCFSSAAKSSGHNRSSRNPHPHPPLTVV
>Q9FMK7
RLCDAPDLCLKCMRFIHYKFKTVEQTEGWKFLQEHDPFLEL
>Q9XGM3
KVLGGELNKKSMDHWNSKMKKLAQSPSPNIVSVFQVSYDEL
>P49177
SQDGRLIVWNALTSQKTHAIKLPCAWVMTCAFSPNGQSVAC
>Q93Z81
GSIVEPWAAIAENGNANVTAKGSSRELRHGRTAHNMSSSSL
>P01024
SLLRSEETKENEGFTVTAEGKGQGTLSVVTMYHAKAKDQLT
>Q8IWT3
ELQFGKQILHVSTVQMWLLLKFNQTEEVSVETLLKDSDLSP
>P92948
ELLQLLEHDNAKYPLDDKAEKKKGAKNRTNRSASQVLAIDD
>O82656
TKWIKTTDTSLMLRNLEVNYKETEDQPMSVLHIQYPEWPDH
>Q92600
KTRPFEYLRLTSLGVIGALVKTDEQEVINFLLTTEIIPLCL
>Q42029
EGGKHQLITATVNGGKLYICKAQAGDKRWFKGARKFVESAA
>Q8TEY5
EEKRLLGQEGVSLPSHLPLTKAEERVLKKVRRKIRNKQSAQ
>Q02246
EAILRFGFLQEFSKEERDPVKAHEGWGVMLPCNPPAHYPGL
>F4HVG8
AYALPASANTKSPRVKLPSVKVFTEEQRSYAINISRTLAMA
>Q9SNC6
EIRESNEPISEDTLKTLMNLKEAMCSAKDYLKFCSQGSKIY
>Q9SA52
LEALPKLEQYIYCSSAGVYLKSDILPHCEEDAVDPKSRHKG
>Q9C658
TTLDGDEDDDSPTVDEAELPKIEAKPVYNKDDFFDSLSSNT
>Q9FHW2
XMEEEMSNRRVSNRTRKVATKMAAALTSNDNRTQAAIARLE
>Q9LL84
SGEPSWSIVVHAAADVERFFKETVENRDEGIVLKDLESKWE
>Q941I6
NRISPGTQADNVERHEREHEKPIRFEEPTSDNTLTKGDVER
>Q8N3K9
QNPPTQPKVAKPDLPEEKGKKGISSFKSWMSSLFFGSSTPD
>Q9Y592
LKQECRNFRSQAEKAQLEAEKTLEEKQIQWLEEKHKLHERI
>Q8L5Y6
YSHKFKGLMGDMKRSVPLWEKFQTIRNEXXXXXXXXXXXXX
>P92948
LSADGDKSSVVPPTPIEVADKMVREELLQLLEHDNAKYPLD
>P20908
GTKGEKGEDGFPGFKGDMGIKGDRGEIGPPGPRGEDGPEGP
>Q9UFF9
HILNLFFPSIYDVKYLMKSCKNLKGGLQEVADQLDLQRIGR
>P45432
LLLDIHLHDHVDTLYDQIRKKALIQYTLPFVSVDLSRMADA
>P42697
KVYNVFDNQLPAALKRLQFDKQLAMDNIRKLVTEADGYQPH
>Q9SSA5
ASRTLQQGKSIIVAGFAESKKDHGNEMIEKLEAGMQDMLKI
>Q8W4I7
ENSPLKAIDFGLSIFFKPGEKFSEIVGSPYYMAPEVLKRNY
>Q94B78
TNPASAAMCGMKIITVGTDAKGNINIEEVRKAAEANKDNLA
>P59226
XXXXXXMARTKQTARKSTGGKAPRKQLATKAARKSAPATGG
>Q941L0
YVGTGCVFNRTALYGYEPPIKVKHKKPSLLSKLCGGSRKKN
>Q9FVW4
RRGGRRTRVVSANKPSPRPSKRNSEKKKYVEKESSKNVPRK
>O48947
PKWCCLCCGLRKKSKTKAKDKKTNTKETSKQIHALENVDEG
>Q7XJM2
XXXXXXXXXXXXXMSLPIPPKFLPPLKSPPIHHHQTPPPLA
>Q8N3K9
RRKGNRKRNSFESQDVPTNKKGSPLTSASQVLTTEKEKSYT
>Q9FY74
SGFLAESSLTSYLEKLTVDSKENSPANSCGEKAVQTVSERT
>Q8LAS7
GFEEFARALSVFHPNAPIDDKIHFSFQLYDLKQQGFIERQE
>Q42371
VLIAACRPHNPPPFLDGSLDKPVTYSTPKLVILHMNMALHV
>P13236
YYETSSLCSQPAVVFQTKRSKQVCADPSESWVQEYVYDLEL
>Q9HC77
LDAWKRAEAIESSLEVEKKDKLANTSVRFQNSQISSGTQVE
>Q9LYD9
SLSFQNASWSPHHQEKKTKRKDTFAPVYNTHEKPVFASSND
>O04200
QSVLAAAVLFMIKEELVKGAKLLLSNATSSXXXXXXXXXXX
>Q9LZS0
WPRQETLTLLEIRSRLDHKFKEANQKGPLWDEVSRIMSEEH
>Q9Y262
DLAYERQYEQQTYQVIPEVIKNFIQYFHKTVSDLIDQKVYE
>P0C0L5
GKPVQGVAYVRFGLLDEDGKKTFFRGLESQTKLVNGQSHIS
>Q9XGM3
TLKAFPHDMKKMKMLAFLNLKGCTSLESLPEMNLISLKTLT
>Q96BY6
KRVFDTYMLFFQVNQSATALKHVFASLRLFVCKFPSAFFQG
>Q9SIQ7
HSMEFPIARKRAKLLDAPKNKSMELQISKTYKPSGLRNXXX
>Q9FPF0
EFSLAIVEKFYGREKALQLGKATLVXXXXXXXXXXXXXXXX
>P01024
TLIGASGQREVVADSVWVDVKDSCVGSLVVKSGQSEDRQPV
>Q9HB71
CRKKVENTRWDYLTQVEKECKEKEKPSYDTETDPSEGLMNV
>Q9FIJ0
HIRTLGDWTRKLRTVFSEVCKPPTAGKSGLLRADGGDGNLP
>Q9LQ55
GWSRRWFVLNEKTGKLGYTKKQEERNFRGTVTLEECSIEEI
>Q94B38
LACGSLMMLVSWATRIADAPKTDLEFWKTLFPVAVAHTIGH
>P20908
GEQGEKGDRGLPGPQGSSGPKGEQGITGPSGPIGPPGPPGL
>Q9LL84
IVLKDLESKWEPGDRSGKWMKLKPEYIRAGADLDVLIIGGY
>Q9C9C4
NDGAHVLSAESLADLYREFIKDFPIVSIEDPFDQDDWSSWA
>P25696
GQDATNVGDEGGFAPNIQENKEGLELLKTAIEKAGYTGKVV
>Q9LMT0
KMLKELKHPHIILLIDAFPHKENLHLVFEFMETDLEAVIRD
>P09543
ETLRKAGQVFLEELGNHKAFKKELRQFVPGDEPREKMDLVT
>P47999
SRHRPFKYSPELSSLSLSSRKAAAFDVSSAAFTLKRQSRSD
>Q8W453
XXXXXXXXXXXXXXXXMASKKAAMVMMAMIVIMAMLVDTSV
>Q7XJJ7
FVLAANLLGFPAISVPVGYDKEGLPIGLQIMGRPWAEATVL
>Q99653
XXXMGSRASTLLRDEELEEIKKETGFSHSQITRLYSRFTSL
>Q14185
DMRRQIGFEIRDMWYNLGQHKIKFIPEMVGPILEMTLIPET
>Q9SQI2
ASSLYNLIDVHSKVVASIVDKAEPLEAYLKNTPVQKDSVTC
>Q9Y592
LEKELQSSSEQNTFLINKLHKAEREINTLSSKVKELKHSNK
>A5YKK6
GIQRGLGMEVFPVDLIYRPWKHAEGQLSFIQHSLINPEIFC
>O43809
FEPPQYPYIPAHITKPKEHKKLFLVQLQEKALFAVPKNYKL
>Q16281
ASRAEFQAKIDSIKQYMQFRKVTKDLETRVIRWFDYLWANK
>Q9MB58
LSFVVPPDHETLDFKFLLKPKNRNTPCIVEEGENRLLTGGS
>Q9SQI2
IVATPLQPPILSWNLYIPLLKVLEYLPRGSPSEACLMKIFV
>Q941I6
YALIAKGVRFVCSNTTGKNPKSVVLNTQGRGSLKDNIITVF
>Q9SYP1
TAKEREENLQKSINEEARRLKDETGGDGGRGRRDVADRDSE
>P07358
SSQSDRGKHYIRRTKRFSHTKSVFLHARSDLEVAHYKLKPR
>Q9LJL9
TPSPARHRRNKSRDGGGGESKSVTSTPLRQLARAFHPPSPA
>Q8RWG2
AVNLDLSLYKAKVLARNFRYKDAEKILEKCIAYWPEDGRPY
>Q14185
GDEQYKVLFDKILLEHCRKHKYLAKTGETFVKLVVRLMERL
>Q96BY6
GGFQSQTAIKHANSVDTSFSKDVLNSIAAFSSIAISTVNHA
>P0C0L5
VTIALHHGLAVFQDEGAEPLKQRVEASISKASSFLGEKASA
>O23240
YSKSPETVALMASIKKLLDPKGILNPYKVLPHSLFSNXXXX
>O14810
KMEAEREAVRQGIRDKYGIKKKEEREAEAQAAMEANSEGSL
>P42695
QVRGSVMPSVIRAHAIITLGKLCLQHEDLAKKSIPALVREL
>P36222
LDLAWLYPGRRDKQHFTTLIKEMKAEFIKEAQPGKKQLLLS
>P0C0L5
DQPIYNPGQRVRYRVFALDQKMRPSTDTITVMVENSHGLRV
>Q9Y6Y1
KFQQSRRAAVLIQKYYRSYKKCGKRRQARRTAVIVQQKLRS
>Q8LAZ7
HVSEYQTIPLNKIEDFGVHCKQYYSLDITYFKSSLDSHLLD
>Q9H799
LWYQAQLNRRVPEADSQLTEKMTHEASTVKSLLCHLQANLQ
>Q96524
QSLAHLSQSLKALGSDLTLIKTHNTISAILDCIRVTGATKV
>Q8LAZ7
KIEDFGVHCKQYYSLDITYFKSSLDSHLLDLLWNKYWVNTL
>Q96P56
DSLFRYFELLEKLQYNLEERKKLQEFAVQALMNLEDKXXXX
>Q680B9
RCLSCSEQLACVDTNEVETQKFVDSLVALAMDRKTKMNSCE
>A8TX70
FPGDPGNPGQNNNIKGQKGSKGEQGRQGRSGQKGVQGSPSS
>Q7XJJ7
SDISDKCEDILKLLSNNHGCKVVEIVVPELEEMRAAHVISI
>Q8IWT3
QQETQPFLLLLRTLDAPGPNKTLLLSVLRVITRLLDFPEAM
>Q7L5Y1
PLWIEEPTSPDDILGHATISKALVPLGIGIATGEQCHNRVI
>Q9LY75
PHLDGKHVVFGKVVEGMAVIKKMELVGTSDGKPTSPVKIID
>O48946
ELPRLIYVSREKRPGFQHHKKAGAMNALIRVSAVLTNGAYL
>Q9LY75
PNTNGSQFFILFKRQPHLDGKHVVFGKVVEGMAVIKKMELV
>Q6UXB2
DHFKGNVKKTRHQRHHRKPNKHSRACQQFLKQCQLRSFALP
>P47999
KPELKVIGVEPTESAILSGGKPGPHKIQGIGAGFVPKNLDL
>Q9LV85
NDEASSSYCSTSSTSNSNSTKRVTRVVHRLRNPMRLGMARR
>P12111
GVVQFSDEPRTMFSLDTYSTKAQVLGAVKALGFAGGELANI
>P12111
PSLEQKLLTPITTLTSEQIQKLLASTRYPPPAVESDAADIV
>P12111
TGKALNLGYALDYAQRYIFVKSAGSRIEDGVLQFLVLLVAG
>P48165
ETPGVDKEGEKEEPQSEKVSKQGLPAEKTPSLCPELTTDDA
>Q5IBC5
PSVGCISAVLKKRSLQGEPAKSHVASFPLIDPLDSFYLLNP
>P32929
LGGFESLAELPAIMTHASVLKNDRDVLGISDTLIRLSVGLE
>Q02246
QIPSVSFEDEGTYECEAENSKGRDTVQGRIIVQAQPEWLKV
>Q9SNC6
MMRDPVIVSSGQTYERTCIEKWIEGGHSTCPKTQQALTSTT
>Q9LXW7
EMTDLRSACVNNENFAQVAVKNNLHTHLQRCATVLETQIND
>Q9XFH4
ESWFDFSEKNKNEATKEEEEKRRAQVVSKLHGILRPFILRR
>Q6IPU0
KVFPKLDLLTKVPQRALELDKNRAIETAPLSFRTLVGLLGI
>P61604
IQPVSVKVGDKVLLPEYGGTKVVLDDKDYFLFRDGDILGKY
>Q42472
XXXXXXXXXXXXXXXXMVLTKTATNDESVCTMFGSRYVRTT
>O60494
VVHGRILEMDIEEIQNCYYDKLRIYDGPSIHARLIGAYCGT
>Q949Y5
TLGSFGAITQFKSILPDRSTKVDISLAGPFAGAALSVSMFA
>Q9C0D2
SQGMKNQNYPSEEHTEILQNKKKIVHFQLSIGNLSSVYSSS
>Q9FLH0
LDRERREREWAELKDSVEELKVQREKLETQRHMLRAERDEI
>P08572
TMPFLYCNPGDVCYYASRNDKSYWLSTTAPLPMMPVAEDEI
>O48538
WKRIWVLSLWIMIMIGLFLWKFFQYKQKDAFHVMGYCLLTA
>Q9H799
AGRWSQVIPEEAVLLPSTEDKEAVVNAVFIKNELFGDCCLC
>O43174
RFSFIPFGGGLRSCVGKEFAKILLKIFTVELARHCDWQLLN
>Q8W4I7
WPNISETAKNLVRQMLEPDPKRRLTAKQVLEHPWIQNAKKA
>Q9C9Q8
DFAESICWTLLNQQDETVVWKKTINTKCYSSRKPGVGPSVC
>Q9LY09
KKMLKSKFGGKKGKSGGGKSKFGGKGGKSEGEEGMSSGDEG
>Q9Y6Y1
DYPAPKKHKLNPEYFQTRQEKLLPTALSLEEPNIRKQSPSS
>O49006
ALAMIKNMTDTDIANFEQKAKITSNNRKLKEENQETTVAVD
>Q14185
RAHEIASKQVEERLQEEKSQKQNIDINRQAKFAATPSLALF
>P27450
ESPNLKVYNFLDLKTATKNFKPDSMLGQGGFGKVYRGWVDA
>O64816
EGIHATDNEKCVIKILKPVKKKKIKREIKILQNLCGGPNIV
>Q08466
LAEFYHPGKEYNVRVASRYFKGPELLVDLQDYDYSLDMWSL
>Q8N3K9
LAEKQNSVAPLELRDSNEIGKTQITLGSRSTELKESKADAM
>P34791
LSMANAGPNTNGSQFFICTVKTSWLDNKHVVFGQVIEGMKL
>P93735
TAILTLASLVPLFKGISVESKSKGIMTSDAELWNGRFAMLG
>F4IVL6
RTKSADSAGFVLCPMYGRKSKAFRAAPGTTNSSIVASLAKT
>Q9LM76
LVDAFQNADFRTRQIAENALKHIDKIPNFSSIFPNIAXXXX
>O94779
YGPVFVQEPDDIIFPTDSDEKKVALNCEVRGNPVPSYRWLR
>Q9HC77
EENKNDFIPDLASEFKEGAYKDPLFKKLEQLKEVQQKKQEQ
>Q9FLP9
LEEQNSMNGGSFTIVHCPSVKEEAVSNXXXXXXXXXXXXXX
>Q9LY09
SEGGMSSGGGSKSKSKKSKLKAKLGKKKSMSGGMSGSEEGM
>P36382
LAVAALSLLLSLAELYHLGWKKIRQRFVKPRQHMAKCQLSG
>Q96286
SESSFFVYPYKVIIKTCGTTKLLLSIPPLLKLAGELSLSVK
>Q8LAS7
XXXXXXXXXXXXMSQCVDGIKHLCTSVLGCFDLDLYKQSGG
>O94985
LRFAESFEVTVTKEGEICGFKIHGQNVPFDAVVVDKSTGEG
>Q9UBW8
QHLTELREPAPGTNQRQPSKKASKGKGLRGSAKIWSKSNXX
>O95628
GDNSQQISNSDTPSPPPGLSKSNPVIPISSSNHSARSPFEG
>Q9LJE4
AAVSAGNNHEVGSMIAEAMSKVGRKGVVTLEEGKSAENNLY
>Q5YDB5
GICHPKMAMVIDDRMKVWEDKDQPRVHVVSAYLPYYAPQAE
>A0SVK0
PELKQLLAQRRSHGDEDNDNKLRKLTGKIIGDFKNYAAKRA
>Q84ND9
EIVAKAEQEIAVSRFRNWASKHCPDAKHMNVGSDTQLRQLF
>Q9H799
AAILTSLWLLEQPYFATYKAKNAIIKMVENRDTGCQIGPNI
>Q9S7D1
EFVEKLKTSFKSIYKETDEAKDVPPLDVPELLACLVRQSEP
>Q9SP02
HGNGMGGESIYGEKFADENFKLKHTGPGFLSMANAGQDTNG
>Q8W5S1
CLGHSSSHDESKKREKRSKHKSHRSSNDTPNGAPPPIGXXX
>Q9M101
DGKINFEEFRAMMRCGTTQPKGKQYPFHXXXXXXXXXXXXX
>Q6WN34
ICPEDKADPGHSEISSTRCPKAPGRVLVHTSVSPSPDNLRR
>P54609
VKRELQETVQYPVEHPEKFEKFGMSPSKGVLFYGPPGCGKT
>Q75QN6
GVQIPQARVIHSCNPEWTLIKEATEKAQAKATSEGDEVGEM
>Q15021
DVNSFVRSRVLQLFTRIVQQKALPLTRFQAVVALAVGRLAD
>Q17RY0
EKQQLSPSPGQEAGILPETEKAKSEENQGDNSSENGNGKEK
>F4JLP5
SKALLAVSGRMRELQNEHHMKAFGLQVSAAGYDRQGVADHA
>Q8N1G2
LMAKMGFREGEGLGKYSQGRKDIVEASSQKGRRGLGLTLRG
>Q9C5M0
GSAASITTNMLKNEGVGAFYKGLSAGLLRQATYTTARLGSF
>O60494
SLGKIKLNDEDLSECLHQIQKNKEDIIELKGSAIGLPQNIS
>Q9LY75
RDLGNGSRSPREKPTEETVGKSFRSPSPSGVPKRIRKGRGF
>Q38819
ITNVNSNTAILEAKNSKQIKKGRGHGLASTSQLATSVTSEV
>Q8N1G2
TLEKIRPVFDYRCMVSGSEQKFLIGLGKSQIYTWDGRQSDR
>Q38869
DSPSDDAKLKATDFGLSVFYKPGQYLYDVVGSPYYVAPEVL
>F4IVL6
LLTPKLASLLKDEVAKDLLSKLNTNLETPEIIWNSATRSEL
>Q9M5K3
KKEGVSYRVGKFPFMANSRAKAIDNAEGLVKILADKETDKI
>Q96LI5
FLPALKERGYDGFFSPKSRAKIMSEQERKHVDGCAIFFKTE
>Q8IWT3
CPSCQAPIEKNEGCLHMTCAKCNHGFCWRCLKSWKPNHKDY
>Q9C9M7
KKIRLGNQKEGVNFTALREIKLLKELNHPHIVELIDAFPHD
>Q7Z7A1
EIKDLEEQLTEGQIAANEALKKDLEGVISGLQEYLGTIKGQ
>Q9S745
GGHYLEGNRPKRYEVIDKWQKGVKVPEECVRSRYASTTQDT
>Q7X6P3
SDSNGDAVKETVWEVRGSKRKRLVPDFVKDEFVSEESAFEL
>O64817
XXXXXMSKARVYTDVNVVRPKEYWDYESLVVQWGHQDDYEV
>P24462
VVMIPSYVLHHDPKYWTEPEKFLPERFSKKNKDNIDPYIYT
>O94983
EDADSPQAVDVIPVDMISLAKQIIEATPERIKREDFVGLPE
>Q16206
QHLLKVQEEYKKKEAELEKLKDDKLQVEKMLENLKEKESCA
>P59226
ARKSTGGKAPRKQLATKAARKSAPATGGVKKPHRFRPGTVA
>Q9LL84
XXXXXXXXXXXXXXXMTEEIKFSVLVSLFNWIQKSKTSSQK
>Q9XIJ5
SVDLTTEVNELIDLVVRQARKYGVQPETNDKRAVSSINRIL
>A8TX70
GNSEKIITFQDFDKLKNVDVKKRIIREICQSCGKTNCFMDI
>F4HW04
DLPKVDQQSKLKERLKKYCQKAYKRVLDKPITEVREAGICM
>Q9ZT82
LCNELLLALSQARELIDAPDKWLWHKICKNEYRRCAVVEAY
>Q94B78
NHTAAFGRHQQTRSISVDAVKPSDTFPRRHNSATPDEQTHM
>F4JLP5
ADLIHEASNAIALGTRIQDIKLAVHAHPTLSEVVDELFKAA
>Q39183
PESKRLPESFRKRSSDPAVCKPDFSSLSTVLEHVDSLTIDE
>Q9LJL9
XXXXXXXXXXXXXXMGGCTSKPSSSVKPNPYAPKDAVLQND
>P18545
XXXXXXXXXXXXXXMNLEPPKAEFRSATRVAGGPVTPRKGP
>Q8IZJ3
YPDGSPAEGVTVQIKAELTPKDNIYTSEVVSQRGLVGFEIP
>Q6USK2
ICNSKVGWNSASTTLNPCPEKTRWCRTKGRFLSIGAAVMSN
>Q84ND9
IKKVWHNYSFDNHIIRNYGIKLSGFHGDTMHMARLWDSSRR
>Q9FLH0
DHIFARSQELAELEKGLDTAKTTFEEERKAFEDKKSNLEIA
>P42799
VRAFKSVGGQPVLIDSVKGSKMWDIDGNEYIDYVGSWGPAI
>P26232
QATQNFLEKGEQIAKESQDLKEELVAAVEDVRKQGETMRIA
>Q9LYD9
EEKVGVNCENDDQTATTFLKKARGRPMGASNVRSKSRKLVS
>Q14185
YKAEAKKLEDAATYLSLPSTKAELEEKGHSATGKSMQSLGS
>P50416
HLKEAMTDIITLFGLSSNSKKXXXXXXXXXXXXXXXXXXXX
>Q9LSE1
LSTGQNIAVKMLDQSGIQGDKEFLVEVLMLSLLHHRNLVHL
>Q7Z7A1
VAVLEEKLELENLQQISQQQKGEIEWQKQLLERDKREIERM
>Q8RWG2
GWANLEIKQGNISKARNLLAKGLKFCGRNEYIYQTLALLEA
>P12111
GPKGIRGRRGNSGPPGIVGQKGDPGYPGPAGPKGNRGDSID
>Q9SKN5
EQQVMNRKRFLEEEAEAEEEKGLVARGLTWNYSLQGLETGH
>Q42371
FCLSLVATVTSEEGATLLEIKKSFKDVNNVLYDWTTSPSSD
>F4JHH5
LEVLSKHRDKYHELLLSDCRKQITEALSADKFEQMLMKKEY
>Q9C9G4
TACPDIYASEGIQAACDWAYKGVTEGDTLEDEYFYSRLPIV
>F4HRT5
TDAGSPKRTDESEAMSEDVNKTPLRADSDGEDDESDAEHPG
>Q8IZJ3
GKVELSYPDGSPAEGVTVQIKAELTPKDNIYTSEVVSQRGL
>P51589
FPWIMKFLPGPHQTLFSNWKKLKLFVSHMIDKHRKDWNPAE
>Q9SRW9
FVASIPVAEYQGRLIQDLQGKGKNSRPAGSLAVPREPLDAA
>Q8VYZ5
RCLFINLPRRVVLHRITFKDKVGALKFSPNGKFIAVGIGKL
>F4IIM1
ITAAIEKDLWATGTVNDEYLKALNSLFNNFPRLRATEPATL
>Q9M7T0
SAAPGVSLQKARSWDEGVSSKFSTTPLSDIFKGKKVVIFGL
>Q8NEC5
WGKEEGQFQKRKTGRLQRTRKKGHSTNLFQWLWEKLTFLIQ
>F4HW04
EAFFADEVQQTSLVFPGAYRKVSVELKIHNLAVNALLKSNL
>Q9LQ55
LLNRATSPQPDGPSSTGGSLKSLRDKLMPQDKDKDKEKETP
>Q93ZC9
CLGAMNIEMVEVARRVGAASKFTGSGGAVVVFCPEGPSQVK
>Q9LV85
LVSVFSMLASMVLGVYNFSIKRIEDATSVCDQSEEKSSSWW
>Q5IBC5
LEASWLGPWRCLLLGEWSNYKLPDSAQKKLVNDLKSKCKME
>Q9FJ87
FTVSVRNTWAMFFTDDKEIMKLTAMALPIVGLCELGNCPQT
>Q7Z7A1
XXXXXXXXXXXXXXXXXXXMKKGSQQKIFSKAKIPSSSHSP
>Q8W104
ALPSLYQETREDGIYAGKRRKLEKEMCTIIHXXXXXXXXXX
>O04151
EETWGKHKDAEKAAFDEAEKKREEEESKDAPAESDAEEEAE
>P0C0L5
TEQWSTLPPETKDHAVDLIQKGYMRIQQFRKADGSYAAWLS
>Q8WXI2
YWYINEEDEKAEGFISLPEFKIDRASECRKKYAFKACHPKI
>Q8IWV2
KENERITISEDGNLRIINVTKSDAGSYTCIATNHFGTASST
>Q8LK56
RTEHQVYELPDSHRLLDGMDKREPDDPSPYLLAIWTPGETA
>P56778
XXXXXXXXXXXXXXXXXXXMKTLYSLRRFYHVETLFNGTLA
>Q9SYP1
ASYYYISYTTIERFSSLLSSKTKMKGLLEILTSASEYDMIP
>Q9ZT82
LLALSQARELIDAPDKWLWHKICKNEYRRCAVVEAYDSIKH
>Q9LY09
SEEGMSGSEGGMSSGGGSKSKSKKSKLKAKLGKKKSMSGGM
>Q9LJL9
QIKAYLRSSSLRKAALMALSKTLTTDELLYLKAQFAHLAPN
>P41240
REGIIPANYVQKREGVKAGTKLSLMPWFHGKITREQAERLL
>Q9M591
ARKYTFFKPKFIFYATYLSEKIGYWRYITIYRHLKENPEFQ
>P33261
EHQESMDINNPRDFIDCFLIKMEKEKQNQQSEFTIENLVIT
>O14810
ESILDTVIKYLPGPLQDMLKKXXXXXXXXXXXXXXXXXXXX
>Q9S7D1
FLRLCTGATPRTKDYDNQHCKDLNLVPPHVHKPIFGWXXXX
>P50402
SYSFSDLNSTRGDADMYDLPKKEDALLYQSKGYNDDYYEES
>P43255
TTYVVENGWTVDAASQMASVKKQAVKREQKVDSSKLQRLTE
>Q9C0D2
TQQIPSKVLFKKLLNKIRSQKSLWTIKSMSEDESEMITTVS
>Q8L5Y6
ADKCPSAVLAVLDSLVEPLHKTISFKPKQDAVKQEHDRNED
>Q94AX2
TERSKLVKKLSEANQQNRFLKRQLKTQEHEITNIKTELALM
>Q9FNA4
LITGLGQLLVMTYDWALMYEKALGEVPEGGYVRETNDLSVN
>P41088
IPFFREIVTGAFEKFIKVTMKLPLTGQQYSEKVTENCVAIW
>Q9LY75
TTRHKGRRGERKSKGRSGKKKARPDRKPSTNSSSDTESSSS
>Q96KP4
RLVPNMTPEVVGEQVTSYLTKKFAELRSPNEFKVYMGHGGK
>P0C0L5
REPFLSCCQFAESLRKKSRDKGQAGLQRALEILQEEDLIDE
>Q9FLV0
PRLSVASFLCPADCAVMSPAKPLWEAEDDETKPVYKDFTYA
>Q8NHQ1
ACHQQNKIKDLQKEQKTLQVKCQHYKKKRTEQEETIASLQM
>Q9C8L4
GLLKTKLPGVKSVISKASGSKADLFLEPGDKVSIGDIYLEV
>Q9LJE5
KTCILDDFSFYEVRQKTILEKKAKQTQKQVSEEKVTDEKKE
>Q9SP32
RQVYGVSERTESDGAANLIHKLRAINYTLAELGQWCAYKVG
>Q8RWG2
QTLALLEAKAGRYEQARYLFKQATICNSRSCASWLAWAQLE
>F4IIM1
STTEGFWSETIRAGGVDVLVKLLTSGQSSTLSNVCFLLACM
>P12111
NNTGSVNFAVILDFLVNLLEKLPIGTQQIRVGVVQFSDEPR
>Q9LXV3
PLKSRSLSLPRPPSSSLNLTKPLRSLDSRFSLLKSPLPVSL
>Q8N3K9
QFSLMRENLPLEQSKSFMTTKPADVKETKMEEFFISPKDEN
>Q9XFH4
EFLLEKMEDITINGIESESQKAEPEKTGRGRKRKAASQYNN
>Q9HCS2
RERRRTLPTQGIDDFFKDKAKSKTLDFIDVLLLSKDEDGKA
>P24462
VLSFIIYELATHPDVQQKVQKEIDTVLPNKAPPTYDTVLQL
>Q8TC92
MVDKAIYLSGYRMRLGSSTDKKDSGRLHVDFAQARDDFYEW
>Q9MB58
PLHTIIEIQMGVSGVQEKRYKLMDXXXXXXXXXXXXXXXXX
>P26232
GSRMDKLARAVADQCPDSACKQDLLAYLQRIALYCHQLNIC
>Q39054
AGSSVSAIIVSDISAFSIDKKASLSEPGSIRKEKKYDEVPG
>Q42472
EKEILMEVIVGWRKFVKERKKMNGVCXXXXXXXXXXXXXXX
>Q9SLV0
SGLSMGMEPICGQAYGAKQMKLLGLTLQRTVLLLLSCSVPI
>Q9SE83
EADGYQPYLISPEKGLRSLIKIVLELAKDPARLCVDEVHRV
>Q9S7D1
LGKMVWAKGYRELIDLMAKHKSELGSFNLDVYGNGEDAVEV
>O14646
EEEREKSSCDETESDYEPKNKVKSRKPQNRSKSKNGKKILG
>Q8LFH5
GTFLALSQLIVYFMYYKSTPKEKTVKPSEVEISATERVXXX
>Q9NXG0
VTNLQDQLLQKEQENAKLKEKLQESQGAPLPLPQESDPDYS
>Q6BDA0
IELQRLLQSRGGLKFLVICHKDFQKFKAHAAIVAEEVKVPF
>Q9LM76
EVGAFEKIISKVFGIRQGDIKGMRFVNPFLEGLVRILARIT
>O64827
SWADMQLVRSINEFPDPIAYKSHKIGLKLVKDLTAARRYIM
>Q96BY6
SEAAMCYIHIAALIAEYLKRKGYWKVEKICTASLLSEDTHP
>Q9M086
TSETAAELVLKNDLDADAQFKTPISFPRKRKLSELRDSSVP
>Q42521
GVGTVGSSEAIMLAGLAFKRKWQNKRKAEGKPVDKPNIVTG
>Q9M101
LTEDPKRRITAAQVLEHPWIKGGEAPEKPIDSTVLSRMKQF
>F4HRT5
TQREFELEMEQKRKSIDDSLKSKVAEVEKREAEWKHMEEKV
>P33261
PGTHNKLLKNLAFMESDILEKVKEHQESMDINNPRDFIDCF
>Q8RVL2
GSVISLGAIISAKPLDDLKYKLFSARENNVTSPYTSSVYLG
>F4HTM3
PFTIDIPFISGIKGESSNVEKRLTSLTGLPLSDLLKKKHQE
>P42697
SKRLELYRAAQSEIDAVAWSKXXXXXXXXXXXXXXXXXXXX
>O65718
LLLFTLLIGNIQVFLHAVMAKKRKMQIRCRDMEWWMKRRQL
>Q9SGH6
FNETIYTKKGLEWVNTTESLKDVIDRHYPDMTDKWMNSESA
>A0SVK0
DNKLRKLTGKIIGDFKNYAAKRADLAHRCSSNYYAPTWNSP
>O48947
GYGSVAWKDRMEVWKRRQGEKLQVIKHEGGNNGRGSNDDDE
>Q8L5Y6
DGDRHVRRAAVSALSTFAHYKPNLIKGLLPELLPLLYDQTV
>P32302
EGSVGWVLGTFLCKTVIALHKVNFYCSSLLLACIAVDRYLA
>Q9M2Y6
SFSLVIVSDALDYLSPKYLNKTVPELARVASDGVVLFAGLP
>Q8GSA7
YQKELRTIPVTDSSIMVDKSKTINSPGVTNGLKNRKSIDSQ
>Q96N67
PDISGTPTSPDDEVRSIIGSKGLDRSNSWVNTGGPKAAPWG
>Q9C7S5
MCVNQNPMKRPNIQQVVDWLKNIEAEKNQNNREEPEEEEET
>P11597
TAKVIQTAFQRASYPDITGEKAMMLLGQVKYGLHNIQISHL
>Q9HC77
ENTDLREEIKVMERFRLDAWKRAEAIESSLEVEKKDKLANT
>F4KCC2
WEYFRSNNMDLSCDIKDTIRKYSLPFLRRCALLWKLLKSTP
>Q9Y262
KLAGFLDLTEQEFRIQLLVFKHKMKNLVWTSGISALDGEFQ
>Q9LYD9
CLPDKEEDVSNKQPSQETAHKSKNALLIDLNETYDNGISLE
>Q9FKS5
LLSLALLQAAYYRRLKWSVLKSRKLVLDVVNXXXXXXXXXX
>Q9M9V8
YGEFVAVIIHLQKIENDELFKLAFMFFDKDGSTYIELDELR
>Q9FGW5
FSPIVWNAEKVGRAPSREKTKSPFPVPTTTVISNQAVAGKT
>Q9ZT82
RLLQAVLDAASQYPLVSRETKRHFFRMLMKVIAAAVWIVAF
>Q94JQ6
GTGCVFRRQALYGFDAPKKKKGPRKTCNCWPKWCLLCFGSR
>Q9NYQ6
VTSVLSAKVSCQRKHHYYGKKGIVSLLRTAFLLLLLISATW
>Q9Y6H8
ACASLLLNMLEIYHLGWKKLKQGVTSRLGPDASEAPLGTAD
>Q9NQW8
KSTPVTSEEPHTNIQDKLSKKNSSGDLTTNPDPQNAAEPTG
>Q9FJJ5
LQTNNMHHPPVATSNKPAGPKQAKSHGIGGGSNSSAEVQAL
>C0LGW6
LWDLLHGSLKKVKLDWETRLKIAVGAAQGLAYLHHDCTPRI
>O75175
RKLIETQMERFKVVERETKTKAYSKEGLGLAQKVDPAQKEK
>Q8GWW8
TQAILGGTIQVPTLTGDVVVKVRPGTQPGHKVVLRNKGIRA
>O22682
ALGAEIVLTNPEKGLKGAVDKAKEIVLKTKNAYMFQQFDNT
>Q94K85
LAFDLKGIEAESLTKQKLDSKILQDEIVKKVNENPNAGWKA
>Q8N6G5
VDIYFSAEFLNSCRLNAEPGKKVFYPVVFSLYNPAIVYANQ
>O80345
RDGKRKKKVEGGDGFSVGEIKRWMIQILTGVDACHRNLIVH
>Q9C9M7
TYGVVYKATDTKTGKTVAVKKIRLGNQKEGVNFTALREIKL
>Q9LYN8
ELSSELSTMEKLVGLYIEQNKFTGEIPSELGNLTQLEYLDV
>Q6PJW8
LQNTLCEASRDEQAFLGKDKKIPGKRSPRSKKGTAKKIPPG
>O94779
ALGNPVPTITWMKVNGYIPSKARLRKSQAVLEIPNVQLDDA
>Q8WVB6
ASLKKQVDGERRERLLQEAQKLSDTLHSLRSGEEEAAQPLG
>Q14185
EERLQEEKSQKQNIDINRQAKFAATPSLALFVNLKNVVCKI
>Q9ZUZ2
VQILTVVSFCHLQGVVHRDLKPENFLFTSSREDSDLKLIDF
>O14646
SDEDDDKLSESKSDGRERSKKSSVSDAPVHITASGEPVPIS
>Q7L5Y1
KGVVHLATAAVLNAVWDLWAKQEGKPVWKLLVDMDPRMLVS
>Q9UBW8
QPSKKASKGKGLRGSAKIWSKSNXXXXXXXXXXXXXXXXXX
>Q0VF96
DNDDATKRKVNLVFEKIQTLKSRAAGSAQGNNQACNSTSEV
>P26232
IAKESQDLKEELVAAVEDVRKQGETMRIASSEFADDPCSSV
>F4IIM1
LRSGSVGVKIQAATVLGSLCKENELRVKVLLGGCIPPLLGL
>Q9FLH0
FEQEKKLEEERIQSLKEMAEKELEHVQVELKRLDAERLEIK
>Q9SXY1
PQTKSKGVEKMNYVCQHVIMKADQQRGDETKTIKTHLFHDE
>Q9Y6Y1
LTTSPKTRPQNGSMILYNRKKVKYRKDGYCWKKRKDGKTTR
>Q6BDA0
PPLPKPSKKYVFYNLNKSLLKCPELVSDVDISKVCKEDRAV
>Q9C5Z3
LASEILMQNWDIALEELNRLKEIIDSKSFSSPLNQVQNRIW
>Q9NZN8
DGPKFPGDKSSTTQNNNQQKKGIQVLPDGRVTNIPQGMVTD
>Q01955
GFAGNPGEKGNRGVPGMPGLKGLKGLPGPAGPPGPRGDLGS
>Q9SQT8
HDIVKNPSLICAPVMADSIDKMVIETSKAHELGADLVEIRL
>Q9C8L4
XXXMVMTHFSRLRQLLLLQPKFLSSQPRPLRSPPPTFLRSV
>Q38854
TGRRGKMPTMRQTNGLSGFTKRGESEHDCFGTGHSSTTISA
>P27658
TGIFTCEVPGVYYFAYHVHCKGGNVWVALFKNNEPVMYTYD
>Q9S757
EGLMVGISSGANTVAAIRLAKMPENKGKLIVTIHASFGERY
>Q9H799
RSSNHIFWTPKSIKTRRCIFKAIQCNDINPQEDLPLALNTF
>A8TX70
FNLRTIRDLSTFSQNMTQIIKDVTKYKEGAVDADMQVHFPI
>O04616
ASSEETSSIDTNELITDLKEKWDGLENKSTVLIYGGGAIVA
>Q9FNA4
CFPSTCPWVRVAQVDASGVHKPLICGLDDMGRLSINGKNLC
>Q05085
EGSMKGKQKLPHTEQFRSLDKAAIRDQEAGVTSNVFNKWTL
>A9LNK9
ESESEDEDEAPRRSRHGEGKKRRXXXXXXXXXXXXXXXXXX
>Q8GXV7
QCEGSLGNSDCGECVKDGFEKAKSECGESNSGQVYLQKCFV
>A5YKK6
AVEKAGPEMDKRLATEFELRKHARQEGRRYCDPVVLTYQAE
>Q9M8D3
QEQDAILVKAESREILQSICKRERLSMAVIGTINGGGRCTL
>Q43125
LWATGWLHDRIRVVVSSFFVKVLQLPWRWGMKYFWDTLLDA
>Q9LFE0
PFKRDEDESMVLADDAEDLYKSLEKARRLALIKKEEAGSGP
>Q8LGU6
FRNFQPAVANPNSLITDSSPKSTVNSTLQAPRRKFVDEGKL
>Q8VY26
AEKHGRAMDMCSINPLYLGQKYRYVYACGAQRPCNFPNALS
>Q8NHQ1
CSINSIIHNPRAPVIIYKQTKGGVQNFNKDLVQDCGFEHLV
>Q94A03
DDHSKGIDRIHNLQNVEDKQKKASQLKKRVIFGIGIGLPVG
>Q9SJW9
QTLSEINILPTPVKPVSTLAKFPSTPAIIDSTPVITATPPE
>Q9FMF7
FTSEVIWLIVISFFFARGFVKTGLGDRIATYFVKWLGKSTL
>P92948
GGVWKNTEDEILKAAVMKYGKNQWARISSLLVRKSAKQCKA
>Q8RVL2
SCTADNLTRTGSSQEGINSDKSEESGRPSLGLRSSSCRSVV
>Q9FLP9
TKVIPGKYGFIAQLNEGRHLKKRPTEFRVDKVLQPFDGNKF
>P84634
RNGFSPVKESSTKSHVESIYKLYGVELKHPAQPLLRVKPLC
>O64827
SNIELEVDECHCIMEAHHFSKRPFGNTAVLCKDISFGKESV
>O94985
KLDCELQKDYSFTIQAYDCGKGPDGTNVKKSHKATVHIQVN
>F4K2E9
DWDIVRKAICSAYFHNSARLKGVGEYVNCRTGMPCHLHPSS
>Q9C5Z2
PPLRVVQIEGLAVLKIIKHCKEFSPTLVTGQLLGLDVGSVL
>Q9FY74
PVMKILRRSEDSLKKVDSFSKWAIKELGEMEDLQMQSSRGD
>P42759
ATPIADIPEEKKGFMDKIKEKLPGYHAKTTGEEEKKEKVSD
>F4IVL6
LLNFVDEQRACQCPDGSYDLKNAQSFSYDALSKEVFVGNVY
>Q6PJW8
GKDKKIPGKRSPRSKKGTAKKIPPGLFSGDIAPLMQEKVLS
>Q9S814
MKADSFGKDISSGYCMSPTAKGMDSQMTSSLYDSLKQQRTP
>Q9XFT3
ASYLRYDLNTIISSKPKDEKKSLKDLTTKLFDTIDNLDYAA
>P19835
VFGKPFATPTGYRPQDRTVSKAMIAYWTNFAKTGDPNMGDS
>P93825
HFGGYAGFSIPISESDVVRIKRSEEVNMLSPGSVLASVTSR
>Q9SP02
LFGKTVPKTVENFRALCTGEKGIGKNGKALHYKGSSFHRII
>Q9BPX3
MKICNEILTSPCSPEIRVYTKALSSLELSSHLAKDLLVLLN
>Q6UX04
SRSEELRKEARQLKRELLAAKQKKVENAAKQAEKRSEEEEA
>P00167
XXMAEQSDEAVKYYTLEEIQKHNHSKSTWLILHHKVYDLTK
>Q9S814
NRSNPINIDNNASSNVDAEAKLLQSFRHCILKLIKLEGSEW
>F4K2E9
GGLTDLGWKMVEFPLDPPLAKMLLMGERLDCIDEVLTIVSM
>P25940
GPLGPSGLPGLKGDTGPKGEKGHIGLIGLIGPPGEAGEKGD
>P09622
PGITIDEDTIVSSTGALSLKKVPEKMVVIGAGVIGVELGSV
>Q9HCU4
ITFRGLRQRFHFTLALSFATKERDGLLLYNGRFNEKHDFVA
>Q96524
WSNADKLLNEFIEKQLIDYAKNSKKVVGNSTSLLSPYLHFG
>Q38873
MGNCCGNPSSATNQSKQGKPKNKNNPFYSNEYATTDRSGAG
>Q94AX4
KVPIVPYGGATSIEGHTLAPKGGVCIDMSLMKRVKALHVED
>O80340
DFRGAKAKTNFPTFLELSDQKVPTGFARSPSQSSTLDCASP
>Q9Y6Y1
INTDKKEWAKWTKEELIGQLKPMFHGIKWTCSNGNSSSGFS
>Q9HC77
VDLDLSDKDYSSDESIMESIKHKVSEPSRSSSLSLSKMDFD
>Q8WXI2
IDRASECRKKYAFKACHPKIKSFYFAAEHLDDMNRWLNRIN
>F4K2E9
RSGAVRGTEVQTEFDSEEERKAILLVHDTKPPFLDGRVVYT
>Q9C9Q8
ENDRFCGPGSKQECLELPPVKYRVPLRWPTGKDIIWHSNVK
>P49238
PLIYAFAGEKFRRYLYHLYGKCLAVLCGRSVHVDFSSSESQ
>Q9Y592
NKLHKAEREINTLSSKVKELKHSNKLEITDIKLETARAKSE
>Q6BDA0
EKEASAFGICKIIPPLPKPSKKYVFYNLNKSLLKCPELVSD
>Q94AW8
XXXXXXXMFGRGPSKKSDNTKFYEILGVPKSASPEDLKKAY
>Q9UPV0
LLQSNQQLREILDELQARKLKLESQVDLLQAQSQQLQKHFS
>Q9SSD2
TKPINGAIFIFNPRTGQLFLKVIHTSVWAGQKRLGQLAKWK
>Q14185
VNRSHLRFTFRHRSSQDSKDKSEKIFALAFVKLMRYDGTTL
>Q9FNY0
ITLTPSGSCRYDSSLGLLTKKFVNLIKQAKDGMLDLNKAAE
>P01024
ENIVSRSEFPESWLWNVEDLKEPPKNGISTKLMNIFLKDSI
>O00574
IVVVKATKAYNQQAKRMTWGKVTSLLIWVISLLVSLPQIIY
>Q8RXN6
QAGSNRLRVSSVPSKLKINAKVAKKLKERQYAGGATTSGLT
>P02489
HFSPEDLTVKVQDDFVEIHGKHNERQDDHGYISREFHRRYR
>Q96N67
AKGYQTSPDLRLTWLQNMAGKHSERSNHAEAAQCLVHSAAL
>P02458
VYPNPANVPKKNWWSSKSKEKKHIWFGETINGGFHFSYGDD
>Q6NLQ6
IIRSVLDFRRDPWPKVSENAKDLIRKMLDPDQKRRLTAQQV
>Q9SP32
MHPVRELQERCQQQAEGLEYKASRSGNTATVEVFIDGVQVG
>Q93WF6
XXXXXXXXXXXXMARSISNVKIVSAFVSRELSNAIFRRGYA
>Q9C7S5
LQLHVNNLMGSIPVSLANCTKLVKLNLRVNQLGGTLSAIDF
>Q8RXD9
VIFHHSFDVKVEKPLGVFMNKSDQDDSVVVQFKICCPDIGE
>Q9LYD9
ECDNGSSESINLAMSGLQRRKSRKVRLLSELLGNTKTSGGS
>Q9HCG8
EQITDKNSLAYQRMSWEALKKSINGLINKVNISNISIIIQE
>Q9LJI2
TSVVVGIVSLCVADKEVKIDKNCFIRDLSFFLFSLVSLLVI
>Q9FVX0
LEMESSVLNYLKFELTTPTAKCFLRRFLRAAQGRKEVPSLL
>O81223
LASVTPFTVEEVEALYELFKKLSSSIIDDGLIHKEEFQLAL
>P46032
LLAGLSLVNMAVYFFSAARYKQKKASSXXXXXXXXXXXXXX
>A0SVK0
AQRRSHGDEDNDNKLRKLTGKIIGDFKNYAAKRADLAHRCS
>Q01955
LPLLLVLLAAAPAASKGCVCKDKGQCFCDGAKGEKGEKGFP
>Q96242
REEATHNLLFATCFNTWGGMKILFPNMVKRIGRAGHQVHNR
>Q9SYP1
LLGKLEELDPFVEQIREETLKETLCHGIGYLHEGLSSLDQE
>P92983
GEDADAAAERVRSVYEATGLKGMLVYGVEHADDAVSCDDNM
>Q9H799
DADILSETFQLLIDSAKDFSKRLWGLVPFGLYLPAPPLYCP
>Q5IBC5
CTTLYSLLSSSQKKSKRGIGKILEQELLAYDRVLPLRSNLG
>Q9SYP1
EKGQIIISTPEKWDALSRRWKQRKYVQQVSLFIVDELHLIG
>Q8NE35
PWNLSDSDFVMDGSQPLDPRKTIFVGGVPRPLRAVELAMIM
>Q8VYZ5
GFRRAVLPFERVRTFANSDDKVVSLEWSLDSDYLLVGSRDL
>Q96EP1
VVKKQTCPLQTGDVIYLVYRKNEPEHNVAYLYESLSEKQGM
>Q5YDB6
VKSGFKKSLFNVFLDGTCHPKMALVIDDRLKVWDEKDQPRV
>Q9LYN8
GSRSREPLSINIAMFEQPLLKVRLGDIVEATDHFSKKNIIG
>P48165
EEAERLTTEEQEKVAVPEGEKVETPGVDKEGEKEEPQSEKV
>Q9SP32
SSKLFHLYMYNVRCVDFGSSKDPFLSEVSEFAILFGNELDA
>P48165
EVGMVETSPLPAKPFNQFEEKISTGPLGDLSRGYQETLPSY
>Q9XGM3
DDYEDRGQPLDVLLKRIEESKIVLAIFSGNYTESVWCVREL
>P10643
PHCFPLSLVPTEFCPSPPALKDGFVQDEGTMFPVGKNVVYT
>P42695
LLMEEDDMALANVVMQEAQKKLISQVQKRNFIENIIPIIIS
>P23321
DSFTGKFLVPSYRGSSFLDPKGRGGSTGYDNAVALPAGGRG
>Q96BY6
SEISQRLLKLYADKFGADNVKIIQDSNKVNPKDLDPKYAYI
>Q9C942
PETWTGLMFSAPLFVIPEDMKPSKAHLFAYGLLFGLADTWA
>Q6UX04
TFEIYDPRNPVNKRRREESKKLMREKKERRXXXXXXXXXXX
>Q9SP32
GVDLNCKQQPLIKGRGVSYCKNLLSPRFEQSGESETVLDKT
>Q9C0D2
KRPDARLAAEEEAKRLEELQKQAAQERMERFEKAHVRGFQA
>Q9SGH6
LLKTDTLLAGMRANWYGLLGKKFKDSFGHAGSSILGGVVGM
>Q8IWV2
PEELQNGRGFGYVVAFRPYGKMIWMLTVLASADASRYVFRN
>Q96BY6
NPDSNKYAQKILKSNRQFCSKLGKYRMPFAWAVRSVFKDNQ
>O80842
DGSARGGCVVSVVEELGIPVKFIGVGEAVEDLQPFDPEAFV
>Q9M591
NKGLSDFNLALDLGFLTKARKYTFFKPKFIFYATYLSEKIG
>Q6ZY51
SNSRLTCTATSSSTIEEQRKKKDGSGTKVRLNVRLDHQVNF
>Q9LZV7
AGELPQTLSNCSNLISIDVSKNSFTGDVLKWMFTGNSESSS
>P10643
SVTNLPQVIKQKLTPLYELVKEVPCASVKKLYLKWALEEYL
>Q9SJW9
PEFASTPARLMSTSLAARPLKRSNGHTNPDDISADPPTKLV
>Q6WN34
NLRRFALEHEASDLVEIYLWKLVKGIFHLTQIKKVRKQDFQ
>Q38869
IVDEHAAPDKPLDPAVLSRLKQFSQMNKIKKMALRVIAERL
>O48538
FFQYKQKDAFHVMGYCLLTAKGAAETLKFNMALILFPVCRN
>Q96529
DRLEPYITDTVHFINDSISQKKKVLVEGGQATMLDIDFGTY
>F4K2E9
GDILIFMTGQDEIEAACFSLKERMEQLVSSSSREITNLLIL
>Q9SLV0
TYSTAVSVLLHVPLNYLLVVKLEMGVAGVAIAMVLTNLNLV
>Q9UHC6
YHLPSSSDTLFNSPKSLFLGKVIETGKIDQEIHKYNTPGFT
>Q6BDA0
KRKATCETSLKHTETSDEEKKPIAKRLKKTPKACSGSRQQE
>P08572
PKGWKGDAGECRCTEGDEAIKGLPGLPGPKGFAGINGEPGR
>Q6PJW8
NLQNTLCEASRDEQAFLGKDKKIPGKRSPRSKKGTAKKIPP
>Q06738
MKTETGMDTNSPSRSHEFDLKTESGNDKNSPMGFGSESGAE
>P15456
FLIAGNNPQGQEWLQGRKQQKQNNIFNGFAPEILAQAFKIN
>Q9FPF0
GGICASPAYVFEPNGLLKGKKATTHPVVSDKLSDKSHIEHR
>O04200
MVSNPSMQFMLYETMLTKLKKKRALKGSNNVTALETFLLGA
>F4I1S7
FIDGRLVNHQPLSILSASMDKTMMIWRPEKKTGVWVNVVCV
>Q9XGM3
INLVDLKLPYSEMEQLWEGDKDTPCLRWVDLNHSSKLCSLS
>Q9LUD9
KYARCIGLLFQVVDDILDVTKSTEELGKTAGKDVMAGKLTY
>Q8GWE6
ALEALYVVCYEIRVLAEKADKDLTSNGKSPEKLKAAGSLLM
>Q8GY31
LSQVRGPTCARRLVNYLDEKKEDTGIKNIMILERGFNGWEA
>Q9M1S8
DYHALESIGVSVKGCVVLARKGENLGRGAIVKIAEAKGALG
>Q9XFH4
ASQYNNTKAKRAVAAMISRSKEDGETINSDLTEEETVIKLQ
>F4HW04
EWVWRGVTFMGKKSDYYHLKKQIESEFVDAGANIMSSKSFL
>Q9BPX3
SEIRAPIVTVGVNNDPADVRKKELKMAEIKVKLIEAKEALE
>P21238
VSLKRGIDKTVQGLIEELQKKARPVKGRDDIRAVASISAGN
>Q9SU35
LFFALNILFFTLTVATNCNCKPSPKPKPVPSPKPKPVQCPP
>Q9LKF9
PMIIDTKTTHDVIGSHGPAYKDILIDGFVPPSSSVAPMFPY
>Q8IZJ3
CGEQNMIHFAPNVFVLKYLQKTQQLSPEVERETTDYLVQGY
>Q9UBT7
LNELKKELHSTATQLAADLLKYHADHVVLKALKLTGVEGNL
>O64827
KFCGCSRTCQNRVLQNGIRAKLEVFRTESKGWGLRACEHIL
>Q96318
QQEQKNLWSGFDAQVIAQALKIDVQLAQQLQNQQDSRGNIV
>Q9LPT1
NDMVKEKKTGDVFDKEMKGKKNCKAEMINLLKIGLRCCEEE
>Q9SP02
SLLLLGTLSAIQAKKSKENLKEITHKVYFDVEIDGKAAGRI
>Q9SYP1
IDPRSFGDRVAKGRPQELEDKLKKSKKKERDVVDDMVNIRQ
>Q86XI2
ELVDNWLPTEHAQAKSNTASKGRVQIHDTRPVKPELALVYI
>Q12860
SDLYWPCVATGKPIPTIRWLKNGYAYHKGELRLYDVTFENA
>P92965
GNFEYDAREGDLERLFRKYGKVERVDMKAGFAFVYMEDERD
>Q9H2A7
CGKRISSDSPPSVQFMNRLRKHLRAYHRCLYYTRFQLLSWS
>Q9ZR37
PSSSSSSSSLPGIEKYNEKVKNQIQALVRVIKVARTYRDDN
>Q9STX5
TSTEEEKEEDAEEEDGEKKQKTKKVKETVYEWELLNDVKAI
>Q9LXV3
AVTAAILGLSVLLVTGVVTWKECLAESVAWDTLTWFAALIA
>P12109
DCPVDLFFVLDTSESVALRLKPYGALVDKVKSFTKRFIDNL
>Q9HB71
KRVRDALTAEKSKIETEIKNKMQQKSQKKAELLDNEKPAAV
>Q9SSD2
DVQLRWGDYDSHDIERYTRAKFMDYTTDNMSIYPSPTGVMI
>Q56XY2
MSEHSLGPNGGLVYCMEYLEKNIDWLESKLKPLLKDHYILF
>P25696
VGAASFKEAMKMGVEVYHHLKSVIKKKYGQDATNVGDEGGF
>Q94A03
TFAFLGGKTFGRTPLTSISPKKTWEGTIVGLVGCIAITILL
>Q7Z7A1
GEMNIHSPSDVLGKSLADLQKQFSEILARSKWERDEAQVRE
>Q9S7E9
SLTSGGLGAYSDSRGLPGVRKEVAEFIERRDGYPSDPELIF
>A8TX70
ALNFVGQYFTHSKGARLGAKKFLILITDGVAQDDVRDPARI
>Q93ZC9
DISLLPPLHLIYAENPSDSGKVHSMVRQRWLDGDEFIISSM
>Q10570
FILAADVMKSISLLRYQEESKTLSLVSRDAKPLEVYSVDFM
>Q0VF96
DLEYELEAKSHLKDDRSRLVKQMEDKVSQLEMELEEERNNS
>Q94F30
DEVINVYLELLKERETREPKKYLKCHYFNTFFYKKLVSDSG
>Q9FHX5
NLPPPKNVIPLLKSVGATKVKLYDADPQALRAFAGSGFELT
>P12109
GEKGSRGEKGSRGPKGYKGEKGKRGIDGVDGVKGEMGYPGL
>Q42572
CIFAFDMLYLNGQQLIQENLKIRREKLYESFEEDPGYFQFA
>Q9SSD2
LHLDYNFNLKPVKTLTTKERKKSRFGNAFHLCREILRLTKL
>F4HW04
SVNYQGWLELKKRKWKVTLEKKKKRRLGDLRSSNQVDTHEI
>Q9FFN7
LLEDSVSDPVKTVVNGLVVKKLRRDRSIDCLKQVSDMPNAK
>Q9FV70
SPLISPHWDDSYSQITQKVQKSRKNHRIQLGSIANMSGGES
>Q9SLG2
LVNEEDDFGFSFDFKPYMISKAETINRALDEAIPLIEPLNI
>P42759
VTTMPAPHSVEDHKPEEEEKKGFMDKIKEKLPGHSKKPEDS
>Q9M086
CALAAHRKFAAMFVERRGILKLLAVPRVSETFYGLSSCLYT
>Q9CA61
ATLMLYQRWWRSNIPPGPKPKFLLGNLHQMKPLWTHSFSEW
>Q9H799
EHELNSLLFDVHTTLKRHQSKTKSQNVFRAGSCFVVAPESY
>Q96242
XMASISTPFPISLHPKTVRSKPLKFRVLTRPIKASGSETPD
>Q7Z7A1
ENHELQGLKLQHDQRVSELEKTQVAVLEEKLELENLQQISQ
>P52569
AYFGVSAALTLMMPYYLLDEKSPLPVAFEYVGWGPAKYVVA
>Q9UQ52
RAYNTAGTGPSSPPVNVTTKKSPPSQPPANIAWKLTNSKLC
>P02461
GEPGPRGERGEAGIPGVPGAKGEDGKDGSPGEPGANGLPGA
>Q9ZT82
AGRGETDYYSVLVKYDHQLEKEVEIFRVKLPGPVKLGEGKP
>P54609
SLHPATMEKLQLFRGDTILIKGKKRKDTVCIALADETCEEP
>Q9STX5
FTDEKPMAWSHFNAEGDVEFKAVLYVPPKAPHDLYESYYNS
>O22609
LFAASPAVESASAFVVSTPKKLQTDELATVRLFQENTPSVV
>Q9SSD2
LRTEYRIAFPHLYNNRPRKVKLCVYHSPMIMYIKTEDPDLP
>Q9NYQ6
VDEQVQLTFSAGETTTTVAPKVPSGVSDGRWHSVQVQYYNK
>Q8TC92
EIIQEVFEQCGDITAIRKSKKNFCHIRFAEEFMVDKAIYLS
>Q9SIQ7
SNGTETAQLKAIDFGLSIFFKPAQRFNEIVGSPYYMAPEVL
>Q9SRW9
YGFSPPRATEHHGWLGRRKVKISLRRPKAMMKKDDEVSLPI
>Q16281
GLMVSDTNRLWQHYKTTTQFKLDVLSLVPTDLAYLKVGTNY
>Q8VY07
ATNTTSPLSFADSKPQHLQKKDPFQVKSGIWADSLSRGLID
>Q94B78
DHIDSLIDATVPKSIRLDSMKFSKFDAGLTESQMIQHMVDL
>Q9SSD2
NEQTKERTAVAFLRVDDEHMKVFENRVRQILMSSGSTTFTK
>Q9LL84
NGTTQKQKESESTQDNPKVNKSSKRGEKKNVSLVPSQFIQT
>P24903
QARVQEEIDLVVGRARLPALKDRAAMPYTDAVIHEVQRFAD
>Q9LXV3
THYGIGSAPIFYGANYVPLAKWWGYGFLISIVNILIWLGVG
>Q9HCG8
SFSENEKHTHRIKDSENFRRKDRSKSKEMNRKHSGSRSDED
>Q7XJ60
GPKSAKAAEVQALSKELVDLKISTDLLEKERDFYFSKLRDV
>Q9LPT1
SHLHANNSAGLDWITRLKIIKGVAKGLSYLFDELPTLTIPH
>Q9SYP1
GEEDTVRRLINHQRFSFENPKCTDPHVKANALLQAHFSRQN
>Q8W4I7
QEVDTDKDGRISYEEFAAMMKTGTDWRKASRHYSRGRFNSL
>P15455
FARYIIESKGLYLPSFFNTAKLSFVAKGRGLMGKVIPGCAE
>Q9FWR4
AEFASVGSNIFGTFGTFLKSKDSNDGSEHALLVELEALENH
>F4JJL0
LLPKSADGDLASVCSWPDEIKHHWQWRWTSPLHYVDTPDYR
>P47999
LSLSSRKAAAFDVSSAAFTLKRQSRSDVVCKAVSIKPEAGV
>Q9FRS6
LEVLELWQNSLMGSLPVHLGKNSPLKWLDVSSNKLSGDIPS
>O22850
XXXMPRSSRWVNQRATSKIKKFILFLGVAFVFYLYRYPSSP
>Q42547
EKVPTPTNSYTGIRTKCVIKKENNFKQAGDRYRSWAPDRQD
>Q9LN63
LCSEAGWVVEEDGTTYRKGHKPLPGDMAGSSSRATPYSSHN
>O04046
LVRLFQPSLESRVKTALLSRKEVAAFLDSPIVEDEEGEERE
>Q9M5K2
TIDEKKIVSSTGALSLTEIPKKLIVIGAGYIGLEMGSVWGR
>F4K5T2
EATGGNTGIGLASIGASRGYKVILLMPSTMSLERRIILRAL
>Q3E991
SPSLQYVSESEPLVRFKNSVKITKGDLNSWREGTDPCSGKW
>O14646
CKWQGLPYSECSWEDGALISKKFQACIDEYFSRNQSKTTPF
>P12111
RVILQAKCKGYFFVVLGIGRKVNIKEVYTFASEPNDVFFKL
>Q9LXW7
VSPKLKELFHLLDSFRGDKQKQCLILVERIITAKVIERFVK
>O14936
INTKSSPQIRNPPSDAVQRAKEVLEEISCYPENNDAKELKR
>Q42484
EKLICPKLTTLMLQQNSSLKKIPTGFFMHMPVLRVLDLSFT
>Q42484
CINISHCNKLKNVSWVQKLPKLEVIELFDCREIEELISEHE
>Q9SRT0
FNSLLCKVSSSNLQDQKSAAKELRLLTRKGTEFRALFGESP
>P43254
EQEEAERNMQILLDFLHCLRKQKVDELNEVQTDLQYIKEDI
>O22850
NFLKEQKGGLFGDAIKWNFAKFLVDRQGNVVDRYAPTTSPL
>Q940G6
AYDDGWAVLKWVNSSSWLRSKKDSKVRIFLAGDSSGGNIVH
>P08574
SMDFVAYRHLVGVCYTEDEAKELAAEVEVQDGPNEDGEMFM
>Q94JQ6
RVTKGSNVEQSTEAMQMKLEKKFGQSPVFVASARMENGGMA
>Q6NLQ6
XXMGNCCGTAGSLAQNDNKPKKGRKKQNPFSIDYGLHHGGG
>Q7Z7A1
SLSQLESSLTEDSQLGQNQEKNASARXXXXXXXXXXXXXXX
>Q8VYZ5
FGLYQMPDFICIHLLSISRQKLTTAVFNERGNWLTFGCAKL
>P11509
LVALLVCLTVMVLMSVWQQRKSKGKLPPGPTPLPFIGNYLQ
>A0A140G945
XXXXXXXXXXMDVTIQHPWFKRTLGPFYPSRLFDQFFGEGL
>Q5YDB6
PERSVSATETSADVLHGIAIKCGAKVEYKPSLVSSTDLRFS
>Q13609
NCAYDRIVLRGQEIVSSVVPKSNSVFDFQKAYKLTEEEALD
>A5YKK6
LALDINELKPGNLLKDKDRLKNLDEQLSAPKKDVKQPEELP
>P92948
KNEYQIVAQPPPEESEEPEEKIEEDMSDRIAREKAEEEARQ
>Q9M5A9
IGIYFATWWALNVVFNIYNKKVLNAYPYPWLTSTLSLAAGS
>Q8NE35
ACLEEDGKLYLCVSSPTIKDKPVQIRPWNLSDSDFVMDGSQ
>Q9Y6Y1
KIMRFLRRCRHSPLVDHRLYKRSERIEKGQGTXXXXXXXXX
>Q9M086
KPGDDNSVRDDPSRHRLNRSKSRGRGRVHEGAPDTEVLLAS
>O23702
VSDEEVEESEASEEEEQSPSKHEKLAIVESTSRQQGESTLT
>Q5IBC5
VREAERFNGDLVISFCDLTVKEHYKSALSKDRVYKFAREVL
>Q8VYZ5
QNRCLFINLPRRVVLHRITFKDKVGALKFSPNGKFIAVGIG
>Q9H799
VQCQREEPLETIMEEKSTEQKGMIEAFSHPGHTTPQSMQVD
>P42759
HKTQISEPESFVAKHEEEEHKPTLLEQLHQKHEEEEENKPS
>A5YKK6
NKPILHTDLDVKSLLLEAYVKGQQELLYVVPFVAKVLESSI
>Q5YDB6
QRRINNEMDPQRLAVIVAEMKRYQDDKNLLKQYIESDQVVE
>Q42029
NVFGKPKTNTDFLPYNGDGFKVQVPAKWNPSKEIEYPGQVL
>Q39054
LTSGGVSMGDRDFVKPLLEEKGKVYFSKVLMKPGKPLTFAE
>Q9UPV0
RRWLERVKNDPRLPLFSSTPKPKATLSLLQLGLDEHNRVKV
>P78329
KSKTLDFIDVLLLSKDEDGKKLSDEDIRAEADTFMFEGHDT
>Q9SKN5
LENDAVLGLTPPSSDGNGNGKEKPASFAKTLTQSDANNGGG
>Q9HC77
THTTYPEGLEVLHFSSGQIEKHYPDGRKEITFPDQTVKNLF
>Q8W4D0
VSAAEFFISGSMDGHLKFWKKKGVGIEFAKHFRSHLGPIEG
>O04046
TMSLIKDDLPCMDNDDLRRGKPTTHKVYGEGVAILSGGALL
>Q9FGL5
LDVSENRLSGPLPAHVCKSGKLLYFLVLQNRFTGSIPETYG
>Q42484
SEAIKTDGGSIQVTCREIPIKSVVGNTTMMEQVLEFLSEEE
>Q9M101
NKLKKLALKVSAVSLSEEEIKGLKTLFANMDTNRSGTITYE
>P26232
DLLAYLQRIALYCHQLNICSKVKAEVQNLGGELIVSGTGVQ
>Q9S841
VFESLQPSDTDLGAKVPKDVKIQGVWYGQIEXXXXXXXXXX
>Q8TEA8
DPKQLSKLEKQQQRKEKTRAKGPSESSKERNTPRKEDRSAS
>Q8TEY5
VTENLETQVVESRLREPPGAKDANGSTRTLLEKMGGKPRPS
>Q39016
PTISEAAKDLIYKMLERSPKKRISAHEALCHPWIVDEQAAP
>Q7X6P3
KPGGRLHISLDYVRREFEHAKEDSESVGWVTEGLIARPLPT
>Q84JW1
FGFTTSLISCYQLLPSRPKLKTPXXXXXXXXXXXXXXXXXX
>Q9LQ55
TSPQPDGPSSTGGSLKSLRDKLMPQDKDKDKEKETPEVSGL
>Q9M5K3
LLHSSHMYHEAKHSFANHGIKVSSVEVDLPAMLAQKDNAVK
>Q7XJ60
GLSKASGPKSAKAAEVQALSKELVDLKISTDLLEKERDFYF
>Q6ZY51
ELEHICSKKDATPEEVLVARKIHPCLPSFKAEFTAAVPLTR
>Q9SYP1
TAIVQHAKNKKPAIVFVPTRKHVRLTAVDLMAYSHMDNPQS
>Q9FLH0
ALALCAKREEAVSERESSLLKKEQELLVAEEKIASKESELI
>Q39054
KVVATAVVPDEVERIKDILQKWSDVDEMDLILTLGGTGFTP
>Q8GSA7
EKMQDGTEKEEDDDFFKQGRKQTEDRLQKALARVKSMVQYP
>A7UL74
EPIKEAFKLIASPDDERQLQKESSSSPSTSIQFGNIVLQRE
>Q7Z7A1
VECLSKEKEDLQEKCDIWEKKLAQTKRVLAAAEENSKMEQS
>Q96BY6
QAVFSVSNPHSEIVLVAKIEKVLMGNIASGAEPYIKNPDSN
>P02458
AGPKGDRGDVGEKGPEGAPGKDGGRGLTGPIGPPGPAGANG
>P02458
RGQPGVMGFPGPKGANGEPGKAGEKGLPGAPGLRGLPGKDG
>P42697
DGQSDSIVKDIENMVRSYIEKPNCIILAISPANQDLATSDA
>Q6BDA0
YNLNKSLLKCPELVSDVDISKVCKEDRAVFTTRQQELGQTV
>Q9LJE5
IVKDVPNSLLKHITLENNENKPVTNSRDTQEVKLEQGLKIV
>O75462
GQDNTCEEYHTVGPHSCHIPKDLALFTPYEIWVEATNRLGS
>Q6ZY51
LEGTALKMVEGDRNSKNWWRKLEMVREVIVGSVEREERLKA
>Q9H799
KMVENRDTGCQIGPNIERESKSDAGGSVAVATPGGTEERNG
>P32302
PMLYTFAGVKFRSDLSRLLTKLGCTGPASLCQLFPSWRRSS
