# Supplementary material for: iSUMOK-PseAAC: prediction of lysine sumoylation sites using statistical moments and Chou’s PseAAC
Source: PeerJ. 2021 Aug 4;9:e11581. doi: 10.7717/peerj.11581 (PMC8349168; doi:10.7717/peerj.11581)
Supplement: Supplemental Information 6 [file peerj-09-11581-s006.fasta]

>Q9Y2L8
PEHTERSVPQDPDFAEVSDLKGMVQRWQVNPTVGKSRQNPS
>Q9HCE3
ATNEEETEIKEDTKVPSPKRKLEEPVLEFRPPRGAITQPLK
>Q09666
PDWHLKMPKMKMPKFSMPGFKAEGPEVDVNLPKADVDVSGP
>Q9UKV3
EEEGDDEGQKSREAPILKEFKEEGEEIPRVKPEEMMDERPK
>Q96FZ2
RMLQWLATKSPKKEDSKTPQKEESDVPQWSSQFLQKSPLPT
>A6NHR9
GPIIKLMILPDPEKPVRLNVKYDKDASFLAGGLFTDFMISV
>P15622
GKTFSHRSTLMNHERIHTEEKPYACYECGKAFVQHSHLIQH
>Q8IYB3
AIAAATTTLAQEEPVAAPEPKKETESEAEDNLDDLEKHLRE
>Q8NAP3
AFSDPAVSQSLKDDSKPEPDKVGRFASRPKSIKEKKKTTSH
>Q14498
FRGRYRSPYSGPKFNSAIRGKIGLPHSIKLSRRRSRSKSPF
>Q08J23
RESTQLSPADLTEGKPTDPSKLESPSFTGTGDTEIAHATED
>P43243
SKTDGSQKTESSTEGKEQEEKSGEDGEKDTKDDQTEQEPNM
>Q9Y2G7
HEVCFRQVTKTTSEKMPTYRKLTSLPLYQKSHNREKPYECG
>P17275
AGGAGGGVTEEQEGFADGFVKALDDLHKMNHVTPPNVSLGA
>P61956
XXXXXXXXXXMADEKPKEGVKTENNDHINLKVAGQDGSVVQ
>P08621
PPDDGPPGELGPDGPDGPEEKGRDRDRERRRSHRSERERRR
>Q9UBW7
FCCQSCVSEYKQVGSHPSFLKEVRDHMQDSFLMQPEKYGKL
>P24278
TVQSSNLYGIQISTTQKTVVKQGLEVKEAPSSNSGNRAAVQ
>Q8N1G0
PVATIQNASTAMLMAASVARKAVVLPGGTATSPKMIAKNVL
>P07910
NDKSEEEQSSSSVKKDETNVKMESEGGADDSAEEGDLLDDD
>Q96FZ2
VNNSRNNTPECLAPVDLVVKKELRASGSSQRMLQWLATKSP
>P38432
DESISDGPSKVTLEARNSSEKLPTELSKEEPSTKNTTADKL
>Q96DT7
IPGTSNDFKYGLIPGASNDFKYGLLPESWPKQETWENGESS
>Q9H307
QRKMNALFEGRRIEFAEQINKMEARPRRQSMKEKEHQVVRN
>Q8IWI9
SGRTKSSYKSILPYPVSPKQKYSHVILGDKVTKNSSGIISE
>Q15788
QLPGLCETDRMDGAVTSVTIKSEILPASLQSATARPTSRLN
>P39880
QQKPYPSPKTIEDLATQLNLKTSTVINWFHNYRSRIRRELF
>P39023
KFGHGRFQTMEEKKAFMGPLKKDRIAKEEGAXXXXXXXXXX
>O14639
RQLQEEQLMKLNSGLGQLILKEEMEKESRERSSLLASRYDS
>Q4LE39
NGKEESKIDHLTNNRNDLISKEEQNSSSLLEENKVHADLVI
>Q99856
SLGLAASTNGSSITPAPKIKKEEDSAIPITVPGRLPVSLAG
>Q9ULD9
KNEGLANGLSESQESRMASIKAEADKVYTFTDNAPSPSIGS
>P26368
XXXXXXMSDFDEFERQLNENKQERDKENRHRKRSHSRSRSR
>Q03112
TSQDQPLDLSMGSRSRASGTKLTEPRKNHVFGGKKGSNVES
>Q9GZR1
GQKENKIKTVSFESKIQLRSKQEFQFFDEEEETGENHTIFI
>Q9Y2X9
IPDEVLQSILDQYSNKSESQKEDPFNIAEPRVDLHTSGEHS
>P52747
IDGSESVAGTGMIGENEQEKKMQIVLQGHATRVTAKSQQSG
>Q8ND82
XXXXXXXMDDDKPFQPKNISKMAELFMECEEEELEPWQKKV
>P48643
DAKIAILTCPFEPPKPKTKHKLDVTSVEDYKALQKYEKEKF
>P17036
SPGERLNRKMPDFGQVTVEEKLTPRGERSEKYNDFGNSFTV
>Q6ZNA4
VVRKKRKSQQAGPSYVQNCVKENQGILGLRQHLGTPSDEDN
>P11388
QIVTKLVDVVKKKNKGGVAVKAHQVKNHMWIFVNALIENPT
>Q9P2R6
GELPPIEKPVDPPPFMFKPVKEEDDGLSGKHSMRTRRSRGS
>P42285
NEGDDFGWGVVVNFSKKSNVKPNSGELDPLYVVEVLLRCSK
>Q9ULM3
DAPPSLPLTIPAPVKASSPIKQSHEPVPDTSVEKGFPASTE
>P23497
EGQEATCSRPQIVPEPMDFRKLSTFRESFKKRVIGQDHDFS
>P17028
SAQSVEEDSILIIPTPDEEEKILRVKLEEDPDGEEGSSIPW
>Q8NDX5
QEGLEPFPVSRSSLLIEQPVKKRPLLDNQVINSVCVQPELQ
>P37275
DSTCLLCDDCPGDINALPELKHYDLKQPTQPPPLPAAEAEK
>Q9NRE2
LAPKPSSNSASDCTASTTELKKESKKERPEETSKDEKVVKS
>Q9BVP2
ILNKSDLVPKENLESWLNYLKKELPTVVFRASTKPKDKGKI
>A6NHJ4
KIHISNNYENNFFHSSLLTLKQEVHIREKSFQCNESGKAFN
>Q9Y2L6
VDRVPHNPYATLRLPRKAAAKSEHITKNIHKALVAEHLRGW
>P06748
ASIEKGGSLPKVEAKFINYVKNCFRMTDQEAIQDLWQWRKS
>Q08050
AASLMSSELARHSKRVRIAPKVLLAEEGIAPLSSAGPGKEE
>P63165
DQEAKPSTEDLGDKKEGEYIKLKVIGQDSSEIHFKVKMTTH
>Q8IX01
YKLKLAEMQRMSENLRGADQKPTSADCAVRAMLYSRAVRNL
>Q8TAQ2
PKTPQQTSASQQMLNFPDKGKEKPTDMQNFGLRTDMYTKKN
>P11388
EKFIKAAIGCGIVESILNWVKFKAQVQLNKKCSAVKHNRIK
>Q9BRH9
GKAFSQSSSLFLHHRVHTGEKPYVCNECGRAFGFNSHLTEH
>P17029
SEDSASRGETTGRSQKEFGEKRDQEGKTGERQQKNPEEKTR
>Q13029
QETFNKNFVCNVCESPFLSIKDLTKHLSIHAEEWPFKCEFC
>Q8IXK0
EGAEPFPVGRSSLLVGNLKKKYAQGFLPEKLPQQDHTTTTD
>Q9ULU4
TPNSQYQMLLDPTNPSAGTAKIDKQEKVKLNFDMTASPKIL
>P61978
PDRVVECIKIILDLISESPIKGRAQPYDPNFYDETYDYGGF
>Q53GI3
FRQNSHLNRHQSTHSRDKHFKCEECGETCHISNLFRHQRLH
>Q96K58
PETEAKAEEASGEKVSGSAAKPRPYACPLCPKAYKTAPELR
>Q15326
KVTQEPRAKKGRRNQSVEPKKEEPEPETEAVSSSQEIPTMP
>Q96T23
LRRSPRISRPTAKVAEIRDQKADKKRGEGEDEVEEESTALQ
>Q9UGL1
DSLRCLQKPNLTTDTKDKEYKPHDIPQRQSVQPSETCPPAR
>P52739
HFKEHMKSHSTESFKCEICNKRYLRESAWKQHLNCYHLEEG
>Q16656
LDEYTTRVGQQAIVLCISPSKPNPVFKVFGAAPLENVVRKY
>P17029
ARERASEYSPASLDAFGAFLKSCVXXXXXXXXXXXXXXXXX
>Q9H2P0
APSSSLSTFKDKNKNDGLKPKQADSVEQAVYYCKKCTYRDP
>Q13428
PTSSPAKGPPQKAGPVAVQVKAEKPMDNSESSEESSDSADS
>P28370
EGEDYREKQKLGMVEWIEPPKRERKANYAVDAYFREALRVS
>Q15061
VVCRDGQVHLFEHILNGYCKKPLTSNCTIQIATPGKGKKST
>P36578
KKIHRRVLKKNPLKNLRIMLKLNPYAKTMRRNTILRQARNH
>Q13263
LRFASWALESDNNTALLLSKKLIYFQLHRALKMIVDPVEPH
>Q5VYV7
QQTGLATNTERLSTIQNSPTKKRKKYERGHXXXXXXXXXXX
>Q9NYF8
REESPLRIKMIASDSHRPEVKLKMAPVPLDDSNRPASLTKD
>Q9H307
ESVKLTEVPVEPVLTVHPESKSKTKTRSRSRGRARNKTSKS
>P02545
SGAQASSTPLSPTRITRLQEKEDLQELNDRLAVYIDRVRSL
>Q8NEF9
KESSCHSSVKEQKPLEKVFLKEDTGETHGDTRNDKIKPSTE
>O94776
KTPINRNQLSQNRGLGGIMVKRAYETMAGAGVPFSANGRPL
>O00148
RFSKYMPSVKVSVFFGGLSIKKDEEVLKKNCPHVVVGTPGR
>Q9NSC2
QALSPSNSTQEFHKSPSIEEKPQRAVPSEFANGLSPTPVNG
>Q63HK3
PARSAGKTWREQQQWGLEDEKIAGVHWSYEETKTFLAILKE
>Q8N7M2
EKPFKCKECGKAFSWGSSLVKHERVHTNEKSYECKDCGKAF
>Q6P0N0
KGQNGKRGDADQKQTIKITAKVGTLKRKQQMREFLEQLPKD
>Q9UJW8
GKKDSTSKQRIFDEEPANGVKIERFTRDDPWLSSCEEVDDC
>Q02880
DVLAGMSGKAIKGKVGKPKVKKLQLEETMPSPYGRRIIPEI
>Q5VWQ0
LTQGQINSTSGLNKESFRYLKDEQLCRLNLGMQEYRVPQGV
>Q9UGU0
PRKRKTKQAVPIVEPQEPEIKLKYATQPLDKTDAKNKSFYP
>P11387
RPRDEDDADYKPKKIKTEDTKKEKKRKLEEEEDGKLKKPKN
>P17844
RDRGFGAPRFGGSRAGPLSGKKFGNPGEKLVKKKWNLDELP
>Q01167
RFPSTNIKITFTALSSEKREKQEASESPVKAVQPHISPLTI
>Q2TB10
ELKKYIETRKNPNQSSKGRSKNVLVPLSRSCPVCCKSFATK
>A9YTQ3
ARGRGEQSCTCRAAEAAPVVKREPLDSPQWATHSQGMVPGM
>Q03112
TSALEMSCKTSPVRYKEEEYKSGLSALDHIRHFTDSLKMRK
>P54132
RVKDFFKNAPAGQETQRGGSKSLLPDFLQTPKEVVCTTQNT
>P62847
LLQRKQMVIDVLHPGKATVPKTEIREKLAKMYKTTPDVIFV
>P61964
SKPTPVKPNYALKFTLAGHTKAVSSVKFSPNGEWLASSSAD
>Q92922
LVQNNCLTRPNIYLIPDIDLKLANKLKDIIKRHQGTFTDEK
>Q9Y2X9
QRHEKIHSREKPFGCDQCSMKFIQKYHMERHKRTHSGEKPY
>Q9UHL9
IKRMFDERIFTGNKFTKDTTKLEPASPPEDTSAEVSRATVL
>Q6MZP7
LMHLADAAEVRVQQQTAAKTKLSSQISDLLTRPTPALNSGG
>P54132
VDFMETENSSSVKKQKALVAKVSQREEMVKKCLGELTEVCK
>Q9NRE2
KVVKSEDYEDPLQKPLDPTIKYQYLREEDLEDGSKGGGDIL
>Q8NC51
REFDRHSGSDRSSFSHYSGLKHEDKRGGSGSHNWGTVKDEL
>P11388
EFEEWKSSTPNHKKWKVKYYKGLGTSTSKEAKEYFADMKRH
>Q96RL1
SDWHSKTKDFQESSIKSLKEKLLLEEEPTTSHGQSSQGIVE
>Q9NYW8
HSPEAWRVDDLIERIQENEDKHSRQAACINSKTLTEEKENT
>O43298
MWRDSFHRHVTSCTKSYEAAKAEQNTTEANXXXXXXXXXXX
>Q8IVF2
RTFFRMSRPEAVQEATEVTLKTEVEAGASGYSVTGGGDQGI
>Q6PJT7
EPSSLKSSDTNIFDSNVPSNKSNFSRGDERRHEAAVPPLAI
>Q96JM2
QTPRRERWCDHMMKKHRSMVKILSSLRQQQEGTNLPDVPNK
>Q9BZ95
SITMHKGSLDLQKCNMSPVVKIEQVFALQNATGDGKFIDQF
>Q9UGL1
SETCPPARRAKRMRAEAMNIKIEPEETTEARTHNLRRRMGC
>P78364
IQEGAEPFPVGCSQLLKESEKPLQTGLPTGLTENQSGGPLG
>Q9BXY0
QRKLVPLSKKVERREKRREEKALIAAQLDNAIEKELLERLK
>Q02241
DIYKTRGGGQSVQFTDIETLKQESPNGSRKRRSSTVAPAQP
>Q86UU0
FDLSRIIPSEKPSSTLQYFPKSENQPPKAQPPNLHLMNLQN
>P49207
RDRIKRAFLIEEQKIVVKVLKAQAQSQKAKXXXXXXXXXXX
>Q9BSI4
RAASTGKSKSPCQTLGGRALKENPVDLPATEQKENCLDCYM
>Q8IWI9
HLSSKWLPSSPSGVAKAKMFKLDTGKMPVVYLEPCAVTRST
>Q9C0K0
IQVTPDEDDHLLSPTKGICPKQENIAGPCRPAQLPAVAPIA
>P43487
GSGKNDHAEKVAEKLEALSVKEETKEDAEEKQXXXXXXXXX
>O94913
AYPDNHLSQVDVNELFSKLLKTGILKLSQTDSATTQVSEVT
>P30414
PNAATSSAVEVKVLTTVPEMKPQGLRIEIKSKNKVRPGSLF
>P18847
VRAQNGRTPEDERNLFIQQIKEGTLQSXXXXXXXXXXXXXX
>Q9H2P0
MRLGLGGNAPVSIPQQSQSVKQLLPSGNGRSYGLGSEQRSQ
>Q9UEE9
STQVKKGEETEETSSSKLLVKAEELEKPKETEKVKITKVFD
>Q8NAP3
NQGRPHRHLTSRPYACELCAKQFQSPSTLKMHMRCHTGEKP
>Q15554
KPTVLNQPLPGEKNPKVPKGKWNSSNGVEEKETWVEEDELF
>Q13573
TVKEQQEWKIPPCISNWKNAKGYTIPLDKRLAADGRGLQTV
>P17844
CHDVEKDEKLIRLMEEIMSEKENKTIVFVETKRRCDELTRK
>Q3B820
PKLLTVCKPFDLHASPHASIKREKILADIEADEENLKETRW
>O14628
FISCSSLSNQQMILAGEKLSKCETWYKGFNHSPNPSKHQRN
>Q00839
GLPGAGKTTWVTKHAAENPGKYNILGTNTIMDKMMVAGFKK
>P20700
LQKESRACLERIQELEDLLAKEKDNSRRMLTDKEREMAEIR
>P46087
AAKRRLGSVEAPKTNKSPEAKPLPGKLPKGISAGAVQTAGK
>O95696
RARLLIELLRKREKLKREQVKVEQVAMELRLTPLTVLLRSV
>Q9ULD9
SPAYRQQYEKYYEDQRLAEQKMAQTGRGDCERKSELPLKEL
>Q8IWI9
RGERVKSKDSSFHKLKMKDLKDSSIEMELRKVTSAIEEAAL
>P29374
LKDNDTENKDVDDDYETAEKKENELLLGRKNTPKQKEKKIK
>Q9UK61
DAYEELRQKHEYELNSTPDKKDYEQPTCAKVENAQFKGTQS
>Q00613
LLENIKRKVTSVSTLKSEDIKIRQDSVTKLLTDVQLMKGKQ
>Q8NAP3
FEEEETKEMPKLQCELCDGDKAVGAGNQGRPHRHLTSRPYA
>Q9UQ80
FTLRAFEDEKKARMGVVECAKHELLQPFNVLYEKEGEFVAQ
>Q68CP9
XXXXXXMANSTGKAPPDERRKGLAFLDELRQFHHSRGSPFK
>P55010
EEEDEDENIEVVYSKAASVPKVETVKSDNKDDDIDIDAIXX
>Q8N680
LLGSGDSEVTEPDHPVLASIKKEQETVLLDXXXXXXXXXXX
>Q1ED39
RAMSWKYSRGAGLGFSTAPNKIFYIDRNASKSVKLEDXXXX
>Q9UHR5
VTTSASGSKTTVISAVGTIVKKAKQXXXXXXXXXXXXXXXX
>P54132
NESSYFPGNVLTSTAVKDQNKHTASINDLERETQPSYDIDN
>Q13123
ETNDKAELDRQWKKISAIIEKRKKMEADGVEVKRPKYXXXX
>Q5JSZ5
LNGTGCRSEDQNCVPPLQERKVTPIDSPPVWSPEGYMALQS
>Q02880
NGKKLPVNGFRSYVDLYVKDKLDETGVALKVIHELANERWD
>Q13263
PGTAPAGTPGAPPLAGMAIVKEEETEAAIGAPPTATEGPET
>Q6P9A3
THSRQEYAHRSRETFQQRRYKCEQVFNEKVHVTEHQRVHTG
>Q96KQ7
NGGCLSAVGLPLGPGREALEKALVIQESERRKKLRFHPRQL
>Q08J23
ELRNVLLNNSEKMKVINTGIKVWCRNNSGEEFDCAFRLAQE
>Q9Y5K6
GRFNGGHSPTHSPEKILKLPKEEDSANLKPSELKKDTCYSP
>Q5VWG9
EKREREKREKEKEKHKHEKIKVEPVALAPSPVIPRLTLRVG
>Q13029
SVLDLSVHKKHCSDSEGKEFKESHSVQPTCSAVKKRKPTTC
>Q9UKT9
IGDDSMKVKDEYSERDENVLKSEPMGNAEEPEIPYSYSREY
>Q92785
TPKRRGKGKSKGKGVGSARKKLDASILEDRDKPYACDICGK
>P11388
ALIENPTFDSQTKENMTLQPKSFGSTCQLSEKFIKAAIGCG
>P83369
PDAPAPDPERIQRLRRLMVAKEEGDGAAGAGRRGPGRSRKA
>Q9C0D4
DNQTEEHKAVSTVGQISSQHKSEYLHINITGEDRSQQPGDK
>Q17R98
PSRNVGYSTLIGREKTEPLQKMPEGRVPPERNLFSQDISVK
>Q8NEF9
VKETKILAKKPIHNSKEKIAKMEHGPKAVTIANSPSKPSEK
>Q14151
RGMERTVVMDKSKGEPVISVKTTSRSKERSSKSQDRKSESK
>Q8ND82
XXXXXXXXXXXXXXXXMDDDKPFQPKNISKMAELFMECEEE
>Q8IY92
GGSPVSGQLLAGVQVQKQWDKVEEMEPLEPGRDEAATTWEK
>O14979
RGFGFVLFKDAASVDKVLELKEHKLDGKLIDPKRAKALKGK
>P55197
TVTTEKTYTSTSNNSISGSLKRLEDTTARFTNANFQEVSAH
>P62424
XMPKGKKAKGKKVAPAPAVVKKQEAKKVVNPLFEKRPKNFG
>Q9NYF8
VFAGTNTGPNNSNTTFQKRPKEEEWDPEYTPKSKKYFLHDD
>Q6PJP8
STHIQTSQQALQFTDFVENDKLVGVALRLANNSEHINLPLP
>O60563
KHAEELAAQKRQLENMEANVKSQYAYAAQNLLSHHDSHSSV
>P63279
PTKNPDGTMNLMNWECAIPGKKGTPWEGGLFKLRMLFKDDY
>Q5T3J3
KNVVTKNFQNIYPKPVTEIAKPVILNTTQIPKNVATETQLK
>Q14151
SKSQDRKSESKEKRDILSFDKIKEQRERERQRQREREIRET
>Q8TEQ6
LSQPKAKPKKKKKPTLRTPVKLESIDGNEEESMKENSGPVE
>Q9ULJ6
LDLGYRLLAVCAANRDKFTPKSAALLSSWCEELGRLLLLRH
>P28290
MEHDGQSLVKSTIFISPSSVKKEEAPQSEAPRVEECHHGRT
>P46100
ACNSVFENLEQLLQQNKKKIKVDSEKSNKVYEHTSRFSPKK
>Q5T3I0
QGKGLGRKENGITQALRVTLKQDTHGVGHDPAKEFTNHWWN
>Q7L2J0
YGKRKTLTETIYKNYYRIQLKPEQFSSYLTSPDVGFSSYEL
>P52739
SFKLFYHFKEHMKSHSTESFKCEICNKRYLRESAWKQHLNC
>P20700
YETELADARRALDDTARERAKLQIELGKCKAEHDQLLLNYA
>P15622
LSCPWECETKGESQNTDLSPKPLISEQTVILGKTPLGRIDQ
>Q9H2Y7
PYPSQKTLDLQSGLKDITGNKSEMIEKPLFDFSLITTGIQE
>Q9H0G5
EETRVNCRREKVIETPENDFKHHRSQNHSRSPSEERGHSTR
>Q14978
TSKSAVKKKPQKVAGGAAPSKPASAKKGKAESSNSSSSDDS
>Q6ZNA4
LKVDMKSEIPSDAPKTQESLKGILLHPEPIGAAKSFPAGVE
>Q9UBT2
RISTKEWAKSTGYDPVKLFTKLFKDDIRYLLTMDKLWRKRK
>Q03112
DDYEETSALEMSCKTSPVRYKEEEYKSGLSALDHIRHFTDS
>Q9UQR0
KTKEYASEGEPLFAGGSAIPKEENLSEDSKSSSLNSGNYLN
>P78347
SQLEVPATEEIKETDGSSQIKQEPDPTWXXXXXXXXXXXXX
>Q9BRD0
GGKGMRIVDDDVSWTAISTTKLEKEEEEDDGDLPVVAEFVD
>Q9NWF9
DAIKKWQELSPETSGKRKKRKQMNQYSYIDFKFEQGDIKIE
>Q13029
NKNFVCNVCESPFLSIKDLTKHLSIHAEEWPFKCEFCVQLF
>P61978
AFKRSRNTDEMVELRILLQSKNAGAVIGKGGKNIKALRTDY
>P52272
CAVVEFKMEESMKKAAEVLNKHSLSGRPLKVKEDPDGEHAR
>P54132
SIIGSSSASHTSQATSGANSKLGIMAPPKPINRPFLKPSYA
>P08865
ENPADVSVISSRNTGQRAVLKFAAATGATPIAGRFTPGTFT
>Q9HCK8
VEKSPEETATQVPSLESLTLKLEHEVVARSRPTPQDYEMRV
>P78347
DLRKQVEELFERKYAQAIKAKGPVTIPYPLFQSHVEDLYVE
>P51523
QDNQDKLKIIKRGHECDAFGKNFNLNMNFVPLRKSNSEGDL
>Q7L3S4
EEMQEEMVLLVKGEEDEGEEKYEVVKLKIPMDNKEVPGEAP
>Q6NZI2
NEAELLRRRNFKVMIYQDEVKLPAKLSISKSLKESEALPEK
>Q8NAP3
SLSKTTNIAEETSKIETYIAKPALPGTSTNSNVAPLCQITV
>Q03112
SNHGSQSPRNVEERMNGSHFKDEKALVTSQNSDLLDDEEVE
>P63173
XXXXXXXXXXXXMPRKIEEIKDFLLTARRKDAKSVKIKKNK
>P14618
DVHEVRKVLGEKGKNIKIISKIENHEGVRRFDEILEASDGI
>P33993
XXXXXXMALKDYALEKEKVKKFLQEFYQDDELGKKQFKYGN
>P08670
SSLNLRETNLDSLPLVDTHSKRTLLIKTVETRDGQVINETS
>Q8IYW5
CEGSISASPLNSRKSDPVTPKSEKKSKNKQRNTGDIQKYLT
>Q6IQ21
MYGVYNTFTTEERWALHPCSKSDPMYSMKRRKNIHACTICG
>Q9C0D4
IIEATCEAPVSIPCSERQLIKPVPFCPVRQADSDLQPLRSE
>Q02241
NKLWVKDEKLKQLKAIVTEPKTEKPERPSRERDREKVTQRS
>Q8N720
SASGKHEHLNLTEDFQSSECKESLMDLSHLNKWESIPNTEK
>Q86W92
QLCDKLLTSSLQKSSSLGNLKKETSDGEKETIQKTSEDRAP
>O60934
SENEPVDTNSDNNLFTDTDLKSIVKNSASKSHAAEKLRSNK
>Q9Y2W2
ATIEKKATATISAKPQITNPKAEITRFVPTALRVRRENKGA
>P05549
DPGINIPDQTVIKKGPVSLSKSNSNAVSAIPINKDNLFGGV
>Q5HY98
QKFISHSSSVSPLQRIYSGVKTHIFNKHRNDFVDFPLLSQE
>P78332
SFDSPERKRIKYSRETDSDRKLVDKEDIDTSSKGGCVQQAT
>Q5QJE6
MRASMDPKRFYKKNDRDGFPKYFQIGTIVDNPADFYHSRIP
>Q8IWI9
CVGASQECKKEADEQLIKETKTCQENSDVFQQEQGISDLLG
>Q9BSI4
MLFPFRNLGSPTQVISKPESKEEHAIYTADLAMGTRAASTG
>Q9H582
SSVDQKPKYFHQAAKEKSNAKANSHYLYRHKYENYRMIKKS
>Q6P0N0
SSNNDIFLPVKQKIQCQQEKKAPLHNLTYELPTLNQEQENF
>Q9UHF7
VLVSQTLDIHKRMQPLHIQIKSPQESTGDPGNSSSVSEGKG
>Q6NWY9
QSKESRWTRPKDLDDLEVLVKQEAAGKQQQQLPQTLQPQPP
>Q8IWI9
VGSVGHKMNLTGNDQEGRESKVMPTLAPVVAKLGNSGASPS
>Q52LR7
YDMDSEDETLLNRLNRKMEIKPLQFEIMIDRLEKASSNQLV
>P25490
GGSSSSGGGRVKKGGGKKSGKKSYLSGGAGAAGGGGADPGN
>P27635
AKFKFPGRQKIHISKKWGFTKFNADEFEDMVAEKRLIPDGC
>Q9H2P0
TITLHLVHCRGVGKTQNGQDKTNAPSRLNQSPSLAPVKRTY
>Q8IXT5
VGAFENFRHQLEDLRQLDNFKHPQRDFRQPDRHPPEDFRHS
>P46060
PNSALESCSFARHSLLQTLYKVXXXXXXXXXXXXXXXXXXX
>Q9UJ78
FPSNQKQPGVDSLSPVALLRKQNFQPTAQQQLTKPAKITCA
>Q9H582
QHFKRTGTGTPVKRVRKAIEKSETTSEHTCQLCGGWFDTKI
>P49792
EPDSITKSISSPSVSSETMDKPVDLSTRKEIDTDSTSQGES
>P49792
AYKTEDSDDIHFEPVVQMPEKVELVTGEEDEKVLYSQRVKL
>O95201
GAVEVGQRVQTSSVAALGNVKPFRTRAGRVQWGVPQCAQEA
>Q13573
VYDQAWRGGKDMAQSIYRPSKNLDKDMYGDDLEARIKTNRF
>Q8IWY8
PVLFQSPRGFEAGFENEDNSKRDISEEVQLHRTLLARSERK
>O95677
MQDLASPHTLVGGGDTPGSSKLEKSNLSSTSVTTNGTGGEN
>P37275
QLQVVPQNLKKENPVATNSCKSEKLPEDLTVKSEKDKSFEG
>Q02880
LLKHGFLEEFITPIVKASKNKQELSFYSIPEFDEWKKHIEN
>Q9ULW0
KYQGLEIKSSDQPLTVPVSPKFSTRFHCXXXXXXXXXXXXX
>Q63HK3
AVALDSQIDAPLEVEGCLIMKVEKDPEWASEPILEGSDSSE
>Q13428
SPSVSSTLAAKDDPDGKQEAKPQQAAGMLSPKTGGKEAASG
>Q15697
GANMSEPRLSRRQVSSPNAQKPFAHYQRHCRVEYISSPLKS
>Q14865
HRHQEKLHVNYLTSLHLQDKKSAAAEAPTDDQPTDLSLPKN
>Q9Y2X3
LEARLRTLEDRGIRKISGTGKALAKTEKYEHKSEVKTYDPS
>Q13263
ILQIMKELNKRGRVLVNDAQKVTEGQQERLERQHWTMTKIQ
>P11388
RKRKPSTSDDSDSNFEKIVSKAVTSKKSKGESDDFHMDFDS
>Q9Y2W1
EKSGKWEGLVYAPPGKEKQRKTEELEEESFPERSKKEDRGK
>Q5QJE6
IDPGLSIKQLGGLYINFNADKLQSNKRTLTQIKEKKKNELL
>O14686
ALSPVIPLIPRASIPVFPDTKPYGALGLEVPGKLPVTTWEK
>Q2TB10
IMLKRHMQIVHKITLSGTNSKREKGPNNTANSSEIKVKVEP
>P17096
XXXXXXMSESSSKSSQPLASKQEKDGTEKRGRGRPRKQPPV
>Q96NJ6
XXXXXXXXXXXXXXXMGTENKEVIPKEEISEESEPHGSLLE
>Q9H707
RIHTGEKPYECEVCQKFFRHKYHLIAHQRVHTGERPYECSD
>Q9H9B1
LSQGPGKETLESALIALDSEKPKKLRFHPKQLYFSARQGEL
>Q9P2K3
YDPKKEAKKEGNTEQPVQTSKIGLGRREYQSLQHRHHSQRS
>P63165
KEGEYIKLKVIGQDSSEIHFKVKMTTHLKKLKESYCQRQGV
>Q9NWK9
GEPEVKEEKVKEEVMDWSEVKEEKDNLEIKQEEKFVGQCIK
>P11387
IKPLKRPRDEDDADYKPKKIKTEDTKKEKKRKLEEEEDGKL
>Q9Y4E5
KESSSLECIAIPKKKMNLKDKSHEGVACVQKEKSVVKTWFC
>Q9BQ69
DFVRLKKIPTWKEMAKGVAVKVEEPRYKKDKQLNEKISLLR
>P10243
FLEEDIREVLKEETGTDLFLKEEDEPAYKSCKQENTASGKK
>Q8NAP3
TRGEIPEESNYVADPGGSLSKTTNIAEETSKIETYIAKPAL
>Q17R98
SASALFSQDISVKMASDFLMKLSAANQKEPMNLNFKVKEEP
>Q13151
EADAAMAASPHAVDGNTVELKRAVSREDSARPGAHAKVKKL
>Q03112
QIFYRVVADIAPGEELLLFMKSEDYPHETMAPDIHEERQYR
>Q92766
PQISLPPFSKAPAAPLQAIFKHMPPLKPKPLVTPRTVVATS
>Q8N4H5
XXXXXXXXXXXMFRIEGLAPKLDPEEMKRKMREDVISSIRN
>Q9H0E3
VTVGGSLSSVLGPPVPEIKVKEEVEPMDIMRPVSAVPPLAT
>Q03188
SGSSQNRIRDSEYEIQRQAKKSFSTLFLETVKRKSESSPIV
>P78347
PPVPEPANAGKRKVREFNFEKWNARITDLRKQVEELFERKY
>Q8NI77
TEKRTRRKLMPSPLKGQHTLKSPPSQSVQLNDSLSKELQPI
>O15015
LPPDPVEAEAAPHTDQDHVCKHEEEATDITPAADKTAAHIC
>Q9UJ78
GGAEKKSSCFIEWGLPGTKNKTNDLDFSTSSLSRSKTKTGV
>Q96QT6
QPKGDASLLQDGVLAEKLSLKPHQGPVLRSNSVPXXXXXXX
>Q6ZNA4
HPEPIGAAKSFPAGVEMINSKVGNEFSHLCDDSQKQEKEMN
>P13682
QKCKKSGGKYSLNSGAVKNPKTQLGQKPFTCSVCGKGFSQS
>Q92922
RSPQVPAAQQMLNFPEKNKEKPVDLQNFGLRTDIYSKKTLA
>Q9BRH9
KLKERVGNSAGQSLNKPNIHKRVLTEATVGRERSLGERTQE
>P23497
TTSDKDDSLGSQQTNEQCAQKAEPTESCEQIAVQVNNGDAG
>Q9UGU0
KSGPPEGGSVAVQDADIEKRKGEVASDLVSPANQELHVEKP
>Q9BUQ8
PIIIFVNQKKGCDVLAKSLEKMGYNACTLHGGKGQEQREFA
>O60832
PTDSTPATWKQEYVDYSESAKKEVVAEVVKAPQVVAEAAKT
>Q92499
APDGYIVKSQHSGNAQVTQTKFLPNAPKALIVEPSRELAEQ
>Q9UQR0
GTTSSPLVGDISPKSSPHEVKFQMQRKSEAPSYIAVPDPSV
>Q14151
TVIKKEEKIEKKEEKKPEDIKKEEKDQDELKPGPTNRSRVT
>Q6AHZ1
DTVYMKAATPFSCSSSILSGKASSEKEMTLISQRNNMLQTM
>O60832
RKRESESESDETPPAAPQLIKKEKKKSKKDKKAKAGLESGA
>Q9UGU0
VEKPLPRSSEEWRGSVDDKVKTETHAETVTAGKEPPGAMTS
>Q00613
ASPGGSIDERPLSSSPLVRVKEEPPSPPQSPRVEEASPGRP
>P05783
TRAEGQRQAQEYEALLNIKVKLEAEIATYRRLLEDGEDFNL
>Q9NYF8
STTKDKHKEEDKNSERITVKKETQSPEQVKSEKLKDLFDYS
>Q8N3Z6
FPRGPKTYSSPGSFKTQKPSKPFHRSSHYHTSREDKSPKEG
>Q86U86
PKRRNQPDYYEVVSQPIDLMKIQQKLKMEEYDDVNLLTADF
>Q9UHL9
LAVQGLPEGLAFRRPAEYDPKALMAILEHSHRIRFKLKRPL
>Q8NCP5
VTCESTKTTLPLGTEEDVRVKVERLSDEEVHEEVSQPVSAS
>Q8IWI9
EEEEGIREEEEQLKEKKKRKKLEYTICETEPEQPVRHYPLW
>Q9H7L9
KKMIENEKLTMELTGDSMEVKPIMTRKLRRRPNDPVPIPDK
>Q9H2Y7
SLRAAHVPENSDTEQDVLTVKPVRKVKAGKLIKGGKVTTST
>P10244
NSLLNQGFLQAKPEKAAVAQKPRSHFTTPAPMSSAWKTVAC
>Q8TA86
KRYGHRTGDKECPFFIKGNQKLEQFRVAHEDPMYDIIRDNK
>Q86T24
AYLSDRSSTIPAMKDDGIGYKVDTGKEPPVGTTTSTQNKPM
>Q9ULV3
LFTSSGRPPSQPNTQDKTPSKVTARPSQPPLPRRSTRLKTX
>Q6ZUT1
SSRMRSDGFDEESQRYYWRPKNEISGTLEDDFLKAKSWNKK
>Q9BWU0
TGLIEKKRLNRMKKAGKIDEKPETFESLVAKLNDAERELSE
>Q9ULM3
QKQVITPGEGIAQSAKVQPSKVVGVPVGSALPSTVKQAVAI
>Q9UNX4
CEYALCSFFVPGDRQVVIGTKTGKLQLYDLASGNLLETIDA
>Q9H2P0
HIYREHFQHVAAPYIAKAGEKSLNGAVPLGSNAREESSIHC
>Q9UBW7
YCEYCQEEKTLHETVNFSGVKRPFCSEGCKLLYKQDFARRL
>O60765
KIPTIERSHKNTELSQNFSPKSVLIRQQILPREKTPPKCEI
>P46060
ADVSTFLAFPSPEKLLRLGPKSSVLIAQQTDTSDPEKVVSA
>Q03188
TSTVTKSRRISRRPSDWWVVKSEESPVYSNSSVRNELPMHH
>P38432
EKLPTELSKEEPSTKNTTADKLAIKLGFSLTPSKGKTSGTT
>Q03188
IEIDNKVSDEEDKTSEGQERKPSGSSQNRIRDSEYEIQRQA
>Q15696
EKRKKRRQELARLRDSGLSQKEEEEDTFIEEQQLEEEKLLE
>Q9C0K0
PSENVYSQWLVGYAASRHFMKDPFLGFTDARQSPFATSSEH
>Q6P1J9
KEETEGFKIDTMGTYHGMTLKSVTEGASARKTQTPAAQPVP
>P06493
CHSRRVLHRDLKPQNLLIDDKGTIKLADFGLARAFGIPIRV
>Q5VYV7
ASELSDPGLLLKQDLAKTTSKEELHVLESLSSRHLMKNNPG
>Q9BS31
LQNQKILKRTGQRYEHGRTLKSYLGLTNQSRRYNRKEPAEF
>Q7Z353
SVQASEMTVPQKPSVCHRPCKIEPVGIQRSYKPEHTGPALH
>O75928
EDPPAKRKCIFMSETQSSPTKGVLMYQPSSVRVPSVTSVDP
>Q5PSV4
TIRKAMATLGPHRVKTEPPVKLEKHLHSARSEEGRLYYDGE
>Q92889
TKERTLKKKKRKLTLTQMVGKPEELEEEGDVEEGYRREISS
>P55081
YAPMESSDEEDEEFQFIKKAKEQEAEPEEQEEDSSSDPRLR
>O15014
KQKPSIPPTLTKAPSLTDLVKSGPGKAKEPGADPAKSVIIP
>Q9Y4B4
VEELGSAGTSARCPPQGTKGKGEDSTLASSMGEATNSKFLQ
>Q8IX15
QVGIGIGPPTLSKPTQTKGLKVEPEEPSQMPPLPQSHQKLK
>Q6N043
MAELFMECEEEELEPWQKKVKEVEDDDDDEPIFVGEISSSK
>P24278
LYGIQISTTQKTVVKQGLEVKEAPSSNSGNRAAVQGDHPQL
>Q99708
LDLNTSLSPSLLQPGKKKHLKTLPFSNTCISRLEKTRSKSE
>Q14151
SSTSEGADQKMSSFKEEKDIKPIIKDEKGRVGSGSGRNLWV
>Q1ED39
SKPSRSMESSPRKGSKKKPVKVEAPEYIPISDDPKASAKKK
>Q9H2P0
CEKYKPGVLLGFNMKELNKVKHEMDFDAEWLFENHDEKDSR
>Q8ND82
EGLPPGAKVTIRASLGPLQSKLPTAPFGCAPGTSFLQVTPP
>O00257
VSGVSDPQPQDAGSRKLSPTKEAFGEQPLQLTTKPDLLAWD
>P62269
PRQYKIPDWFLNRQKDVKDGKYSQVLANGLDNKLREDLERL
>Q92922
LEEFSRVREEVPLELVEAHVKKVQEAARASGKVDPTYGLES
>Q96T23
CQSTSTVGGQSVKKVDLETLKEDSEFTKVEMDNLDNAQTSG
>Q8N141
RIENHGLKGLILKNDWESTGKIEGQERPQEGYFSSVKMPSE
>Q9HCK0
PCIHPSEDSMDMEDSDIQIVKVESIGDVSEVRSKKDQNQFI
>P52565
VNREIVSGMKYIQHTYRKGVKIDKTDYMVGSYGPRAEEYEF
>P12268
APAGITLKEANEILQRSKKGKLPIVNEDDELVAIIARTDLK
>Q9BRR0
LLTPAPGSQSSQFQLMKALLKHESVGSQPLQDRVLQVPVLA
>Q8IXT5
RFLYKDENRTRYAFVMFKTLKDYNTALSLHKTVLQYRPVHI
>P78347
KKPELVISYLPPGMASKINTKALQSPKRPRSPGSNSKVPEI
>Q9Y2W1
PKFMSKVIGANKNQEEEKSGKWEGLVYAPPGKEKQRKTEEL
>Q9Y4E5
HSSEGNKDPSSDLHLLLDQSKFSSLKRTMSIKESSSLECIA
>P52272
TKRYRAFITNIPFDVKWQSLKDLVKEKVGEVTYVELLMDAE
>Q96PK6
NGKEVKGKRINVELSTKGQKKGPGLAVQSGDKTKKPGAGDT
>Q9UKN8
VDSPGMGNADDEQQEEGTSSKQVVKQGLQERSKEGDVEEPT
>Q86Y25
IDSHEKTISEDGNHTSLELGKSLFTNTALVTQQSVPIERIP
>Q9NWK9
SSLVVKEAKVGEPEVKEEKVKEEVMDWSEVKEEKDNLEIKQ
>P59923
FRWRSNFTRHMRLHEEEKFYKQDECREGFRQSPDCSQPQGA
>O95125
LARHQKVHKMNAPYKYPLNRKNLEETSPVTQAERTPSVEKP
>P62081
EIEVGGGRKAIIIFVPVPQLKSFQKIQVRLVRELEKKFSGK
>Q9NYV4
KHLVKDLKAQGTRDSKPIALKEEIVTPKETETSEKETPPPL
>Q9UJ78
SETIVIDDEEDIETNGGAEKKSSCFIEWGLPGTKNKTNDLD
>Q6NT76
EMAAVNHTILALARQGANEIKTEALDDDXXXXXXXXXXXXX
>Q99728
RSKKVRYVVSKASVQTQPAIKKDASAQQDSYEFVSPSPPAD
>P52272
TWKMLKDKFNECGHVLYADIKMENGKSKGCGVVKFESPEVA
>Q92620
EEEPDKAVTEDGKVDYRTEQKFADHMKRKSEASSEFAKKKS
>Q9Y2X9
XXXXXXXXXXXXXXXXXXXMKIGSGFLSGGGGTGSSGGSGS
>Q5SVZ6
ITAYKQKPAKPLISVPCKPLKPSDEMIETTSDLGKTELFCS
>Q9H0E3
STEEGDMMETNSTDDEKSTAKSLLVKAEKRKSPPKEYIDEE
>Q96K58
AARHAATHGPADCSEEVAEVKPKPETEAKAEEASGEKVSGS
>Q96JM2
SGKTAVYKCDECPFTCKSSLKLGAHKQCHTGTTSDWDAVNS
>Q9ULJ3
GDAATTAAASSSSVTRDLSLKTEDDQKDMSRLPAKRRFQAD
>P48643
KPKTKHKLDVTSVEDYKALQKYEKEKFEEMIQQIKETGANL
>Q8WXI9
VLSDNEASSPRSSSRMEERLKAANLEMFKGKGIEERQQLIK
>Q17R98
KELLPSDSVLHGRISAPETEKIVLEAGNGLPSWKFNDQLFP
>O96019
GMVVERDDGSTLMEIDGDKGKQGGPTYYIDTNALRVPRENM
>Q9Y5B6
KKIVKLLKKEYKEDLEKSKIKTELNSSAESEQPLDKTGHVK
>Q96RL1
KSLVPFREYQCHVDSCLQLAKADQGDGPEGSGRACSTVEGK
>Q8N3Z6
REVDEDFPRGPKTYSSPGSFKTQKPSKPFHRSSHYHTSRED
>Q9ULJ3
AAASSSSVTRDLSLKTEDDQKDMSRLPAKRRFQADRRLPFK
>Q9H9B1
AAADAEAVPARGEPQQDCCVKTELLGEETPMAADEGSAEKQ
>Q8WUA2
EQDKPPNLVLKDKVKPKQDTKYDLILDEQAEDSKSSHSHTS
>Q6IEG0
GYTKEEEDEMYNPEFFYENVKIPSITLNKDSQFQIIKQART
>Q8TBZ8
EKPYECQVCGKAFISLKRIRKHMILHTGDGPYKCQVCGKAF
>P49368
TFITDCKDPKACTILLRGASKEILSEVERNLQDAMQVCRNV
>Q86Y25
QQSVPIERIPNMYYTFGKDFKQNFDLMKCFQIYPGGKPHIC
>Q13123
WDFDTQEEYSEYMNNKEALPKAAFQYGIKMSEGRKTRRFKE
>P48556
KAYEKILFTEATRILFFNTPKKMTDYAKKRGWVLGPNNYYS
>Q14247
KFGVQMDRVDQSAVGFEYQGKTEKHASQKDYSSGFGGKYGV
>Q14676
IPEPASPQLLETPIHASQIQKVEPAGRSRFTPELQPKASQS
>Q9GZR2
GSKKKPKIIQQNKKETSPQVKGEEMPAGKDQEASRGSVPSG
>O94913
QVPVQSEKSRPGPSLQIQDLKGTNRDPRLNRISQHSHGKDQ
>P52746
GKAFKTRFLLRTHLRKHSEAKPYVCNVCHRAFRWAAGLRHH
>P43243
EYERMGRGPGPLQERSLFEKKRGAPPSSNIEDFHGLLPKGY
>Q8IY92
SRAGVHAQQEATTGPGAHRPKGPAKTKGPRHQRKHHESITP
>P11021
MDLFRSTMKPVQKVLEDSDLKKSDIDEIVLVGGSTRIPKIQ
>Q02880
EELDKVESQEREDVLAGMSGKAIKGKVGKPKVKKLQLEETM
>Q8NAP3
SNSPGPYVFCITEKGVVKEEKNEKRHEEPAITNGPRITNAF
>P46013
KQILDPAARVTGMKKWPRTPKEEAQSLEDLAGFKELFQTPG
>Q7Z417
TKNFIQKNSMDKKNGKSYENKSGENQSVDKSDTIPIPNGVV
>Q9UHL9
NGVSLIPKGSRDCGLHGQAPKVPPQDLPPTATSSSMASFLY
>P18615
TATATEQAKQLVKSGAISAIKAETKNSGFKRSRTLEGKLKD
>Q96BR9
SGDLVIQQVDDSEEEEEKEIKPNIRXXXXXXXXXXXXXXXX
>Q9BWT1
RSRILGSLDALPMEEEEEEDKYMLVRKRKTVDGYMNEDDLP
>Q96T23
SEKEVVECQSTSTVGGQSVKKVDLETLKEDSEFTKVEMDNL
>O95785
GPGSSLEARSPSDLHISPLAKKLPPPPGSPLGHSPTASPPP
>Q6PCB5
ASLDSVFSDKLHSKYELQQIKHEPIASVRIKEEPVNVNIPE
>P17035
EKPYKCKVCDKAFAYNSYLAKHSIIHTGEKPYKCNECGKVF
>Q5QJE6
EDSDTRQTSHLQARSLSEINKPNFYNNDFDDDFSHRSSENI
>Q6AHZ1
SSENTLPLKGPYILKPTSSVKAVLIPNMLSEQQSTKLNISD
>P63220
NRIIGAKDHASIQMNVAEVDKVTGRFNGQFKTYAICGAIRR
>P83916
KSEGGKRKADSDSEDKGEESKPKKKKEESEKPRGFARGLEP
>Q9H2P0
ASGNVRSLPSQQMVNRLSIPKPNLNSTGVNMMSSVHLQQNN
>Q8NB50
PKVEDPMPESKVGDTCVWDSKVENQQKKPVENRMKEDKSSI
>P11387
QRLEEQLMKLEVQATDREENKQIALGTSKLNYLDPRITVAW
>Q9P1Z0
LNEQRLRGLFCDVTLIAGDTKFPAHRSVLAASSPFFREALL
>Q16670
XXXXMATALVSAHSLAPLNLKKEGLRVVREDHYSTWEQGFK
>P48643
LTVADMERRDVDFELIKVEGKVGGRLEDTKLIKGVIVDKDF
>Q9NWF9
EEIQKEAEEEQKRKNGENTFKRIGPPLEKPVEKVQRVEALP
>P78347
KINTKALQSPKRPRSPGSNSKVPEIEVTVEGPNNNNPQTSA
>Q5H9F3
PVAPQRGQAEVRAKAGQARVKQESVGVFACKNKWQPDDVTE
>P11387
FLGKDSIRYYNKVPVEKRVFKNLQLFMENKQPEDDLFDRLN
>Q8NHW3
PSSPLAIEYVNDFDLMKFEVKKEPPEAERFCHRLPPGSLSS
>Q7L2R6
ETHISNDYGNNFLNSSLFTQKQEVHMREKSFQCNDSGKAYN
>Q86XN6
KTHISNNHGNNFWNSSLLTQKQEVHMREKSFQCNESGKAFN
>Q7Z6I8
PYPMMHGRAVHGVEETSSEVKPPNEXXXXXXXXXXXXXXXX
>Q5QJE6
TQTFATVEVGRWNNNKKSPIKASDLTKFGDCGGSDDEEEST
>Q8TDN6
PTADVFVTPAEEKPIEIQWVKPEPKVDLKARKKRIYKRQRK
>O75179
IKGDITPLMAAANGGHVKIVKLLLAHKADVNAQSSTGNTAL
>O95625
VLAQQQGQKLSEVAEAIQTVKVEVAHISGGEXXXXXXXXXX
>Q9HC78
NESEECTEDTDQAEGTESEPKGESFDSGVSSSIGTEPDSVE
>P31943
MGHRYVEVFKSNNVEMDWVLKHTGPNSPDTANDGFVRLRGL
>O75928
EIKFQEDGSWCPMRPKKEAMKVSSQPCTKIESSSVLSKPCS
>Q9Y3A2
QYNCLTQRIEREKKLFVIAQKIQTRKDLMDKTQKVKVKKET
>Q96FZ2
SPLPTKRGTAGLLEQWLKREKEEEPVAKRPYSQXXXXXXXX
>Q9Y4E5
IYNYLNRIGCFFLHPRCSKRKDAADFAICMHAGRLDEQLPK
>O00193
XXXXXXXXMSAARESHPHGVKRSASPDDDLGSSNWEAADLG
>Q9UKJ3
LGTPLQKLGVSFSFAKKAPVKLESIASVFKDHAEEGTSEDG
>Q13901
GAASRFVKNALWEPKSKNASKVANKGKSKSXXXXXXXXXXX
>Q96G46
CPIDLVYKKGGGCALMNRSTKFQQIVRGMNQVLDVPLTVKI
>Q9NYF8
ADQGKSFATASHRNTEEEGLKYKSKVSLKGNRESDGFREEK
>Q6NT76
PCTTNQNGRENNERLSTSNGKMSPTRYHANSMGQRSYSFEA
>Q9C0D4
SFSGEKGLLPVSENDLESTSKVNIPVKVVSSNRKQEDNQTE
>P01106
IIIQDCMWSGFSAAAKLVSEKLASYQAARKDSGSPNPARGH
>Q7Z417
QTVKANTFGKAGIKTKNFIQKNSMDKKNGKSYENKSGENQS
>P31948
ANNPQLKEGLQNMEARLAERKFMNPFNMPNLYQKLESDPRT
>Q96PK6
IECDVVKDYAFVHMEKEADAKAAIAQLNGKEVKGKRINVEL
>Q5VYV7
VCLLLKETIDSRVQEYLEVRKQHRPSNAEFTRSNPLSLKGY
>Q9Y5J1
AAAEEERRLRQRNRLRLEEDKPAVERCLEELVFGDVENDED
>Q14191
KKAGVGIEGDQWKLLRDFDIKLKNFVELTDVANKKLKCTET
>Q9H582
SPLMYQPQKMDLTMHSALDCKQKKSRSRSGSKKKMLTLPHG
>Q9H582
KRKNDILEEPVDSDSTKTLTKQQSTTFPKNSALKQDVKRTF
>P11387
SGDAKIKKEKENGFSSPPQIKDEPEDDGYFVPPKEDIKPLK
>O43175
MAFANLRKVLISDSLDPCCRKILQDGGLQVVEKQNLSKEEL
>Q9Y5A6
LSTQHEESADEQKGSEAEGLKGDIISVIIANKPEASLERQC
>Q86YH2
KDNIHFKPINTNLDRENELAKTDILSLTSQNKTFDPKKENP
>Q13506
DAAAALSVAECVERMAPTLPKSDLNEVKELLKTNKKLAKMI
>Q5VZL5
HPFEADLLEMAEMIAEDEEKKTLSQGESQTSEHELFLDTKI
>P52948
EPSLANGAFMPKKSIKKLVLKNLNNSNLFSPVNRDSENLAS
>Q5VWN6
KQTIKNGDSQHSASSANVFPKESPTQISIGAFPSTKISEAP
>Q9H307
DPEDDDVKKPALQSSVVATSKERTRRDLIQDQNMDEKGKQR
>O43248
AYCGGGDPPAEPPCSGKGEAKGEPEAPPASGLASRAEAGAE
>O00257
DLRCVKTRSEAGEPPSSLQVKPETPASAAVAVAAAAAPTTT
>P49756
LSLKLGASNSPGQPNSVKRKKLPVDSVFNKFEDEDSDDVPR
>P17098
GEKPFECRQRLIFEQTPALTKHEWTEALGCDPPLSQDERTH
>P23497
INSCSVRLVDIKKEKPFSNSKVECQAQARTHHNQASDIIVI
>Q86U86
GLKRFSLSAKVVDDEIYYFRKPIVPQKEPSPLLEKKIQLLE
>Q8IY92
SKEPGHQKGKERRSVLECRNKGVLMFPEKSPSIDLTQSNPD
>P49959
IHFFRHREQKEKTGEEINFGKLITKPSEGTTLRVEDLVKQY
>Q17R98
PVPKGRVSKPSNSASEEESGKPFQCPICGLVIKRKSYWKRH
>P49910
EHGQEIFQKKVSPPGPALNVKLQPVETKAHFDSSEPQLLWD
>Q6PJT7
IPSARPEKRDSRVSTSSQESKTTNVRQTYDDGAATRLMSTV
>P49750
KPPPVQQTVDYGHGRDISTNKVEQIPYGERITLRPDPLPER
>Q13263
KLSPPYSSPQEFAQDVGRMFKQFNKLTEDKADVQSIIGLQR
>P54132
LGKKNESSYFPGNVLTSTAVKDQNKHTASINDLERETQPSY
>Q9UKV3
PESAEKHVTQRLQPERGSPKKCEAEEAEPPAATQPQTSETQ
>Q5QJE6
KRTIVEELLADSEFRRYNRRKYSEIMAEKAANAAGKKFRKK
>Q08050
APKVLLAEEGIAPLSSAGPGKEEKLLFGEGFSPLLPVQTIK
>Q01831
SHPGGSADGPAKKKVAKVTVKSENLKVIKDEALSDGDDLRD
>Q9UGU0
APEANPKAEEKENDTVTISPKQEGFPPKGYFPSGKKKGRPI
>Q14192
DRHWHEACFHCSQCRNSLVDKPFAAKEDQLLCTDCYSNEYS
>P38398
TNKLKRKRRPTSGLHPEDFIKKADLAVQKTPEMINQGTNQT
>Q17R98
FSLKLHMRCHQHFLRTEAKVKEEIPDPDVKGSPHLSDSACL
>P61978
GPIITTQVTIPKDLAGSIIGKGGQRIKQIRHESGASIKIDE
>Q01831
GPAKKKVAKVTVKSENLKVIKDEALSDGDDLRDFPSDLKKA
>Q9NSC2
PTPVNGGALDLTSSHAEKIIKEDSLGILFPFRDRGKFKNTA
>Q13428
EALAAMNAAQVKPLGKSPQVKPASTMGMGPLGKGAGPVPPG
>O15164
PPHPQQLRYPPNQNIPRQAIKPNPLQMAFLAQQAIKQWQIS
>Q13428
SGYMTPGLTPANSQASKATPKLDSSPSVSSTLAAKDDPDGK
>O14686
FDAVLPGYTLKSQLDILSLLKQESPAPEPPTQHSYTYNVSN
>Q8ND82
XXXXXXXXXXXMDDDKPFQPKNISKMAELFMECEEEELEPW
>P78347
LSKVEKARQLREQVNDLFSRKFGEAIGMGFPVKVPYRKITI
>Q8N8K9
RSGSTRVCHGKIYHEHSRGHKQCPYCLLYKYMYIHRPPTQM
>Q96BR9
SWNKYNYHPASQKNTQQPLAKHEPRKESIKKTKHLRLSQPS
>P52272
PYANPTKRYRAFITNIPFDVKWQSLKDLVKEKVGEVTYVEL
>Q9Y2L6
NQLEDNLESSEQRLFWHEDSKPGTLVXXXXXXXXXXXXXXX
>P18583
NQAGDAAASARSLPNEEIVQKIEEVLSGVLDTELRYKPDLK
>P59923
FQQKSRQKDQCENPIQVRVKKEETNFSHRTGKDSEVSGSNS
>P11388
RIQFKYSGPEDDAAISLAFSKKQIDDRKEWLTNFMEDRRQR
>O15535
KEVLSLGVQVPEAWEELLTMKVEAKSHLQWQESRLKRSNPL
>P12956
KTKTRTFNTSTGGLLLPSDTKRSQIYGSRQIILEKEETEEL
>Q8NF99
KFKQNGSTQSCQELFRQQFRKFCYQETPGPREALSRLQELC
>Q68DI1
QRLLPREGPYVCSDSGKFTSKSNSFNNHQGVRTGKRPYQCG
>Q9C0J9
AEARPDREKGKGAGASRVTIKQEPPGEDSPAPKRMKLDSRG
>Q9UIG0
LEKLKDFGECVIALQASVIKKFLQGFMAPKQKRRKLQSEDS
>Q96T37
EDARAAKHARGRLVLYDRPLKIEAVYVSRRRSRSPLDKDTY
>Q13123
KKISAIIEKRKKMEADGVEVKRPKYXXXXXXXXXXXXXXXX
>P08729
VVLSMDNSRSLDLDGIIAEVKAQYEEMAKCSRAEAEAWYQT
>Q16531
SRPKMQEVVANLQYDDGSGMKREATADDLIKVVEELTRIHX
>P52272
KMEEESGAPGVPSGNGAPGPKGEGERPAQNEKRKEKNIKRG
>O43395
LANLHAMGIAPPKVELKDQTKPTPLILDEQGRTVDATGKEI
>P41229
EKDKEYKPHSIPLRQSVQPSKFNSYGRRAKRLQPDPEPTEE
>Q01780
RQQINEMHLLIQQAREMPLLKSEVAAGVKKSGPLPSAERLE
>P13010
SGDRGDGPFRLGGHGPSFPLKGITEQQKEGLEIVKMVMISL
>Q9UIG0
KENGKVENGLGKTDRKKEIVKFEPQVDTEAEDMISAVKSRR
>P50990
VKDAKIAVYSCPFDGMITETKGTVLIKTAEELMNFSKGEEN
>Q96T23
RNIITEGNGTESLNSVITSMKTGELEKETAPLRKDADSSIS
>O94901
AAATAHNGFSCSNCSMLSERKDVLTAHPAAPGPVSRVYSRD
>Q86U86
YFEQLHYNDMWLKVGDCVFIKSHGLVRPRVGRIEKVWVRDG
>Q6PJP8
DHLINTESEAVNLSKVKVFTKSAHGGLQRGNKKIPESSNVG
>Q3L8U1
QYQVALSASPLTSLPRLLDAKGIILEEMKVKSENLKEEPQS
>Q9H6U6
RILVVVLQEKIAAFDSCTFTKKFFVTSCYPCPGPNMNPIAL
>O43795
EAESVLAVVAAVLKLGNIEFKPESRVNGLDESKIKDKNELK
>Q9Y2W1
LAHDEMKSPREPGYKAEGKYKDDPVDLRLDIERRKKHKERD
>Q92785
XXXXXXXXXXXMAAVVENVVKLLGEQYYKDAMEQCHNYNAR
>P07737
AVPGKTFVNITPAEVGVLVGKDRSSFYVNGLTLGGQKCSVI
>Q9UBT2
LEGLKILSGKIDQCRTIFLNKQPNPRKKLLVPCALDPPNPN
>Q99592
NLNSSYFSSQDVLRSNLVQVKVEKEASCDESDVGTNDYDME
>Q7Z7K2
AQKAQPVGTCPGEEWMIRKVKVEDEDQEAEEEVEWPQHLSL
>P12757
GLVAAASSPLLVKDVICEDDKGKIMEEVMRTYLKQQEKLNL
>Q15459
PMPPVHPPPPMEDEPTSKKLKTEDSLMPEEEFLRRNKGPVS
>P08729
RFLEQQNKLLETKWTLLQEQKSAKSSRLPDIFEAQIAGLRG
>Q9HC78
HCRKQPRPVRIQTLVGNIHIKQEMEDDYDYYGQQRVQILER
>P06748
MDMSPLRPQNYLFGCELKADKDYHFKVDNDENEHQLSLRTV
>Q9NY12
DEIFGQLRDFYFSVKLSENMKASSFKKLQKFYIDPYKLLPL
>Q9H582
SPICVLNEMMQNEEKYEKILKALNSRRIIPRPFVAQKLASS
>P84090
XXXXXXXXXMSHTILLVQPTKRPEGRTYADYESVNECMEGV
>Q99728
LRPVDYTDDESMKSLLLLPEKNESSSASHCSVMNTGQRRDG
>Q13129
HSSKTTSLEQCNIVQPPPPCKIENSIPNPNGTESGTYFTSF
>P51523
GKAFSQKSHLISHQMTHTGEKPFICSKCGKAFSRKSQLVRH
>Q6AHZ1
CSSIGSCLSMKSSSENTLPLKGPYILKPTSSVKAVLIPNML
>O43298
RQEAALAAGYSENIEMVTGIKEEASHLGFSATDKLYPCQCG
>O94913
TPSPSKTPVENPLNIMLNIVKNELQEPCDSPKVKEERIDTP
>P06748
FKKQEKTPKTPKGPSSVEDIKAKMQASIEKGGSLPKVEAKF
>O75132
PMDSLKAECRYCGCAISRGKKGDVGTSCLMRHLYRRHPEVV
>O43719
SKMNAQETATGMAFEEPIDEKKFEKTEDGGEFEEGASENNA
>Q96H12
PDASAQESFAVSNRELCDDEKEFIHFPVCEGTSQPEPSCSA
>Q9UPN9
SSGRTAEKTSLSFKSDQVKVKQEPGTEDEICSFSGGVKQEK
>Q6W2J9
FIALREELGRISDFHETYTFKQPVFTVSKDSVLAGTNKENL
>Q9UNW9
LNAVHSFIAEKVREIPQAMTKPEVVNILQPQTTMNPDRAKQ
>P12956
IVISVGIYNLVQKALKPPPIKLYRETNEPVKTKTRTFNTST
>O15164
RIKQENSGPPENYDFPVVIVKQESDEESRPQNANYPRSILT
>Q13506
ISCSSYERSSNAREPHLKIPKCAATTCVQSLGQGKSDVVGS
>P46013
VDTTASTKRHLRTRVQKVQVKEEPSAVKFTQTSGETTDADK
>Q15717
KPPGSSEPITVKFAANPNQNKNVALLSQLYHSPARRFGGPV
>Q8TD17
PESKESDVYKSTYADEELVIKAEGLARSSLCPEVPVPFSSP
>O60765
SHKTTKSTQTQDSSFQGLILKRSNRNVPWDLKLEKPYIYEG
>O00541
AALEEQRMEGKKPRVMAGTLKLEDKQRLAQEEESEAKRLAI
>Q03188
EIQRQAKKSFSTLFLETVKRKSESSPIVRHAATAPPHSCPP
>Q14586
VVSKPDLITFLEQRKEPWNVKSEETVAIQPDVFSHYNKDLL
>O95785
SPPGFSAKGLGHPPSSPLLKKTPLALAGSPTPKNPEDKSPQ
>P55265
EFLTCNIPTSNASNNMVTTEKVENGQEPVIKLENRQEARPE
>P20700
ESDLNGAQIKLREYEAALNSKDAALATALGDKKSLEGDLED
>Q9P2K3
XMRVGAEYQARIPEFDPGATKYTDKDNGGMLVWSPYHSIPD
>Q9NY74
AALCSKSNPEERYETPKRALKMDSLSSSFSSPNDPDGQNDI
>O95785
SIQEEWVRHLQRHILEMNFSKADPPPEESQAPQAQTAAAEA
>Q14978
DESDSSSEEEKKPPTKAVVSKATTKPPPAKKAAESSSDSSD
>Q2TAY7
QDGHYIISASSDGTVKIWNMKTTECSNTFKSLGSTAGTDIT
>P59923
NFSHRTGKDSEVSGSNSLDLKHVTYLRVSGRKESLKHGCGK
>Q96JM2
HPSSSNTVKKSQTSILGLSSKNNFVAKASRKLANDFPLDLS
>P08670
DKVRFLEQQNKILLAELEQLKGQGKSRLGDLYEEEMRELRR
>Q9UBW7
FPRNQKQPGVDSLSPVASLPKQIFQPSVQQQPTKPVKVTCA
>P49792
KVKNLFASFPTEESSINYTFKTPEKAKEKKKPEDSPSDDDV
>O75586
FPPKFVQLKPGEKPVPVDQTKKEAEPIPETVKPEEKETTKN
>O15164
DNKFSDDSDDDFVQPRKKRLKSIEERQLLKXXXXXXXXXXX
>Q8N2W9
HELVTRALQLVQFDCSPELFKKIKELYETRYAKKNSEPAPQ
>Q02241
PPIRLRHRRSRSAGDRWVDHKPASNMQTETVMQPHVPHAIT
>Q96JM2
ETVAICVVTADKSLLENAEAKKEXXXXXXXXXXXXXXXXXX
>Q96PZ2
KHSVNEKCNMKIEHYFSPVSKEQQNNCSTSLMRMESRGDPR
>Q9H582
DSTKTLTKQQSTTFPKNSALKQDVKRTFGSTSQSSSFSKIH
>Q00613
KLIQFLISLVQSNRILGVKRKIPLMLNDSGSAHSMPKYSRQ
>Q14676
CIKRQRAAGNPGSLAAPIDHKPCSAPLEPKSQASRNQRWGA
>O60315
AVLQPHENIVPNKAGVFVDNKALLLSSVLSEKGMTSPINPY
>Q9UJU3
CGEDIMKVSLLNQESIQTEEKPYPCTGYRKAFSNDSSSEVH
>Q49A26
FHHFLLSQTEKPAVCYQAITKKLKICEEETGSTSIQAADST
>Q6N043
SPTPSISASASTLQLSPPRTKNITAKNPAKSNTSKPNTVKS
>P09661
VEAIKNAIANASTLAEVERLKGLLQSGQIPGRERRSGPTDD
>O15164
VGSRGSSGSSSKPAGADSTHKVPVVMLEPIRIKQENSGPPE
>P22626
GGIKEDTEEHHLRDYFEEYGKIDTIEIITDRQSGKKRGFGF
>Q99708
HLKTLPFSNTCISRLEKTRSKSEDSALFTHHSLGSEVNKII
>Q96T23
NSSQQDNSSRESPSLEDEETKKEEETPKQEEQKESEKMKSE
>P61978
DEMVELRILLQSKNAGAVIGKGGKNIKALRTDYNASVSVPD
>Q9NYF8
REEKESKKEREEEFKTHHEMKEYSGFAGVSRPRGTFFRIRG
>Q9NQV5
SWLIVDKNNRYKSIDGSDETKANWMRYVVISREEREQNLLA
>Q9Y3I0
KNVTDVVNTCHDAGISKKAIKLRPIAVIKGXXXXXXXXXXX
>Q99848
AAMERSEKAKQLRALRKYGKKVQTEVLQKRQQEKAHMMNAI
>Q03111
REQAKSSKDTSRKLGEGRLPKEEKAPPPKAAFKEPKMALKE
>O15525
XXXXXXXMTTPNKGNKALKVKREPGENGTSLTDEELVTMSV
>Q02880
CGIVESILNWVKFKAQTQLNKKCSSVKYSKIKGIPKLDDAN
>O00257
KHHPYQPDPKMYDLQYQGGHKEAPSPTCPDLGAKSHPPDKW
>Q7L014
LAPTVSAKTIAEQLAEKINAKLNYVPLEKQEEERQDGGQNE
>Q9Y4E5
IPKKKMNLKDKSHEGVACVQKEKSVVKTWFCECNQRFPSED
>Q02241
SVASCISEWEQKIPTYNTPLKVTSIARRRQQEPGQSKTCIV
>Q9ULW0
FHSRPCPTKILEDVVGVPEKKVLPITVPKSPAFALKNRIRM
>Q1ED39
HVEPETTLPARRTEKSPSLRKQVFGHLEFLSGEKKNKKSPL
>Q9H0G5
DLSGFYRHLLNQAVGEEEVPKCSFREARSGIKEEKSRGFSN
>O60716
SHSYDDSTLPLIDRNQKSDKKPDREEIQMSNMGSNTKSLDN
>Q03112
IFSPSLEEQTAVSGAVNDSIKAIASIAEKYFGSTGLVGLQD
>Q86T24
QDGNTEPLPPDSGDKNLVIQKSKDEAQDNGATIMPIITESF
>Q92908
TLWRRNAEGEPVCNACGLYMKLHGVPRPLAMKKEGIQTRKR
>P11388
TPNHKKWKVKYYKGLGTSTSKEAKEYFADMKRHRIQFKYSG
>P26599
KKFKGDSRSAGVPSRVIHIRKLPIDVTEGEVISLGLPFGKV
>Q96T23
ANVLEETTVKKEKEDEKELVKLPVIVKLEKPLPENEEKKII
>Q14151
EGADQKMSSFKEEKDIKPIIKDEKGRVGSGSGRNLWVSGLS
>O43390
PPDSVYSGVQPGIGTEVFVGKIPRDLYEDELVPLFEKAGPI
>P52736
GQGFLQKSHLTLHQMTHTGEKPYVCKTCGRGFSLKSHLSRH
>Q9Y3A2
PDEFYYKMTRVKLQDGVHIIKETKEEVTPEQLKLMRTQDVK
>O60832
PEEDVAEIQHAEEFLIKPESKVAKLDTSQWPLLLKNFDKLN
>Q9Y2X3
EVKTYDPSGDSTLPTCSKKRKIEQVDKEDEITEKKAKKAKI
>Q8ND82
SQNTTARNPRKSNASRSKTSKLHATTSTASKVNTSKPRGRI
>Q9ULD9
TSRFKQDPDSRTWHHYVYQPKYLDQQKSEELDREKKLKEDS
>Q17R98
GKGSVLRRDVSVKAASELLMKLSAESYKETQMVKIKEEPME
>Q9UQR1
PLEQNQTISPLSTYEESKVSKYAFELVDKQALLDSEGNADI
>Q96HC4
KIKGCTGSLNMTLQRASAAPKPEPVPVQKGEPKEVVKPVPI
>Q9UH73
XXXXXMFGIQESIQRSGSSMKEEPLGSGMNAVRTWMQGAGV
>Q96IT1
XXXXXXXXMPTALCPRVLAPKESEEPRKMRSPPGENPSPQG
>Q13242
IYVGNLPTDVREKDLEDLFYKYGRIREIELKNRHGLVPFAF
>Q96RE7
MCTNARRVVRKSWMPKVKVLKAEDDAYTTFISETGKIEPDM
>Q13263
GAAGDGTVVDCPVCKQQCFSKDIVENYFMRDSGSKAATDAQ
>Q9H2P0
VKKILSDIGLEYCKEHIEDFKQFEPNDFYLKNTTWEDVGLW
>Q96I24
XXXXXXMAELVQGQSAPVGMKAEGFVDALHRVRQIAAKIDS
>P62316
XXXXXXXXXXXXXXXMSLLNKPKSEMTPEELQKREEEEFNT
>P28290
DQKSQKIMKKKESSSMLATVKEEVSGSSAAVTENADSDRIS
>P18847
MSSALESVTVSDRPLGVSITKAEVAPEEDERKKRRRERNKI
>P49959
DDFIDLVIWGHEHECKIAPTKNEQQLFYISQPGSSVVTSLS
>P49792
TPASSETSKAPKSGFEGMFTKKEGQWDCSVCLVRNEASATK
>Q7Z333
QDKICLEREHPEQHVSTVNSKEEKNPVKEEKTETLFQFEES
>Q8IY92
RPSVPQIPECPICGKPFLTLKSRTSHLKQCAVKMEVGPQLL
>P46087
QTGNSETATPTNVDLPQVIPKSENSSQPAKKAKGAAKTKQQ
>Q9UJQ4
LKTETALPPTPQDISYLAKGKVANTNVTLQALRGTKVAVNQ
>Q9UIS9
TLKPTLATRTAQPDHTQAPTKQEAGGGFVLPPPGTDLVFLR
>Q9Y3A2
ELVDRVFNRPRIETLQKEKVKGVTNQTGLKRIAKERQKQYN
>Q7Z353
IILSRQTSVLNAGNSVFNHAKKNYGNSSVQASEMTVPQKPS
>Q14562
PEVEDDSLERKRLTRISDPEKWEIKQMIAANVLSKEEFPDF
>Q9H582
SATYICKMCPFTTSAKSVLKKHTEYLHSSSCVDSFGSPLGL
>Q96QT6
IKLGCLQFVFSITEFATKQPKGDASLLQDGVLAEKLSLKPH
>Q09666
PDWHLKMPKMKMPKFSMPGFKAEGPEVDVNLPKADIDVSGP
>P40227
LTCNVSLEYEKTEVNSGFFYKSAEEREKLVKAERKFIEDRV
>Q96T23
ISYRFDEFDEAIDEAIEDDIKEADGGGVGRGKDISTITGHR
>Q9ULD9
DSFKAKQMENHQLIKEAVEMKSVMDSMKQTGVDPTSRFKQD
>Q92841
KFGNPGERLRKKKWDLSELPKFEKNFYVEHPEVARLTPYEV
>Q9Y4E5
YEEHHSIDYVFVSEKTETSIKTEDDFPVIETSNQLTCGCRE
>Q9NVU0
LWESGDMSDQHRQVLLEIFSKNYRVRRNMIQSRLTQECGED
>Q16600
DHQESRRLFVMEESTERKVIKGESCSENLQVKLVSDGQELA
>Q8NAP3
HENSNPLENQHFIGSEDNDQKDNIQTGVENVVLXXXXXXXX
>Q5VYV7
MGQAKDSIKAAESHWGLPVQKLEKVNQTQPEDTSGQQKPHP
>Q68CP9
XXXXXXXXXXXXXXMANSTGKAPPDERRKGLAFLDELRQFH
>P20700
EYEAALNSKDAALATALGDKKSLEGDLEDLKDQIAQLEASL
>P35227
SIRSDKTLQDIVYKLVPGLFKDEMKRRRDFYAAYPLTEVPN
>Q9BYE7
YKERGLEVPKPAVPQPVPSSKGRSKKVLESVFRIPPELDMS
>Q03933
RPLLLNTNGAQKKNLFQHIVKEPTDNHHHKVPHSRTEGLKP
>Q9H2P0
QSPSLAPVKRTYEQMEFPLLKKRKLDDDSDSPSFFEEKPEE
>Q03252
IDRVRALELENDRLLLKISEKEEVTTREVSGIKALYESELA
>Q13506
SSESLGILKDYPHSAFTLEKKVIKTEPEDSRXXXXXXXXXX
>P46781
EGNALLRRLVRIGVLDEGKMKLDYILGLKIEDFLERRLQTQ
>P13010
NMLNPPAEVTTKSQIPLSKIKTLFPLIEAKKKDQVTAQEIF
>P20700
EQHDAQVRLYKEELEQTYHAKLENARLSSEMNTSTVNSARE
>P13010
FSEEQRFNNFLKALQEKVEIKQLNHFWEIVVQDGITLITKE
>Q6N043
IVQPFSKPGYITNSSRVVSNKSSELLFDLTQDTGLSHYQGG
>O75533
EGYKVLPPPAGYVPIRTPARKLTATPTPLGGMTGFHMQTED
>Q9H307
VHSDAEKEQEEEEQKQEMEVKMEEETEVRESEKQQDSQPEE
>Q86YP4
RMPGSVIPPPLVRGGQQASSKLGPQASSQVVMPPLVRGAQQ
>P83916
XXXXXXXXXXXXMGKKQNKKKVEEVLEEEEEEYVVEKVLDR
>Q9Y6X9
TASRPAPLVQQLSPSLLPNSKSPREVPSPKVIKTPVVKKTE
>P59923
KDFAYRSAFIVHKKKHAMKRKPEGGPSFSQDTVFQVPQSSH
>O43513
QNCLASLPDDLPHSEAGMRVKTEPMDADDSNNCTGQNEHQR
>Q86U86
DLNLMFENAKRYNVPNSAIYKRVLKLQQVMQAKKKELARRD
>Q9H7N4
VSSTTPAKDAASAGLGSIGVKFSRDRESRSPFLKPDERAPT
>P46013
KLTPSAGKAMLTPKPAGGDEKDIKAFMGTPVQKLDLAGTLP
>Q5VUA4
SESEVMRQKASSLPSSAPAVKLESLEETNPEYAKIHDLLKT
>Q92922
AEEEKMEADPDGQQPEKAENKVENETDEGDKAQDGENEKNS
>Q8TAQ2
DEKKEPKEPREGGGAIEEEAKEKTSEAPKKDEEKGKEGDSE
>O76021
TPKAAESETPGKSPEKKPKIKEEAVKEKSPSLGKKDARQTP
>P54132
ARTLNNKLSLSKPKFSGFTFKKKTSSDNNVSVTNVSVAKTP
>Q969R5
RPLRQGSKKPLLEDDPQGARKISSEPVPGEIIAVRVKEEHL
>O43290
LLQEKQKAQKTPYIVLSGSGKSMNANTITKXXXXXXXXXXX
>Q9NR48
DSEGFSRKSPSAISTGTLVSKREVELEKNTKEEEDLRKRNR
>Q13573
PAQYIRYTPSQQGVAFNSGAKQRVIRMVEMQKDPMEPPRFK
>Q96JG6
HINKKARQKLLAAIDDIDRPKRXXXXXXXXXXXXXXXXXXX
>Q9UKM9
GENGRVLAGQTLDINMAGEPKPDRPKGLKRAASAIYSGYIF
>Q9Y2X9
LETSSAFQSSSQKLTSQKEQKNLESSTGFQIPSQELASQID
>Q8IXK0
LLLKEDHLMSAMNIKLGPALKIYARISMLKDSXXXXXXXXX
>Q13595
ERANGMELDGRRIRVDYSITKRAHTPTPGIYMGRPTHSGGG
>Q96JM2
HYRIKHNNVRAQPEGKNNLFKCALCAYTNPIRKGLAAHYQK
>Q86Z02
GPGRVVADGTGTRTIIVPPLKTQLGDCTVATQASGLLSNKT
>Q96FZ2
WQRCQGTNQRQPYFIYFPQIKTEKSGSIGAADSPENWEKVW
>P10244
LTLSGIKEDNSLLNQGFLQAKPEKAAVAQKPRSHFTTPAPM
>O95619
KGVTIVKPIVYGNVARYFGKKREEDGHTHQWTVYVKPYRNE
>Q7Z417
DKIMQQETSVPTLKQGLETFKPDYSEQKGNRVDGSKPIWKY
>P42285
AFGDELFSVFEGDSTTAAGTKKDKEKDKGKWKGPPGSADKA
>Q15742
DRCPAPGPHPALVEGRRSSVKVEAEASRQXXXXXXXXXXXX
>Q05519
MSTVDPKLNHVAAGLVSPSLKSDTSSKEIEEAMKRVREAQS
>Q14978
APSKPAGTTKNSSNKPAVTTKSPAVKPAAAPKQPVGGGQKL
>Q9NRE2
AQSCMSPPQKHALSDIADMVKVLPKATTPKPASSSRVPPMK
>Q96HR8
EKEKEAKQRKKSQIQGRKKLKSEFNEPGEDFTEVHQNWNAH
>Q02880
IIPEITAMKADASKKLLKKKKGDLDTAAVKVEFDEEFSGAP
>Q53GI3
VMAARSKDAAPSQRDGLLPVKVEEDSPGSWEPNYPAASPDP
>Q9UIS9
KRQVGPQSGEVRKEAPRDETKADTDTAPASFPAPGCCENCG
>P63279
XXXMSGIALSRLAQERKAWRKDHPFGFVAVPTKNPDGTMNL
>Q92766
QQASPGCISPSLPPPPLKLLKGSVEAASNAHLLQSKSGTQP
>P05423
PWLAGPKEEDMEVDIPAVKVKEEPRDEEEEAKMKAPPKAAR
>Q9NQT5
VDVGGSEPASLSYLSFEGATKRNRPNVQVGDLIYGQFVVAN
>P20042
KKKTKKIFDIDEAEEGVKDLKIESDVQEPTEPEDDLDIMLG
>Q9UGU0
LNPTLSQSVILPGGLVSMETKLKSQSGQIKEEDFEQSKSQA
>Q16629
YGRYGGETKVYVGNLGTGAGKGELERAFSYYGPLRTVWIAR
>Q99728
KNSIKMWFSPRSKKVRYVVSKASVQTQPAIKKDASAQQDSY
>Q9UJW8
WLSSCEEVDDCKDQLEKQQEKQEILLQEVAFTQRKAVIHER
>Q16637
SDIWDDTALIKAYDKAVASFKHALKNGDICETSGKPKTTPK
>Q9H582
SSLFIHAGAPTVSSENFILPKGAAVNGPVSHSSLTKTSNMN
>Q9UNX3
KAKSRQVGKEKGKYKEELIEKMQEXXXXXXXXXXXXXXXXX
>P50990
AAVTVLRVDQIIMAKPAGGPKPPSGKKDWDDDQNDXXXXXX
>Q17R98
FLMKLSAANQKEPMNLNFKVKEEPKEGESLSTTLPRSSYVF
>Q9UHR5
TTSASGSKTTVISAVGTIVKKAKQXXXXXXXXXXXXXXXXX
>Q8WUA2
HKKKTHHCSEEKEDEDYMPIKNTNQDIYREMGFGHYEEEES
>P10244
FVTPDQKYSMDNTPHTPTPFKNALEKYGPLKPLPQTPHLEE
>Q9UKV3
VPPQVSVEVALPPPAEHEVKKVTLGDTLTRRSISQQKSGVS
>P52272
VVKFESPEVAERACRMMNGMKLSGREIDVRIDRNAXXXXXX
>Q14151
ECEVKKEKLSSVDRHHSVEIKIEKTVIKKEEKIEKKEEKKP
>Q13569
EVQYTFDLQLAQEDAKKMAVKEEKYDPGYEAAYGGAYGENP
>P01106
ESGSPSAGGHSKPPHSPLVLKRCHVSTHQHNYAAPPSTRKD
>Q9UKN8
LVDLTEIYGERLYETSYRLSKNEAPEGNLGDFAEFQRRHSM
>Q15697
YDRLSPHHWEKSPLLQEPTPKLAGTEAPRMRSDNKENPQQE
>Q9NYW8
NECGKTFLVNSAFDGHQPLPKGEKSYECNVCGKLFNELSYY
>P19338
RETGSSKGFGFVDFNSEEDAKAAKEAMEDGEIDGNKVTLDW
>P05787
VVLSMDNSRSLDMDSIIAEVKAQYEDIANRSRAEAESMYQI
>Q9NYB0
LELEAYRLGPASAADTGSEAKPGALAEGAAEPEPQRHAGRI
>Q9NS56
ASKAKDSHYQKSSSKLDGNYKNESDTFSDSRSSDRETKHKR
>Q14149
EPESNSLKRRLSTRSSILNAKNRRLSSQFENSVYKGDDDDE
>Q96I25
GTVAHKIMQKYGFREGQGLGKHEQGLSTALSVEKTSKRGGK
>P78332
DQDKSQLSGREEQSSDAGLFKEEGGLDFLGRQDTDYRSMEY
>O75533
DERNRPLSDEELDAMFPEGYKVLPPPAGYVPIRTPARKLTA
>Q14865
SRPSVIQHVQSFRSKPSEERKTINDIFKHEKLSRSDPHRCS
>Q6ZNA4
VTSDEDKEVSVRHSQTILNAKSRSHSARSHKWPRTETESVS
>Q9Y6X8
KDSWAAELENSSKENEVIEVKSMGESQSKKLQGGYECKYCP
>P02545
GRASSHSSQTQGGGSVTKKRKLESTESRSSFSQHARTSGRV
>Q9HD64
KSCISQTPGINLDLGSGVKVKIIPKEEHCKMPEAGEEQPQV
>Q9NYF8
EDKNSERITVKKETQSPEQVKSEKLKDLFDYSPPLHKNLDA
>Q1ED39
KWTGTQFGQWDTAGFENEDQKLKFLRLMGGFKNLSPSFSRP
>Q9NYF8
DISPSTLRKHTRLAGEERVFKEENQKGDKKLRCDSADLRHD
>O75152
VQQNKLSVQSNPSPQLRSVMKVESSENVPSPTHPPVVINAA
>Q4VC05
AAETSAISQDLEGVPPSKKMKLEASQQNSEEMXXXXXXXXX
>Q8N5C6
GTCKKEENDDDFTFGQSALKKIKTETYPQGQPVKFPANANS
>P46013
ILDSAASLTGSKRQLRTPKGKSEVPEDLAGFIELFQTPSHT
>Q9NRE2
WHQDALSKSLQQNLPSRSVSKPSLFSSVQLYRQSSKMCGTV
>Q02241
KYMLTHQELASDGEIETKLIKGDIYKTRGGGQSVQFTDIET
>Q7Z333
REHPEQHVSTVNSKEEKNPVKEEKTETLFQFEESDSQCFEF
>P62826
KAKSIVFHRKKNLQYYDISAKSNYNFEKPFLWLARKLIGDP
>Q96JM2
YNNLHGLLTHYGKKHPGMKVKAADFAQDIDINPGAVYKCRH
>Q9ULM3
RKVLQEILEKNPRFHHLTPLKTKHIAHWCRCHGYTPPDPES
>P52597
PEGKITGEAFVQFASQELAEKALGKHKERIGHRYIEVFKSS
>O95232
NTESKESDTKNEVNGTSEDIKSEGDTQSNXXXXXXXXXXXX
>Q3L8U1
REKEFTVKIKDEGGLKLTFQKQGLAQKRPFDGEDGALGQQQ
>Q5QJE6
TRRTRSMQRKLKAQTEKKDSKIVPGNEKQIVGTPVNSEDSD
>Q6AHZ1
GKQAVFLKCVMPNKTELLKPKLVQNSTYQNIQPKKPEGTPQ
>Q01664
RRRAEDKDEGIGSPDIWEDEKAEDLRREMIELRQQLDKERS
>P11142
DKSTGKENKITITNDKGRLSKEDIERMVQEAEKYKAEDEKQ
>P43243
YSPDGKESPSDKKSKTDGSQKTESSTEGKEQEEKSGEDGEK
>Q5T5X7
LGNVWPGEEEPCNDATTPSYKKPLYGISHKIMEKKNPPSGD
>Q9NSC2
TGNLERLQNSEPNAPLAGLEKMASSENGTNFRFTRFVEDSK
>Q9H582
IVNANLPRTGAGMVEVTSLLKKPASITETSFSLLMAEAASX
>P12268
LEEIMTKREDLVVAPAGITLKEANEILQRSKKGKLPIVNED
>Q8NEM1
GKAFNQSSTLIKHKKIHIEEKPFKCEECGKAFSLFSILSKH
>Q5SVZ6
LLGGECDKAVASQLGLLDEIKTEPDNAQEYCHRQQSRTQEN
>Q9UBT2
AMDFVTSAANLRMHIFSMNMKSRFDIKSMAGNIIPAIATTN
>O43290
GYKPDVKIEYVDETGRKLTPKEAFRQLSHRFHGKGSGKMKT
>Q86YP4
KLVLLKKLRQSQIQKEATAQKPTGSVGSTVTTPPPLVRGTQ
>P09651
XXXXXXXXXXXXXXXXXXMSKSESPKEPEQLRKLFIGGLSF
>Q5VVJ2
VKCGLDKETPNQKTGHNLQVKNEDKGTKAWTPSCLRGRADP
>Q9H582
GSSKKSATYICKMCPFTTSAKSVLKKHTEYLHSSSCVDSFG
>Q8IY92
GKERRSVLECRNKGVLMFPEKSPSIDLTQSNPDHSSSRSQK
>Q96PZ2
SRGDPRATTNTQAQRFHSPKKNPEDQTMPQNRTIYVTLKVN
>Q13573
KHEEKLREMAQKARERRAGIKTHVEKEDGEARERDEIRHDR
>Q96DT7
LNISIKSEAPESVVVDYNNRKPVNRDGLSSSRDQKIASFWA
>Q9UKS7
DEGSSLEEPLIESSEVADNRKVQELQGEGGIRLPNGKLKCD
>Q7L014
QQKAEGKIIKKSSGFSGKGFKFDETEQALANERKKLQKAAL
>Q68D10
NNVPKRYSLAVGPPKKDPKVKGVQSAAVQAFLKRKEEELRR
>O75376
NNSGQSAIKHNVKSLITGPSKLSRGMPPLEIVPENIKVVER
>P59923
QAAQPKGNPVAAPTGDDLQSKTNKFILNQEPLEEAETLAVS
>P11387
KVPEPDNKKKKPKKEEEQKWKWWEEERYPEGIKWKFLEHKG
>P00338
ISILMKDLADELALVDVIEDKLKGEMMDLQHGSLFLRTPKI
>Q86VM9
PPSRQAEPPKKEAATTGPQVKRADEWKDPWRRSKSPKKKLG
>Q9H040
LESQINEHLDWCLEGDSIKVKSEESLXXXXXXXXXXXXXXX
>Q13263
RVSLERLDLDLTADSQPPVFKVFPGSTTEDYNLIVIERGAA
>Q14004
SSGGTLKNDKAKTKPPLQVTKVENNLIVDKATKKAVIVGKE
>P38159
VEADRPGKLFIGGLNTETNEKALEAVFGKYGRIVEVLLMKD
>Q96N46
YRLNTNQGEYEREDNYGEDIKTEVPEEDALSSKEHSESSVK
>P17097
FRLCSQLNQHQRIHTGEKPFKCTECGKAFRLSSKLIQHQRI
>Q9UJX2
EKKKDDETVDSLGPLEKGQVKNEALRELRVELSKKHQAREL
>P11388
IPRITIEMKAEAEKKNKKKIKNENTEGSPQEDGVELEGLKQ
>Q96BF6
AAAAPYVVSPSVPIPLLTRVKHEAMELPPAGPGLAPKRPLE
>Q14592
DGPSEMQEYFLRPGTDPQSEKLHGKMSLEHEGLATADGICS
>Q8N7H5
QAPTSSKRSQQHAKVVPWMRKTEYISTEFNRYGISNEKPEV
>Q5QJE6
QKTAGDGWFGMKAPEMTNELKNDLKALKMRASMDPKRFYKK
>Q86VM9
PQQAPPGQPQQGTFVAHKEIKLTLLNKAADKGSRKRYEPSD
>Q86UP3
QQQQPPPPQQQQQQQASKLLKQEQSNIVSADCQIMKDVPSY
>O94913
KSSEHRLAGSRNKIINGIVQKQDTITEESEKQGTKPGRSST
>Q9ULV3
AQVQSQTQPRIPSTDTQVQPKLQKQAQTQTSPEHLVLQQKQ
>P07910
QAVEMKNDKSEEEQSSSSVKKDETNVKMESEGGADDSAEEG
>Q13769
LLYEVMHLQKEITKCLEFKSKHEEIDLVSLEEFYKEAPPDI
>Q9BZ95
KKSNKHDSSRSEERKSHKIPKLEPEEQNRPNERVDTVSEKP
>O15164
IFQNCAEFNEPDSEVANAGIKLENYFEELLKNLYPEKRFPK
>Q8TAD8
QELVPRPGGNNKEKEVPAKEKPSFELSGALLEDTNTFRGVV
>Q96JM3
ESSSDQEQVDVESIDFSKENKMDMTSPEQSRNVLQFTEEKE
>P02545
KFVRLRNKSNEDQSMGNWQIKRQNGDDPLLTYRFPPKFTLK
>Q16649
TQESSVQGSCRSPENKFQIIKQEPMELESYTREPRDDRGSY
>O60563
NLTSVEMLPGKRWLSSQPSFKLEPTQGHRTSENLALTGVDH
>Q9NVM9
YEQEKSWQDSERLKGILERGKEELAEAEIIKDSPDSPEPPN
>P45973
KKMKEGENNKPREKSESNKRKSNFSNSADDIKSKKKREQSN
>Q5VYV7
PVQKLEKVNQTQPEDTSGQQKPHPGERLKTGLLSRSPVCSC
>P51523
HECDAFGKNFNLNMNFVPLRKSNSEGDLDGLILKHHLDLLI
>P49910
SEPQLLWDCDNESENSRSMPKLEIFEKIESQRIISGRISGY
>Q8IWI9
KSLISTKNTPVSPGSTFPDVKPDLEDVDGVLFVSFESKEAL
>Q96T23
KKREIKLSDDFDSPVKGPLCKSVTPTKEFLKDEIKQEEETC
>P42285
FREDNFNTAMQVLRDAGDLAKGDQKGRKGGTKGPSNVFKIV
>P41212
RHSVDFKQSRLSEDGLHREGKPINLSHREDLAYMNHIMVSV
>Q7Z3K3
ASFVTVKRPGVTGENSNEVAKLVNTLNTIPSLGQSPGPVVV
>O15014
RQEAEPRMWTYVYPAKYSDIKSEDERWKEERDRKLKEERSR
>Q06730
NFEYSICQETLLEKAVFNTQKRENAEENNCDYNEFGRTLCD
>P17029
SKAETSEDSASRGETTGRSQKEFGEKRDQEGKTGERQQKNP
>Q5QJE6
EDANGITDEGKEINEKSSQLKNLSELQDTSLQQLVSQRHST
>Q05682
DGLSDDKKPFKCFTPKGSSLKIEERAEFLNKSVQKSSGVKS
>Q8N9N5
CVVPQTTVILNNDRQNAIVAKMEDPLSNRAPDSLENVISNA
>Q969G3
XXXXXXXXXXXXXXXXXXMSKRPSYAPPPTPAPATQMPSTP
>Q8N7W2
LLNDSTGRIYQRVGKEGEKLKEEPQDLDLVWPPRLNSSAEA
>Q2TB10
TNSKREKGPNNTANSSEIKVKVEPADSVESSPPSITHSPQN
>Q8N1G0
DPDPPAPLAEGAFLAEASLLKLSPATPTSEGPKVVSVQLGD
>Q9H2Y7
CPATKSLSQKQDPKNISKNTKTNFFSPGEHSNPSNKPTVED
>Q9Y4E5
EDMFDSQEYVKQHCMSLASHKFHRYSCAHCRKPFHKIETLY
>O95785
GSPIDTLREILKKKSKPCLIKKEPPAGDLAPALAEDGPPTV
>Q92945
PDFGFGGQKRQLEDGDQPESKKLASQGDSISSQLGPIHPPP
>Q8NAP3
CPKICKTAAALGMHQKKHLFKSPSQQEKIGDVCHENSNPLE
>P04818
EPRPFPKLRILRKVEKIDDFKAEDFQIEGYNPHPTIKMEMA
>Q05519
LNSQSLAADQLLKLMSTVDPKLNHVAAGLVSPSLKSDTSSK
>Q96L73
KPLLFSSASSQNHIPIEPDYKFSTLLMMLKDMHDSKTKEQR
>P62917
GNHQHIGKPSTIRRDAPAGRKVGLIAARRTGRLRGTKTVQE
>Q15459
APAPDEYLVSPITGEKIPASKMQEHMRIGLLDPRWLEQRDR
>Q9H582
KWDAHKSPICVLNEMMQNEEKYEKILKALNSRRIIPRPFVA
>Q9UGU0
HDPSAQEAGRCLMSSDGLPNKGMELKHGSQKLQESCWDLSR
>Q8IWI9
EYTICETEPEQPVRHYPLWVKVEGEVDPEPVYIPTPSVIEP
>Q8IXT5
PPDDFRSHRPFVNFGRPEGGKFDFGKHNMGSFPEGRFMPDP
>Q5VTB9
LLKDAMAPGTPKSLLLSASIKREGESPTASPHSSATDDLHH
>P46779
HRKTVGVEPAADGKGVVVVIKRRSGQRKPATSYVRTTINKN
>P05388
AAAPVAAATTAAPAAAAAPAKVEAKEESEESDEDMGFGLFD
>O60493
EWLRSELERESKVVVPPLPGKAFLRQLPFRGDDGIFDDNFI
>Q15906
SLRPRKVNTPAGSSQKAREEKALLPLELQDDGSDSRKSMRQ
>Q9UBW7
VLVIDGQQKRFCCQSCVSEYKQVGSHPSFLKEVRDHMQDSF
>Q6P0N0
LVKYQNSSLKLNDHKKNQFLKMTTFNNKNIFQSTMLTEATT
>O94864
KQLSEEYERIVNPEKATEDAKPVKIKEEPVSDITFPVSEEL
>Q5T5X7
ISVVKVEDSFEGERPGRRSKKIWLVPIDFDKLEIPQPDFEV
>Q4G0J3
EKKKKKKKKGRMKKEDNIQAKEENMDTSNTSISKMKRSRPT
>Q14980
PDGTSVPGEPASPISQRLPPKVESLESLYFTPIPARSQAPL
>Q8N184
GKSFSQKTTLALHEKTHNEEKPYICSECGKSFRQKTTLVAH
>Q9Y2X3
QVDKEDEITEKKAKKAKIKVKVEEEEEEKVAEEEETSVKKK
>Q09666
IKAPKISMPDVDLHMKGPKVKGEYDMTVPKLEGDLKGPKVD
>Q9H2Y7
QRRHSAQLSSDHIIPLMHLAKDLNSQERSIPPSENQNSQES
>P78347
RFVIKKHELLNSTREDLQLDKPASGVKEEWYARITKLRKMV
>Q96NC0
AEKRLTEEREKKDGKPVQPVKRELLRHRDYKVDLESKLGKT
>Q96EE3
XXXXXXXXXMFVARSIAADHKDLIHDVSFDFHGRRMATCSS
>Q5T5X7
VETEAEDAALDCSVNSRTSEKHSVDSVLTALQDSSKRKQLV
>O00148
EKQCMMFSATLSKDIRPVCRKFMQDPMEVFVDDETKLTLHG
>Q9Y657
XXXXXXXXXXXXXXMKTPFGKTPGQRSRADAGHAGVSANMM
>Q9NWF9
REDRIIINPSSSLLASQDETKLPKIDFFDYSKLTPLDQRCF
>Q9HCE3
TPKQVTIKPVATAFLPVSAVKTAGSQVINLKLANNTTVKAT
>P11388
KQIDDRKEWLTNFMEDRRQRKLLGLPEDYLYGQTTTYLTYN
>Q6AHZ1
EQKQLFCDEKQTTLKKDYDVKNEIVDRSAPKPKISGSIHYA
>Q92610
QRRSQPQLTQMSVPLVHQVKKAAPLIVEVFNKVLHSSNPVP
>Q6AHZ1
SDRSIEKNTQVLKKMNKTQTKSEDQSHVVQEHLSEEKDERL
>Q9NS73
TTAVEEIGRTEMGNKNEVNDKFSIGDLQEEEKHKESDLRDV
>Q5T7W0
GAPENRADPFDQGVVATDEVKEEPPEPFQKIGPKTGNYTCE
>Q8IY92
HSRGLKRRGPTSKKEPRKRRKVDEAPSEDLLVAMALSRSEM
>Q9BZ95
IYIDKQPEEALSQAKKSVASKTEVKKTRRPRSVLNTQPEQT
>Q14103
TKEPVKKIFVGGLSPDTPEEKIREYFGGFGEVESIELPMDN
>O00257
GRIVIVMSKYMENGMQAVKIKSGEVAEGEARSPSHKKRAAD
>Q49A26
GMMAGPMAAFKWQPTASEPVKDADPHFHHFLLSQTEKPAVC
>Q2TB10
ESPKSTSPSAAGGQQKTRKPKLSAGFDFKQLYCKLCKRQFT
>Q16649
SGKTQNSFKTGVVEMKDSGYKVSDPENLYLKQGIANLSAEV
>Q8WY36
PDFISISASKNISGETPEGIKAEPLTPMEDALPPSLSGQAK
>Q9H2P0
EKLAASLWLWKSDIASHFSNKRKKCVRDCEKYKPGVLLGFN
>Q9H2G4
XXXXXXXXXXMDRPDEGPPAKTRRLSSSESPQRDPPPPPPP
>Q6PCB5
QFAEFKIDMDSKFENSNKDLKEELCPGNLSLVDTRQHSSAH
>Q96T23
FDSPVKGPLCKSVTPTKEFLKDEIKQEEETCKRISTITALG
>Q99676
SVNVSSNLVTQEPSPEETSTKRSIKQNSNPVKKEKSCKCNE
>Q13523
GNRSSTRSSSTKGKLELVDNKITTKKRSKSRSKERTRHRSD
>Q01780
NPFRMFLPSLGHRAPVSQAAKFDPSTKIYEISNRWKLAQVQ
>Q6N043
LKNHMKYCCPDMINNFLGLAKTEFSSTVNKNTTIDSEKGKL
>Q5T3J3
TRIPDHLTSGEGFDSFSSLVKSGTYKETEFMVKEGERKQQN
>Q96HQ0
VLRSCKVHLSEKSLQSREVGKALLISSGVLKHQVTHTGEKS
>Q16666
APSTSSTVKTEGAEATPGAQKRKKSTKEKAGPKGSKVSEEQ
>Q9Y657
TPGQRSRADAGHAGVSANMMKKRTSHKKHRSSVGPSKPVSQ
>P08670
ETNLDSLPLVDTHSKRTLLIKTVETRDGQVINETSQHHDDL
>Q4LE39
PEKVVNKQCKECENVKEIKVKEENETEIKEIKMEEERNIIP
>Q96T23
IKVEVKECRADPKDTKSSMEKPVAQEPERIEFGGNIKSSHE
>Q9UKV3
SREAPILKEFKEEGEEIPRVKPEEMMDERPKTRSQEQEVLE
>P62263
KELGITALHIKLRATGGNRTKTPGPGAQSALRALARSGMKI
>P18583
SDEEEEEPPFYHHPFKLSEPKPIFFNLNIAAAKPTPPKSQV
>Q6PJP8
KLSSENLNAKNNTNSACFCRKALEGVPVGKATILNTENLSS
>P54132
TSDRKEDVLSTSKDLLSKPEKMSMQELNPETSTDCDARQIS
>Q9NWF9
LTCEELAEKDDIKYRTSIEEKMTAARIRKCHKCGTGLIKSE
>P29590
NTTTAQKRKCSQTQCPRKVIKMESEEGKEARLARSSPEQPR
>Q13129
PTHVPKENFRKHSQPRSFDLKTYKPMGFESSFLKFIQESEE
>Q9HCI6
FPKMPKRQGDFLHFLNVKKVKTDTENNEVSKNHCRLSKAKE
>O15062
GHPSQPGPPQLTRASADVLSKCKKALSEHNVLVVEGARKYA
>Q5T5X7
DPPRDDCYDSSSLPDDISVVKVEDSFEGERPGRRSKKIWLV
>Q9UJ78
SKKLTASENRKRNAFREENEKQLYGSSNTLLKKIEGIPEKK
>P11387
RKQMSKEEKLKIKEENEKLLKEYGFCIMDNHKERIANFKIE
>P39023
PVNQVFGQDEMIDVIGVTKGKGYKGVTSRWHTKKLPRKTHR
>Q8WTR7
DPESLLRSDIATNGESPTECKSHELKRGLSPVSTVSTGEDS
>P43268
XXXXXXXXXXXXXXXMERRMKAGYLDQQVPYTFSSKSPGNG
>Q8IY81
AKHRILDPEGLALGAVIASSKKAKRDLIDNSFNRYTFNEDE
>Q9UBC3
DLTGDGDGEDGDGSDTPVMPKLFRETRTRSESPAVRTRNNN
>P54132
EDIMHNLAASKSSTAAYQPIKEGRPIKSVSERLSSAKTDCL
>Q15424
ACNEVPPAPKESSTSEGADQKMSSPEDDSDTKRLSKEEKGR
>Q9Y2L8
NYGSITSMGYESRDNMELIVKQISDDSESHWVAPEHTERSV
>Q14207
ADSSDLPVPRTPGSGAGEKHKEEPIDIIKAPSSRRFSEDSS
>Q9H040
VGNIPKNSVSSSSQRRVSSSKISLRNSSKVTESASVMPSQD
>Q7Z3K3
LFAKDKIEHKLQHHKTFRKPKQLEGLKPGTKVTIRASRGQP
>Q9NX58
XXXXXXXMVFFTCNACGESVKKIQVEKHVSVCRNCECLSCI
>P29590
SIKGPSYGEDVSNTTTAQKRKCSQTQCPRKVIKMESEEGKE
>Q14191
DTVQRFAINKEEEILLSDMNKQLTSISEEVMDLAKHLPHAF
>O60264
LDSIVIQQGRLVDQNLNKIGKDEMLQMIRHGATHVFASKES
>Q9UIS9
ALLQEAQCSGLSWVVALPQVKQEKADTQDEWTPGTAVLTSP
>Q02880
KKEPGTRVRKTPTSSGKPSAKKVKKRNPWSDDESKSESDLE
>Q86VM9
RKRQLSPQSKSSSKVTSVPGKASDPGAASTKSGKASTLSRR
>Q9Y2W1
RRIDISPSTFRKHGLAHDEMKSPREPGYKAEGKYKDDPVDL
>P11387
DRDKEKRKEEKVRASGDAKIKKEKENGFSSPPQIKDEPEDD
>Q00839
KHAAENPGKYNILGTNTIMDKMMVAGFKKQMADTGKLNTLL
>Q15233
IGGTPPAFNRAAPGAEFAPNKRRRYXXXXXXXXXXXXXXXX
>Q13148
VMSQRHMIDGRWCDCKLPNSKQSQDEPLRSRKVFVGRCTED
>Q03188
QTSGYTCNIPTESNLDSGEHKTSVLEESGPSRLNNNYLMSG
>P17029
YGSAFPQGGENRNENEESTSKAETSEDSASRGETTGRSQKE
>Q9H582
AQSGVNMCNQNSSPHKNVTIKSSVDQKPKYFHQAAKEKSNA
>Q5T3J3
KPVILNTTQIPKNVATETQLKGGQHSQAAPVKWIFQDNLQP
>P09651
GGNFGGRSSGPYGGGGQYFAKPRNQGGYGGSSSSSSYGSGR
>P17036
LVRHQRIHTGEKPLNGIGMSKSSLRVTTELNIRESTXXXXX
>P17676
QHHDFLSDLFSDDYGGKNCKKPAEYGYVSLGRLGAAKGALH
>Q96JM2
ERRKQLLSKQKYADGAFADFKQERPFGHLEEVPKIKERKVV
>Q15326
LKVTQEPRAKKGRRNQSVEPKKEEPEPETEAVSSSQEIPTM
>Q8N806
QDSTLKEDVPEQGKDDVREVKVEQNSEPCAGSSSESDLQTV
>Q9UPN9
DIGKPEVEYDCDNLQHSKKGKTAQGLSPVDQRKCERLLLYL
>Q96JM2
XMEVLQCDGCDFRAPSYEDLKAHIQDVHTAFLQPTDVAEDN
>Q96JM2
YCKHCSYSNRSVVGVLVHYQKRHPEIKVTAKYIRQAPPTAA
>Q9Y6X2
PPTKKHCSVTSAAIPALPGSKGVLTSGHQPSSVLRSPAMGT
>P11388
KGTKRDPALNSGVSQKPDPAKTKNRRKRKPSTSDDSDSNFE
>P18583
RKRSRSSERGRSPKRLTDLDKAQLLEIAKANAAAMCAKAGV
>Q9NYB0
EHKYLLGDAPVSPSSQKLKRKAEEDPEAADSGEPQNKRTPD
>Q8WXI9
RLQQQAALSPTTAPAVSSVSKQETIMRHHTLRQAPQPQSSL
>Q96DI7
LLSNAMDNTVRVWDVRPFAPKERCVKIFQGNVHNFEKNLLR
>P78347
FCFCYGKALGKSTVVPVPYEKMLRDQSAVVVQGLPEGVAFK
>P18583
KAGVPLPPNLKPAPPPTIEEKVAKKSGGATIEELTEKCKQI
>Q8N684
EAEFEDIMKRNRAISSSAISKAVSGASAGDYSDAIETLLTA
>Q03112
EFELRESNMPGAGLGIWTKRKIEVGEKFGPYVGEQRSNLKD
>Q8WUQ7
ARARLRERHQDVLRQKLYKLKQEQGVESEPLFPILKQEPQS
>Q8N3Z6
KIKVLKKNGVIPEPSKLPYIKAANENPHHDIRKGRASWKSN
>Q969G3
RKFLESTDSFNNELKRLCGLKVEVDMEKIAAEIAQAEEQAR
>Q9H040
FPNKRPRLEDKTVFDNFFIKKEQIKSSGNDPKYSTTTAQNS
>Q7Z333
VDTRKKTKLISPQNLSVRNNKKLLTSQELQMQRQIRPKSQK
>P59923
DTKLRLQKLKPSEEMPLEDCKEACSQSSRLTGLQDISIGKK
>P22087
EPHRHEGVFICRGKEDALVTKNLVPGESVYGEKRVSISEGD
>Q9Y2K1
AERKRIIIKMEPEDIPTDELKDFNIIKVTDKDCNESTDNDE
>Q9H2P0
MIGHTNVVVPRSKPLMLIAPKPQDKKSMGLPPRIGSLASGN
>Q96AP0
LVTRPQKPSLEFKEFVGLPCKNRPPFPRTGATRGAQEPCSV
>Q9Y4E5
EFIRGHSDTEAARLCVDQWLKMPGLKTGTINCGTKSSFRRG
>P78347
ISYLPPGMASKINTKALQSPKRPRSPGSNSKVPEIEVTVEG
>Q9Y6X2
QKLRAKGIRNPDHSRALIKEKLTADPDSEVATTSLRVSLMC
>P78347
RNKAKIKFIIKKPEMFETAIKESTSSKSPPRKINSSPNVNT
>P62805
RRGGVKRISGLIYEETRGVLKVFLENVIRDAVTYTEHAKRK
>Q9H0H5
YRISGCDRTVKELKEKFLRVKTVPLLSKVDDIHAICSLLKD
>Q8N3Z6
YIKAANENPHHDIRKGRASWKSNRWPQENKETQKEMKNKNR
>Q9Y4E5
SEKSNLYKFTASASHTERKLKQAINYSKSLDMEKGVENDLS
>P08758
VTDFPGFDERADAETLRKAMKGLGTDEESILTLLTSRSNAQ
>Q9Y2W1
RKESEFDDEPKFMSKVIGANKNQEEEKSGKWEGLVYAPPGK
>O15062
EKPYACLKCGKRFSQSSHLYKHSKTTCLRWQSSNLPSTLLX
>Q14151
KKEEKKPEDIKKEEKDQDELKPGPTNRSRVTKSGSRGMERT
>Q9NPI1
CHAPVRLDLPPEKPLTSSLAKQEEVEQTPLQEALNQLMRQL
>Q8IWI9
KRDFLGFMDTDSALSEVPQLKQEISECLIASSFEDDSRVAS
>P51114
WQPERQVPFNEVRLPPPPDIKKEISEGDEVEVYSRANDQEP
>Q5VZL5
MLIPSSMDSEDKVTESIEDIKEKLPTHPFEADLLEMAEMIA
>Q9Y4B4
KILVFSQSLSTLALIEEFLGKREVPCPPGTEGQGAQKWVRN
>Q08050
EHLESQQKRPNPELRRNMTIKTELPLGARRKMKPLLPRVSS
>Q92841
RTARSTNKGTAYTFFTPGNLKQARELIKVLEEANQAINPKL
>Q13573
PKEVMNADDPDLQRPDEEAIKEITEKTRVALEKSVSQKVAA
>Q9H2Y7
TARLSLPESTESFHEPSQELKFSVEQRNTRNRENSPSSQSA
>Q8WYQ5
PPDEKDPLGAEAAPGALGQVKAKVEVCKDESVDLEEFRSYL
>Q6P4R8
VLKKKVKEKEEKKKKKIKTIKSEAEDLAEPLSSTEGVAPLS
>Q5VZL5
EELNHYALKSNAVQEADSELKQFSKGETEQDLEADFPSDSF
>P54132
SDNNVSVTNVSVAKTPVLRNKDVNVTEDFSFSEPLPNTTNQ
>Q96T23
PRISRPTAKVAEIRDQKADKKRGEGEDEVEEESTALQKTDK
>Q92610
VLEALAKFPVPELHMFDHFCKKEPKPEPLPLGSQQEHEQSG
>Q92800
CFLHPFHATPNVYKRKNKEIKIEPEPCGTDCFLLLEGAKEY
>Q9NX65
HCERGFTKNSALTRHQTVHMKAVLSSQEGRDALXXXXXXXX
>Q9H582
ETVDKAPPHSKIGLEKKRKRKMDVSKITRYTEDCFSDSNCV
>Q9BWF2
ASETVDRLVLESPAPVEVNLKLRRPSFRDDIDLNATFDVDT
>Q8WVV9
SSPRETYEEDREYESQAKRLKTEEGEIDYSAEEGENRREAT
>Q6ZNA4
KRPCLHGSSLRRLPCRKRFVKNNSSQRTQKQKERILMQRKK
>O95785
QGGRPFTKKFRSAGHGRDSDKRPSLGLAPGGLAVVGRSAGG
>Q96T23
HEGKQLVNGEVSDERVAPNFKTEPIETKFYETKEESYSPSK
>P46781
LAKSIHHARVLIRQRHIRVRKQVVNIPSFIVRLDSQKHIDF
>P29375
LFQSGVSLMGVQMPNLDLKEKVEPEVLSTDTQTSPEPGTRM
>Q7L014
RVEKWREEQRKKAMENIGELKKEIEEMKQGKKWSLEDDDDD
>P83916
VLEEEEEEYVVEKVLDRRVVKGKVEYLLKWKGFSDEDNTWE
>Q9UHF7
LRNVASEGEGQILEPIGTESKVSGKNKEFSADQMSENTDQS
>Q03112
PLMTHPQILPATQDILKALSKHPSVGDNKPVELQPERSSEE
>P08670
IQELQAQIQEQHVQIDVDVSKPDLTAALRDVRQQYESVAAK
>Q6VMQ6
KARKTMRVSDRQQLEAVYKVKEELLKTDVKLLNGNHENGDL
>Q9Y3B9
VKEAGSSMRKRAKLISTVSKKDFISVLRGMDGSTNETASSR
>Q15287
XXXXXXMDLSGVKKKSLLGVKENNKKSSTRAPSPTKRKDRS
>Q8NF64
RLQHNLAVSNHVFQLRDSVYKTLIMRPDLELQFKCYHHEDR
>Q9Y4E5
STSYTDENIKRKDHIDYQKDKVALTLARLARHVEVEKQQKE
>Q9Y4E5
SRKEECSKHMSGKNHFHQSFKLGDNKGIAHPISFPSFAKKL
>Q9Y6D9
LQMQYQQSMQLEERAEQIRSKSHLIQVEREKMQMELSHKRA
>P08670
SKFADLSEAANRNNDALRQAKQESTEYRRQVQSLTCEVDAL
>Q03188
TEVSVKTKKRLNFDDKVMLKKIEIDNKVSDEEDKTSEGQER
>P39880
DHWWSAVQPERRNAASSEEAKAEETGGGKEKGSGGSGGGSQ
>Q96JM7
PLRWEQQSKLLPTVAGIPASKVSKWSTDEVSEFIQSLPGCE
>P08579
ISKMRGTFADKEKKKEKKKAKTVEQTATTTNKKPGQGTPNS
>Q13573
LTSFLPAPTQLSQDQLEAEEKARSQRSRQTSLVSSRREPPP
>P08729
RAEAEAWYQTKFETLQAQAGKHGDDLRNTRNEISEMNRAIQ
>Q9H582
GEDLDSYPDFLHKMTVVVLQKLNSAEKKDSYETEDESSWDN
>P17676
PPPPPPAELKAEPGFEPADCKRKEEAGAPGGGAGMAAGFPY
>Q9H2Y7
VHALEDESDGETSDTEKHGTKIGTLGSATTELLSGSTRTAD
>Q14151
AQLRQLPAQPPEHAVDGEGFKNTLETSSLNFKVTPDIEESL
>Q17R98
FSPPSHHAQQLSVLARKLAEKQEQNDQYTPSNRFIWNQGKW
>Q9BRX2
MQEGLAHICLVTPSMTLTRAKVEVNIPRKRKGNCSQHDRAL
>A7XYQ1
TVGHRARLHNVIHRALHAHVKAEREPSAAERRTCGGCRDGH
>Q8IXQ4
AAEDKNKPQERIPFDRDKDLKVNRFDEAQKKALIKKSRELN
>Q9ULJ3
VKRNAVLPSKPLQDREAMDDKPGVSGQLPKGKALELALKRP
>Q8N1G0
TPTSEGPKVVSVQLGDGTRLKGTVLPVATIQNASTAMLMAA
>P26368
DQRSASRDRRRRSKPLTRGAKEEHGGLIRSPRHEKKKKVRK
>Q9H9B1
LKQRTVIEMFKSITHSTVGSKGEKDLGASSLHVNGESLEMD
>Q15596
KLERLDSKTDPASNTKLIAMKTEKEEMSFEPGDQPGSELDN
>Q8ND82
KPAISNILNRGHSSSSSKGIKSEPHSPGIPEIFRTASQRCR
>Q9H8V3
ELLIRPVQRLPSVALLLNDLKKHTADENPDKSTLEKAIGSL
>P02545
EELRETKRRHETRLVEIDNGKQREFESRLADALQELRAQHE
>Q00839
DCEVVMMIGLPGAGKTTWVTKHAAENPGKYNILGTNTIMDK
>Q9HCE3
EPVLEFRPPRGAITQPLKKLKINVFKVHKCAVCGFTTENLL
>Q8IY81
GEEDEGDEEDSTAGTTKQPSKEEEEEEEEEQLNQTLAEMKA
>Q9BWG6
CPHRPVLDTLAMLTAHRAGKKHLSSLQLFYGKKQPGKERKQ
>Q9UGL1
KLRAESYNEWALNVNEALEAKINKKKSLVSFKALIEESEMK
>Q9NPA5
FKISSDLKRHMRVHSGEKPFKCEFCNVRCTMKGNLKSHIRI
>O75123
HSGDRPFECKDCGKAFIQSSKLLLHQIIHTGEKPYVCSYCG
>Q03112
KLQKGSSESPFDLTTKRKDEKPLTPVPSKPPVTPATSQDQP
>Q7L4P6
LQDVLLLRLGSGPAIDLEKVKSECLEPEPELRSTFSEEANT
>Q9UFB7
GAGTAGGTVPATIGPAQPFFKEEKEGGVEEAGGPPASLCKL
>Q96LW9
LVQHQRIHTGEKRYQCRECGKAFIQNAGLFQHLRVHTGEKP
>Q5SY16
RNRRFRLAAFADALEFADEEKESPVEFTGHKLIGVYTDFAF
>Q03112
DPIYRVEKRKLTDPLEALKEKYLRPSPGFLFHPQMSAIENM
>Q96GY3
XXXXXXXXXXXXXXMFPVKVKVEKSELEMAKARNQLDAVLQ
>Q9UPN9
CDPTFWAKNVVNLGNLVIESKPAPGYTPNVVVGQVPPGTNH
>P06493
XMEDYTKIEKIGEGTYGVVYKGRHKTTGQVVAMKKIRLESE
>P80723
GKAEEKEGEKDAAAAKEEAPKAEPEKTEGAAEAKAEPPKAP
>Q9BSM1
PQGGQIAIAMRLRNQLQSVYKMDPLRNEEEVRVKIKDLNEH
>Q13151
QSGKKRGFGFVYFQNHDAADKAAVVKFHPIQGHRVEVKKAV
>Q96PK6
HMEKEADAKAAIAQLNGKEVKGKRINVELSTKGQKKGPGLA
>Q96T23
EEKKIIKEESDSFKENVKPIKVEVKECRADPKDTKSSMEKP
>Q04695
EIATYRRLLEGEDAHLTQYKKEPVTTRQVRTIVEEVQDGKV
>P38398
SGSSEKIDLLASDPHEALICKSERVHSKSVESNIEDKIFGK
>P10244
STSLSFLDSCNSLTPKSTPVKTLPFSPSQFLNFWNKQDTLE
>O75376
MMNRTSDVTISSNKSTNHERKSTLTPTQRESIPAKSPVPGV
>P05787
TEISEMNRNISRLQAEIEGLKGQRASLEAAIADAEQRGELA
>P13010
IKQLNHFWEIVVQDGITLITKEEASGSSVTAEEAKKFLAPK
>P49792
TSVPAPASFKFGTSETSKAPKSGFEGMFTKKEGQWDCSVCL
>Q96T23
DERVAPNFKTEPIETKFYETKEESYSPSKDRNIITEGNGTE
>P05787
EYQELMNVKLALDIEIATYRKLLEGEESRLESGMQNMSIHT
>P48552
EDWNAAKRKRLSDSIMNLNVKKEALLAGMVDSVPKGKQDST
>Q9UGU0
IFPDSKNVPPVGILAPEANPKAEEKENDTVTISPKQEGFPP
>P29374
EIELKSPRGRRRIARDVNSIKKEIEEEKTEDKLKDNDTENK
>P37275
AVDGNVIRQVLENNQANLASKEQETINASPIQQGGHSVISA
>O43395
VEEEPEVIPGPPSESPGMLTKLQIKQMMEAATRQIEERKKQ
>O94776
LLQPRRAARRPYAPINANAIKAECSIRLPKAAKTPLKIHPL
>O43290
REKLAAAKEKRLLNQKLGKIKTLGEDDPWLDDTAAWIERSR
>Q969R5
DVASPDKASSPELPVSVENIKQETDDXXXXXXXXXXXXXXX
>Q9NRL2
QLARFSEEKFHFSDKPQPDSKPTYSRGRSSNAYDPSQMCAE
>Q53F19
XXXXXXXXXMAAVRGLRVSVKAEAPAGPALGLPSPEAESGV
>Q86U86
AEPFYHLPSKKKYPDYYQQIKMPISLQQIRTKLKNQEYETL
>Q6NUN9
SDGTLKLNTAASTEDVKIVIKTEVQEEEVVATPVHPTDLEA
>Q07955
PAGNNDCRIYVGNLPPDIRTKDIEDVFYKYGAIRDIDLKNR
>O43309
WAIQAHMDQDEPLEVKIEEEKYTTRQDWDLRKNNTHSREVF
>P46060
XXXXXXMASEDIAKLAETLAKTQVAGGQLSFKGKSLKLNTA
>P37275
QIRQKIENKPLQEQLSVNQIKTEPVDYEFKPIVVASGINCS
>O15015
QHMAEEGPGQAEVEKLQEELKVEPLEEVARVKEEVWEETTV
>Q9UGU5
XXXXXXXXXXXXXMAYDDSVKKEDCFDGDHTFEDIGLAAGR
>Q9Y4E5
EPSTSYTDENIKRKDHIDYQKDKVALTLARLARHVEVEKQQ
>Q09666
PDWHLKMPKMKMPKFSMPGFKAEGPEVDVNLPKADVVVSGP
>Q96JM2
DVEQSADISQNDVEETSRIFKQGYGAYRCKLCPYTHGTLEK
>Q9UIF9
ETDSLKVAAHASLNPALFSMKMELAGSNTTASSPARARGRP
>Q96NC0
VKRELLRHRDYKVDLESKLGKTIVITKTTPQSEMGGYYCNV
>Q9ULV3
GECENRAREMPGVWGAGGSLKVTILQSSDSRAFSTVPLTPV
>Q3L8U1
LEKYLYAFMSMCRRVCRLPSKEELVDPNIFIQPITEERASR
>Q9BTC0
SQAGKDDRESKLEGKAAQDIKDEEPGDLGRPKPECEGYDPN
>Q9NVU0
HPDVVQRQHMLWTGIQAKLEKVYNLVKETMPKKPDAQSGPA
>Q9H2Y7
KAKEVLQCHESLQNPLLSTSKSTRNYAKASRNVEESEKGSL
>Q6PJT7
ELLAEVVQGQSRTPRISPPIKEEETKGDSVEKNQGTQQRQL
>Q86VM9
APPPAPPQATKTTAPVPEPTKPGDPREARRKERPARTPPRR
>Q15744
ALGPGIYSSPGSYDPRAVAVKEEPRGPEGSRAASRGSYNPL
>P62805
KVFLENVIRDAVTYTEHAKRKTVTAMDVVYALKRQGRTLYG
>Q6W2J9
EILETSSTKLHPDVPTDKNLKPNPNWNQGKTVVKSDKLVYV
>P07992
MDPGKDKEGVPQPSGPPARKKFVIPLDEDEVPPGVAKPLFR
>Q8WWI1
RETSVRIYQYRRPVDSYDIPKTEEASSGFLPGDRNKSRSTT
>Q9BSI4
RPTVMLFPFRNLGSPTQVISKPESKEEHAIYTADLAMGTRA
>P54132
TVLNGNLKVDFMETENSSSVKKQKALVAKVSQREEMVKKCL
>Q9Y2L8
KIYSSTKSHQCHECGRGFTLKSHLNQHQRIHTGEKPFQCKE
>Q9HCM1
SLNGLTSHGKNLKIHHSQESKTYNILRNVKEKVGGKQPDKI
>P06748
TPKGPSSVEDIKAKMQASIEKGGSLPKVEAKFINYVKNCFR
>P52736
GLGFGNKSALITHKRAHSEEKPCVCRECGQGFLQKSHLTLH
>Q8TAQ2
KEGQEEVLKEVVESEGERKTKVERDIGEGNLSTAAAAALAA
>P45973
SSSEDEEEYVVEKVLDRRVVKGQVEYLLKWKGFSEEHNTWE
>Q13123
FEKPKVDDEPMDVDKGPGSTKELIKSINEKFAGSAGWEGTE
>Q969X6
ISGGTDTHLVFRPLMEKVEVKNYDAALRKITFPHRCLISCS
>Q9NS56
PLCKQPFDSIFHSVRAEDDFKEYVLRPSYNGSFVTPDRRFR
>Q6P0N0
TRAQLAKQIFHSKESIVATTKSKKDTFVLESVDSADEQFQN
>Q13506
WLGISCSSYERSSNAREPHLKIPKCAATTCVQSLGQGKSDV
>P63173
XXXXXXXXXXXXXXXXXMPRKIEEIKDFLLTARRKDAKSVK
>Q9UHF7
HQREIPLPSLSKYEAQGSLTKSHSAQQPVLVSQTLDIHKRM
>P30414
WKPGQKPWKPSYERIQEMKAKTTHLLPIQSTYSLANIKETG
>P41212
YYKLNIIRKEPGQRLLFRFMKTPDEIMSGRTDRLEHLESQE
>Q96I25
YDDLGVETSDSKTEGWSKNFKLLQSQLQVKKAALTQAKSQR
>Q9BY77
ILKALFKSSGASVTTQPTEFKIKLXXXXXXXXXXXXXXXXX
>Q5T5X7
SRTSEKHSVDSVLTALQDSSKRKQLVSDGLLDSVPGVKRRR
>Q96NC0
WDKDEYEKLAEKRLTEEREKKDGKPVQPVKRELLRHRDYKV
>Q92576
TDSNLKVPEEKAAKVATKIEKELFSFFRDTDAKYKNKYRSL
>Q99986
IYLADMNSSESVGSDAPCVVKVEPSDNGPLFTELKFYQRAA
>Q9Y462
LEHMGNTPLKIGSDGSQEDAKEDGFGSEVIKVYIFKAEAED
>Q9ULM3
XXXXXXXXXXXXMSGIKRTIKETDPDYEDVSVALPNKRHKA
>Q9Y5T5
DNEVQYCSSNQLGQVVDYVRKQASITTPKPAEKDNGNIELE
>Q7Z7K2
SFPGPKPFACSDCGLSFGWKKNLATHQCLHRSEGRPFGCDE
>Q02880
VDYVVDQVVGKLIEVVKKKNKAGVSVKPFQVKNHIWVFINC
>Q02386
FSQRSHLPHHQRVPTGENPYKYEECGRNVGKSSHCQAPLIV
>Q13263
GTNSTGPAPMAPPRAPGPLSKQGSGSSQPMEVQEGYGFGSG
>P49790
SSPLNSPLDRSGIDITDFQAKREKVDSQYPPVQRLMTPKPV
>P05423
IKKEKRETDEETKQILRMLEKDDFLDDPGLRNDTRNMPVQL
>Q9UHL9
FVVGLPEGISLRRPNCFGIAKLRKILEASNSIQFVIKRPEL
>Q9NYW8
GKTFLVNSAFDGHQPLPKGEKSYECNVCGKLFNELSYYTEH
>Q9Y2W1
DFQKRNREEEWDPEYTPKSKKYYLHDDREGEGSDKWVSRGR
>Q15029
DVGDHDDDHPGMEVVLHEDKKYYPTAEEVYGPEVETIVQEE
>Q96BD5
TALSEKQKRVVEQLRKNLIVKQEQPDKFQIQPLPQSENKLQ
>Q14192
QNFCVPCYEKQHAMQCVQCKKPITTGGVTYREQPWHKECFV
>O60315
PGPIPLHQHERYLCKMNEEIKAVLQPHENIVPNKAGVFVDN
>P38398
IICAFQLDTGLEYANSYNFAKKENNSPEHLKDEVSIIQSMG
>Q9NXE8
EREQRLEKLDSRDGKFIHRMKLESASTSSLEDRVKRNIYSL
>Q7Z417
LQHGAEGSPKAQPKPLKHEQKHTLQQHQETPKKKTGYGELN
>Q969W8
EKPYECKECGNAFSQSSQLIKHQRIHTGEKPYECKECEKAF
>Q9Y3A2
QDVKYIEMKRVAEAKKIERLKSELHLLDFQGKQQNKHVFFF
>O43298
DSAEFHYTRPMYSKPSIMAHKRWIHVKPERLEQACEGMDVH
>O75928
SLCIKVNGKLFPLPGYAPPPKNGIEQKRPGRPLNITSLVRL
>P83731
XXXXXXXXXXXXXXXXXXXMKVELCSFSGYKIYPGHGRRYA
>Q96I25
KNFKLLQSQLQVKKAALTQAKSQRTKQSTVLAPVIDLKRGG
>Q9UGU0
RYGPPHETDGHGLAEATQSSKPGSVMLRLPGQEDHSSQNPL
>Q8WY36
RDSKELRNFEALQIDDIMAIKMEDPKEIRKEELEEDHKCSH
>P55081
AKRMAEERRKYTLKIVEEETKKELEENKRSLAALDALNTDD
>P78347
GIPRLERILLAKERIRFVIKKHELLNSTREDLQLDKPASGV
>Q96MF7
ALQSKNSDADFQNNEKFVQFKQQLKELKKQCGLQADREADG
>Q9Y3A2
FYYKMTRVKLQDGVHIIKETKEEVTPEQLKLMRTQDVKYIE
>P78344
YLNSGNANEAVNGVREMRAPKHFLPEMLSKVIILSLDRSDE
>Q8NAP3
AAMTSSNHRAFSDPAVSQSLKDDSKPEPDKVGRFASRPKSI
>P06748
SVEDIKAKMQASIEKGGSLPKVEAKFINYVKNCFRMTDQEA
>P10243
HWNSTMRRKVEQEGYLQDGIKSERSSSKLQHKPCAAMDHMQ
>Q9BZ95
GDRCQNQCFTKRLYPDAEIIKTERRGWGLRTKRSIKKGEFV
>Q9ULU4
PMSTNSSVHTGSDVEQDAEKKATSSHFSASEESMDFLDKST
>P05787
FASFIDKVRFLEQQNKMLETKWSLLQQQKTARSNMDNMFES
>Q15050
RGSGKKRKFQPLFGDFAAEKKNQLELLRVMNSKKPQLDVTR
>P83731
SFSGYKIYPGHGRRYARTDGKVFQFLNAKCESAFLSKRNPR
>Q9C0D4
PHRTAFPSVALKGHSLASVFKNSVLRSLGAASNPFPYKAAV
>O95073
RLKEYAKQELLQQKETQSDFKSNISEPTKKVMEMIPQISSF
>P54132
VPQNNLQEQLERHSARTLNNKLSLSKPKFSGFTFKKKTSSD
>Q14202
QTKVENSNTVRTPEENGNLGKIPVKTRSAPTAPTPPPPPPP
>Q49A26
SEPVKDADPHFHHFLLSQTEKPAVCYQAITKKLKICEEETG
>Q8NEY8
KPSRLTEKELAEAASKWAAEKLEKSDESNLPEISEYEAGST
>Q8TF01
GDVVNEKKRTPNETTSVLEPKKEHKEKEKQGRSRSGSSSSG
>P07910
SKRQRVSGNTSRRGKSGFNSKSGQRGSSKSGKLKGDDLQAI
>Q8TBZ5
KNKPALEQDVCKIDSSGIVVKRFQEDEYQDSTFEEKYACEG
>Q8N1G0
SPEPPRPAKRPRRELGSKGLKGGGGGPGGWTCGLCHSWFPE
>P63165
XXXXMSDQEAKPSTEDLGDKKEGEYIKLKVIGQDSSEIHFK
>Q5T3J3
TKSLSNTQLASMANLRAEKNKVEKPSPSTTNPHMNQSSNYL
>Q9Y265
XXXXXXXXXXXXXXXXXXXMKIEEVKSTTKTQRIASHSHVK
>P49756
KEDIFRRFPVAPLIPYPLITKEDINAIEMEEDKRDLISREI
>Q8N4W9
KDQLGSSFYSHLPELHIFQIKGEIANQLEKSTSDASSVSTS
>P51991
XXXXXXXXXXXXXXXXXMEVKPPPGRPQPDSGRRRRRRGEE
>Q14807
SLDRLLASQGSQGAPLLSTPKRERMVLMKTVEEKDLEIERL
>Q9ULD5
FSELKQMLVQQRNCTEGIVIKTEEQDEEEEEEEEDELPQHL
>Q66PJ3
ARQSIIRKVVDPETGRTRLIKGDGEVLEEIVTKERHREINK
>P17029
SPRDQAMASALFTADSQAMVKIEDMAVSLILEEWGCQNLAR
>Q9UJQ4
ARRGRKLAIENTMALLGTDGKRVSEIFPKEILAPSVNVDPV
>O75152
FLPPSKTVLPTVPESPEEEVKASQLSVQQNKLSVQSNPSPQ
>Q9H307
AVLQPTPQVTQEQGHLLPERKDFPVESVKLTEVPVEPVLTV
>Q16649
SLKSEHWHQKELSGKTQNSFKTGVVEMKDSGYKVSDPENLY
>O75717
SKKQKPLDFSTNQKLSAFAFKQEXXXXXXXXXXXXXXXXXX
>P0C671
VRKKSQEKKTSLKRTSKTNPKKHGSEEAKRGAADVSSPEAW
>Q17R98
NNLLVISVMPGSQPSLNSEEKPEKGFECVFCNFVCKTKNMF
>Q9UIF9
YLAGIFVEGTEGNLVPEEVIKKETDSLKVAAHASLNPALFS
>Q16649
AFDNEFEATQKLSSPIDMTSKRHFELEKHSAPSMVHSSLTP
>P23769
VCNACGLYYKLHNVNRPLTMKKEGIQTRNRKMSNKSKKSKK
>Q00839
VCPKDEDYKQRTQKKAEVEGKDLPEHAVLKMKGNFTLPEVA
>Q92784
WRKKRRLHPPEDPKLRLLEIKPEVELPLKKDGFTSESTTLE
>Q9UHF7
SYTQASLGLLTPVSGTQEQTKTLRDSPNVEAAHLARPIYGL
>P49792
KFGTSETSKAPKSGFEGMFTKKEGQWDCSVCLVRNEASATK
>O00193
RLVIGDHKSTSHFRTGEEDKKINEELESQYQQSMDSKLSGR
>Q6P4R8
EKELAALFQLWLETKDQAFCKQENEDSSDATTPVPRVRTDY
>Q96LW9
NQELASKQEILKEMEHLGDSKLQRDVSLDSKYRETCKRDSK
>Q9UBW7
SPVASLPKQIFQPSVQQQPTKPVKVTCANCKKPLQKGQTAY
>P18887
DEAEAPSQKVTVTKLGQFRVKEEDESANSLRPGALFFSRIN
>Q14149
LDAIIGKKGTRIIIWNLRSYKNATEFDFEKDKYDIRIPEDL
>Q9Y6X2
NLFVKVNGKLCPLPGYLPPTKNGAEPKRPSRPINITPLARL
>Q8N720
TEDFQSSECKESLMDLSHLNKWESIPNTEKSYKCDVCGKIF
>Q9ULJ6
RPVPIKSDLHIKDDPDGIPSKRFKTMSPSQMIMPNVMEMIA
>P62805
MSGRGKGGKGLGKGGAKRHRKVLRDNIQGITKPAIRRLARR
>Q6ZN30
KTEPACVSPIQNSAPVSDLTKTEHPKSSFRIHRMRRMGSAS
>Q8NDT2
RDSERNHRTTEAEPKPLEEPKHETKKLKNLSEYAQTLQLGW
>Q13247
ALDKLDGTEINGRNIRLIEDKPRTSHRRSYSGSRSRSRSRR
>Q02880
EDDDADDDDDDNNDLEELKVKASPITNDGEDEFVPSDGLDK
>Q96RL1
ETSEEGNSVPASQSVAALTSKRSLVLMPESSAEEITVCPET
>Q92766
PAAEASGRGEDSGCAALGDCKPLTAFLEPQNGFLHRGPTQP
>Q6PJP8
LFPPALAGKLAASVHQATKAKPDEPEFHSAQSNKQKQVIEE
>P52741
IVKNCTVSKEPHPSEKPFTCKEEQKNFQATLGGCQQKAIHS
>Q969R5
GHGIKMSERRSDMAHHPTFRKIYCDAVPYLFKKVRAVYTEG
>Q9HCM1
SKRSFSADGFEMLQNPVKDSKEMFQTYKQMYLEKRSRSLGS
>P11388
FIKAAIGCGIVESILNWVKFKAQVQLNKKCSAVKHNRIKGI
>Q53GI3
SAQKDSGSTVPPSLESRVENKELIPMQQILEEAEPQGQLQE
>Q14764
ARGRLERQKILDQSEAEKARKELLELEALSMAVESTGTAKA
>Q9Y2W1
SNNDFQKRNREEEWDPEYTPKSKKYYLHDDREGEGSDKWVS
>Q13263
SLDQPGGTLDLTLIRARLQEKLSPPYSSPQEFAQDVGRMFK
>Q13573
GFAGGEDEIYNVYDQAWRGGKDMAQSIYRPSKNLDKDMYGD
>P22626
EKTLETVPLERKKREKEQFRKLFIGGLSFETTEESLRNYYE
>Q02241
AVEMRAGSQLGPGYQHHAQPKRKKPXXXXXXXXXXXXXXXX
>P78347
FCKKFAEALGSTEAKAVPYQKFEAHPNDLYVEGLPENIPFR
>Q9H2P0
ALAHHLRERHQVIQTVHPVEKKLTYKCIHCLGVYTSNMTAS
>Q8IU81
GVPSPIAALKNVAEALGHSPKDPGGGGGPVRAGGASPAASS
>Q86T24
SLQIRQYAYLSDRSSTIPAMKDDGIGYKVDTGKEPPVGTTT
>P62701
VKDANGNSFATRLSNIFVIGKGNKPWISLPRGKGIRLTIAE
>Q1ED39
KKKMKSKKKVEQPVIEEPALKRKKKKKRKESGVAGDPWKEE
>Q9UMY1
RKLLPDTILEKLTTASQTNIKKSPGKVKEVNLQKKNEDCEK
>Q96MX3
LKPEGIQNWDDLWVQREGLGKPQPRDRGPRLLGEPRWGQAS
>P52272
GRFGSGMNMGRINEILSNALKRGEIIAKQGGGGGGGSVPGI
>Q14865
AAEAPTDDQPTDLSLPKNPHKPTGKVLGLAHSTTGPQESKG
>Q96QC0
PLKRQSNVAAPGDATPPAEKKYKPLNTTPNATKEIKVKIIP
>Q13352
XXXXXXXXXXXXXMPVKRSLKLDGLLEENSFDPSKITRKKS
>P11387
IKTEDTKKEKKRKLEEEEDGKLKKPKNKDKDKKVPEPDNKK
>Q9H307
RPRRQSMKEKEHQVVRNEEQKAEQEEGKVAQREEELEETGN
>Q6IQ21
RQAPHWKRHQLTHFKERPQGKVVALDSVMXXXXXXXXXXXX
>Q99708
NTDKHLEPLKSLGGRTSKRKKTEEESEHEVSCPQASFDKEN
>Q9H707
GKSSSKYDSFSNHQGVHTREKPYTCGICGKLFNSKSHLLVH
>Q4LE39
NENLDDKDDDTTRVDESLNIKVEAEEEKAKSGDETNKEEDE
>P41229
DAGSDSTKRSRWMEKELGLYKSDTELLGLSAQDLRDPGSVI
>P05787
RFLEQQNKMLETKWSLLQQQKTARSNMDNMFESYINNLRRQ
>O75820
YGNLVSLDVLNRDKDEEPTVKQEIEEIEEEVEPQGVIVTRI
>O76021
ESEDEIPQLVPIGKKTPANEKVEIQKHATGKKSPAKSPNPS
>Q96I25
TQAKSQRTKQSTVLAPVIDLKRGGSSDDRQIVDTPPHVAAG
>Q15424
DDAKKGDDGSGEKSKDQDDQKPGPSERSRATKSGSRGTERT
>Q8IWI9
RERLHGGKGLPFYAGLSPAGKLVAYKRKPSSSTSGLIQVAS
>Q52LR7
NGNHHKVQECKTKHPHHLSLKEEASDVVRQKKKYPKKPKAE
>Q8IY92
FQELLRSMWADEEEEAETLLKSKDHEEDQENVNEAEMEEIY
>O60765
DLKLEKPYIYEGRLEKKQDKKGSFQIVSATHKKIPTIERSH
>Q99708
HGGCELASVLQLNPCRTGKIKSLQNNQDVSFENIQWSIDPG
>P11388
QQKVPDEEENEESDNEKETEKSDSVTDSGPTFNYLLDMPLW
>Q9H4L7
KLISQGTIEESMLKINQQKLKLEQDMTTVDEGDEGSMPADI
>P62424
NYNDRYDEIRRHWGGNVLGPKSVARIAKLEKAKAKELATKL
>Q8IXT5
KMQARSQSRERGDHSHLFDSKDPPIYSVGAFENFRHQLEDL
>Q13950
KVTVDGPREPRRHRQKLDDSKPSLFSDRLSDLGRIPHPSMR
>P01100
RAGVVKTMTGGRAQSIGRRGKVEQLSPEEEEKRRIRRERNK
>P18848
RGSPNRSLPSPGVLCGSARPKPYDPPGEKMVAAKVKGEKLD
>P83731
PGHGRRYARTDGKVFQFLNAKCESAFLSKRNPRQINWTVLY
>P05412
QPPHHLPQQMPVQHPRLQALKEEPQTVPEMPGETPPLSPID
>Q9P2K5
PHPAEAEKQQPQHSSSSNGVKMENDESAKEEKSDLKEKSTG
>P43243
KVDKIEELDQENEAALENGIKNEENTEPGAESSENADDPNK
>O94913
QRSPFNDRFPLKRPRYEDSDKPFVDSPASRFAGLDTNQRLT
>Q9Y2X9
DLIDSQKNLETSSAFQSSSQKLTSQKEQKNLESSTGFQIPS
>Q6NSZ9
XXXXXXXXXXXXXXXXXXMLKEHPEMAEAPQQQLGIPVVKL
>Q9UJQ4
NLKVHYMTHGANNNSARRGRKLAIENTMALLGTDGKRVSEI
>Q8NCN2
GDHEQGDLLVRESQITEVKVKMEKSDRPSCSDSSSLGDDGY
>Q16576
IATKTPSSDVLVFDYTKHPAKPDPSGECNPDLRLRGHQKEG
>Q13029
SISTTEAVSFHKEKSVYLSSKLKQLLQTQDKLTPAGISATE
>P05423
ELLFLQLPDTLPGQPPTQDIKPIKTEVQGEDGQVVLIKQEK
>Q86U86
DMASPKLKLSRKSGISPKKSKYMTPMQQKLNEVYEAVKNYT
>Q99856
QAAALEQLREKLESAEPPEKKMALVADEQQRLMQRALQQNF
>Q8IWI9
LSEEINVAHLKTTAAHTQSFKQPSCTHISADEKAAERSRKA
>O60481
VNVAAHHGPGAFFRYMRQPIKQELSCKWIDEAQLSRPKKSC
>Q8NAP3
FDDASDQDSTDKPWRPYYNYKPKKKSRQLKKMRKVNWRKEH
>P11388
SNKELKPQKSVVSDLEADDVKGSVPLSSSPPATHFPDETEI
>O43361
ERSYECGESSKVFKYNSSLIKHQIIHTGKRPXXXXXXXXXX
>Q16649
TNIQDWSLKSEHWHQKELSGKTQNSFKTGVVEMKDSGYKVS
>Q6ZN30
YKNDQTPNRNALTSITNVEPKTEPACVSPIQNSAPVSDLTK
>Q00613
GVKRKIPLMLNDSGSAHSMPKYSRQFSLEHVHGSGPYSAPS
>O15062
MIGSPRGGASNFPYYRRIAPKMPVVTSVRSSQIPENSTSSQ
>Q9ULM3
ISTPSPSPLPRTPTSTPVHVKQGTAGSVINNPYVIMDKQPG
>Q8N5C6
GESNSSETPSTSTVWGGTCKKEENDDDFTFGQSALKKIKTE
>Q6PL18
GNTGESSVEENEKQQNASESKLELRNNSNTCNIENELEDSR
>Q8TF20
KKPYKCKQCGKVITSSSSFAKHKRIHTGEKPFECLECGKAF
>O00425
QLSRFAGASIKIAPAEAPDAKVRMVIITGPPEAQFKAQGRI
>P78347
KRPKANELPQPPVPEPANAGKRKVREFNFEKWNARITDLRK
>Q01780
IAAKKIKQSVGNKSMSFPTGKSDRGFRYNWPQRXXXXXXXX
>Q1XH10
ENPCTDTGDKTLPFLHNIKIKVEDSSANEEYEPHLFTNKLK
>Q9H2Y7
PGLLLDLKTSLEDAQVDDSIKSHVSYETEGFESASLDAELQ
>O00232
KMCYEAKEWDLLNENIMLLSKRRSQLKQAVAKMVQQCCTYV
>Q8IY92
EELELEQTKMKSISSDPLEEKKALEISPRSCELFSIIDVDA
>P14866
TWDYTNPNLSGQGDPGSNPNKRQRQPPLLGDHPAEYGGPHG
>Q9ULJ3
LSQFKQHIKMHPGEKPLGVNKVAKPKEHAPLASPVENKEVY
>Q9Y4W2
ETWELEEFREGIEEEDQEEDKNIVVDDITEQKPEPQDDGKS
>Q6PJT7
LKKPKLSEEVVVAPNQESGMKTADSLRVLSGHLMQTRDLVQ
>Q8NCY6
SGFPLPSSDLDDSLTEEIDEKIGFRNDANFDWQNVADFRDA
>P13682
GKAFIQSANLVVHQRIHTGQKPYVCSKCGKAFTQSSNLTVH
>Q9H307
ERRTRRESRQESDPEDDDVKKPALQSSVVATSKERTRRDLI
>P63165
XXXXXXXXXXXXXXMSDQEAKPSTEDLGDKKEGEYIKLKVI
>Q08J23
KLSSETYSQAKDLAKGSIVLKYEPDSANPDALQCPIVLCGW
>Q6AHZ1
GFMKTAVLGPTLKNVMMKNNKLAVSPNYNATFMGFKMMDGK
>P23396
PTGKIGPKKPLPDHVSIVEPKDEILPTTPISEQKGGKPEPP
>Q7L590
GILKEAEAEMQERYFEPLVKKEQMEEKMRNIREVKCRVVTC
>Q6PJT7
PFFRNNSEKMSMEDENFRKRKLPVVSSVVKVKKFNHDGEEE
>O60832
RKSLPEEDVAEIQHAEEFLIKPESKVAKLDTSQWPLLLKNF
>P38432
KIAFKLLELTSSYSPDVSDYKEGRILSHNPETQQVDIEILS
>Q6PCB5
KERDKEKEREKKKHKVMNEIKKENGEVKILLKSGKEKPKTN
>P17676
PPPPAELKAEPGFEPADCKRKEEAGAPGGGAGMAAGFPYAL
>P63165
XXXXXMSDQEAKPSTEDLGDKKEGEYIKLKVIGQDSSEIHF
>Q96DT7
MPGPSNDFKYGLIPGTSNDFKYGLIPGASNDFKYGLLPESW
>P13631
EVGMSKEAVRNDRNKKKKEVKEEGSPDSYELSPQLEELITK
>Q8NAP3
HEQRHIREHNGKGYACFQCPKICKTAAALGMHQKKHLFKSP
>O43290
GDASSLSIEETNKLRAKLGLKPLEVNAIKKEAGTKEEPVTA
>Q4FZB7
TYITRRSVRTRTNLKEASDIKLEPNTLNGYKSSVTEPCPDS
>Q9H707
ERLLPTEEPSVWCECGKSSSKYDSFSNHQGVHTREKPYTCG
>P29374
SDSETEDALEKNLINEELSLKDELEKNENLNDDKLDEENPK
>Q9H2Y7
STFGSQKQSGDNLNDTLRKAKEVLQCHESLQNPLLSTSKST
>Q06265
MIILEPDKNPKKIRTQTTSAKQEKAPSKKPVKRRKKKRAAN
>Q9ULU4
DSEKSDSSDSEYISDDEQKSKNEPEDTEDKEGCQMDKEPSA
>Q9NR48
GKKLMSCPLAGLISKDAINLKAEALLPTQEPLKASCSTNIN
>P52272
AVQAISMFNGQLLFDRPMHVKMDERALPKGDFFPPERPQQL
>P22087
SGKNVMVEPHRHEGVFICRGKEDALVTKNLVPGESVYGEKR
>Q96C00
ESAPLELPAPPALPPKIFYIKQEPFEPKEEISGSGTQPGGA
>Q96ME7
RSLAGMKYHVMANHNSLPILKAGDEIDEPSERERLRTVLKR
>Q8IWI9
VLEVRTISEKASNKTVQNLSKVQHQKLGDVKVEQQKGFDNP
>Q9UHL9
APSCPLAPSDLGLSRPMPEPKATGAQDFSDCCGQKPTGPGG
>Q92620
AQHKHWELAGTKLGDIMGVKKEEEPDKAVTEDGKVDYRTEQ
>Q96DT7
DAGTSHDFKYGLMPGPSNDFKYGLIPGTSNDFKYGLIPGAS
>P38432
TELSKEEPSTKNTTADKLAIKLGFSLTPSKGKTSGTTSSSS
>Q9BYV9
EVSNFTMGSPLRGPGLEALCKQEGELDRRSVIFSSSACDQV
>Q9BZ95
NRPNERVDTVSEKPREEPVLKEEAPVQPILSSVPTTEVSTG
>P78347
KDFVKYCVEEEEKAAEMHKMKSTTQANRMSVDAVEIETLRK
>Q16658
KLINRPIIVFRGEHGFIGCRKVTGTLDANRSSYDVFQLEFN
>Q9UHL9
HSHRIRFKLKRPLEDGGRDSKALVELNGVSLIPKGSRDCGL
>Q6AW86
RQKPCAQEVPGRAFGNASDLKAASGGRDRRMGAAWQEPHRL
>P24278
HPLNENSEALECRRLSSFIVKENEQQPDHTNRGTTEPLQIS
>Q12830
VITEVTTMTSTVATESKTVIKVEKGDKQTVVSSTENCAKST
>Q03112
LQHARPTPFFMDPIYRVEKRKLTDPLEALKEKYLRPSPGFL
>Q15554
KLDQKDLVLPTQALPASPALKNKRPRKDENESSAPADGEGG
>Q8NCP5
XXXXXXXXXXXXXXXXXMGVKTFTHSSSSHSQEMLGKLNML
>Q96RL1
EGRLLSFLEQSEHKTSDADIKSSETGAFRVPSPGMEEAGCS
>Q8N5P1
DERIDDEIDTEVEETQEEKIKLECEQIPKKFRHSAISPKSS
>Q5VUA4
SFPDIEDEEKFLYGDEEEDLKAESVPKPLGSSESEVMRQKA
>Q9H2Y7
QCPTAEKPEQEHTPNKMPSLKSPLLPCPATKSLSQKQDPKN
>Q9NZL3
FSWSSTRLTHQRRHSRETPLKCEQHGKNIVQNSFSKVQEKV
>Q8NEY8
SSGSAVSSSKVLDKPSRLTEKELAEAASKWAAEKLEKSDES
>Q5T5X7
GNVWPGEEEPCNDATTPSYKKPLYGISHKIMEKKNPPSGDL
>Q96JM2
SSLPLENETDSHPSSSNTVKKSQTSILGLSSKNNFVAKASR
>Q9UJV9
INVGRAGAASLDVIQEVEYVKEEAKMVYLLECLQKTPPPVL
>Q04695
QEIATYRRLLEGEDAHLTQYKKEPVTTRQVRTIVEEVQDGK
>Q17R98
PESEVSAPGVSEDALKPQEGKGSVLRRDVSVKAASELLMKL
>Q9H0E9
NDDPQSLPGPWEHPIQQERDKPVPLPAPEMTVKQERLDFEE
>Q9BYW2
LKFSASIEKERDFKKSSAPLKSEDLGKPSRSKTDRDDKYFS
>P17028
LEDLESELDDPGQPVSLRRRKREVLVEDMVSQEEAQGLPSS
>Q15059
DHEVVAMARKLQDVFEMRFAKMPDEPVEAPALPAPAAPMVS
>P49756
DSDDVPRKRKLVPLDYGEDDKNATKGTVNTEEKRKHIKSLI
>Q5T8P6
DAVNTKSYLPPPEQPSSGSLKVEFFPHQEKDIKKEEITKEE
>Q9H2Y7
EVVAIDSSESGEEKPDSPSKKDIWNSTEQNPLETSRSGCDE
>Q13263
YGFGSGDDPYSSAEPHVSGVKRSRSGEGEVSGLMRKVPRVS
>Q8NCD3
TGALRDCKNVLDVSCRKTGLKLEKAFLEVNRPQIHKLDPSW
>Q17R98
QDISVKMASDFLMKLSAANQKEPMNLNFKVKEEPKEGESLS
>P52272
AEGKSRGCAVVEFKMEESMKKAAEVLNKHSLSGRPLKVKED
>O43309
LESQQEQVLDVETGNEYGNLKQEVSEEMEPHGKTSSKFEND
>Q8WXI9
SNQKKALKAEHTNRLKNAFVKALQQEQEIEQRLQQQAALSP
>Q6PJP8
YQNQTDNSVSNDPLLMTQYFKKSPSLTEASEKISTHIQTSQ
>Q9NPD8
SRVHNSTQKRKASQLVGIEKKFHPDVXXXXXXXXXXXXXXX
>P61254
KKILERKAKSRQVGKEKGKYKEETIEKMQEXXXXXXXXXXX
>Q03112
CGQMFSTTSSLNKHRRFCEGKNHFAAGGFFGQGISLPGTPA
>Q9Y265
RCDTYATEFDLEAEEYVPLPKGDVHKKKEIIQDVTLHDLDV
>Q63HK3
LGKAVVHQRPFVGKRPYRLLKYGESFGRSTRLMCRMTHHKE
>P17029
PEEKTRKEKRDSGPAIGKDKKTITGERGPREKGKGLGRSFS
>Q9NYF8
ESPLRIKMIASDSHRPEVKLKMAPVPLDDSNRPASLTKDRL
>P08151
HRAAAPPRLLPPLPTCYGPLKVGGTNPSCGHPEVGRLGGGP
>Q08945
SYKASSGLLYPLERGFIYVHKPPVHIRFDEISFVNFARGTT
>P24278
DHTNRGTTEPLQISQVSLISKDTEPVELNCNFSFSRKRKMS
>P63279
LFHPNVYPSGTVCLSILEEDKDWRPAITIKQILLGIQELLN
>Q9UBT2
DDFLQDYTLLINILHSEDLGKDVEFEVVGDAPEKVGPKQAE
>Q9Y2K7
EDALIADVKILLEELANSDPKLALTGVPIVQWPKRDKLKFP
>Q6ZNA4
YPHKYKKVTTDWFSQRKLHCKQDGEEGTEEDTEEKCTICLS
>Q9H5J0
IVKVCKRRLQARALAEADSTKKEEETNSQLPSLEFLSSTSR
>Q5TGY3
VFDAGLQKAYSPTCSPTLGFKEELRPPPTKLAACEPLKHGL
>Q9UIG0
KRYQDIIHSIHLARKPNLGLKSCDGNQELLNFLRSDLIEVA
>Q96RL1
KADQGDGPEGSGRACSTVEGKWQQRLKNPKEKGHSEGRLLS
>Q96NJ6
XXXXXXXXXXMGTENKEVIPKEEISEESEPHGSLLEKFPKV
>O00571
IELTRYTRPTPVQKHAIPIIKEKRDLMACAQTGSGKTAAFL
>Q7Z3K3
TAPVASTPSSTPIPALSPPTKVPEPNENVGDAVQTKLIMLV
>Q9NS91
QARKGYKKIAGMSQKTVTITKEDESTEKLSSVCMGQEDNMT
>Q9H7E2
PDYFYDRKSQTINNEAFSGIKIEKHFNVNTDYQNPVRSNSF
>Q7Z5L9
TVRDTLLALHQHGHSGPFESKFKKEPALTAGRLLGFEANGA
>Q9H1B7
RAHGCFQDGRSPGPPPPVGVKTVALSAKEAAAAAAAAAAAA
>P05787
AQYEDIANRSRAEAESMYQIKYEELQSLAGKHGDDLRRTKT
>P54132
EQLERHSARTLNNKLSLSKPKFSGFTFKKKTSSDNNVSVTN
>Q9H2Y7
GKNGSAAREKPRRWTPYPSQKTLDLQSGLKDITGNKSEMIE
>Q8N1W2
KHTRRKTRPPVRLVPKVKFEKVEEEEQEVYEVSVPGDDKDA
>Q9NWF9
SYDRRALLPAVQQEQEFYEQKIKEMAEHEDFLLALQMNEEQ
>Q9BU76
FGSSRGGVRGGQDQFNWEDVKTDKQRENYLGNSLMAPVGRW
>O43290
IVKKLESRQRGWEEDEDPERKGAIVFNATSEFCRTLGEIPT
>Q9Y4B4
SDQSLTSIPAFSQRNWQPTLKGDEKPVASVRPVQSTPIPMM
>Q8N5C6
FVDIGVGKSGLIPIRNVTEAKLSKTKKRRSLGLGPGERVEV
>Q8IYH5
GNRTAKQVASRVQKYFIKLTKAGIPVPGRTPNLYIYSKKSS
>P02545
AEYNLRSRTVLCGTCGQPADKASASGSGAQVGGPISSGSSA
>P00492
MTVDFIRLKSYCNDQSTGDIKVIGGDDLSTLTGKNVLIVED
>P46013
INTPTHTKQQLKASLGKVGVKEELLAVGKFTRTSGETTHTH
>Q9NPI1
MGKKHKKHKSDKHLYEEYVEKPLKLVLKVGGNEVTELSTGS
>Q01167
CTFRFPSTNIKITFTALSSEKREKQEASESPVKAVQPHISP
>Q96LW9
LHQFQEQDGESIPENQELASKQEILKEMEHLGDSKLQRDVS
>Q99708
RSKSEDSALFTHHSLGSEVNKIIIQSSNKQILINKNISESL
>P22626
EESGKPGAHVTVKKLFVGGIKEDTEEHHLRDYFEEYGKIDT
>O15164
KTCIRAHQRVKFTKDHTVRQKEEVSPEAVGVTSQRPVFCPF
>P35221
LAYLQRIALYCHQLNICSKVKAEVQNLGGELVVSGVDSAMS
>P38432
RKAKKRAFQLEEGEETEPDCKYSKKHWKSRENNNNNEKVLD
>Q03188
FVVEPSEATNRSVQAHEVHQKILATDVSSKNTPDSKKISSR
>P18846
VMTSPVTLTSQTTKTDDPQLKREIRLMKNREAARECRRKKK
>Q96LW1
DRSHKNVEFGQNFYLKSVFIKQQRFAKEKTPSKCEIQRNSF
>Q15785
TTATKNRVPSAGDVEKARVLKEEGNELVKKGNHKKAIEKYS
>P46013
LTDTATSTKRCPKTRPRKEVKEELSAVERLTQTSGQSTHTH
>Q6IQ32
PILNADAAPGPEKVTSVVPFKRQRNESRTEGPIVKDEALQI
>O15014
GSKRVRTNSMGSATGPLPGTKVEPTVLDRNCPSPVLIDCPH
>P04818
IQLQREPRPFPKLRILRKVEKIDDFKAEDFQIEGYNPHPTI
>P19338
PGKRKKEMAKQKAAPEAKKQKVEGTEPTTAFNLFVGNLNFN
>Q8NB50
KEDKSSIREAISKAKSTANIKTEQEGEASEKSLHLSPQHIT
>P06748
KQEKTPKTPKGPSSVEDIKAKMQASIEKGGSLPKVEAKFIN
>O95785
LLKKTPLALAGSPTPKNPEDKSPQLSLSPRPASPKAQWPQS
>Q99459
QMERESREHLRLGLLGLPAPKNDFEIVLPENAEKELEEREI
>Q9NQB0
PQLNGGGGDDLGANDELISFKDEGEQEEKSSENSSAERDLA
>Q14202
PESLLNSQSPESKPQTPSQTKVENSNTVRTPEENGNLGKIP
>Q9H2Y7
RYKDGIPVSVAETQTVISSIKGSKNSSEISSEPGDDDEPTE
>Q96MX3
GKGFRRSSDLVKHHRVHTGEKPYLCPECGKGFADSSARVKH
>Q12789
DSQLSASSRSESGRMKKSDNKMGITPLRNYHPIVVPGLGRS
>Q71F23
IRTTASSELSEKPAESVTSKKTGPLSAQPSVEKENLAIESQ
>P78332
PSEEKPSRLIRLSGVPEDATKEEILNAFRTPDGMPVKNLQL
>Q8N3X1
SDKEMEVEESPEKIKVQTTPKVEEEQDLKFQIGELANTLTS
>Q96N64
VLMDLSKRFGPHGIPVTVFPKREYKDKPEAMPLQSNTFQEG
>O15164
PAGADSTHKVPVVMLEPIRIKQENSGPPENYDFPVVIVKQE
>P17028
GKHFSQGSALILHQRIHSGEKPYGCVECGKAFSRSSILVQH
>Q86U86
LEAIVVATNPSGRLISELFQKLPSKVQYPDYYAIIKEPIDL
>Q4LE39
EEERNIIPREEKPIEDEIERKENIKPSLGSKKNLLESIPTH
>P42766
KARDLRGKKKEELLKQLDDLKVELSQLRVAKVTGGAASKLS
>Q9Y4E5
KFTASASHTERKLKQAINYSKSLDMEKGVENDLSYQNIEEE
>Q53GI3
KCGSTHEDRVEKQSGDPLPLKLENSPEAEGLNSISDVNKNG
>Q12772
FSPYSIDSEPGSPLLDDAKVKDEPDSPPVALGMVDRSRILL
>Q96JM3
NKMDMTSPEQSRNVLQFTEEKEAFISEEEIAKYMKRGKGKY
>Q86T24
EGEARLENEIPKTSGSEMANKRMKVKHDDHYELIVDGRVYY
>Q9HAU0
TSENAPTKETNNIPNHRVLIKPEIQNNQKNKEMSKIEEKKA
>Q9H582
LNGLANNMDDLKINTDITGAKEELLDDNNFISDKESGVHKP
>P17844
RAGPLSGKKFGNPGEKLVKKKWNLDELPKFEKNFYQEHPDL
>P22087
LVPGESVYGEKRVSISEGDDKIEYRAWNPFRSKLAAAILGG
>Q15291
PILKVQYHPRDQNKVLVCPMKSAPVMLTLSDSKHVVLPVDD
>P05412
KPHLRAKNSDLLTSPDVGLLKLASPELERLIIQSSNGHITT
>Q9Y4E5
SATAQNLTDMNTHIHQVHKEKSDEEEQQYVIKCGTCTKAFH
>Q9Y3M9
GQGFIQKSTLVKHQITHSEEKPFVCKDCGRGFIQKSTFTLH
>Q99708
VLLKMKKQEQKGEKSSNEERKMNDSLEDMFDRTTHEEYESC
>Q9UJQ4
YLAKGKVANTNVTLQALRGTKVAVNQRSADALPAPVPGANS
>Q8N8K9
ELDPHGMSASPSVISRPIVQKTARVSLASPNRGPPGTHGTN
>P12757
KKMITDIHANGKTINKVPTVKKEHLDDYGEAPVETDGEHVK
>O95983
LMSKMNKSRQRVRYDSSNQVKGKPDLNTALPVRQTASIFKQ
>P54132
FSFSEPLPNTTNQQRVKDFFKNAPAGQETQRGGSKSLLPDF
>Q9Y2W2
PPNLIQRPKADDTSAATIEKKATATISAKPQITNPKAEITR
>Q7Z340
IIHTGERPYECSDREKAFIHKSEFIHHQRRHTGGVRHECGE
>O15164
LPSLPDIDCSSTIMLDNIVRKDTNIDHGQPRPPSNRTVQSP
>P62805
XXXXXXXXMSGRGKGGKGLGKGGAKRHRKVLRDNIQGITKP
>O00257
DERHPPADRTFKKAAGAEEKKVEAPPKRREEEVSGVSDPQP
>P09874
QILDLSNRFYTLIPHDFGMKKPPLLNNADSVQAKVEMLDNL
>Q9BSI4
QTLGGRALKENPVDLPATEQKENCLDCYMDPLRLSLLPPRA
>Q9H2S9
VSTPNSQHSSPSRSLSANSIKVEMYSDEESSRLLGPDERLL
>Q9Y4E5
LCSATAQNLTDMNTHIHQVHKEKSDEEEQQYVIKCGTCTKA
>Q9UKL0
GGGMRVGPQYQAVVPDFDPAKLARRSQERDNLGMLVWSPNQ
>Q86X95
EELSSSHHNREKAKEKPRFLKHESSREDSKWSHSDSDKKSR
>Q3L8U1
EEPQSSEEESMSSVETRTLIKSEPVSPKNGVLPQATGDQKS
>Q9UJL9
VKLRHPKAATERVALWEDVTKMFKAEALLSQDADETQGESL
>Q06730
PHGVSMKHYDCGESGNNFRRKLCLSHLQKGDKGEKHFECNE
>Q9Y4E5
CVDQWLKMPGLKTGTINCGTKSSFRRGGHTWVSGKPILCPI
>Q9BUA3
AMVVAVIPRPEPMLRVTQQEKTPPPRPSPLEAGSDGCEEPK
>Q9UNY4
RNPFKVLDKNQEPALWKQLIKGEGEEKKADKKQREKGDQLF
>O95365
KVRFTRQDKLKVHMRKHTGEKPYLCQQCGAAFAHNYDLKNH
>Q6NT76
ISQSRISHWLLQQGSDLSEQKKRAFYRWYQLEKTNPGATLS
